# Supplementary material for: Disentangling the genetic basis of rhizosphere microbiome assembly in tomato
Source: Nat Commun. 2022 Jun 16;13:3228. doi: 10.1038/s41467-022-30849-9 (PMC9203511; doi:10.1038/s41467-022-30849-9)
Supplement: Supplementary file 5 — Supplementary Data 2 [file 41467_2022_30849_MOESM5_ESM.csv]

asv	kingdom	phylum	class	order	family	genus	species	100_283_P	101_291_P	102_230_P	10_273_P	103_212_P	104_307_P	105_289_P	106_247_P	107_BULK1-3	108_245_P	109_206_P	110_208_P	111_271_P	112_255_Y	11_282_P	113_271_Y	114_246_P	115_243_Y	116_240_P	117_MM2	118_260_Y	119_259_Y	120_237_Y	121_283_Y	12_225_P	122_262_Y	123_218_Y	124_245_Y	125_299_Y	126_246_Y	127_299_P	128_215_Y	1_295_P	129_BULK1-1	130_BULK7-2	131_308-2_P	132_213_Y	13_235_P	133_210_Y	134_297_Y	135_270_Y	136_236_Y
1	Bacteria	Cyanobacteria	Cyanobacteriia	Chloroplast	NA	NA	NA	2592	754	1323	1476	2263	868	1573	1997	0	1817	2240	1603	1481	1389	1298	1598	4297	2194	2296	965	1807	839	1773	2629	1970	3889	2412	2791	1380	2813	991	590	970	0	0	1321	1831	1826	1904	3156	1098	557
2	Bacteria	Proteobacteria	Alphaproteobacteria	Rickettsiales	Mitochondria	NA	NA	1344	546	507	951	1043	401	701	777	0	1049	977	717	629	762	738	784	2030	943	1284	470	911	635	1158	1182	1371	1703	1111	1296	630	1207	487	292	550	0	0	826	961	1011	611	1276	814	251
3	Bacteria	Proteobacteria	Alphaproteobacteria	Sphingomonadales	Sphingomonadaceae	Sphingobium	NA	627	504	481	840	674	553	913	652	0	820	210	183	643	1014	595	316	371	241	320	636	707	907	679	607	460	407	127	149	342	175	900	734	563	0	0	471	604	769	1051	423	496	576
4	Bacteria	Actinobacteriota	Actinobacteria	Micrococcales	Micrococcaceae	Pseudarthrobacter	NA	629	307	739	974	452	463	429	527	90	457	620	1171	1837	891	1343	593	514	1295	557	556	682	291	217	815	892	287	489	536	479	654	423	1425	967	101	0	947	994	632	1012	714	593	1037
5	Bacteria	Actinobacteriota	Actinobacteria	Streptomycetales	Streptomycetaceae	Streptomyces	NA	309	306	349	985	887	736	693	697	0	1113	312	1043	338	287	879	538	373	888	741	382	435	669	424	1315	1068	685	365	630	552	733	446	1055	1418	0	0	769	626	1820	484	1055	710	212
6	Bacteria	Proteobacteria	Gammaproteobacteria	Pseudomonadales	Pseudomonadaceae	Pseudomonas	NA	99	431	608	290	174	317	144	169	15	131	559	93	169	375	200	94	234	132	262	619	224	263	217	211	523	551	297	117	164	145	76	253	218	64	0	191	442	208	306	92	723	243
7	Bacteria	Proteobacteria	Gammaproteobacteria	Pseudomonadales	Pseudomonadaceae	Pseudomonas	cuatrocienegasensis	53	0	0	11	0	0	71	26	0	31	1389	17	0	0	0	0	19	1286	403	0	39	3411	627	0	45	0	1382	1190	2513	44	23	0	0	0	0	0	122	0	43	0	0	1631
8	Bacteria	Proteobacteria	Gammaproteobacteria	Burkholderiales	Comamonadaceae	Acidovorax	facilis	64	389	119	212	85	30	106	199	0	157	99	0	227	351	1079	133	74	94	61	94	115	210	204	100	128	22	133	151	187	24	98	95	217	0	0	119	166	104	122	70	32	221
9	Bacteria	Proteobacteria	Gammaproteobacteria	Burkholderiales	Comamonadaceae	Acidovorax	NA	197	130	264	210	152	161	217	297	0	424	192	11	172	262	446	377	69	34	82	118	161	80	134	142	360	22	597	291	41	25	1502	204	215	0	0	156	425	232	286	322	32	1768
10	Bacteria	Proteobacteria	Gammaproteobacteria	Pseudomonadales	Pseudomonadaceae	Pseudomonas	NA	0	2879	0	73	0	0	0	138	0	142	30	0	166	0	943	0	0	0	0	0	0	36	262	0	20	0	127	0	390	0	3057	0	0	0	0	0	96	0	0	0	0	0
11	Bacteria	Proteobacteria	Alphaproteobacteria	Rhizobiales	Rhizobiaceae	Allorhizobium-Neorhizobium-Pararhizobium-Rhizobium	NA	223	196	171	241	65	109	173	167	0	210	268	263	394	366	355	425	165	315	236	103	158	295	421	326	148	151	573	291	556	184	254	446	216	0	0	228	379	190	268	560	315	381
12	Bacteria	Patescibacteria	Saccharimonadia	Saccharimonadales	NA	NA	NA	148	134	157	238	244	266	223	143	13	238	75	124	182	111	304	118	128	187	128	250	148	73	111	187	232	126	122	63	100	106	164	253	174	10	5	122	227	401	315	151	118	235
13	Bacteria	Proteobacteria	Alphaproteobacteria	Caulobacterales	Caulobacteraceae	Brevundimonas	NA	137	170	300	135	201	269	312	256	37	187	255	74	256	235	177	231	168	155	126	303	239	198	104	248	136	156	62	86	110	48	281	251	97	42	34	144	590	177	439	279	138	225
14	Bacteria	Patescibacteria	Saccharimonadia	Saccharimonadales	Saccharimonadaceae	TM7a	NA	200	75	202	235	183	114	184	35	0	213	116	157	479	223	494	63	101	347	260	84	255	82	0	123	255	83	104	181	251	189	65	318	293	0	0	106	78	386	163	404	28	356
15	Bacteria	Firmicutes	Bacilli	Bacillales	Bacillaceae	Geobacillus	NA	186	97	136	319	85	211	132	93	222	100	227	274	149	186	176	200	121	109	207	186	167	166	174	223	185	91	204	115	190	195	147	221	343	380	266	90	101	198	141	159	168	83
16	Bacteria	Proteobacteria	Gammaproteobacteria	Alteromonadales	Marinobacteraceae	Marinobacter	NA	69	64	23	73	20	16	12	39	374	143	20	181	12	60	30	58	121	210	52	26	39	12	257	25	66	1884	163	44	36	249	15	0	28	755	50	131	6	89	0	80	279	108
17	Bacteria	Proteobacteria	Gammaproteobacteria	Burkholderiales	Comamonadaceae	Roseateles	depolymerans	10	67	184	209	55	147	321	120	0	242	384	0	944	77	103	70	8	0	46	160	392	0	0	368	273	0	17	60	54	0	10	126	64	0	0	112	656	4	250	136	0	9
18	Bacteria	Proteobacteria	Alphaproteobacteria	Sphingomonadales	Sphingomonadaceae	Altererythrobacter	NA	151	193	205	151	188	211	133	150	94	182	121	114	192	131	113	139	129	192	141	208	200	149	104	150	132	179	80	93	124	121	201	161	85	48	75	176	229	157	240	151	197	193
19	Bacteria	Proteobacteria	Gammaproteobacteria	Cellvibrionales	Cellvibrionaceae	Cellvibrio	diazotrophicus	71	221	34	189	53	20	55	188	0	145	97	146	50	83	65	120	92	111	166	72	33	299	417	29	85	190	238	112	234	270	62	81	80	0	0	150	60	283	35	85	309	115
20	Bacteria	Patescibacteria	Saccharimonadia	Saccharimonadales	NA	NA	NA	216	0	143	205	55	0	0	163	0	315	33	151	272	299	325	95	97	60	191	18	394	33	15	154	299	43	119	138	77	157	164	69	0	0	0	157	66	424	69	153	28	553
21	Bacteria	Proteobacteria	Alphaproteobacteria	Caulobacterales	Caulobacteraceae	Brevundimonas	NA	281	63	375	142	204	126	173	138	24	112	127	97	198	288	92	151	191	156	158	283	93	108	153	164	60	121	59	61	37	91	196	159	63	0	0	321	174	50	222	266	147	432
22	Bacteria	Bacteroidota	Bacteroidia	Flavobacteriales	Flavobacteriaceae	Arenibacter	NA	134	106	31	161	12	24	18	110	19	122	61	174	43	103	114	61	71	266	69	10	27	184	442	36	78	190	342	90	207	113	105	34	85	0	0	110	40	110	14	132	134	182
23	Bacteria	Bacteroidota	Bacteroidia	Chitinophagales	Chitinophagaceae	UTBCD1	NA	108	65	149	181	126	50	88	84	78	56	68	61	189	227	149	86	100	120	65	225	156	56	60	154	139	61	49	49	92	86	85	80	106	26	17	157	123	131	178	77	105	129
24	Bacteria	Bacteroidota	Bacteroidia	Flavobacteriales	Flavobacteriaceae	Flavobacterium	NA	29	172	77	312	64	67	124	154	14	57	106	12	76	146	139	16	50	134	82	118	38	0	105	32	171	93	123	40	100	30	35	108	65	17	0	51	65	37	70	195	183	122
25	Bacteria	Proteobacteria	Gammaproteobacteria	Burkholderiales	Oxalobacteraceae	Massilia	NA	58	32	353	39	162	181	175	410	0	139	70	34	103	109	226	53	0	0	104	80	80	48	0	63	220	137	21	119	136	0	42	320	192	0	0	35	229	112	256	64	113	96
26	Bacteria	Actinobacteriota	Actinobacteria	Micrococcales	Micrococcaceae	Paenarthrobacter	ureafaciens	95	93	139	122	69	48	62	85	10	72	87	123	206	91	223	78	88	135	146	127	93	84	53	101	200	48	85	59	103	87	44	149	148	15	0	118	129	101	109	87	55	136
27	Bacteria	Bacteroidota	Bacteroidia	Flavobacteriales	Flavobacteriaceae	Salinimicrobium	NA	86	52	72	62	89	81	17	47	48	103	19	278	50	56	48	62	145	151	51	41	31	19	188	82	101	200	59	70	34	132	16	24	88	36	0	197	19	265	26	56	205	188
28	Bacteria	Actinobacteriota	Actinobacteria	Propionibacteriales	Nocardioidaceae	Marmoricola	NA	63	77	74	163	72	89	94	74	102	112	125	230	102	95	144	152	86	112	183	97	84	81	124	140	163	90	84	81	123	157	112	184	171	207	302	109	128	156	137	111	144	53
29	Bacteria	Actinobacteriota	Actinobacteria	Streptomycetales	Streptomycetaceae	Streptomyces	NA	62	0	88	167	150	98	131	144	52	176	72	155	105	106	141	93	76	124	169	99	86	77	89	201	138	153	95	86	118	146	90	147	159	125	78	157	146	208	125	193	143	49
30	Bacteria	Proteobacteria	Gammaproteobacteria	Pseudomonadales	Pseudomonadaceae	Pseudomonas	NA	0	0	0	0	0	0	0	0	0	0	0	0	0	0	0	0	0	0	0	0	0	0	37	0	0	0	920	0	497	0	0	30	0	0	20	0	0	0	0	2238	39	0
31	Bacteria	Bacteroidota	Bacteroidia	Cytophagales	Hymenobacteraceae	Adhaeribacter	NA	68	56	92	150	120	107	94	85	25	103	87	93	80	87	140	50	123	140	78	116	90	49	94	140	195	81	65	87	63	142	73	94	246	20	13	175	103	257	92	80	155	117
32	Bacteria	Proteobacteria	Gammaproteobacteria	Xanthomonadales	Xanthomonadaceae	Lysobacter	NA	262	83	161	85	190	104	81	84	48	39	36	110	267	168	96	87	253	143	84	173	127	115	74	76	61	91	20	27	56	91	208	61	55	0	9	366	123	85	231	75	113	113
33	Bacteria	Proteobacteria	Gammaproteobacteria	Xanthomonadales	Xanthomonadaceae	Lysobacter	NA	100	87	142	95	176	186	84	109	0	94	48	84	57	83	38	25	118	51	48	216	59	43	0	0	52	97	0	25	0	38	62	40	31	43	0	143	81	132	189	0	86	87
34	Bacteria	Proteobacteria	Gammaproteobacteria	Xanthomonadales	Xanthomonadaceae	Lysobacter	NA	158	107	80	80	117	89	58	65	68	95	56	142	136	154	58	62	165	118	118	93	90	54	107	109	71	113	45	45	101	140	117	66	43	31	22	262	100	73	127	77	131	108
35	Bacteria	Proteobacteria	Alphaproteobacteria	Caulobacterales	Caulobacteraceae	Phenylobacterium	NA	75	88	103	54	104	96	74	72	197	87	62	87	98	67	43	59	58	95	92	83	88	50	67	50	61	48	29	36	53	88	72	87	49	107	164	83	85	65	140	88	58	62
36	Bacteria	Bacteroidota	Bacteroidia	Flavobacteriales	Crocinitomicaceae	Fluviicola	NA	117	159	53	138	45	28	78	103	9	105	88	27	127	170	26	99	46	82	48	56	109	86	74	122	206	27	494	135	44	70	108	122	47	0	0	128	106	28	39	153	156	139
37	Bacteria	Proteobacteria	Alphaproteobacteria	Sphingomonadales	Sphingomonadaceae	Ellin6055	NA	117	83	133	69	134	98	90	96	95	76	40	55	94	52	35	43	70	31	48	85	102	54	31	49	83	32	0	49	31	49	95	44	70	0	0	86	74	86	173	39	45	92
38	Bacteria	Proteobacteria	Gammaproteobacteria	Xanthomonadales	Xanthomonadaceae	Arenimonas	NA	97	80	114	107	83	73	83	78	98	89	49	49	127	89	80	105	78	65	74	156	79	34	40	80	122	38	38	52	49	52	119	98	66	68	69	89	186	118	133	91	43	100
39	Bacteria	Proteobacteria	Alphaproteobacteria	Sphingomonadales	Sphingomonadaceae	Sphingomonas	NA	124	107	83	54	145	97	79	93	146	86	59	87	78	63	45	78	56	75	89	98	77	38	39	96	66	47	45	48	62	77	49	103	100	92	105	87	63	98	115	57	76	66
40	Bacteria	Proteobacteria	Alphaproteobacteria	Sphingomonadales	Sphingomonadaceae	Ellin6055	NA	110	67	159	74	95	114	101	121	45	101	43	43	130	79	101	67	62	37	75	123	56	57	29	57	113	34	57	0	35	43	99	76	56	51	38	53	138	95	167	73	54	75
41	Bacteria	Proteobacteria	Gammaproteobacteria	Xanthomonadales	Xanthomonadaceae	Arenimonas	NA	138	57	134	93	118	68	71	70	0	46	61	61	263	194	103	111	109	90	56	132	122	53	49	55	70	25	0	29	69	55	85	56	72	0	0	202	162	68	178	108	28	131
42	Bacteria	Proteobacteria	Alphaproteobacteria	Rhizobiales	Devosiaceae	Devosia	NA	78	79	0	59	64	59	97	67	90	59	71	56	82	64	0	90	62	84	105	102	36	90	75	105	75	0	88	0	92	0	0	58	52	87	113	64	44	59	72	68	102	72
43	Bacteria	Proteobacteria	Alphaproteobacteria	Sphingomonadales	Sphingomonadaceae	Sphingomonas	NA	120	95	86	100	137	89	106	88	48	67	42	30	88	33	78	41	46	44	45	83	64	22	31	68	122	21	17	16	34	25	80	66	86	26	22	69	89	116	107	49	34	42
44	Bacteria	Proteobacteria	Gammaproteobacteria	Nitrosococcales	Methylophagaceae	Methylophaga	NA	51	55	37	102	19	36	15	89	31	41	34	89	29	32	53	37	23	75	58	19	41	15	220	51	51	117	77	44	91	92	38	19	8	12	0	34	31	133	3	94	114	64
45	Bacteria	Bacteroidota	Bacteroidia	Cytophagales	Hymenobacteraceae	Adhaeribacter	NA	65	67	54	107	85	71	69	76	103	111	31	44	69	61	139	37	38	41	69	77	51	50	36	53	157	40	14	23	31	32	47	60	105	34	21	33	47	128	69	52	36	52
46	Bacteria	Verrucomicrobiota	Verrucomicrobiae	Verrucomicrobiales	Rubritaleaceae	Luteolibacter	NA	57	32	132	43	55	32	28	126	0	21	29	37	34	0	7	38	22	28	0	15	85	27	19	0	0	0	0	0	12	0	0	11	0	0	0	66	23	43	0	16	94	0
47	Bacteria	Bacteroidota	Bacteroidia	Chitinophagales	Chitinophagaceae	Flavitalea	NA	51	67	43	153	50	68	40	81	117	80	38	78	25	34	62	30	47	73	65	48	56	96	43	52	156	59	39	39	55	55	47	40	134	35	74	64	45	119	45	42	85	71
48	Bacteria	Bacteroidota	Bacteroidia	Flavobacteriales	Flavobacteriaceae	Salinimicrobium	NA	74	43	48	118	72	85	51	49	101	55	48	80	46	51	42	34	51	107	29	68	39	40	58	62	122	100	36	36	33	60	25	50	92	73	28	94	60	122	66	34	183	74
49	Bacteria	Actinobacteriota	Actinobacteria	Micrococcales	Micrococcaceae	Glutamicibacter	NA	74	116	81	136	46	28	0	43	34	66	70	128	58	96	143	62	97	87	65	150	27	95	91	117	141	191	130	25	109	83	45	47	133	76	0	147	45	265	41	47	140	70
50	Bacteria	Proteobacteria	Gammaproteobacteria	Xanthomonadales	Xanthomonadaceae	Arenimonas	NA	83	72	101	83	107	67	70	47	114	73	67	75	103	102	53	80	64	87	89	127	64	34	56	73	77	42	38	46	59	72	95	93	40	108	113	100	117	75	150	78	46	80
51	Bacteria	Proteobacteria	Alphaproteobacteria	Sphingomonadales	Sphingomonadaceae	Sphingomonas	NA	91	85	94	59	76	61	51	68	54	65	16	32	51	25	56	35	37	40	36	33	48	42	23	39	42	24	24	19	35	32	56	42	64	30	0	43	30	73	65	0	26	40
52	Bacteria	Actinobacteriota	Actinobacteria	Streptomycetales	Streptomycetaceae	Streptomyces	NA	0	48	42	107	86	53	67	78	83	82	75	136	63	60	107	98	0	83	100	75	0	51	68	129	147	52	0	0	96	76	46	95	206	144	176	98	62	129	69	105	80	39
53	Bacteria	Proteobacteria	Alphaproteobacteria	Rhizobiales	Rhizobiaceae	Mesorhizobium	NA	78	79	72	60	53	88	51	38	52	64	76	129	91	65	68	93	74	96	107	70	68	80	112	83	49	112	72	69	125	90	85	99	72	59	62	111	56	78	104	86	113	73
54	Bacteria	Proteobacteria	Alphaproteobacteria	Rhizobiales	Devosiaceae	Devosia	NA	37	40	38	165	39	46	34	46	9	48	49	85	60	54	131	58	57	71	58	109	82	62	52	66	151	67	45	37	87	59	58	66	197	21	15	62	47	307	67	40	68	29
55	Bacteria	Proteobacteria	Alphaproteobacteria	Rhizobiales	Rhizobiaceae	Aminobacter	NA	67	61	49	87	79	72	58	54	38	66	65	113	56	60	51	69	43	92	101	57	65	31	66	90	68	65	57	46	72	80	72	107	85	70	94	76	50	101	96	64	89	47
56	Bacteria	Bacteroidota	Bacteroidia	Flavobacteriales	Flavobacteriaceae	Salinimicrobium	NA	52	52	50	88	74	77	61	41	120	52	48	65	43	50	63	21	49	54	47	94	50	37	42	43	106	83	26	33	35	44	34	51	125	101	25	91	52	107	61	41	122	76
57	Bacteria	Bacteroidota	Bacteroidia	Cytophagales	Hymenobacteraceae	Adhaeribacter	NA	46	53	52	106	86	78	91	64	26	80	68	69	51	44	191	50	57	75	76	61	64	29	61	109	136	82	48	79	66	73	54	99	174	53	42	65	67	209	74	89	60	85
58	Bacteria	Proteobacteria	Alphaproteobacteria	Sphingomonadales	Sphingomonadaceae	Sphingopyxis	NA	16	47	23	15	22	21	25	39	0	35	19	18	41	19	16	47	63	15	56	150	28	16	17	20	14	37	19	0	19	18	64	17	10	0	0	44	28	12	83	31	20	58
59	Bacteria	Acidobacteriota	Acidobacteriae	PAUC26f	NA	NA	NA	67	72	43	83	65	33	35	37	126	68	40	53	48	44	50	52	33	36	47	59	47	21	85	47	79	73	87	48	37	91	43	72	55	148	162	56	63	63	47	41	77	46
60	Bacteria	Firmicutes	Bacilli	Bacillales	Bacillaceae	Bacillus	niacini	31	153	116	86	0	35	0	25	54	32	166	61	87	125	74	56	32	33	49	175	0	0	55	47	182	40	58	0	37	42	33	60	136	83	68	33	42	75	59	0	133	48
61	Bacteria	Firmicutes	Bacilli	Bacillales	Bacillaceae	Bacillus	NA	38	41	48	137	26	48	49	45	77	45	58	90	42	51	79	71	37	27	74	219	46	42	55	56	91	0	45	0	70	61	64	61	145	172	87	15	39	88	46	41	59	34
62	Bacteria	Verrucomicrobiota	Verrucomicrobiae	Verrucomicrobiales	Rubritaleaceae	Luteolibacter	NA	74	59	36	95	71	28	71	70	49	43	27	51	71	48	75	82	49	48	29	29	37	22	36	44	80	16	39	22	23	28	35	18	134	0	0	75	33	93	65	48	53	61
63	Bacteria	Patescibacteria	Saccharimonadia	Saccharimonadales	Saccharimonadaceae	TM7a	NA	56	28	35	98	51	20	13	41	32	45	21	83	33	50	102	29	75	112	52	43	64	40	73	65	37	83	53	35	48	83	28	13	43	82	9	107	19	107	39	57	82	126
64	Bacteria	Proteobacteria	Alphaproteobacteria	Rhizobiales	Rhizobiaceae	NA	NA	53	64	29	53	46	52	41	36	100	49	78	112	36	58	38	80	44	67	78	62	43	50	79	88	50	45	89	40	55	80	48	106	50	192	141	82	56	44	64	65	65	46
65	Bacteria	Proteobacteria	Gammaproteobacteria	Pseudomonadales	Pseudomonadaceae	Pseudomonas	NA	0	0	0	0	0	0	0	0	0	0	0	0	0	103	0	0	0	441	0	0	0	0	0	0	0	0	0	0	0	0	0	0	0	0	0	0	0	0	0	0	0	0
66	Bacteria	Bacteroidota	Bacteroidia	Chitinophagales	Chitinophagaceae	Edaphobaculum	NA	77	58	71	116	60	49	59	53	0	102	54	29	76	57	133	46	47	64	49	77	39	21	36	79	114	41	63	48	65	61	81	79	66	0	21	63	104	87	79	75	63	68
67	Bacteria	Proteobacteria	Gammaproteobacteria	Burkholderiales	Methylophilaceae	NA	NA	57	54	49	103	54	38	41	68	13	65	51	56	30	37	45	20	68	98	50	78	61	53	64	71	139	65	35	51	61	71	48	44	73	14	0	69	57	163	43	39	148	48
68	Bacteria	Proteobacteria	Alphaproteobacteria	Sphingomonadales	Sphingomonadaceae	Sphingopyxis	NA	36	36	50	0	38	25	33	48	0	20	65	27	58	60	45	59	32	58	49	44	72	28	0	24	0	86	39	20	0	45	65	31	9	0	0	37	41	33	103	84	45	133
69	Bacteria	Proteobacteria	Alphaproteobacteria	Rhizobiales	Devosiaceae	Devosia	NA	56	53	50	44	65	46	42	50	0	38	48	55	32	49	42	44	24	35	53	42	26	78	42	45	25	61	49	36	80	48	39	39	34	0	0	42	43	54	81	43	59	28
70	Bacteria	Bacteroidota	Bacteroidia	Flavobacteriales	Cryomorphaceae	Vicingus	NA	62	68	6	111	25	17	10	62	42	64	69	145	7	30	32	52	54	101	86	21	44	0	228	30	43	54	32	85	97	249	36	3	58	74	129	160	6	60	5	76	76	91
71	Bacteria	Bacteroidota	Bacteroidia	Flavobacteriales	Flavobacteriaceae	Salinimicrobium	NA	38	21	48	78	57	68	27	50	74	42	28	85	31	30	24	18	47	84	30	49	21	23	42	53	87	70	19	47	0	28	20	27	111	40	20	128	23	102	42	25	128	67
72	Bacteria	Proteobacteria	Gammaproteobacteria	Xanthomonadales	Xanthomonadaceae	Lysobacter	NA	55	80	48	51	101	70	39	48	91	41	43	32	46	51	50	19	77	34	40	133	33	49	37	39	38	46	17	0	22	33	37	12	51	36	0	89	45	64	106	0	96	45
73	Bacteria	Bacteroidota	Bacteroidia	Flavobacteriales	Flavobacteriaceae	Salinimicrobium	NA	48	21	44	105	81	65	44	36	130	47	36	72	56	38	38	31	35	75	40	63	29	34	41	46	122	44	22	17	26	47	24	40	96	102	18	119	40	87	59	14	106	54
74	Bacteria	Actinobacteriota	Actinobacteria	Micrococcales	Micrococcaceae	Arthrobacter	NA	40	50	0	88	64	39	40	49	59	30	38	121	72	54	69	39	37	68	30	56	38	30	54	58	98	43	49	0	0	59	52	68	192	52	18	93	49	142	54	35	74	0
75	Bacteria	Bacteroidota	Bacteroidia	Cytophagales	Hymenobacteraceae	Pontibacter	NA	56	57	68	85	65	64	50	48	106	62	36	71	43	39	68	31	24	31	34	67	36	42	24	28	123	31	26	33	29	36	25	56	94	53	56	34	34	95	43	25	35	25
76	Bacteria	Actinobacteriota	Actinobacteria	Propionibacteriales	Nocardioidaceae	Marmoricola	NA	28	30	0	87	42	59	38	45	30	43	52	90	64	43	67	71	42	77	67	42	58	53	45	89	80	35	51	53	58	53	55	102	98	62	86	58	68	121	68	50	75	32
77	Bacteria	Firmicutes	Bacilli	Bacillales	Bacillaceae	Bacillus	NA	31	206	110	80	0	31	0	29	21	0	271	40	93	91	39	38	16	0	49	164	28	0	20	18	220	45	72	0	41	66	0	86	79	49	24	0	56	52	38	0	162	58
78	Bacteria	Actinobacteriota	Actinobacteria	Micrococcales	Cellulomonadaceae	Actinotalea	NA	60	28	32	51	33	0	0	33	96	34	33	48	97	73	59	135	26	100	29	26	40	34	120	45	25	50	101	46	31	78	43	28	111	26	18	57	38	34	23	119	120	54
79	Bacteria	Proteobacteria	Gammaproteobacteria	Xanthomonadales	Xanthomonadaceae	Luteimonas	NA	74	73	59	70	74	66	63	39	50	43	52	42	63	61	57	65	66	45	44	63	73	49	45	55	71	43	18	0	33	37	52	36	50	43	54	66	84	51	60	45	61	60
80	Bacteria	Proteobacteria	Alphaproteobacteria	Sphingomonadales	Sphingomonadaceae	Altererythrobacter	NA	60	49	64	40	60	64	32	34	106	73	60	59	44	56	28	46	62	56	71	77	42	0	38	61	41	49	37	43	34	71	43	81	27	74	65	70	69	27	85	64	83	51
81	Bacteria	Gemmatimonadota	Gemmatimonadetes	Gemmatimonadales	Gemmatimonadaceae	NA	NA	51	47	30	47	40	34	43	27	85	49	39	27	46	25	44	55	33	40	32	17	28	57	77	32	72	31	43	27	40	57	65	50	34	125	217	30	51	35	20	81	60	39
82	Bacteria	Patescibacteria	Saccharimonadia	Saccharimonadales	NA	NA	NA	21	0	31	36	40	46	43	53	0	41	45	0	43	34	315	107	46	64	22	24	56	0	0	32	77	0	49	65	30	32	0	62	50	0	0	0	0	101	168	30	23	55
83	Bacteria	Proteobacteria	Alphaproteobacteria	Sphingomonadales	Sphingomonadaceae	Sphingomonas	NA	51	57	54	37	69	67	44	58	112	29	22	19	31	17	22	24	22	32	18	39	40	23	18	32	36	11	12	14	28	16	65	34	33	18	32	36	25	62	61	28	16	20
84	Bacteria	Proteobacteria	Gammaproteobacteria	Xanthomonadales	Xanthomonadaceae	Lysobacter	soli	74	88	92	116	91	49	73	86	51	44	55	0	45	31	55	0	72	69	0	76	67	17	68	76	48	18	36	0	66	0	33	0	85	0	0	25	0	124	139	20	51	51
85	Bacteria	Proteobacteria	Alphaproteobacteria	Caulobacterales	Caulobacteraceae	Brevundimonas	basaltis	67	67	72	34	60	78	63	70	15	73	55	33	72	84	33	56	50	60	70	109	94	41	42	58	23	58	24	42	43	33	65	54	25	0	0	66	77	41	98	72	41	95
86	Bacteria	Proteobacteria	Gammaproteobacteria	Xanthomonadales	Xanthomonadaceae	Arenimonas	NA	0	0	0	0	0	0	0	0	16	0	0	0	0	0	0	0	0	0	0	0	0	0	87	0	0	0	42	0	201	0	0	0	0	0	0	0	0	0	0	0	0	24
87	Bacteria	Bacteroidota	Bacteroidia	Flavobacteriales	Flavobacteriaceae	Flavobacterium	NA	58	74	60	120	42	35	124	67	0	20	58	19	99	71	173	87	28	79	8	32	36	82	18	42	148	6	41	24	48	15	97	61	81	0	0	49	139	29	84	50	25	78
88	Bacteria	Proteobacteria	Gammaproteobacteria	Pseudomonadales	Pseudomonadaceae	Pseudomonas	NA	0	0	0	38	0	0	0	0	0	0	0	0	0	43	240	74	0	0	0	0	0	188	0	0	0	7	34	0	0	0	0	0	0	0	0	68	0	0	0	0	523	0
89	Bacteria	Bacteroidota	Bacteroidia	Chitinophagales	Chitinophagaceae	Edaphobaculum	NA	61	39	68	100	65	49	51	51	22	69	34	30	75	64	139	47	36	43	48	60	39	22	31	73	101	52	69	36	50	32	61	56	47	10	32	58	71	86	67	73	66	91
90	Bacteria	Proteobacteria	Gammaproteobacteria	Burkholderiales	Methylophilaceae	NA	NA	0	32	40	83	45	32	38	57	0	55	44	44	35	32	41	28	61	62	46	50	63	43	46	71	92	47	36	0	59	59	40	52	67	0	0	67	50	133	32	0	128	34
91	Bacteria	Firmicutes	Bacilli	Bacillales	Planococcaceae	Domibacillus	enclensis	56	36	49	126	8	19	29	25	16	85	40	157	31	48	63	0	58	61	50	61	24	24	27	39	283	23	24	21	35	20	26	64	625	27	0	155	32	198	33	14	32	16
92	Bacteria	Bacteroidota	Bacteroidia	Cytophagales	Cyclobacteriaceae	Belliella	NA	28	32	27	62	45	43	27	27	45	33	27	35	25	17	42	32	37	44	23	44	45	62	31	31	64	66	26	25	40	45	19	35	50	22	13	56	32	104	36	34	76	55
93	Bacteria	Chloroflexi	Anaerolineae	Caldilineales	Caldilineaceae	NA	NA	40	41	46	82	52	47	51	54	53	55	56	95	44	62	90	53	0	67	67	52	43	42	48	52	93	52	64	33	31	55	58	89	156	123	81	59	58	81	67	44	37	32
94	Bacteria	Proteobacteria	Alphaproteobacteria	Rhizobiales	Devosiaceae	Devosia	insulae	26	0	63	50	37	40	0	24	0	39	59	32	58	39	74	56	39	50	31	73	54	69	60	75	0	112	53	95	60	86	121	59	35	0	0	58	58	62	59	57	37	0
95	Bacteria	Gemmatimonadota	Longimicrobia	Longimicrobiales	Longimicrobiaceae	NA	NA	47	64	33	36	47	42	35	64	45	57	61	69	59	45	26	46	64	76	72	62	57	49	60	48	42	32	60	0	0	84	35	35	28	80	90	88	44	34	60	46	79	52
96	Bacteria	Bacteroidota	Bacteroidia	Cytophagales	Hymenobacteraceae	Pontibacter	NA	34	35	51	59	37	73	36	53	0	57	42	50	30	44	35	29	41	59	50	30	59	55	41	28	65	29	0	35	35	33	31	46	79	0	28	52	46	119	46	46	39	73
97	Bacteria	Proteobacteria	Alphaproteobacteria	Sphingomonadales	Sphingomonadaceae	Altererythrobacter	NA	71	28	57	39	82	75	48	48	0	79	27	29	48	20	22	30	40	37	51	67	53	0	18	19	28	28	0	0	0	30	48	27	25	0	0	52	26	53	61	32	33	46
98	Bacteria	Proteobacteria	Gammaproteobacteria	Burkholderiales	Methylophilaceae	Methylobacillus	flagellatus	43	42	27	77	35	25	27	36	29	38	37	56	38	35	51	54	49	59	44	31	31	47	107	36	65	44	73	26	52	80	46	29	43	53	66	56	34	60	23	50	85	62
99	Bacteria	Proteobacteria	Alphaproteobacteria	Rhizobiales	Devosiaceae	Pelagibacterium	NA	53	17	16	69	13	15	9	19	50	25	16	78	48	78	35	56	34	62	43	15	40	89	114	50	33	43	23	13	74	54	27	18	95	29	0	79	17	61	33	103	52	72
100	Bacteria	Bacteroidota	Bacteroidia	Chitinophagales	Chitinophagaceae	Edaphobaculum	NA	63	67	69	94	67	82	58	52	11	76	34	29	44	50	81	34	24	35	28	77	34	16	18	96	109	31	30	29	28	35	44	91	57	19	36	31	58	102	69	31	42	42
101	Bacteria	Proteobacteria	Alphaproteobacteria	Rhodospirillales	Thalassospiraceae	Thalassospira	NA	18	87	15	133	0	0	0	43	0	25	16	118	0	53	26	0	14	31	0	32	0	52	365	15	81	181	211	40	39	317	43	0	0	0	0	95	22	0	0	51	16	39
102	Bacteria	Proteobacteria	Alphaproteobacteria	Rhizobiales	Devosiaceae	Devosia	riboflavina	13	29	21	37	13	27	11	23	0	8	18	20	22	15	80	31	14	20	16	22	21	45	19	35	20	18	22	13	46	14	22	13	31	0	0	32	23	42	18	19	19	13
103	Bacteria	Proteobacteria	Gammaproteobacteria	Xanthomonadales	Xanthomonadaceae	Luteimonas	NA	48	48	51	57	77	58	55	39	14	51	27	45	38	45	34	31	50	43	34	92	29	0	32	29	48	30	0	24	22	21	24	34	41	0	13	55	37	82	58	25	38	47
104	Bacteria	Proteobacteria	Alphaproteobacteria	Sphingomonadales	Sphingomonadaceae	Altererythrobacter	NA	34	88	60	22	46	20	34	46	17	24	0	12	65	31	31	31	9	96	31	50	51	54	40	23	26	8	29	0	62	0	57	25	55	0	0	40	18	56	20	59	0	34
105	Bacteria	Verrucomicrobiota	Verrucomicrobiae	Pedosphaerales	Pedosphaeraceae	NA	NA	56	41	48	102	84	53	68	44	38	64	24	42	24	28	49	53	53	39	48	40	25	0	34	44	88	21	33	19	0	49	25	31	111	39	68	34	33	69	17	41	57	48
106	Bacteria	Proteobacteria	Gammaproteobacteria	Pseudomonadales	Pseudomonadaceae	Pseudomonas	NA	0	0	0	209	0	0	0	0	0	40	0	0	0	0	936	111	0	0	0	0	0	167	0	0	0	0	0	0	1109	0	0	0	88	0	0	0	0	0	0	0	0	0
107	Bacteria	Verrucomicrobiota	Verrucomicrobiae	Verrucomicrobiales	Rubritaleaceae	Luteolibacter	NA	55	56	19	51	24	15	23	24	7	40	13	30	19	22	58	46	23	48	17	15	0	55	44	0	13	12	21	0	35	0	57	13	57	0	0	12	18	32	16	24	25	52
108	Bacteria	Actinobacteriota	Actinobacteria	Propionibacteriales	Nocardioidaceae	Nocardioides	hwasunensis	36	27	32	62	45	45	38	33	21	41	32	74	30	48	54	40	32	59	61	54	56	26	48	67	83	41	36	32	57	45	52	45	85	27	42	64	43	105	37	60	45	30
109	Bacteria	Actinobacteriota	Thermoleophilia	Solirubrobacterales	67-14	NA	NA	28	30	38	62	33	40	40	33	38	32	54	63	52	46	31	42	44	35	76	39	44	23	36	53	67	37	42	46	34	55	35	71	58	50	61	34	31	58	33	29	49	21
110	Bacteria	Firmicutes	Bacilli	Paenibacillales	Paenibacillaceae	Ammoniphilus	resinae	38	38	47	59	23	59	29	0	43	39	88	53	30	45	54	55	55	69	58	56	57	41	58	61	58	39	50	0	52	62	64	54	63	52	40	47	45	32	47	49	63	36
111	Bacteria	Proteobacteria	Alphaproteobacteria	Caulobacterales	Caulobacteraceae	Phenylobacterium	NA	35	40	48	34	65	47	36	36	62	45	40	30	60	37	35	47	49	45	54	65	42	47	0	56	43	47	25	30	28	0	58	41	46	49	0	34	64	35	87	43	47	44
112	Bacteria	Proteobacteria	Gammaproteobacteria	Burkholderiales	Nitrosomonadaceae	Ellin6067	NA	44	31	39	30	37	15	34	29	118	39	39	33	39	39	18	48	19	18	22	28	27	38	49	36	18	18	42	27	24	34	35	29	21	152	82	30	38	19	28	34	36	27
113	Bacteria	Gemmatimonadota	Gemmatimonadetes	Gemmatimonadales	Gemmatimonadaceae	Gemmatimonas	NA	50	26	39	47	47	22	39	31	78	31	38	20	41	41	37	48	19	25	21	71	34	19	34	44	54	18	31	0	22	33	31	46	50	110	62	32	53	54	47	24	48	23
114	Bacteria	Bacteroidota	Bacteroidia	Chitinophagales	Chitinophagaceae	Flavisolibacter	NA	30	34	49	58	30	28	32	37	25	30	32	16	78	47	49	31	38	44	21	59	51	39	21	55	80	23	16	12	22	22	44	26	46	15	21	47	74	51	81	18	35	32
115	Bacteria	Bacteroidota	Bacteroidia	Chitinophagales	Chitinophagaceae	NA	NA	36	42	32	57	33	42	30	32	31	41	35	31	43	39	62	25	32	35	35	37	30	46	38	43	54	43	34	23	42	39	40	25	46	17	14	49	37	39	39	45	50	66
116	Bacteria	Proteobacteria	Alphaproteobacteria	Rhizobiales	Devosiaceae	Devosia	NA	42	35	46	37	45	37	31	32	48	28	49	44	41	39	47	48	38	45	40	51	30	68	39	49	38	25	38	32	40	45	43	43	64	67	52	52	52	48	68	34	42	25
117	Bacteria	Proteobacteria	Alphaproteobacteria	Sphingomonadales	Sphingomonadaceae	Altererythrobacter	NA	49	40	88	33	38	42	64	59	15	41	32	19	61	48	31	28	46	42	35	85	45	27	16	44	32	15	14	0	17	20	44	30	26	0	0	39	53	26	67	40	30	47
118	Bacteria	Proteobacteria	Alphaproteobacteria	Rhizobiales	Devosiaceae	Devosia	NA	36	45	13	42	17	49	30	30	16	26	23	31	41	20	51	37	36	29	16	33	24	111	14	37	65	13	35	32	54	25	25	29	28	0	0	34	30	57	26	25	37	31
119	Bacteria	Proteobacteria	Alphaproteobacteria	Rhizobiales	Rhizobiaceae	NA	NA	37	21	18	23	26	20	18	18	76	20	22	60	44	48	13	33	34	52	27	25	22	35	57	41	30	32	21	20	40	32	23	25	81	39	8	67	20	38	30	29	79	39
120	Bacteria	Proteobacteria	Alphaproteobacteria	Sphingomonadales	Sphingomonadaceae	Qipengyuania	NA	64	22	63	36	64	50	36	41	36	43	8	30	45	46	42	0	36	20	38	36	33	29	23	0	34	13	20	0	0	28	35	17	46	0	10	46	30	65	53	49	23	31
121	Bacteria	Proteobacteria	Gammaproteobacteria	Burkholderiales	Oxalobacteraceae	Massilia	NA	0	21	53	24	89	46	49	38	0	30	27	0	84	0	73	29	27	43	30	58	37	0	0	80	65	56	0	42	0	0	37	133	0	0	0	30	132	90	107	41	84	62
122	Bacteria	Proteobacteria	Gammaproteobacteria	Burkholderiales	Methylophilaceae	NA	NA	26	32	19	71	49	24	33	55	14	40	27	33	20	27	36	29	45	57	45	41	35	35	51	51	111	42	39	28	39	60	33	23	55	20	0	44	38	101	29	26	82	30
123	Bacteria	Proteobacteria	Alphaproteobacteria	Sphingomonadales	Sphingomonadaceae	Sphingomonas	NA	64	36	46	28	69	42	52	60	26	34	0	0	42	20	0	21	21	28	0	32	50	0	0	0	0	0	0	0	0	0	53	0	0	0	0	31	0	27	75	0	19	24
124	Bacteria	Proteobacteria	Alphaproteobacteria	Sphingomonadales	Sphingomonadaceae	Altererythrobacter	NA	77	81	0	0	53	76	49	0	116	55	61	54	0	47	49	46	63	51	73	38	0	24	63	0	39	62	39	0	42	23	56	31	37	48	82	54	0	0	0	0	56	39
125	Bacteria	Actinobacteriota	Actinobacteria	Propionibacteriales	Nocardioidaceae	Nocardioides	NA	29	0	37	54	28	42	41	39	0	53	31	64	41	30	55	60	0	53	54	62	35	29	33	60	64	26	32	0	52	41	38	86	65	0	34	0	46	95	52	42	0	32
126	Bacteria	Actinobacteriota	Actinobacteria	Streptomycetales	Streptomycetaceae	Streptomyces	NA	22	53	46	51	44	30	33	56	0	66	38	56	38	31	61	40	32	54	46	45	39	45	46	72	74	34	44	45	43	35	32	48	67	0	0	54	47	81	38	88	39	24
127	Bacteria	Actinobacteriota	Actinobacteria	Micrococcales	Micrococcaceae	Arthrobacter	tumbae	27	0	49	58	0	43	29	44	0	27	38	49	51	43	46	31	34	82	50	44	65	0	28	52	54	0	0	37	27	43	0	60	73	0	0	45	63	70	48	41	0	33
128	Bacteria	Bacteroidota	Bacteroidia	Chitinophagales	Chitinophagaceae	Edaphobaculum	NA	32	26	29	63	28	43	29	38	0	31	30	22	52	41	62	31	37	26	34	40	50	45	35	48	56	33	33	19	55	37	52	35	40	0	0	48	52	68	34	28	50	53
129	Bacteria	Bacteroidota	Bacteroidia	Sphingobacteriales	Sphingobacteriaceae	NA	NA	0	377	0	0	46	24	0	70	0	0	0	0	0	23	54	37	0	0	0	22	128	0	0	292	0	0	0	0	150	0	0	117	78	0	0	0	693	0	11	0	0	120
130	Bacteria	Proteobacteria	Gammaproteobacteria	Burkholderiales	Oxalobacteraceae	Massilia	NA	30	39	44	69	54	29	24	50	48	48	26	40	39	34	25	54	0	31	46	39	46	61	34	62	34	39	0	25	20	36	24	43	36	49	63	37	31	49	33	38	43	35
131	Bacteria	Acidobacteriota	Holophagae	Subgroup_7	NA	NA	NA	53	25	36	27	48	16	31	33	55	31	25	25	34	25	27	28	22	30	37	37	0	0	28	19	39	13	18	18	24	43	0	0	27	52	101	24	36	10	19	31	22	30
132	Bacteria	Proteobacteria	Gammaproteobacteria	Burkholderiales	Burkholderiaceae	Lautropia	NA	32	33	34	36	30	31	24	21	33	33	23	49	33	33	25	44	37	40	46	49	41	31	28	34	48	35	22	26	36	40	46	52	46	31	30	43	43	52	52	27	58	28
133	Bacteria	Actinobacteriota	Actinobacteria	Propionibacteriales	Nocardioidaceae	Nocardioides	NA	28	21	26	69	17	38	31	40	0	43	41	46	47	43	78	33	37	23	59	34	39	32	27	43	47	48	27	25	61	45	35	46	49	12	28	39	48	37	51	33	44	38
134	Bacteria	Bacteroidota	Bacteroidia	Flavobacteriales	Flavobacteriaceae	Salinimicrobium	NA	0	0	35	83	30	43	0	28	73	40	0	62	27	24	0	0	29	68	0	17	0	25	28	30	50	51	0	28	0	29	0	19	92	35	0	113	21	70	0	0	117	42
135	Bacteria	Bacteroidota	Bacteroidia	Sphingobacteriales	Sphingobacteriaceae	Pedobacter	NA	23	26	37	45	40	19	28	29	85	39	42	55	29	38	32	38	35	38	39	30	30	0	45	50	82	41	56	34	23	45	0	47	97	118	125	29	27	30	31	24	31	19
136	Bacteria	Firmicutes	Bacilli	Paenibacillales	Paenibacillaceae	Ammoniphilus	NA	31	0	16	76	15	37	37	31	54	23	55	43	27	37	62	41	18	33	38	36	36	39	36	39	56	17	42	0	58	34	44	32	67	91	71	0	0	47	22	30	39	20
137	Bacteria	Proteobacteria	Alphaproteobacteria	Sphingomonadales	Sphingomonadaceae	Sphingopyxis	NA	0	62	0	0	114	61	0	41	0	0	0	0	27	0	0	45	51	0	0	24	41	65	28	0	19	0	0	0	46	0	91	0	0	0	0	0	42	0	51	25	24	162
138	Bacteria	Proteobacteria	Gammaproteobacteria	Burkholderiales	Oxalobacteraceae	Massilia	NA	31	24	28	46	78	19	27	15	10	22	17	15	15	15	38	21	29	35	0	66	27	40	0	70	30	36	10	0	24	25	31	38	0	0	0	37	23	61	69	18	0	24
139	Bacteria	Acidobacteriota	Vicinamibacteria	Vicinamibacterales	NA	NA	NA	24	30	31	35	27	34	35	25	81	24	26	23	40	28	25	0	20	35	40	48	31	34	24	26	37	31	16	0	33	24	20	35	23	28	0	28	33	25	32	27	37	23
140	Bacteria	Bacteroidota	Bacteroidia	Cytophagales	Hymenobacteraceae	Adhaeribacter	NA	42	46	40	47	56	48	54	22	54	43	17	30	33	20	61	32	23	29	41	0	14	38	16	28	54	0	0	0	0	30	19	39	43	22	0	0	19	46	32	25	18	44
141	Bacteria	Proteobacteria	Alphaproteobacteria	Sphingomonadales	Sphingomonadaceae	NA	NA	59	35	45	0	38	45	39	47	45	27	0	0	29	22	0	27	0	23	0	24	49	20	0	0	0	0	0	0	0	0	50	22	0	0	21	27	35	49	50	0	0	31
142	Bacteria	Bacteroidota	Bacteroidia	Chitinophagales	Chitinophagaceae	Terrimonas	NA	22	22	52	44	41	20	29	30	0	17	25	13	27	32	61	14	26	14	16	52	22	14	18	37	59	17	31	10	17	18	30	18	51	0	0	31	58	28	53	7	15	51
143	Bacteria	Proteobacteria	Gammaproteobacteria	CCD24	NA	NA	NA	29	43	17	36	31	28	19	23	70	28	42	35	12	44	23	32	29	30	46	28	33	0	43	33	49	26	51	26	31	40	22	31	30	127	140	33	24	26	31	44	55	29
144	Bacteria	Bacteroidota	Bacteroidia	Flavobacteriales	Flavobacteriaceae	Flavobacterium	NA	40	0	0	0	0	0	19	26	0	17	0	0	0	0	27	10	0	0	0	0	0	0	17	12	24	59	17	0	38	0	0	14	0	0	0	0	0	62	17	0	51	11
145	Bacteria	Proteobacteria	Gammaproteobacteria	Burkholderiales	TRA3-20	NA	NA	31	41	19	20	24	28	26	18	112	29	32	32	13	29	17	29	16	15	25	18	34	7	20	16	44	24	30	22	22	37	0	23	30	169	91	25	10	25	17	26	17	18
146	Bacteria	Bacteroidota	Bacteroidia	Cytophagales	Hymenobacteraceae	Pontibacter	NA	42	67	0	46	0	19	34	58	55	61	35	52	0	47	0	44	40	0	43	32	0	21	0	0	52	34	0	0	0	0	0	46	0	0	0	0	30	50	50	0	0	0
147	Bacteria	Bacteroidota	Bacteroidia	Cytophagales	Microscillaceae	NA	NA	29	23	26	63	27	45	30	23	16	32	29	31	23	32	29	23	25	37	27	44	33	17	30	48	46	22	27	0	21	26	22	25	46	13	18	43	27	52	23	30	40	26
148	Bacteria	Bacteroidota	Bacteroidia	Cytophagales	Hymenobacteraceae	Adhaeribacter	NA	23	25	15	62	42	35	36	56	21	23	22	18	33	35	60	11	17	27	26	19	25	12	0	23	57	36	16	11	16	15	24	24	40	7	0	18	24	57	48	27	14	31
149	Bacteria	Proteobacteria	Alphaproteobacteria	Caulobacterales	Caulobacteraceae	Caulobacter	NA	27	27	33	33	42	32	47	51	0	28	26	14	47	30	21	25	42	33	40	57	27	21	26	40	25	31	16	38	25	30	26	42	16	0	0	58	50	32	53	25	40	32
150	Bacteria	Verrucomicrobiota	Verrucomicrobiae	Opitutales	Opitutaceae	Opitutus	NA	27	47	39	55	29	43	45	31	15	0	32	33	43	38	0	48	43	45	40	47	0	0	0	0	31	36	40	50	47	19	0	0	41	25	23	61	28	28	39	46	22	44
151	Bacteria	Bacteroidota	Bacteroidia	Sphingobacteriales	Sphingobacteriaceae	NA	NA	5	0	0	0	0	1	46	11	0	0	35	0	0	0	1	0	0	0	0	137	6	0	0	0	0	0	15	0	17	0	0	3	0	0	0	0	14	0	19	0	0	238
152	Bacteria	Verrucomicrobiota	Verrucomicrobiae	Opitutales	Opitutaceae	Opitutus	NA	23	15	23	29	31	15	18	25	29	58	18	21	23	21	34	25	19	29	20	34	32	34	58	29	40	29	43	21	20	29	15	37	48	26	33	33	41	31	18	27	42	33
153	Bacteria	Bacteroidota	Bacteroidia	Cytophagales	Microscillaceae	NA	NA	36	16	20	80	38	45	27	21	15	18	26	31	30	26	57	27	32	35	28	53	29	13	16	41	52	30	19	19	14	29	21	34	50	26	34	29	49	53	20	38	36	34
154	Bacteria	Gemmatimonadota	Longimicrobia	Longimicrobiales	Longimicrobiaceae	NA	NA	50	23	59	16	10	10	9	19	46	25	0	15	94	24	7	31	45	16	12	56	38	58	19	0	34	0	0	0	0	23	44	21	6	0	39	38	58	0	58	8	26	6
155	Bacteria	Proteobacteria	Alphaproteobacteria	Rhodospirillales	Thalassospiraceae	Thalassospira	NA	0	28	0	0	3	58	0	28	0	0	0	79	19	27	21	0	0	62	14	0	9	47	320	0	49	99	162	0	0	0	0	29	0	0	0	0	0	34	0	0	0	32
156	Bacteria	Proteobacteria	Alphaproteobacteria	Rhizobiales	Amb-16S-1323	NA	NA	36	35	22	11	0	28	0	0	98	25	0	0	23	38	14	46	30	0	51	33	39	26	39	39	12	30	49	28	31	41	0	43	19	89	74	46	38	25	28	0	48	33
157	Bacteria	Verrucomicrobiota	Verrucomicrobiae	Chthoniobacterales	Chthoniobacteraceae	Chthoniobacter	NA	43	26	27	30	54	34	22	35	0	18	14	13	34	18	16	12	27	23	19	13	19	13	0	23	42	0	8	10	8	12	18	20	51	0	0	34	15	41	28	9	13	12
158	Bacteria	Firmicutes	Bacilli	Bacillales	Bacillaceae	Geobacillus	NA	34	0	0	82	0	0	35	23	59	25	38	44	0	0	49	31	26	0	51	55	0	0	48	0	44	0	0	0	41	0	27	0	84	98	81	0	0	0	0	0	0	27
159	Bacteria	Bacteroidota	Bacteroidia	Cytophagales	Microscillaceae	Ohtaekwangia	NA	33	19	26	71	27	17	27	36	20	24	23	30	15	26	39	25	23	20	35	12	15	27	48	39	28	29	47	24	23	44	23	22	33	53	71	28	27	13	0	26	43	32
160	Bacteria	Nitrospirota	Nitrospiria	Nitrospirales	Nitrospiraceae	Nitrospira	NA	19	24	17	51	22	21	21	24	57	22	24	33	11	18	30	24	11	14	22	25	13	18	24	26	47	23	21	28	19	25	17	32	42	63	72	18	23	35	15	24	23	31
161	Bacteria	Proteobacteria	Alphaproteobacteria	NA	NA	NA	NA	26	27	19	26	25	10	9	10	95	21	19	23	20	13	9	16	15	18	12	32	13	15	23	15	27	18	15	14	19	31	17	17	31	80	92	27	11	21	10	26	25	20
162	Bacteria	Proteobacteria	Gammaproteobacteria	Cellvibrionales	Cellvibrionaceae	Cellvibrio	NA	0	17	0	24	17	34	0	15	0	13	12	0	10	6	28	13	41	12	0	0	23	19	41	19	70	102	81	0	0	9	0	0	8	0	0	20	0	0	0	0	28	35
163	Bacteria	Chloroflexi	Anaerolineae	SBR1031	A4b	OLB13	NA	14	29	16	28	16	12	17	9	9	8	13	22	16	15	32	20	15	15	13	16	16	16	18	18	39	13	16	10	12	19	14	25	35	34	12	30	13	31	14	15	22	17
164	Bacteria	Bacteroidota	Bacteroidia	Chitinophagales	Saprospiraceae	NA	NA	30	13	11	25	9	10	18	11	37	16	15	15	21	13	30	28	15	14	18	15	19	57	33	12	31	14	0	13	20	24	38	13	24	33	31	12	22	13	16	26	26	25
165	Bacteria	Proteobacteria	Gammaproteobacteria	Xanthomonadales	Xanthomonadaceae	Lysobacter	NA	26	32	45	15	54	50	42	39	0	38	12	10	13	15	13	22	22	28	17	32	21	0	16	25	25	0	0	0	13	20	37	33	23	0	0	25	22	21	41	15	0	35
166	Bacteria	Proteobacteria	Gammaproteobacteria	Burkholderiales	Oxalobacteraceae	Massilia	NA	13	20	82	0	45	42	26	41	0	27	26	0	54	0	88	0	0	0	0	32	32	0	0	59	63	0	42	0	16	0	0	86	56	0	0	21	71	117	100	31	0	59
167	Bacteria	Bacteroidota	Bacteroidia	Cytophagales	Microscillaceae	NA	NA	24	24	33	33	22	31	19	24	22	15	19	29	18	22	27	25	22	21	32	29	15	23	39	18	23	13	25	25	29	35	19	26	25	26	10	28	20	27	33	32	36	16
168	Bacteria	Firmicutes	Bacilli	Bacillales	Bacillaceae	Bacillus	NA	29	19	0	62	0	0	23	15	53	19	30	51	16	28	43	27	23	0	41	28	27	19	25	28	46	0	24	0	24	29	29	25	95	57	35	0	23	55	26	24	0	24
169	Bacteria	Proteobacteria	Alphaproteobacteria	Caulobacterales	Caulobacteraceae	Brevundimonas	NA	54	27	47	34	29	31	46	24	0	30	27	0	68	44	51	30	29	35	34	31	48	0	26	41	30	0	0	0	0	20	75	30	21	0	0	30	72	33	70	51	0	44
170	Bacteria	Proteobacteria	Alphaproteobacteria	Sphingomonadales	Sphingomonadaceae	Sphingomonas	jaspsi	33	39	57	26	62	29	48	41	52	38	0	0	0	0	0	0	0	0	0	30	23	0	0	0	32	0	0	0	0	0	32	0	22	0	21	0	0	37	42	15	0	0
171	Bacteria	Cyanobacteria	Cyanobacteriia	Chloroplast	NA	NA	NA	15	10	16	8	8	6	0	15	29	3	30	13	56	30	14	27	12	28	8	30	21	0	14	8	11	26	62	0	12	22	0	3	22	14	0	34	36	22	12	50	29	19
172	Bacteria	Bacteroidota	Bacteroidia	Chitinophagales	Chitinophagaceae	Edaphobaculum	NA	28	36	27	48	26	32	26	30	0	30	18	0	27	30	36	18	22	15	16	47	16	18	13	27	49	17	17	19	25	18	18	27	24	0	0	36	26	43	0	20	18	39
173	Bacteria	Planctomycetota	Phycisphaerae	Phycisphaerales	Phycisphaeraceae	AKYG587	NA	20	33	17	24	31	29	20	24	66	21	30	29	9	17	14	21	12	18	29	16	16	5	32	19	27	15	27	18	20	34	17	21	33	99	85	20	22	22	16	28	28	20
174	Bacteria	Acidobacteriota	Blastocatellia	Blastocatellales	Blastocatellaceae	JGI_0001001-H03	NA	19	23	19	28	17	20	28	21	38	28	9	13	20	17	21	13	15	16	15	19	10	16	15	0	42	6	10	0	15	11	25	17	27	25	23	13	19	21	18	24	6	26
175	Bacteria	Proteobacteria	Alphaproteobacteria	Caulobacterales	Caulobacteraceae	Caulobacter	NA	27	0	42	27	0	27	29	23	0	34	0	32	22	22	0	0	0	19	39	34	0	83	23	32	0	34	19	32	29	32	37	25	17	0	0	37	0	19	0	0	66	45
176	Bacteria	Chloroflexi	Chloroflexia	Thermomicrobiales	JG30-KF-CM45	NA	NA	38	35	30	29	30	30	17	22	49	32	0	36	0	0	13	26	0	0	0	0	0	0	0	12	28	11	0	0	0	20	21	23	11	29	39	16	10	25	18	12	0	27
177	Bacteria	Chloroflexi	Dehalococcoidia	S085	NA	NA	NA	14	23	21	39	35	14	23	19	28	24	23	26	18	21	18	32	0	28	25	14	22	12	17	20	31	11	15	0	15	25	16	14	35	50	75	22	14	23	14	24	18	19
178	Bacteria	Verrucomicrobiota	Verrucomicrobiae	Verrucomicrobiales	Verrucomicrobiaceae	Prosthecobacter	NA	44	27	34	43	45	21	24	25	15	21	13	0	62	19	35	0	18	21	15	21	16	8	11	0	40	0	12	0	19	17	53	13	22	0	0	38	19	25	24	15	0	19
179	Bacteria	Gemmatimonadota	S0134_terrestrial_group	NA	NA	NA	NA	39	41	27	14	10	8	20	15	28	24	24	19	46	24	11	21	27	23	21	13	23	34	29	18	28	19	16	13	28	34	37	23	9	36	96	31	47	14	23	15	25	15
180	Bacteria	Bacteroidota	Bacteroidia	Sphingobacteriales	Sphingobacteriaceae	NA	NA	0	15	22	69	28	32	39	35	0	27	21	8	25	22	64	22	28	24	19	30	38	55	18	25	32	35	22	30	41	20	39	35	23	0	0	26	24	87	40	17	30	27
181	Bacteria	Myxococcota	Polyangia	Polyangiales	BIrii41	NA	NA	20	26	14	20	0	24	23	17	54	24	34	37	14	19	11	31	16	38	40	18	13	0	50	27	28	19	53	21	20	36	20	32	25	80	150	22	23	12	11	29	32	26
182	Bacteria	Proteobacteria	Alphaproteobacteria	Caulobacterales	Caulobacteraceae	NA	NA	31	16	31	14	39	24	37	0	0	22	24	20	31	48	24	16	34	36	22	38	18	31	33	25	15	22	12	10	12	7	32	34	12	0	7	40	34	13	39	35	33	45
183	Bacteria	Cyanobacteria	Sericytochromatia	NA	NA	NA	NA	21	26	20	29	24	22	25	25	22	15	17	25	19	25	22	17	11	13	19	20	25	20	18	17	34	14	22	14	34	14	30	23	24	25	33	9	21	42	17	16	15	19
184	Bacteria	Firmicutes	Bacilli	Paenibacillales	Paenibacillaceae	Paenibacillus	NA	25	19	0	53	31	15	32	26	0	29	24	26	0	20	0	29	24	49	40	11	15	0	51	33	33	18	39	19	38	70	22	0	52	0	0	29	11	71	16	34	48	17
185	Bacteria	Patescibacteria	Saccharimonadia	Saccharimonadales	NA	NA	NA	22	14	24	27	12	0	18	13	19	11	15	20	11	29	19	9	12	11	23	17	29	10	17	17	24	3	25	9	10	17	9	0	33	25	6	20	10	24	8	19	9	23
186	Bacteria	Proteobacteria	Alphaproteobacteria	Sphingomonadales	Sphingomonadaceae	Sphingomonas	NA	32	19	25	18	29	13	12	20	68	12	9	0	11	0	15	10	0	11	0	19	14	14	0	0	20	0	0	0	9	0	24	11	21	16	21	12	8	25	20	0	12	0
187	Bacteria	Proteobacteria	Gammaproteobacteria	Burkholderiales	Methylophilaceae	NA	NA	21	24	0	34	0	0	0	13	22	0	0	30	0	15	28	29	24	26	19	9	16	34	116	0	35	24	22	26	26	55	20	0	18	29	34	40	0	30	0	27	43	35
188	Bacteria	Acidobacteriota	Thermoanaerobaculia	Thermoanaerobaculales	Thermoanaerobaculaceae	Subgroup_10	NA	13	21	16	25	14	21	22	18	46	15	17	30	11	13	13	21	9	17	17	22	0	8	19	16	24	12	26	0	12	21	10	17	32	54	53	20	0	29	11	18	22	0
189	Bacteria	Gemmatimonadota	Longimicrobia	Longimicrobiales	Longimicrobiaceae	NA	NA	33	30	37	0	28	0	0	0	28	0	46	0	33	24	0	31	36	30	28	41	0	40	29	0	31	0	0	33	0	32	42	0	25	25	43	31	30	19	33	0	45	27
190	Bacteria	Acidobacteriota	Vicinamibacteria	Vicinamibacterales	NA	NA	NA	0	19	15	23	10	15	8	10	95	19	0	0	0	16	0	0	0	13	16	12	14	0	21	14	17	14	0	0	17	39	0	0	25	45	56	14	0	19	0	15	13	20
191	Bacteria	Proteobacteria	Gammaproteobacteria	Xanthomonadales	Xanthomonadaceae	Lysobacter	erysipheiresistens	0	16	29	20	0	30	16	23	0	15	25	22	0	22	0	22	34	34	26	122	21	25	21	15	0	28	12	0	0	19	0	17	12	0	16	30	31	19	21	12	36	0
192	Bacteria	Bacteroidota	Bacteroidia	Cytophagales	Hymenobacteraceae	Adhaeribacter	NA	12	13	15	32	26	29	28	18	0	20	13	17	18	26	39	14	26	26	25	32	26	16	23	28	34	13	13	15	12	31	18	11	49	0	0	31	18	57	18	15	35	31
193	Bacteria	Proteobacteria	Alphaproteobacteria	Caulobacterales	Caulobacteraceae	Caulobacter	NA	16	19	36	0	32	20	20	35	0	23	28	13	0	25	32	13	34	25	25	49	32	15	17	23	0	27	19	0	26	24	17	19	19	0	0	31	32	25	21	17	40	31
194	Bacteria	Bacteroidota	Bacteroidia	Cytophagales	Hymenobacteraceae	Adhaeribacter	NA	17	19	15	33	10	18	29	13	31	15	25	27	16	19	22	17	23	21	16	15	10	0	18	21	43	12	16	0	8	38	10	23	53	46	31	31	15	34	0	17	24	18
195	Bacteria	Bdellovibrionota	Bdellovibrionia	Bdellovibrionales	Bdellovibrionaceae	Bdellovibrio	NA	15	9	2	17	8	0	6	6	11	20	6	29	0	6	11	11	12	23	12	7	0	33	51	12	20	14	34	20	10	27	0	5	11	9	30	21	2	16	0	10	23	15
196	Bacteria	Proteobacteria	Alphaproteobacteria	Rhizobiales	Rhizobiaceae	Mesorhizobium	NA	0	22	0	16	20	0	0	13	32	24	0	25	25	0	0	17	17	25	41	32	26	0	0	29	17	0	16	0	0	26	24	36	18	33	28	33	29	0	23	32	53	24
197	Bacteria	Proteobacteria	Alphaproteobacteria	Sphingomonadales	Sphingomonadaceae	Ellin6055	NA	49	20	0	46	28	0	0	0	0	0	0	0	0	0	40	0	0	0	17	0	0	0	0	0	40	0	0	0	0	0	0	0	66	0	0	0	0	0	0	42	0	0
198	Bacteria	Bacteroidota	Bacteroidia	Sphingobacteriales	Sphingobacteriaceae	Arcticibacter	NA	84	0	124	133	0	28	20	138	0	0	31	0	61	38	61	21	0	49	0	19	0	0	8	55	149	0	0	0	0	0	14	15	33	0	0	73	70	31	45	26	0	0
199	Bacteria	Chloroflexi	KD4-96	NA	NA	NA	NA	17	21	0	33	38	22	0	27	33	30	22	47	21	32	0	25	0	33	30	18	19	0	39	24	27	17	24	0	20	28	0	37	31	42	58	18	18	0	21	28	30	28
200	Bacteria	Bacteroidota	Bacteroidia	Sphingobacteriales	Sphingobacteriaceae	NA	NA	70	0	22	21	0	19	65	25	0	25	20	0	0	0	18	0	0	26	0	17	63	41	30	0	0	0	0	0	0	0	0	27	0	0	0	23	24	0	88	0	0	37
201	Bacteria	Proteobacteria	Alphaproteobacteria	Rhizobiales	Rhizobiales_Incertae_Sedis	Bauldia	NA	25	0	0	29	33	15	0	24	59	0	0	33	0	0	41	24	21	35	26	25	30	18	38	30	0	21	25	21	40	33	24	0	0	56	48	28	0	28	35	0	39	0
202	Bacteria	Proteobacteria	Gammaproteobacteria	Xanthomonadales	Xanthomonadaceae	Pseudoxanthomonas	NA	0	225	37	0	9	19	13	0	0	0	7	0	38	0	0	629	0	0	57	0	0	0	0	0	124	0	0	0	0	0	16	0	11	0	0	6	9	0	0	0	0	0
203	Bacteria	Bacteroidota	Bacteroidia	Cytophagales	Hymenobacteraceae	Pontibacter	NA	26	19	24	31	27	20	18	0	29	24	0	0	29	0	37	0	0	33	16	16	0	17	18	16	46	0	0	0	0	31	33	20	41	44	19	53	0	35	0	24	0	13
204	Bacteria	Bacteroidota	Bacteroidia	Flavobacteriales	Flavobacteriaceae	Flavobacterium	NA	22	22	0	29	18	4	0	0	0	23	7	8	7	34	132	0	8	22	15	0	14	53	15	7	15	65	25	8	47	13	21	10	0	0	0	0	0	50	19	15	29	21
205	Bacteria	Proteobacteria	Alphaproteobacteria	Sphingomonadales	Sphingomonadaceae	Sphingomonas	NA	20	9	35	13	19	0	25	8	14	10	0	0	8	10	0	0	0	0	0	14	16	0	0	0	25	0	0	0	0	0	0	8	17	0	0	0	0	25	19	0	0	0
206	Bacteria	Bacteroidota	Bacteroidia	Cytophagales	Microscillaceae	NA	NA	24	20	0	41	19	26	16	27	13	34	18	17	23	26	42	21	33	17	15	25	15	0	20	24	41	0	24	0	14	18	26	16	38	20	30	18	0	34	13	19	29	16
207	Bacteria	Latescibacterota	NA	NA	NA	NA	NA	12	13	9	11	14	10	8	9	49	21	9	10	12	13	20	12	11	12	13	7	16	11	37	10	12	13	21	13	24	22	16	18	7	60	92	16	18	12	11	22	18	21
208	Bacteria	Actinobacteriota	Actinobacteria	Propionibacteriales	Nocardioidaceae	Nocardioides	NA	13	17	13	39	23	27	17	7	14	22	12	32	19	15	36	10	12	11	26	35	23	22	19	27	32	16	16	18	30	18	27	50	37	15	15	29	15	33	20	23	21	12
209	Bacteria	Firmicutes	Bacilli	Bacillales	Planococcaceae	Domibacillus	NA	28	16	11	62	10	26	15	15	32	0	29	31	0	21	0	26	0	17	24	21	13	16	21	24	33	0	16	0	0	21	20	0	57	46	33	16	0	26	0	19	0	0
210	Bacteria	Proteobacteria	Alphaproteobacteria	Rhizobiales	Rhizobiaceae	NA	NA	9	13	11	20	12	12	8	7	0	11	10	0	10	0	18	0	0	15	21	30	0	47	0	0	21	14	0	0	16	9	0	16	22	0	0	0	0	33	15	0	18	0
211	Bacteria	Patescibacteria	Saccharimonadia	Saccharimonadales	NA	NA	NA	0	0	11	11	2	0	8	0	0	11	0	23	0	133	62	96	8	198	0	0	0	29	0	65	52	22	4	12	0	36	0	0	0	0	0	10	0	11	54	7	0	29
212	Bacteria	Chloroflexi	Chloroflexia	Thermomicrobiales	JG30-KF-CM45	NA	NA	11	17	16	53	10	13	12	15	0	11	7	38	40	22	38	0	6	31	18	16	17	14	25	22	57	13	0	12	33	18	12	25	55	12	12	26	23	52	12	27	33	13
213	Bacteria	Myxococcota	Polyangia	Polyangiales	Sandaracinaceae	NA	NA	7	23	6	19	18	13	15	14	41	22	17	25	12	21	12	27	9	18	38	20	9	20	28	38	12	12	31	0	17	22	15	17	27	66	134	16	17	17	9	25	28	7
214	Bacteria	Proteobacteria	Gammaproteobacteria	Burkholderiales	Nitrosomonadaceae	Nitrosospira	NA	9	12	24	28	20	22	14	0	38	13	14	14	12	13	0	16	15	18	28	24	12	0	23	0	30	0	11	0	25	18	22	0	29	51	24	17	4	7	0	28	18	22
215	Bacteria	Proteobacteria	Alphaproteobacteria	Rhizobiales	Hyphomicrobiaceae	Hyphomicrobium	NA	20	21	0	0	0	12	0	13	30	0	24	30	18	22	13	25	0	17	29	16	18	16	13	24	0	21	20	0	22	28	32	32	31	40	41	29	18	25	24	19	0	0
216	Bacteria	Proteobacteria	Alphaproteobacteria	Rhizobiales	Xanthobacteraceae	Rhodopseudomonas	NA	25	26	22	27	26	12	27	22	0	14	0	29	11	15	19	14	16	25	15	13	12	22	0	19	22	18	12	0	11	22	10	24	15	0	0	11	13	23	23	0	0	19
217	Bacteria	Chloroflexi	Chloroflexia	Thermomicrobiales	JG30-KF-CM45	NA	NA	39	0	0	0	20	25	0	16	44	0	0	65	0	29	0	0	13	37	37	0	24	0	0	0	0	0	20	0	0	22	32	0	46	61	48	27	0	0	33	0	0	0
218	Bacteria	Bacteroidota	Bacteroidia	Cytophagales	Microscillaceae	Ohtaekwangia	NA	10	15	9	41	12	20	16	18	16	11	12	16	9	9	23	16	0	13	19	13	0	11	19	0	34	16	13	0	9	22	14	9	33	60	79	9	10	15	4	14	14	10
219	Bacteria	Actinobacteriota	Actinobacteria	Frankiales	Geodermatophilaceae	NA	NA	0	0	0	19	0	29	34	0	0	0	26	0	48	20	22	20	0	30	36	24	12	30	13	36	28	32	0	0	26	30	21	35	0	29	22	29	25	0	40	35	15	0
220	Bacteria	Armatimonadota	Fimbriimonadia	Fimbriimonadales	Fimbriimonadaceae	NA	NA	28	13	9	12	6	6	11	4	36	7	15	12	6	18	11	27	7	14	18	12	13	12	55	14	14	19	15	13	13	30	18	13	16	28	36	20	18	6	5	13	14	20
221	Bacteria	Bacteroidota	Bacteroidia	Flavobacteriales	Flavobacteriaceae	Flavobacterium	NA	0	0	0	0	0	0	0	0	0	0	0	0	0	0	0	0	0	0	0	0	0	84	0	0	0	0	0	0	0	0	0	0	0	0	0	0	0	0	0	0	0	0
222	Bacteria	Verrucomicrobiota	Verrucomicrobiae	Chthoniobacterales	Chthoniobacteraceae	Chthoniobacter	NA	15	19	17	9	15	0	19	9	12	17	0	0	23	15	5	13	14	11	0	20	10	17	19	8	19	0	12	0	4	13	43	12	23	11	0	17	28	12	16	19	17	9
223	Bacteria	Bacteroidota	Bacteroidia	Flavobacteriales	Flavobacteriaceae	NA	NA	9	5	13	23	28	25	0	17	40	16	0	16	0	14	0	0	24	22	13	11	19	17	33	54	13	56	5	18	11	32	0	0	14	26	0	60	8	41	10	0	17	27
224	Bacteria	Proteobacteria	Gammaproteobacteria	Oceanospirillales	Halomonadaceae	Halomonas	NA	17	9	15	0	0	11	16	9	10	0	10	5	8	0	0	0	42	0	7	17	0	0	14	9	29	12	0	0	0	0	0	0	0	14	0	0	4	49	0	0	72	0
225	Bacteria	Proteobacteria	Alphaproteobacteria	Sphingomonadales	Sphingomonadaceae	Altererythrobacter	NA	20	27	31	35	0	0	21	0	0	0	0	0	37	24	0	20	0	19	0	35	0	28	0	21	26	0	0	0	0	0	0	0	0	0	0	28	45	37	48	0	0	0
226	Bacteria	Proteobacteria	Alphaproteobacteria	Sphingomonadales	Sphingomonadaceae	Altererythrobacter	NA	23	23	25	0	26	0	21	0	25	0	20	0	38	23	19	19	17	22	26	23	0	22	0	0	0	0	0	0	0	0	26	17	16	0	0	20	37	20	49	21	0	0
227	Bacteria	Bacteroidota	Bacteroidia	Cytophagales	MWH-CFBk5	NA	NA	0	0	0	0	0	0	0	0	16	0	0	0	0	0	0	0	0	0	0	0	0	41	13	0	0	0	0	0	5	0	0	0	0	0	0	0	0	0	0	0	14	0
228	Bacteria	Proteobacteria	Alphaproteobacteria	Caulobacterales	Caulobacteraceae	Brevundimonas	NA	21	14	21	25	21	0	21	12	0	22	26	12	22	29	42	57	0	32	13	0	19	29	0	16	9	8	31	0	31	0	40	39	10	0	0	12	25	0	19	50	0	81
229	Bacteria	Proteobacteria	Gammaproteobacteria	Xanthomonadales	Rhodanobacteraceae	NA	NA	0	0	0	0	8	0	6	0	0	0	7	0	0	0	0	4	0	0	0	9	0	8	0	0	0	0	0	0	0	0	0	0	5	0	0	9	0	0	0	0	9	0
230	Bacteria	Acidobacteriota	Vicinamibacteria	Vicinamibacterales	Vicinamibacteraceae	NA	NA	28	21	19	21	31	24	13	20	21	31	14	29	21	14	21	10	18	13	20	24	0	26	17	18	13	16	0	0	11	17	15	26	0	30	35	15	20	20	24	0	17	21
231	Bacteria	Proteobacteria	Alphaproteobacteria	Rhizobiales	Rhizobiaceae	Shinella	NA	21	16	17	19	0	19	14	20	0	30	17	24	0	0	18	19	17	0	33	36	27	26	25	29	18	23	19	0	33	0	0	25	18	12	14	26	17	45	27	20	41	0
232	Bacteria	Firmicutes	Bacilli	Bacillales	Bacillaceae	Bacillus	niacini	10	17	5	24	32	20	23	4	16	13	30	13	6	19	4	11	4	21	14	26	26	56	17	17	30	14	12	0	10	24	20	19	32	19	29	13	14	12	10	35	21	8
233	Bacteria	Bacteroidota	Bacteroidia	Cytophagales	Microscillaceae	Ohtaekwangia	NA	17	22	12	40	19	0	16	19	0	22	16	23	13	11	61	18	16	15	25	13	24	27	24	24	36	39	16	17	19	29	15	20	20	10	10	17	20	28	10	21	24	23
234	Bacteria	Proteobacteria	Gammaproteobacteria	Burkholderiales	Oxalobacteraceae	NA	NA	0	0	0	0	0	0	0	0	0	0	0	0	0	0	0	0	0	0	0	0	0	0	0	0	0	0	0	0	0	0	0	0	0	0	0	0	0	0	0	0	0	0
235	Bacteria	Firmicutes	Bacilli	Brevibacillales	Brevibacillaceae	Brevibacillus	NA	0	0	0	42	0	25	23	0	38	0	30	39	0	27	40	24	0	0	0	32	0	0	28	0	42	0	28	0	29	0	30	29	45	46	41	14	0	28	0	19	22	0
236	Bacteria	Planctomycetota	Phycisphaerae	Tepidisphaerales	WD2101_soil_group	NA	NA	16	16	13	22	18	9	19	17	24	9	11	12	15	10	14	9	15	14	0	15	13	16	12	22	28	21	17	7	15	19	11	18	31	30	27	17	21	30	21	18	18	17
237	Bacteria	Gemmatimonadota	Longimicrobia	Longimicrobiales	Longimicrobiaceae	NA	NA	17	26	0	26	0	14	18	20	35	18	21	18	0	0	8	24	27	22	27	20	24	13	32	28	18	18	26	19	0	42	29	21	22	41	0	24	28	20	30	20	16	14
238	Bacteria	Bacteroidota	Bacteroidia	Sphingobacteriales	env.OPS_17	NA	NA	13	10	22	24	19	25	18	20	22	18	18	22	13	11	13	15	17	17	13	23	27	10	18	23	25	12	19	15	21	26	0	16	32	26	62	19	10	25	18	20	26	18
239	Bacteria	Gemmatimonadota	Gemmatimonadetes	Gemmatimonadales	Gemmatimonadaceae	NA	NA	15	0	0	27	16	0	7	13	0	22	14	24	19	16	19	21	15	23	31	16	0	0	26	12	24	0	25	17	16	23	14	16	20	79	66	21	0	0	12	18	30	0
240	Bacteria	Proteobacteria	Alphaproteobacteria	Rhizobiales	Rhizobiaceae	Mesorhizobium	NA	16	14	15	25	20	0	16	11	0	16	13	26	12	25	19	0	0	0	20	23	18	0	12	20	21	18	16	13	20	14	19	23	35	11	0	24	13	38	0	0	18	15
241	Bacteria	Proteobacteria	Alphaproteobacteria	Rhizobiales	Rhizobiaceae	Aminobacter	NA	16	0	23	23	23	19	22	25	0	17	0	23	21	25	16	17	18	11	19	18	19	0	11	26	11	15	0	0	0	14	16	24	24	8	0	0	23	37	17	21	21	21
242	Bacteria	Patescibacteria	Saccharimonadia	Saccharimonadales	NA	NA	NA	13	0	0	43	0	0	0	19	26	0	0	78	0	0	0	12	0	46	21	10	0	0	15	0	31	0	0	0	0	20	0	0	28	27	0	26	0	54	16	0	41	57
243	Bacteria	Proteobacteria	Gammaproteobacteria	Oceanospirillales	Pseudohongiellaceae	BIyi10	NA	17	11	7	44	8	15	15	13	39	12	12	24	6	8	13	22	13	9	30	0	0	0	39	15	28	13	30	13	16	25	16	11	26	113	98	15	9	17	0	23	27	21
244	Bacteria	Proteobacteria	Gammaproteobacteria	Burkholderiales	Oxalobacteraceae	Massilia	timonae	28	0	21	40	25	21	26	0	35	25	0	0	0	20	20	0	26	0	24	30	0	0	0	0	25	0	0	0	0	0	0	25	0	0	0	22	18	0	0	0	0	21
245	Bacteria	Bacteroidota	Bacteroidia	Chitinophagales	Chitinophagaceae	Parasegetibacter	NA	3	39	7	8	5	6	81	18	0	0	33	0	23	0	36	232	0	9	0	0	40	55	31	20	12	0	0	0	8	0	61	8	24	0	0	4	32	16	21	0	4	0
246	Bacteria	Bacteroidota	Bacteroidia	Cytophagales	Hymenobacteraceae	Pontibacter	NA	18	19	12	40	15	19	16	12	29	26	20	33	13	15	28	10	0	7	19	19	16	0	11	15	46	11	0	0	0	19	10	21	48	22	21	18	11	42	15	11	17	12
247	Bacteria	Cyanobacteria	Cyanobacteriia	Chloroplast	NA	NA	NA	22	7	10	12	7	9	4	13	42	2	15	6	13	17	19	25	16	28	5	5	6	2	22	3	0	0	45	0	35	10	8	0	43	52	2	9	34	9	13	102	16	11
248	Bacteria	Chloroflexi	Ktedonobacteria	C0119	NA	NA	NA	17	15	8	12	13	11	14	9	40	13	15	28	0	8	14	13	6	8	19	10	11	7	15	18	27	13	12	9	12	19	8	17	30	47	46	12	9	14	20	12	21	10
249	Bacteria	Cyanobacteria	Sericytochromatia	NA	NA	NA	NA	16	20	0	20	31	18	0	14	41	0	0	28	22	15	21	24	0	0	27	16	19	0	14	19	35	18	0	0	29	22	15	0	30	27	20	22	16	33	21	0	24	0
250	Bacteria	Bacteroidota	Bacteroidia	Chitinophagales	Chitinophagaceae	Flavitalea	NA	27	0	0	50	23	0	0	32	45	31	0	25	24	22	27	0	20	0	16	0	38	28	0	26	48	0	0	0	0	17	0	0	0	17	21	0	0	0	43	19	18	0
251	Bacteria	Proteobacteria	Alphaproteobacteria	Rhizobiales	Devosiaceae	Devosia	NA	0	28	14	21	13	0	0	0	0	0	0	0	0	0	20	0	0	0	10	0	0	40	14	0	0	19	0	0	26	0	18	0	19	17	0	31	0	33	0	0	20	0
252	Bacteria	Proteobacteria	Alphaproteobacteria	Sphingomonadales	Sphingomonadaceae	NA	NA	29	23	54	0	39	27	0	26	0	25	0	0	56	0	0	0	22	0	0	38	29	0	0	0	28	0	0	0	0	0	38	0	0	0	0	0	0	0	59	24	0	36
253	Bacteria	Bacteroidota	Bacteroidia	Cytophagales	Hymenobacteraceae	Pontibacter	NA	0	0	33	27	40	18	0	0	41	0	0	0	0	0	34	0	0	0	0	0	37	14	0	32	38	0	0	0	0	0	0	0	35	0	29	0	0	0	0	15	27	23
254	Bacteria	Proteobacteria	Alphaproteobacteria	Rhizobiales	Rhizobiaceae	Mesorhizobium	NA	0	25	11	0	0	15	22	0	29	14	13	0	0	20	23	25	18	17	0	0	0	19	18	29	16	13	18	18	30	32	22	28	0	0	0	35	24	0	27	21	36	12
255	Bacteria	Bacteroidota	Bacteroidia	Sphingobacteriales	Sphingobacteriaceae	Pedobacter	NA	0	18	0	25	0	22	0	0	60	15	0	0	0	15	17	15	0	22	21	20	13	21	0	0	39	0	0	0	15	0	42	0	42	44	51	20	0	15	0	15	0	12
256	Bacteria	Actinobacteriota	Actinobacteria	Corynebacteriales	Mycobacteriaceae	Mycobacterium	NA	14	14	14	13	14	20	13	0	22	26	25	22	10	7	0	25	12	19	19	16	18	11	17	25	26	0	0	14	19	24	16	24	27	32	44	20	18	15	17	15	16	0
257	Bacteria	Firmicutes	Bacilli	Bacillales	NA	NA	NA	0	0	0	29	20	0	0	0	0	0	24	0	0	28	44	48	29	33	0	22	31	0	43	55	30	0	0	63	0	0	0	15	59	56	50	29	0	53	43	25	26	0
258	Bacteria	Firmicutes	Bacilli	Paenibacillales	Paenibacillaceae	NA	NA	0	12	0	63	13	30	0	0	0	0	21	39	0	0	29	24	0	14	37	13	11	0	0	0	29	0	0	0	0	25	25	0	57	47	0	0	0	40	0	18	0	18
259	Bacteria	Proteobacteria	Gammaproteobacteria	Burkholderiales	Oxalobacteraceae	Noviherbaspirillum	NA	0	0	0	0	0	0	0	0	0	25	0	0	0	0	18	0	23	0	0	0	0	37	0	0	0	9	0	0	0	0	0	0	21	0	0	0	14	0	0	0	55	0
260	Bacteria	Actinobacteriota	Thermoleophilia	Solirubrobacterales	67-14	NA	NA	12	23	0	28	0	26	21	0	23	25	36	46	18	23	29	23	24	16	29	0	21	16	27	0	33	21	31	0	23	22	17	29	35	24	40	0	0	25	21	26	37	18
261	Bacteria	Bacteroidota	Bacteroidia	Chitinophagales	Chitinophagaceae	Terrimonas	NA	13	7	18	23	12	8	14	9	7	14	6	10	25	20	26	15	8	16	7	11	13	40	13	17	16	0	0	14	11	17	17	13	18	16	19	6	28	10	15	12	19	30
262	Bacteria	Bacteroidota	Bacteroidia	Flavobacteriales	Flavobacteriaceae	Flavobacterium	NA	7	8	36	24	11	12	13	18	0	3	8	0	30	28	20	0	6	15	9	20	22	0	0	18	23	6	8	0	0	0	29	22	10	0	0	9	31	19	47	8	0	26
263	Bacteria	Proteobacteria	Alphaproteobacteria	Rhizobiales	Xanthobacteraceae	Pseudolabrys	NA	0	0	0	0	0	15	0	17	58	29	35	0	0	20	0	8	26	0	22	0	0	26	31	0	22	19	23	26	0	23	16	17	0	90	81	21	23	0	0	13	0	0
264	Bacteria	Patescibacteria	Parcubacteria	Candidatus_Campbellbacteria	NA	NA	NA	16	10	7	23	13	15	12	6	25	23	6	29	0	7	5	10	10	20	30	5	6	3	21	21	18	10	5	0	5	38	5	3	31	14	77	13	12	18	0	16	6	10
265	Bacteria	Bacteroidota	Bacteroidia	Sphingobacteriales	Sphingobacteriaceae	NA	NA	0	0	29	0	0	0	0	0	0	0	0	0	0	0	0	0	0	0	0	0	0	0	0	26	30	0	0	0	0	0	0	0	61	0	0	0	0	31	0	0	0	0
266	Bacteria	RCP2-54	NA	NA	NA	NA	NA	15	8	5	29	8	0	7	8	48	8	12	7	10	0	9	0	6	0	0	8	12	9	7	14	30	11	12	0	8	13	5	8	31	60	75	9	14	15	0	9	20	5
267	Bacteria	Bacteroidota	Bacteroidia	Chitinophagales	Chitinophagaceae	Chitinophaga	NA	0	7	0	8	0	0	0	0	0	5	21	0	0	5	4	18	0	0	0	5	0	7	3	0	16	0	0	0	0	0	0	0	0	0	0	5	0	11	6	11	7	5
268	Bacteria	Acidobacteriota	Vicinamibacteria	Vicinamibacterales	Vicinamibacteraceae	Luteitalea	NA	18	12	28	19	13	9	10	0	6	0	8	15	23	14	19	11	14	9	6	27	21	0	0	15	28	13	10	0	9	0	18	27	10	0	0	9	23	17	24	9	10	10
269	Bacteria	Proteobacteria	Gammaproteobacteria	Xanthomonadales	Xanthomonadaceae	Lysobacter	NA	34	15	32	0	40	18	38	0	0	0	0	20	16	0	0	0	29	0	14	20	0	0	0	0	17	0	0	0	0	0	19	0	30	0	0	19	25	33	19	15	0	0
270	Bacteria	Proteobacteria	Gammaproteobacteria	Acidithiobacillales	Acidithiobacillaceae	TX1A-55	NA	0	20	8	0	19	0	8	13	0	37	16	29	6	0	8	0	0	24	24	10	15	0	0	17	0	24	0	0	20	46	0	16	20	47	56	19	17	23	0	22	17	18
271	Bacteria	Proteobacteria	Alphaproteobacteria	Rhizobiales	Devosiaceae	Devosia	NA	28	15	0	0	0	0	0	20	23	0	0	26	29	22	0	36	0	0	26	0	0	0	0	30	0	0	0	0	0	0	0	24	32	33	30	21	21	17	31	31	31	26
272	Bacteria	Actinobacteriota	Acidimicrobiia	Microtrichales	NA	NA	NA	11	6	10	40	18	22	21	11	0	19	11	28	11	11	20	16	18	22	21	13	7	10	0	43	33	9	9	0	21	15	6	31	36	0	10	11	0	44	19	22	18	0
273	Bacteria	Proteobacteria	Gammaproteobacteria	Xanthomonadales	Rhodanobacteraceae	Chiayiivirga	NA	0	0	0	0	0	0	0	0	0	0	0	0	0	0	0	0	0	0	0	0	0	0	0	0	0	0	0	0	0	0	0	0	0	0	0	0	0	0	0	0	0	0
274	Bacteria	Bacteroidota	Bacteroidia	Chitinophagales	Chitinophagaceae	NA	NA	13	0	0	30	0	0	0	13	0	0	0	0	18	22	21	10	14	22	0	14	17	13	19	16	22	0	19	0	13	0	0	0	12	0	0	15	19	21	14	0	12	30
275	Bacteria	Proteobacteria	Alphaproteobacteria	Rhizobiales	Xanthobacteraceae	Pseudolabrys	NA	16	27	21	18	32	0	16	0	63	0	0	20	14	0	11	0	0	26	0	30	16	0	0	22	0	0	0	0	20	0	0	0	18	77	55	0	0	19	17	0	32	11
276	Bacteria	Patescibacteria	Saccharimonadia	Saccharimonadales	NA	NA	NA	29	25	0	42	22	0	0	0	18	0	0	49	0	18	0	0	0	23	0	0	0	0	0	15	38	29	0	0	0	0	0	0	31	19	0	0	0	33	0	21	21	41
277	Bacteria	Proteobacteria	Gammaproteobacteria	Xanthomonadales	Xanthomonadaceae	Luteimonas	NA	0	0	36	0	29	29	0	0	0	14	0	24	28	24	0	0	37	35	0	41	0	0	0	0	0	0	0	24	0	28	32	16	0	0	0	37	0	0	27	0	0	0
278	Bacteria	Planctomycetota	Planctomycetes	Pirellulales	Pirellulaceae	NA	NA	18	19	12	14	16	13	13	9	6	8	15	20	29	15	0	15	18	25	15	17	10	0	15	32	14	16	16	13	24	21	0	16	11	14	9	30	27	9	13	14	21	13
279	Bacteria	Bacteroidota	Bacteroidia	Chitinophagales	Saprospiraceae	NA	NA	14	9	10	12	6	0	14	0	18	9	0	7	9	10	0	0	0	6	9	6	0	17	15	11	18	0	13	0	11	17	17	0	7	29	13	0	12	7	6	10	15	0
280	Bacteria	Actinobacteriota	Actinobacteria	Streptomycetales	Streptomycetaceae	NA	NA	43	23	0	34	23	22	0	0	35	28	41	48	0	0	36	50	16	18	37	23	20	19	34	16	0	0	24	19	0	36	0	0	40	48	65	31	24	0	34	30	36	24
281	Bacteria	Proteobacteria	Gammaproteobacteria	Xanthomonadales	Xanthomonadaceae	Lysobacter	NA	18	75	0	0	139	0	0	0	0	0	0	0	86	64	0	0	0	0	0	346	0	88	0	10	16	0	79	0	14	0	0	0	50	0	0	0	0	19	0	0	0	0
282	Bacteria	Acidobacteriota	Holophagae	Subgroup_7	NA	NA	NA	27	17	16	27	0	0	17	0	13	12	10	10	25	0	11	19	28	0	0	41	0	0	23	0	29	9	0	0	0	27	0	0	0	37	34	0	19	16	0	0	0	9
283	Bacteria	Proteobacteria	Alphaproteobacteria	Sphingomonadales	Sphingomonadaceae	Altererythrobacter	NA	0	0	0	0	0	0	0	0	39	19	0	0	0	24	0	0	0	0	0	0	0	41	36	0	0	0	0	0	0	0	0	0	0	0	0	17	0	0	0	0	0	0
284	Bacteria	Proteobacteria	Gammaproteobacteria	Burkholderiales	Comamonadaceae	Rhizobacter	NA	0	0	0	24	23	22	19	0	0	18	21	30	0	0	0	0	33	33	25	0	0	38	26	0	0	0	19	22	0	0	0	0	0	0	0	33	0	0	23	23	29	24
285	Bacteria	Verrucomicrobiota	Verrucomicrobiae	Opitutales	Opitutaceae	Opitutus	NA	0	0	0	0	38	0	0	0	40	0	0	0	0	0	66	0	0	0	0	0	0	0	0	54	52	0	0	0	0	35	48	60	0	0	36	0	36	29	0	0	39	0
286	Bacteria	Bacteroidota	Bacteroidia	Chitinophagales	Chitinophagaceae	Flavitalea	NA	0	33	18	0	0	22	19	0	0	0	0	0	0	0	0	0	0	22	0	53	0	0	24	0	0	21	14	0	30	0	26	0	56	0	0	37	28	49	0	0	0	32
287	Bacteria	Chloroflexi	Chloroflexia	Thermomicrobiales	JG30-KF-CM45	NA	NA	11	10	0	27	9	7	10	0	0	18	20	19	13	0	17	10	0	19	24	15	0	0	12	23	32	15	21	0	14	20	10	28	39	14	15	34	0	23	19	10	13	0
288	Bacteria	Myxococcota	Polyangia	Polyangiales	Sandaracinaceae	NA	NA	11	11	7	13	0	0	12	0	0	0	19	18	10	8	15	26	9	10	16	12	7	7	14	34	0	0	15	13	12	14	25	6	7	27	43	0	13	6	12	22	25	5
289	Bacteria	Actinobacteriota	Actinobacteria	Propionibacteriales	Nocardioidaceae	Nocardioides	NA	0	5	14	27	0	20	14	18	0	28	19	30	18	0	41	27	11	28	19	0	0	22	0	30	24	0	0	0	26	12	13	26	33	0	0	0	16	29	20	27	0	15
290	Bacteria	Proteobacteria	Gammaproteobacteria	Xanthomonadales	Xanthomonadaceae	Arenimonas	NA	17	9	26	20	20	13	27	15	0	10	0	0	39	29	19	18	15	16	6	36	12	15	0	12	12	0	0	0	0	0	21	16	6	0	0	20	28	5	31	19	0	20
291	Bacteria	Gemmatimonadota	Gemmatimonadetes	Gemmatimonadales	Gemmatimonadaceae	Gemmatimonas	NA	28	17	38	6	7	8	0	4	18	10	18	8	30	28	0	8	12	0	0	48	21	0	9	33	5	0	0	11	9	15	15	11	0	38	27	12	21	6	26	14	17	0
292	Bacteria	Bacteroidota	Bacteroidia	Sphingobacteriales	Sphingobacteriaceae	Pelobium	NA	0	0	0	0	43	0	0	6	0	0	22	0	0	0	0	0	0	0	0	14	0	0	0	0	0	0	0	0	0	46	0	0	31	0	0	0	0	12	0	0	6	33
293	Bacteria	Proteobacteria	Gammaproteobacteria	Cellvibrionales	Cellvibrionaceae	Cellvibrio	NA	0	0	24	0	0	0	0	0	0	0	0	0	0	0	114	0	0	0	0	0	0	0	0	0	41	0	0	0	0	0	0	0	0	0	0	0	0	0	0	0	0	0
294	Bacteria	Proteobacteria	Alphaproteobacteria	Rhizobiales	Devosiaceae	Devosia	NA	0	10	9	6	10	12	10	0	0	13	0	14	12	12	0	13	13	12	8	12	0	11	7	0	10	10	0	0	16	0	11	21	0	0	0	23	15	12	17	0	25	11
295	Bacteria	Proteobacteria	Alphaproteobacteria	Rhizobiales	Devosiaceae	NA	NA	26	13	10	16	15	0	18	16	0	0	16	18	0	17	23	17	21	13	13	16	0	16	16	19	19	11	13	0	22	0	16	22	24	0	0	0	20	24	27	16	23	0
296	Bacteria	Bacteroidota	Bacteroidia	Cytophagales	Microscillaceae	NA	NA	30	19	19	32	0	26	0	0	0	27	0	21	0	0	37	0	24	25	32	13	20	29	21	0	35	35	30	31	18	37	0	0	0	0	10	32	0	35	0	0	30	0
297	Bacteria	Proteobacteria	Alphaproteobacteria	Caulobacterales	Caulobacteraceae	Brevundimonas	NA	0	36	23	0	33	22	0	0	0	0	27	24	0	0	17	22	0	0	0	34	14	0	0	53	14	28	0	0	0	18	0	7	0	0	0	36	24	0	10	0	11	35
298	Bacteria	Proteobacteria	Alphaproteobacteria	Reyranellales	Reyranellaceae	NA	NA	19	13	8	10	18	0	0	12	0	12	0	16	12	15	7	15	11	18	0	15	0	0	10	11	9	7	0	8	13	15	20	6	0	9	0	15	0	0	13	0	12	17
299	Bacteria	Proteobacteria	Gammaproteobacteria	Burkholderiales	Nitrosomonadaceae	MND1	NA	22	0	5	8	10	11	0	11	37	14	11	13	8	9	9	17	0	14	12	0	0	0	17	15	12	15	12	0	8	24	12	14	10	34	46	13	0	0	9	13	15	0
300	Bacteria	Gemmatimonadota	Gemmatimonadetes	Gemmatimonadales	Gemmatimonadaceae	Gemmatimonas	NA	26	12	23	0	14	9	7	11	29	0	21	9	20	21	0	20	12	12	15	22	17	8	18	20	10	0	8	10	0	6	12	14	6	57	51	26	21	10	16	10	16	5
301	Bacteria	Acidobacteriota	Vicinamibacteria	Vicinamibacterales	NA	NA	NA	19	13	8	0	17	10	11	16	42	0	17	0	15	12	11	7	14	12	13	16	13	5	11	0	9	13	12	0	10	18	12	15	0	44	39	17	16	0	19	13	17	8
302	Bacteria	Proteobacteria	Gammaproteobacteria	Burkholderiales	Nitrosomonadaceae	mle1-7	NA	15	9	8	11	11	8	9	11	23	11	9	20	10	10	10	14	0	9	14	11	0	0	13	12	14	14	11	7	11	17	9	15	14	43	31	11	17	9	13	12	12	9
303	Bacteria	Proteobacteria	Gammaproteobacteria	Burkholderiales	Comamonadaceae	NA	NA	17	18	0	18	14	9	0	12	33	0	12	0	0	0	0	0	0	0	8	18	0	16	26	16	17	0	0	0	0	0	26	0	12	0	15	20	0	15	19	0	31	0
304	Bacteria	Acidobacteriota	Vicinamibacteria	Vicinamibacterales	Vicinamibacteraceae	NA	NA	14	0	15	0	16	13	17	5	43	8	11	0	15	12	13	17	21	14	12	15	0	0	0	27	17	0	15	11	8	0	17	17	9	17	16	15	19	8	27	15	12	8
305	Bacteria	Planctomycetota	Planctomycetes	Planctomycetales	NA	NA	NA	0	0	0	35	0	0	0	0	15	0	0	0	17	0	23	18	13	0	0	0	21	0	21	0	28	0	7	11	12	0	0	0	36	0	0	0	0	20	19	0	0	11
306	Bacteria	Bacteroidota	Bacteroidia	Cytophagales	Hymenobacteraceae	Adhaeribacter	NA	15	0	14	27	27	32	16	16	0	8	11	9	25	7	24	0	0	9	10	0	9	0	0	21	22	8	11	0	6	0	0	13	20	0	0	12	8	20	25	0	0	13
307	Bacteria	Proteobacteria	Alphaproteobacteria	Rhizobiales	Xanthobacteraceae	NA	NA	25	27	0	0	0	11	0	0	26	16	17	21	14	8	0	40	0	12	21	0	0	19	17	0	13	0	15	0	0	0	0	25	21	20	36	20	21	0	12	0	27	0
308	Bacteria	Chloroflexi	Chloroflexia	Thermomicrobiales	JG30-KF-CM45	NA	NA	0	31	21	40	0	0	0	0	0	36	31	0	0	0	29	0	0	0	0	24	0	0	24	36	28	0	0	0	0	0	0	0	0	0	0	0	0	49	0	0	33	0
309	Bacteria	Proteobacteria	Alphaproteobacteria	Sphingomonadales	Sphingomonadaceae	Novosphingobium	NA	17	20	0	18	24	20	19	15	45	8	0	0	0	0	8	0	0	0	0	0	0	0	0	0	8	0	0	0	0	0	0	0	11	21	16	0	0	11	0	0	0	0
310	Bacteria	Bacteroidota	Bacteroidia	Cytophagales	Cyclobacteriaceae	Belliella	NA	0	0	0	23	19	0	0	0	17	16	0	26	12	15	0	0	21	16	0	22	0	0	0	12	19	28	0	0	0	13	0	8	15	0	0	29	13	33	0	0	16	22
311	Bacteria	Gemmatimonadota	S0134_terrestrial_group	NA	NA	NA	NA	13	18	17	0	21	8	9	9	28	9	17	13	23	10	6	10	17	12	11	23	0	7	0	19	16	0	8	0	0	0	12	0	0	27	21	20	11	9	0	9	16	11
312	Bacteria	Proteobacteria	Gammaproteobacteria	Xanthomonadales	Xanthomonadaceae	Lysobacter	NA	0	0	23	28	27	27	22	0	0	27	0	0	13	18	9	0	0	0	0	27	19	0	0	0	0	0	0	0	0	0	17	0	0	0	0	12	0	0	33	0	18	22
313	Bacteria	Planctomycetota	Planctomycetes	Planctomycetales	NA	NA	NA	7	6	4	11	7	5	0	7	45	9	8	12	4	10	5	8	0	9	10	14	0	9	11	7	11	5	14	5	10	16	4	9	14	59	26	18	0	9	9	7	15	7
314	Bacteria	Gemmatimonadota	Longimicrobia	Longimicrobiales	Longimicrobiaceae	NA	NA	19	14	15	31	20	17	17	0	0	20	17	0	0	0	22	17	0	0	0	0	15	0	40	0	38	25	19	0	23	21	0	0	29	48	33	17	0	0	0	27	0	0
315	Bacteria	Actinobacteriota	Actinobacteria	Micrococcales	Microbacteriaceae	Agrococcus	NA	19	0	13	28	0	18	0	0	0	0	0	0	14	0	0	0	0	32	17	20	0	0	0	20	31	0	0	0	18	12	0	0	42	0	20	0	0	37	0	23	0	0
316	Bacteria	Proteobacteria	Alphaproteobacteria	Caulobacterales	Hyphomonadaceae	SWB02	NA	6	0	0	9	12	0	8	6	13	9	10	13	6	8	0	13	9	10	14	16	0	0	10	14	9	15	18	12	0	0	0	17	0	50	32	9	11	3	0	15	16	18
317	Bacteria	Gemmatimonadota	Gemmatimonadetes	Gemmatimonadales	Gemmatimonadaceae	Gemmatimonas	NA	10	0	0	0	10	15	0	11	21	0	11	10	12	0	14	23	10	0	10	17	11	11	0	0	0	9	0	0	12	9	0	0	10	13	20	11	24	11	24	11	0	0
318	Bacteria	Firmicutes	Bacilli	Bacillales	Bacillaceae	Bacillus	NA	0	16	0	32	0	0	0	0	28	17	0	44	9	0	25	23	0	0	25	22	0	0	28	15	42	0	13	0	0	17	0	0	40	28	24	0	0	24	0	11	27	0
319	Bacteria	Bacteroidota	Bacteroidia	Cytophagales	Hymenobacteraceae	Pontibacter	NA	0	0	27	23	28	21	16	14	29	0	0	0	16	0	25	0	0	0	0	22	0	0	0	17	33	0	0	0	0	0	0	0	37	15	20	0	14	23	0	0	0	17
320	Bacteria	Bacteroidota	Bacteroidia	Cytophagales	Hymenobacteraceae	Adhaeribacter	NA	0	0	0	33	0	0	0	0	0	0	13	0	0	0	26	0	0	0	0	36	0	0	0	21	33	14	0	0	23	0	0	0	42	0	0	29	23	45	0	0	0	0
321	Bacteria	Proteobacteria	Gammaproteobacteria	Burkholderiales	Comamonadaceae	Ramlibacter	NA	0	0	16	13	18	0	16	20	0	13	20	0	15	26	0	0	0	0	0	0	26	0	27	24	0	0	18	0	0	25	27	15	0	0	0	0	0	18	30	18	0	14
322	Bacteria	Proteobacteria	Alphaproteobacteria	Sphingomonadales	Sphingomonadaceae	NA	NA	0	0	23	0	32	30	24	0	0	0	0	0	0	29	0	0	0	33	0	46	40	26	0	0	0	26	0	0	0	0	0	24	0	0	0	30	23	0	46	0	20	33
323	Bacteria	Bacteroidota	Bacteroidia	Cytophagales	Hymenobacteraceae	Pontibacter	NA	0	0	0	0	9	15	10	19	0	6	9	0	0	0	21	0	0	14	9	0	9	0	0	5	16	23	7	0	0	0	0	6	20	0	0	0	12	27	18	0	0	0
324	Bacteria	Proteobacteria	Gammaproteobacteria	Cellvibrionales	Cellvibrionaceae	NA	NA	8	12	5	13	0	4	7	9	19	17	8	15	0	6	9	9	6	6	41	8	6	0	21	12	22	0	20	7	5	16	4	10	13	34	101	14	5	13	5	13	16	7
325	Bacteria	Bacteroidota	Bacteroidia	Flavobacteriales	Flavobacteriaceae	Flavobacterium	NA	7	0	22	9	17	0	0	14	0	0	33	0	29	0	35	8	11	0	0	0	0	11	0	28	21	0	0	9	8	8	13	18	24	0	0	10	0	0	24	14	42	66
326	Bacteria	Proteobacteria	Alphaproteobacteria	Rhodospirillales	NA	NA	NA	0	0	0	0	0	0	0	13	0	0	19	0	9	0	10	0	0	0	15	0	0	0	17	15	15	12	15	0	0	0	8	0	0	22	58	14	0	0	0	0	22	0
327	Bacteria	Armatimonadota	Fimbriimonadia	Fimbriimonadales	Fimbriimonadaceae	NA	NA	0	0	15	0	16	9	0	13	0	18	8	0	16	10	13	10	5	0	11	14	6	0	8	10	0	0	0	0	0	0	14	8	21	17	18	0	7	20	18	9	5	17
328	Bacteria	Proteobacteria	Gammaproteobacteria	Burkholderiales	Alcaligenaceae	Achromobacter	NA	0	0	8	8	0	0	0	0	9	0	0	48	0	0	6	0	6	0	0	64	0	0	0	0	0	0	0	0	0	0	8	0	0	16	0	0	5	0	0	0	4	0
329	Bacteria	Firmicutes	Bacilli	Paenibacillales	Paenibacillaceae	Paenibacillus	NA	18	0	9	20	0	0	0	23	0	32	0	19	0	0	0	23	0	0	27	0	21	0	17	0	45	0	0	0	0	20	23	0	30	0	0	20	0	37	0	25	0	24
330	Bacteria	Patescibacteria	Saccharimonadia	Saccharimonadales	NA	NA	NA	14	14	0	17	0	11	19	9	11	16	9	13	0	0	13	13	0	11	10	7	0	0	11	11	23	0	0	0	12	10	7	6	16	15	20	9	6	18	7	13	13	11
331	Bacteria	Patescibacteria	Microgenomatia	Candidatus_Pacebacteria	NA	NA	NA	16	9	5	17	7	0	6	5	23	0	0	0	0	0	0	17	0	11	8	8	0	0	16	5	28	0	0	8	12	20	10	0	13	26	43	0	5	9	6	7	15	0
332	Bacteria	Bacteroidota	Bacteroidia	Cytophagales	Microscillaceae	NA	NA	10	15	0	33	0	17	0	0	9	15	0	20	0	0	22	14	11	8	9	0	0	32	30	9	20	8	24	0	0	12	4	0	15	20	50	4	0	11	0	20	20	12
333	Bacteria	Proteobacteria	Gammaproteobacteria	Pseudomonadales	Pseudomonadaceae	Pseudomonas	NA	0	0	0	0	0	0	0	0	0	0	0	0	0	0	0	0	0	0	0	0	0	0	0	0	0	0	0	0	0	0	0	0	0	0	0	0	0	0	0	0	0	0
334	Bacteria	Bacteroidota	Bacteroidia	Sphingobacteriales	AKYH767	NA	NA	0	6	5	12	0	0	8	0	19	3	0	0	0	7	17	13	0	6	8	0	5	7	4	3	14	0	3	0	7	7	14	7	14	19	44	0	10	10	8	8	7	10
335	Bacteria	Verrucomicrobiota	Verrucomicrobiae	Verrucomicrobiales	Rubritaleaceae	Luteolibacter	NA	0	0	0	0	0	0	0	0	0	0	0	0	0	0	8	0	0	0	0	0	0	17	0	0	0	0	0	0	14	0	0	0	0	0	0	0	0	0	0	0	0	0
336	Bacteria	Proteobacteria	Alphaproteobacteria	Sphingomonadales	Sphingomonadaceae	Sphingobium	herbicidovorans	0	0	450	0	0	0	0	0	0	0	193	0	0	0	0	0	0	0	0	0	0	0	0	0	0	0	0	0	0	0	0	0	0	0	0	0	0	0	0	0	0	0
337	Bacteria	Actinobacteriota	Actinobacteria	Pseudonocardiales	Pseudonocardiaceae	Pseudonocardia	NA	9	15	0	0	21	24	15	13	12	20	0	14	14	16	26	12	16	29	13	0	0	11	15	12	20	15	0	0	0	0	12	0	27	12	0	14	19	26	17	14	13	23
338	Bacteria	Proteobacteria	Gammaproteobacteria	Burkholderiales	Oxalobacteraceae	Noviherbaspirillum	NA	22	0	0	0	0	0	0	27	0	0	39	0	0	0	0	0	0	0	0	0	0	0	0	0	0	0	108	0	26	14	0	0	0	0	0	0	0	0	0	0	0	0
339	Bacteria	Patescibacteria	Saccharimonadia	Saccharimonadales	NA	NA	NA	13	13	0	24	13	0	0	0	0	17	6	0	11	0	10	0	0	15	15	0	7	0	0	7	0	0	13	0	0	8	7	0	23	20	56	7	7	19	0	12	11	10
340	Bacteria	Firmicutes	Bacilli	Bacillales	Bacillaceae	NA	NA	13	0	0	29	0	0	12	0	19	0	0	29	9	18	19	12	0	12	13	17	0	0	0	0	24	0	11	0	0	13	0	22	27	28	19	0	6	28	15	10	15	14
341	Bacteria	Patescibacteria	Saccharimonadia	Saccharimonadales	Saccharimonadaceae	TM7a	NA	0	24	8	41	12	9	0	12	0	26	10	0	10	15	25	20	8	0	16	8	9	0	0	21	20	0	0	0	44	0	13	0	12	0	0	0	7	33	6	13	0	20
342	Bacteria	Firmicutes	Bacilli	Bacillales	Bacillaceae	Bacillus	NA	0	38	34	31	0	0	0	0	0	0	44	14	24	44	21	0	0	0	0	48	0	0	0	0	50	0	0	0	0	0	0	22	44	26	0	0	0	0	0	0	43	0
343	Bacteria	Bacteroidota	Bacteroidia	Sphingobacteriales	Sphingobacteriaceae	NA	NA	0	0	14	32	0	0	0	0	0	17	0	6	21	0	28	0	11	19	14	0	0	37	12	0	26	23	0	11	32	0	40	0	0	0	0	21	0	51	0	12	17	0
344	Bacteria	Actinobacteriota	Actinobacteria	Micromonosporales	Micromonosporaceae	Micromonospora	NA	0	0	0	0	0	0	24	0	0	0	0	47	23	41	0	50	0	0	0	0	0	0	0	0	36	19	0	0	0	53	0	40	46	0	0	33	0	16	0	40	0	0
345	Bacteria	Gemmatimonadota	Longimicrobia	Longimicrobiales	Longimicrobiaceae	NA	NA	15	0	0	18	9	15	24	0	0	0	0	0	0	0	0	13	17	11	9	0	0	17	17	13	23	0	0	0	0	20	0	13	0	24	30	0	0	0	0	0	15	17
346	Bacteria	Patescibacteria	Saccharimonadia	Saccharimonadales	NA	NA	NA	0	0	0	16	0	9	0	6	19	5	9	5	0	7	7	6	0	12	6	0	0	6	7	0	19	0	9	0	0	10	5	6	16	12	26	0	6	13	4	7	13	9
347	Bacteria	Proteobacteria	Alphaproteobacteria	Rhizobiales	Xanthobacteraceae	NA	NA	18	12	0	13	0	0	15	10	32	11	0	11	10	10	0	14	8	14	12	0	0	9	22	11	14	14	0	0	21	9	17	6	0	33	34	15	11	0	0	10	17	0
348	Bacteria	Bacteroidota	Rhodothermia	Rhodothermales	Rhodothermaceae	NA	NA	12	15	11	12	11	4	0	9	21	12	5	11	12	6	4	14	5	8	11	15	19	5	9	17	18	5	0	0	6	13	11	10	8	15	23	11	11	11	15	7	9	10
349	Bacteria	Proteobacteria	Alphaproteobacteria	Rhizobiales	Rhizobiaceae	Mesorhizobium	NA	0	0	0	0	0	16	0	0	15	18	0	18	14	0	0	23	0	20	12	0	12	14	0	13	0	0	0	0	23	28	21	19	0	0	28	24	13	18	13	16	0	0
350	Bacteria	Actinobacteriota	Actinobacteria	Micrococcales	Micrococcaceae	Kocuria	NA	26	0	13	0	25	0	0	0	0	0	0	43	27	44	0	0	0	34	0	0	0	31	0	0	26	0	36	19	34	40	0	13	0	0	0	52	0	0	32	26	16	22
351	Bacteria	Proteobacteria	Gammaproteobacteria	Burkholderiales	Comamonadaceae	Acidovorax	NA	0	0	0	0	0	0	23	0	0	0	0	0	0	0	80	28	31	0	0	0	0	0	34	0	21	0	0	0	0	0	25	0	20	0	0	0	0	0	0	0	0	27
352	Bacteria	Planctomycetota	Planctomycetes	Pirellulales	Pirellulaceae	NA	NA	0	0	0	0	0	0	21	0	26	0	0	15	18	31	30	14	11	0	21	0	24	0	0	0	13	0	19	0	0	0	21	0	29	26	15	0	21	30	13	18	0	22
353	Bacteria	Proteobacteria	Gammaproteobacteria	Xanthomonadales	Xanthomonadaceae	Lysobacter	NA	0	0	26	0	37	0	0	0	29	0	0	0	0	0	0	0	37	0	0	44	0	0	21	0	0	0	0	0	0	0	0	0	0	0	0	32	0	0	36	0	29	0
354	Bacteria	Acidobacteriota	Vicinamibacteria	Vicinamibacterales	Vicinamibacteraceae	NA	NA	0	13	0	0	17	24	13	0	20	21	19	19	0	17	0	23	0	0	16	0	33	0	21	0	0	0	34	24	0	0	21	15	0	66	51	0	30	0	13	21	17	0
355	Bacteria	Bacteroidota	Bacteroidia	Sphingobacteriales	Sphingobacteriaceae	Arcticibacter	NA	0	0	12	20	0	14	11	8	0	12	8	11	0	0	18	0	21	18	16	21	0	16	6	12	29	18	0	11	0	11	0	16	19	0	0	17	0	33	13	0	0	20
356	Bacteria	Planctomycetota	Phycisphaerae	Tepidisphaerales	WD2101_soil_group	NA	NA	6	14	11	5	11	3	7	7	0	0	0	5	21	15	11	15	14	16	5	8	8	16	8	8	16	6	12	12	5	9	0	0	14	0	0	11	9	0	0	9	0	8
357	Bacteria	Firmicutes	Bacilli	Bacillales	Bacillaceae	Halobacillus	NA	0	0	8	44	0	0	17	12	0	6	0	36	6	0	30	9	6	0	4	0	10	0	11	0	47	7	13	0	0	0	0	13	78	10	0	0	0	17	0	17	0	10
358	Bacteria	Proteobacteria	Gammaproteobacteria	Xanthomonadales	NA	NA	NA	0	8	0	5	0	0	0	0	10	24	0	10	0	0	7	0	12	10	17	0	11	0	17	0	11	27	26	0	6	0	11	0	0	34	16	0	6	6	0	4	41	7
359	Bacteria	Proteobacteria	Gammaproteobacteria	Alteromonadales	Idiomarinaceae	Idiomarina	NA	0	0	0	0	0	0	0	0	146	0	0	0	0	0	0	0	0	0	0	0	0	0	0	0	0	0	0	0	0	0	0	0	0	90	0	0	0	0	0	0	0	0
360	Bacteria	Proteobacteria	Gammaproteobacteria	Xanthomonadales	Xanthomonadaceae	Pseudoxanthomonas	mexicana	0	43	0	8	0	0	0	14	0	0	0	0	0	0	72	32	0	0	8	7	0	0	0	0	0	0	0	0	0	0	0	0	0	0	0	0	6	0	0	16	0	0
361	Bacteria	Bacteroidota	Bacteroidia	Cytophagales	Hymenobacteraceae	Adhaeribacter	NA	13	10	0	20	20	24	0	23	10	7	0	16	0	12	11	6	15	10	0	10	10	0	11	34	32	11	0	0	0	0	0	9	14	0	0	13	0	30	23	0	18	0
362	Bacteria	Gemmatimonadota	S0134_terrestrial_group	NA	NA	NA	NA	17	0	0	21	21	22	0	0	20	0	24	0	29	29	26	0	0	0	23	11	0	15	0	38	39	0	29	0	0	30	0	45	0	22	56	24	35	26	0	0	33	0
363	Bacteria	Proteobacteria	Alphaproteobacteria	Sphingomonadales	Sphingomonadaceae	Sphingomonas	NA	17	12	13	10	18	0	9	10	14	9	0	14	10	0	0	0	0	0	11	0	10	0	0	13	14	0	7	0	0	0	0	17	9	0	0	0	0	13	0	0	14	0
364	Bacteria	Proteobacteria	Alphaproteobacteria	Sphingomonadales	Sphingomonadaceae	Sphingomonas	NA	18	23	11	10	16	15	11	0	22	15	16	15	11	0	0	14	9	10	16	21	0	0	0	9	15	10	0	10	0	28	13	0	0	15	16	12	0	14	0	14	13	12
365	Bacteria	Proteobacteria	Alphaproteobacteria	Sphingomonadales	Sphingomonadaceae	Altererythrobacter	NA	0	0	34	32	0	0	0	0	0	0	0	0	36	0	21	0	0	15	0	0	29	0	0	21	33	0	0	0	0	0	0	15	0	0	0	0	47	30	43	25	0	0
366	Bacteria	Proteobacteria	Alphaproteobacteria	Rhizobiales	Hyphomicrobiaceae	Pedomicrobium	NA	0	0	0	0	0	0	11	0	0	18	26	0	16	17	16	21	13	0	0	12	0	0	0	0	20	0	19	0	17	0	0	0	21	42	60	18	0	0	13	9	17	13
367	Bacteria	Proteobacteria	Gammaproteobacteria	Burkholderiales	Nitrosomonadaceae	MND1	NA	18	0	0	0	0	0	13	0	0	12	26	26	0	14	10	37	0	0	23	0	19	0	0	0	0	0	21	0	0	18	19	12	0	54	54	22	0	0	0	26	0	0
368	Bacteria	Bacteroidota	Bacteroidia	Flavobacteriales	Flavobacteriaceae	Flavobacterium	NA	0	0	0	0	0	0	0	0	0	0	0	0	0	0	0	0	29	0	0	0	0	242	0	0	0	0	0	0	0	0	0	0	0	0	0	0	0	0	31	0	0	0
369	Bacteria	Bacteroidota	Bacteroidia	Cytophagales	Cyclobacteriaceae	Echinicola	NA	0	15	0	16	18	0	0	0	0	9	8	17	0	17	14	0	20	18	0	0	0	0	15	18	30	18	14	0	0	18	11	0	22	0	0	23	19	36	8	10	26	0
370	Bacteria	Actinobacteriota	Actinobacteria	Propionibacteriales	Nocardioidaceae	Nocardioides	NA	0	0	0	0	23	0	0	0	0	0	0	43	47	0	45	0	42	0	40	0	0	48	0	58	0	0	0	0	0	0	0	0	0	0	0	30	0	0	0	0	0	0
371	Bacteria	Proteobacteria	Alphaproteobacteria	Sphingomonadales	Sphingomonadaceae	Blastomonas	NA	11	0	17	13	0	0	17	0	0	0	21	0	37	15	22	51	0	22	0	0	19	0	0	43	0	0	0	0	0	0	45	0	14	0	0	0	46	0	14	65	0	0
372	Bacteria	Planctomycetota	Planctomycetes	Pirellulales	Pirellulaceae	Rhodopirellula	NA	16	5	0	11	9	8	8	0	9	5	11	10	24	14	11	11	6	12	0	4	4	7	7	10	9	11	8	0	8	0	10	9	10	15	7	14	18	14	9	11	9	6
373	Bacteria	Proteobacteria	Alphaproteobacteria	NA	NA	NA	NA	20	0	0	26	19	0	17	0	46	0	0	17	0	0	21	0	0	0	0	11	0	0	21	0	0	0	0	0	16	19	0	13	20	27	43	0	0	0	19	0	0	0
374	Bacteria	Actinobacteriota	Actinobacteria	Micrococcales	Micrococcaceae	Paenarthrobacter	ureafaciens	0	0	0	0	0	0	0	0	0	0	0	50	59	0	0	34	0	0	0	0	0	0	0	0	52	0	0	0	0	0	0	56	28	0	0	50	0	0	0	41	50	58
375	Bacteria	Patescibacteria	Microgenomatia	Candidatus_Levybacteria	NA	NA	NA	7	0	3	18	9	0	6	0	19	7	8	5	4	2	9	4	2	3	6	0	0	0	6	5	18	4	6	4	0	6	6	8	14	34	26	0	3	9	5	0	6	5
376	Bacteria	Planctomycetota	Planctomycetes	Pirellulales	Pirellulaceae	Pirellula	NA	11	0	6	18	9	8	9	11	11	5	7	10	7	11	11	8	4	14	10	7	4	11	23	17	12	9	8	3	14	15	12	12	17	14	16	10	11	15	6	11	8	7
377	Bacteria	Bacteroidota	Rhodothermia	Rhodothermales	Rhodothermaceae	NA	NA	11	11	0	8	0	6	8	6	21	8	9	11	4	9	9	16	6	11	15	13	9	0	12	8	13	5	15	4	0	11	11	12	14	35	24	0	7	11	9	8	11	4
378	Bacteria	Proteobacteria	Gammaproteobacteria	Xanthomonadales	Xanthomonadaceae	Lysobacter	xinjiangensis	0	0	78	7	23	48	9	49	0	6	0	0	34	22	10	15	0	0	0	10	36	0	0	0	16	0	0	0	0	0	0	16	0	0	0	0	29	0	75	6	0	0
379	Bacteria	Bacteroidota	Bacteroidia	Sphingobacteriales	Sphingobacteriaceae	Pedobacter	NA	8	0	0	23	20	13	14	14	0	11	10	18	0	19	19	0	28	12	13	11	15	17	0	0	18	41	0	0	0	0	0	11	0	0	0	14	0	20	0	0	35	0
380	Bacteria	Proteobacteria	Alphaproteobacteria	Rhizobiales	Rhizobiaceae	Shinella	NA	0	0	15	0	0	0	0	0	0	0	11	0	0	17	10	0	0	0	0	0	0	12	0	0	23	0	0	0	39	0	0	16	0	0	0	12	0	0	0	0	0	20
381	Bacteria	Proteobacteria	Alphaproteobacteria	Sphingomonadales	Sphingomonadaceae	Porphyrobacter	NA	34	0	18	27	0	0	0	0	26	23	0	26	29	0	0	0	0	0	0	0	0	0	0	0	35	0	0	0	0	0	0	0	0	27	0	0	0	10	0	45	0	0
382	Bacteria	Firmicutes	Bacilli	Alicyclobacillales	Alicyclobacillaceae	Tumebacillus	luteolus	17	24	0	29	0	0	15	0	27	0	13	28	0	20	0	23	0	10	18	0	35	0	0	0	0	7	0	17	0	13	0	0	34	37	34	0	0	22	0	0	17	0
383	Bacteria	Planctomycetota	Planctomycetes	Pirellulales	Pirellulaceae	NA	NA	18	0	9	22	0	19	0	0	19	0	12	25	0	0	0	14	0	21	0	13	0	0	0	0	19	0	0	12	13	14	0	21	28	16	18	21	0	0	0	0	16	0
384	Bacteria	Acidobacteriota	Vicinamibacteria	Vicinamibacterales	Vicinamibacteraceae	NA	NA	25	8	13	15	9	9	4	14	11	12	6	10	17	3	0	10	27	11	9	21	0	0	11	19	10	13	0	0	18	20	4	11	0	18	10	8	4	0	15	19	6	15
385	Bacteria	Firmicutes	Bacilli	Alicyclobacillales	Alicyclobacillaceae	Tumebacillus	NA	11	0	0	25	0	15	15	0	0	0	21	23	0	0	19	12	0	10	21	10	0	0	12	9	18	0	8	0	11	14	9	15	47	33	28	10	0	18	6	0	10	8
386	Bacteria	Chloroflexi	Chloroflexia	Thermomicrobiales	JG30-KF-CM45	NA	NA	0	0	0	0	0	0	27	0	0	0	0	0	22	0	0	26	0	0	0	0	0	0	0	0	0	0	0	0	0	0	0	33	0	0	0	0	22	0	0	25	0	24
387	Bacteria	Bacteroidota	Bacteroidia	Cytophagales	Microscillaceae	NA	NA	13	3	8	15	9	23	1	9	10	4	8	15	0	3	18	9	14	3	7	8	11	0	12	4	11	11	6	0	12	16	7	9	2	16	9	7	16	3	0	12	16	22
388	Bacteria	Gemmatimonadota	Gemmatimonadetes	Gemmatimonadales	Gemmatimonadaceae	Gemmatimonas	NA	0	8	16	0	13	9	12	11	28	13	5	10	16	18	0	12	7	9	16	9	9	16	8	16	14	0	15	0	10	13	7	6	0	21	54	8	14	0	0	13	10	0
389	Bacteria	Bacteroidota	Bacteroidia	Cytophagales	Hymenobacteraceae	Pontibacter	NA	0	18	9	9	12	16	0	16	8	15	0	21	17	0	0	13	0	26	0	9	16	17	15	9	0	24	17	0	16	18	0	0	12	0	0	17	0	32	0	0	0	0
390	Bacteria	Bacteroidota	Bacteroidia	Cytophagales	Microscillaceae	NA	NA	22	22	20	16	0	23	0	0	0	13	0	14	0	0	28	0	11	19	26	14	23	0	28	0	19	18	34	0	15	23	0	0	0	0	6	18	0	13	0	0	15	0
391	Bacteria	Acidobacteriota	Vicinamibacteria	Vicinamibacterales	Vicinamibacteraceae	NA	NA	9	12	4	11	15	0	0	0	14	0	8	10	0	9	8	12	6	0	8	0	0	0	9	0	17	7	16	0	5	10	6	9	14	29	30	9	14	0	0	12	0	0
392	Bacteria	Bacteroidota	Bacteroidia	Flavobacteriales	Flavobacteriaceae	Arenibacter	NA	16	32	0	25	0	0	0	14	0	12	0	15	8	0	43	21	0	14	0	0	0	0	75	0	12	30	37	0	31	0	31	0	10	0	0	0	0	0	0	26	17	22
393	Bacteria	Planctomycetota	Planctomycetes	Pirellulales	Pirellulaceae	Rhodopirellula	NA	11	0	0	18	10	8	0	0	18	3	9	0	9	8	0	0	0	11	9	3	0	7	10	12	15	9	9	6	10	10	8	12	22	33	20	16	6	5	14	9	9	10
394	Bacteria	Proteobacteria	Gammaproteobacteria	Xanthomonadales	Xanthomonadaceae	Lysobacter	NA	0	0	38	0	227	0	0	0	0	0	0	0	0	0	0	0	0	0	0	0	0	0	0	0	11	42	0	0	0	0	0	0	0	0	0	0	0	43	0	0	0	0
395	Bacteria	Proteobacteria	Alphaproteobacteria	Rhizobiales	Hyphomicrobiaceae	Pedomicrobium	NA	18	24	0	13	18	11	0	0	30	0	0	17	0	0	0	0	0	17	0	0	15	13	28	19	0	7	0	0	0	28	25	29	0	0	0	0	14	12	0	0	0	0
396	Bacteria	Proteobacteria	Gammaproteobacteria	Pseudomonadales	Pseudomonadaceae	Pseudomonas	NA	0	0	0	0	0	0	0	0	0	0	0	0	0	0	0	0	0	0	0	0	0	0	0	0	0	0	0	0	0	0	0	0	0	0	0	0	0	0	0	0	0	0
397	Bacteria	Proteobacteria	Alphaproteobacteria	Sphingomonadales	Sphingomonadaceae	Altererythrobacter	NA	0	0	32	16	0	0	25	40	0	0	0	0	57	0	0	0	0	0	0	31	0	22	0	40	0	0	0	0	0	0	0	0	0	0	0	0	0	21	47	0	0	0
398	Bacteria	Firmicutes	Bacilli	Bacillales	Bacillaceae	Bacillus	NA	0	53	34	0	0	0	0	0	0	0	37	0	19	40	15	0	0	0	0	29	9	0	0	0	65	15	12	0	0	0	0	24	0	0	0	0	0	0	0	0	45	17
399	Bacteria	Gemmatimonadota	S0134_terrestrial_group	NA	NA	NA	NA	11	12	21	0	12	0	0	5	24	8	10	6	18	10	0	0	14	0	0	9	0	32	13	10	0	0	0	0	8	11	8	0	0	20	24	6	18	0	0	0	0	0
400	Bacteria	Chloroflexi	Gitt-GS-136	NA	NA	NA	NA	17	0	0	27	0	10	0	0	33	12	0	50	0	22	12	0	15	30	0	0	0	14	0	0	19	14	31	0	0	0	15	0	28	0	25	0	21	31	0	25	0	13
401	Bacteria	Bacteroidota	Bacteroidia	Cytophagales	Hymenobacteraceae	Adhaeribacter	NA	13	9	0	10	0	0	16	0	0	20	0	18	14	0	0	0	0	0	0	12	15	0	0	14	16	0	0	0	0	0	0	0	17	0	0	0	13	14	0	0	10	15
402	Bacteria	Bacteroidota	Bacteroidia	Cytophagales	Hymenobacteraceae	Pontibacter	NA	0	17	0	19	24	0	25	23	0	0	0	24	0	0	33	0	0	22	0	20	0	0	0	17	0	0	0	0	0	0	0	0	0	0	0	20	27	30	0	0	12	0
403	Bacteria	Firmicutes	Bacilli	Bacillales	Bacillaceae	Geobacillus	NA	22	0	0	27	0	0	0	12	0	0	21	0	0	21	21	0	0	0	0	24	0	11	0	0	15	0	25	0	0	11	18	0	0	28	0	0	0	0	0	0	0	0
404	Bacteria	Proteobacteria	Gammaproteobacteria	Acidithiobacillales	Acidithiobacillaceae	TX1A-55	NA	15	0	0	35	0	17	0	0	56	0	0	0	0	11	0	16	17	0	0	0	0	0	37	0	29	0	37	8	0	0	7	0	0	42	87	0	0	0	10	0	0	0
405	Bacteria	Acidobacteriota	Vicinamibacteria	Vicinamibacterales	Vicinamibacteraceae	NA	NA	11	0	7	0	0	0	0	0	44	0	0	0	0	0	15	0	0	8	0	7	12	20	17	0	15	19	0	0	0	0	0	0	10	7	18	0	0	12	14	14	14	0
406	Bacteria	Proteobacteria	Alphaproteobacteria	Rhizobiales	Xanthobacteraceae	Afipia	NA	0	9	0	12	13	9	0	0	10	9	0	10	0	7	11	17	7	11	13	0	0	13	14	0	16	11	0	0	10	0	12	13	17	16	10	12	9	10	0	17	14	7
407	Bacteria	Proteobacteria	Gammaproteobacteria	Xanthomonadales	Xanthomonadaceae	Luteimonas	NA	21	0	26	0	0	0	0	0	0	0	0	40	0	0	0	0	41	0	0	26	0	0	0	0	0	29	0	0	0	0	0	0	0	0	0	37	0	34	33	0	0	0
408	Bacteria	Firmicutes	Bacilli	Bacillales	NA	NA	NA	0	0	0	37	0	0	46	0	33	0	0	37	0	22	0	0	0	0	0	0	0	0	0	0	0	0	0	0	0	0	50	21	53	34	39	0	0	0	0	0	0	0
409	Bacteria	Chloroflexi	Ktedonobacteria	C0119	NA	NA	NA	9	10	5	9	8	7	7	7	23	7	16	14	13	7	0	15	10	13	6	9	10	0	6	15	20	0	13	6	10	12	6	12	18	39	28	10	0	8	0	7	13	11
410	Bacteria	Verrucomicrobiota	Verrucomicrobiae	Pedosphaerales	Pedosphaeraceae	NA	NA	0	8	5	21	10	10	8	0	29	10	12	22	0	0	10	15	0	13	12	7	0	0	16	0	17	0	10	10	0	0	0	0	29	28	31	0	0	10	0	7	0	0
411	Bacteria	Proteobacteria	Alphaproteobacteria	Micropepsales	Micropepsaceae	NA	NA	14	10	0	12	6	12	8	6	13	14	10	11	10	9	0	14	9	12	9	11	8	0	7	0	9	11	8	0	14	9	12	10	0	13	14	12	8	6	0	17	20	0
412	Bacteria	Firmicutes	Bacilli	Bacillales	Bacillaceae	Bacillus	NA	0	0	0	44	0	0	0	10	22	11	0	0	0	18	18	17	11	0	27	0	0	0	0	0	0	0	0	0	14	0	15	19	30	32	0	0	0	0	12	0	12	11
413	Bacteria	Myxococcota	Polyangia	Polyangiales	BIrii41	NA	NA	8	8	0	16	6	9	6	6	32	6	6	8	0	0	4	7	6	0	15	6	10	0	14	4	8	4	15	0	0	11	0	7	9	55	54	7	0	3	6	7	6	6
414	Bacteria	Actinobacteriota	Actinobacteria	Micrococcales	Micrococcaceae	Kocuria	NA	0	30	0	27	0	28	29	0	0	24	0	19	0	0	28	0	0	0	16	0	0	0	0	17	18	0	0	0	0	0	17	22	29	0	32	0	0	61	0	0	22	0
415	Bacteria	Bacteroidota	Bacteroidia	Chitinophagales	Chitinophagaceae	NA	NA	0	0	0	22	0	0	0	0	0	0	0	0	0	0	0	0	0	0	0	16	0	0	0	0	17	0	0	0	0	0	0	0	0	0	0	0	0	0	0	0	0	0
416	Bacteria	Actinobacteriota	Actinobacteria	Propionibacteriales	Nocardioidaceae	Nocardioides	NA	0	9	0	16	7	0	0	13	0	0	12	21	17	16	15	29	12	15	11	0	12	0	0	15	0	9	11	12	23	10	0	19	24	0	0	0	13	17	15	17	15	0
417	Bacteria	Planctomycetota	Planctomycetes	Pirellulales	Pirellulaceae	Pirellula	NA	0	8	9	12	0	7	10	3	16	4	11	7	9	7	10	12	10	8	7	11	9	0	0	11	19	0	7	7	0	0	4	8	28	13	8	11	8	10	6	9	13	8
418	Bacteria	Proteobacteria	Alphaproteobacteria	Rhizobiales	Rhizobiaceae	Allorhizobium-Neorhizobium-Pararhizobium-Rhizobium	NA	11	13	13	17	0	10	7	0	0	0	11	0	0	11	10	0	6	10	0	19	13	15	0	7	18	0	0	0	0	0	6	13	19	4	0	0	7	19	0	0	12	6
419	Bacteria	Bacteroidota	Bacteroidia	Sphingobacteriales	Sphingobacteriaceae	NA	NA	0	0	0	0	0	9	0	0	0	0	0	0	94	0	0	47	0	3	0	0	19	0	0	0	0	0	0	0	0	0	0	0	0	0	0	0	8	0	0	0	0	129
420	Bacteria	Actinobacteriota	Acidimicrobiia	Microtrichales	NA	NA	NA	13	16	0	16	0	18	11	0	22	13	16	12	0	0	7	0	9	0	0	0	9	0	0	28	23	0	15	0	14	0	12	0	32	30	38	0	11	0	11	15	20	0
421	Bacteria	Bacteroidota	Bacteroidia	Cytophagales	Microscillaceae	NA	NA	0	0	0	28	11	19	13	0	0	17	15	0	11	0	21	0	0	11	10	15	0	0	0	16	19	11	0	0	0	0	0	0	26	0	24	0	12	16	0	0	9	18
422	Bacteria	Acidobacteriota	Holophagae	Subgroup_7	NA	NA	NA	0	0	0	0	12	10	0	0	12	0	0	0	0	16	0	0	0	0	0	0	17	21	0	0	0	0	0	0	19	0	22	0	23	40	18	10	0	0	0	0	0	0
423	Bacteria	Actinobacteriota	Acidimicrobiia	Microtrichales	Ilumatobacteraceae	Ilumatobacter	NA	0	0	0	0	10	4	11	8	25	12	12	12	14	6	16	18	0	0	0	10	11	15	0	0	20	0	13	0	14	0	0	0	12	0	0	14	8	13	0	12	0	5
424	Bacteria	Proteobacteria	Gammaproteobacteria	Xanthomonadales	Xanthomonadaceae	Lysobacter	NA	52	0	47	0	48	53	0	0	0	0	0	0	56	0	0	0	66	0	0	53	0	0	0	0	0	0	0	0	0	0	0	0	0	0	0	78	0	59	77	0	0	52
425	Bacteria	Proteobacteria	Alphaproteobacteria	Rhizobiales	Xanthobacteraceae	Pseudolabrys	NA	0	19	0	0	0	0	0	0	21	0	0	0	0	12	0	0	0	9	16	0	0	0	0	0	9	0	19	0	11	8	0	0	0	26	32	0	0	0	12	0	11	0
426	Bacteria	Proteobacteria	Gammaproteobacteria	Oceanospirillales	NA	NA	NA	16	0	0	6	6	0	0	0	18	6	0	0	0	0	0	4	0	0	4	0	0	0	21	0	0	0	6	5	0	0	0	2	191	51	0	0	0	0	0	0	35	0
427	Bacteria	Bacteroidota	Bacteroidia	Sphingobacteriales	Sphingobacteriaceae	Pedobacter	NA	12	15	22	23	26	0	0	0	31	14	0	0	26	0	0	0	0	0	0	26	0	0	0	22	28	0	0	0	0	0	0	0	14	29	10	20	20	38	0	0	17	0
428	Bacteria	Actinobacteriota	Thermoleophilia	Solirubrobacterales	NA	NA	NA	0	0	23	0	0	0	0	10	0	19	22	20	0	19	0	18	0	23	18	13	0	0	16	23	0	0	0	11	0	18	10	26	13	31	51	9	28	13	0	0	0	0
429	Bacteria	Proteobacteria	Gammaproteobacteria	Burkholderiales	TRA3-20	NA	NA	0	0	0	0	0	0	14	14	0	0	17	0	19	19	0	12	0	13	0	18	0	0	14	14	15	0	24	0	0	17	0	0	18	34	22	14	22	17	16	0	0	0
430	Bacteria	Bacteroidota	Bacteroidia	Sphingobacteriales	Sphingobacteriaceae	NA	NA	16	9	4	11	0	8	6	5	23	7	11	0	0	0	9	7	6	0	6	16	0	0	8	10	20	6	0	7	0	0	10	6	12	31	27	7	7	10	4	6	17	7
431	Bacteria	Bacteroidota	Bacteroidia	Cytophagales	Microscillaceae	NA	NA	0	0	0	19	0	0	16	28	0	0	12	0	21	23	0	0	12	0	0	15	0	0	0	0	0	0	0	0	0	0	0	0	36	0	9	0	0	0	29	0	0	30
432	Bacteria	Proteobacteria	Alphaproteobacteria	Rhodospirillales	NA	NA	NA	17	13	11	18	21	17	7	0	50	20	0	26	0	16	0	17	11	22	0	19	16	0	0	0	0	0	0	0	25	17	0	17	0	25	0	0	17	0	0	17	0	11
433	Bacteria	Gemmatimonadota	Gemmatimonadetes	Gemmatimonadales	Gemmatimonadaceae	NA	NA	0	0	0	0	0	40	0	0	73	0	0	0	0	0	0	0	0	0	0	0	0	38	0	0	0	35	0	0	0	0	0	0	0	33	45	0	58	0	0	0	0	0
434	Bacteria	Verrucomicrobiota	Verrucomicrobiae	Verrucomicrobiales	Rubritaleaceae	Luteolibacter	NA	19	6	13	11	21	0	0	11	0	0	0	0	20	10	11	0	11	15	0	31	0	0	0	0	8	0	0	0	0	0	10	0	0	0	0	0	17	9	12	0	0	7
435	Bacteria	Firmicutes	Bacilli	Paenibacillales	Paenibacillaceae	Paenibacillus	NA	0	0	0	13	9	0	0	15	0	11	0	0	0	0	0	0	0	43	0	0	0	0	0	0	25	0	13	0	0	27	0	0	0	0	0	0	0	23	0	0	51	0
436	Bacteria	Verrucomicrobiota	Verrucomicrobiae	Verrucomicrobiales	Rubritaleaceae	Luteolibacter	NA	0	0	0	0	0	0	0	0	0	0	0	0	0	0	0	0	0	0	38	0	0	0	0	0	0	19	0	0	0	0	0	0	0	0	0	0	0	0	37	0	0	30
437	Bacteria	Bacteroidota	Bacteroidia	Sphingobacteriales	env.OPS_17	NA	NA	0	12	0	12	6	0	0	0	14	11	10	11	6	0	7	10	9	0	7	12	0	17	15	10	16	0	10	13	0	12	21	11	10	9	56	0	0	10	0	9	9	0
438	Bacteria	Proteobacteria	Gammaproteobacteria	Burkholderiales	Oxalobacteraceae	Massilia	NA	0	0	29	17	0	39	0	18	0	22	0	0	0	0	29	0	0	8	0	0	98	0	0	0	0	23	0	0	0	0	0	10	0	0	0	0	16	0	22	0	0	15
439	Bacteria	Proteobacteria	Gammaproteobacteria	Burkholderiales	Nitrosomonadaceae	Ellin6067	NA	0	0	0	12	0	0	7	0	23	0	0	10	0	0	9	9	10	11	11	12	15	0	0	0	0	10	0	0	13	0	14	0	0	25	15	10	0	12	0	9	0	0
440	Bacteria	Proteobacteria	Gammaproteobacteria	Burkholderiales	Comamonadaceae	Ramlibacter	NA	19	18	0	17	0	0	0	0	0	0	0	0	0	0	20	12	0	0	0	0	13	15	0	0	16	0	16	0	0	16	0	15	0	0	0	26	25	17	0	0	0	0
441	Bacteria	Gemmatimonadota	Longimicrobia	Longimicrobiales	Longimicrobiaceae	NA	NA	13	0	0	0	0	9	0	17	24	8	8	12	0	0	0	15	11	17	0	0	15	10	14	11	8	5	16	0	15	17	6	0	0	28	18	0	12	0	0	0	0	0
442	Bacteria	Gemmatimonadota	Longimicrobia	Longimicrobiales	Longimicrobiaceae	NA	NA	18	0	0	0	12	26	0	11	30	7	14	0	0	20	13	0	22	0	11	0	24	25	14	0	0	0	16	0	19	0	0	0	0	0	0	22	0	0	31	10	26	25
443	Bacteria	Verrucomicrobiota	Verrucomicrobiae	Verrucomicrobiales	Rubritaleaceae	Luteolibacter	NA	0	9	0	15	6	0	0	0	0	0	0	6	7	0	8	10	0	7	0	0	0	14	11	0	0	0	0	0	10	0	16	0	0	0	0	0	10	12	0	0	5	11
444	Bacteria	Bacteroidota	Bacteroidia	Cytophagales	Microscillaceae	NA	NA	0	0	0	19	0	0	0	0	27	0	0	20	0	0	0	21	0	0	0	0	0	0	0	21	0	0	0	0	0	0	13	16	0	27	28	0	13	0	0	19	0	0
445	Bacteria	Proteobacteria	Alphaproteobacteria	Rhizobiales	KF-JG30-B3	NA	NA	10	0	8	0	0	0	10	0	16	10	13	14	0	0	5	0	6	0	13	0	0	0	13	9	15	11	0	0	7	13	9	0	0	30	24	0	0	0	10	15	0	8
446	Bacteria	Gemmatimonadota	S0134_terrestrial_group	NA	NA	NA	NA	0	16	15	0	6	9	6	8	17	0	13	8	0	7	0	0	12	12	11	0	0	0	10	0	7	13	13	0	5	17	10	11	0	39	47	17	14	9	6	7	16	0
447	Bacteria	Gemmatimonadota	Gemmatimonadetes	Gemmatimonadales	Gemmatimonadaceae	NA	NA	0	0	20	0	0	0	24	0	23	0	0	0	0	0	0	8	0	0	27	16	0	0	0	0	37	0	0	0	0	0	0	0	0	0	29	27	0	0	0	0	0	0
448	Bacteria	Bacteroidota	Bacteroidia	Chitinophagales	Chitinophagaceae	Flavitalea	NA	26	9	9	20	13	0	0	0	18	0	0	0	0	13	14	0	0	14	7	0	0	0	0	11	21	0	0	0	0	13	10	0	0	0	0	0	0	16	0	0	0	0
449	Bacteria	Proteobacteria	Alphaproteobacteria	Zavarziniales	NA	NA	NA	0	15	7	0	0	9	0	9	19	7	14	0	0	9	9	6	8	8	5	9	6	0	8	9	7	14	12	0	7	8	8	11	10	31	33	6	0	8	9	2	0	6
450	Bacteria	Gemmatimonadota	Gemmatimonadetes	Gemmatimonadales	Gemmatimonadaceae	NA	NA	0	0	0	0	33	0	0	0	54	0	19	0	0	27	0	0	0	23	0	0	0	0	0	0	0	0	0	0	31	30	0	0	0	47	67	0	0	0	21	26	45	0
451	Bacteria	Bacteroidota	Bacteroidia	Cytophagales	Hymenobacteraceae	Pontibacter	NA	0	0	10	11	16	37	0	0	0	0	0	10	10	0	20	0	10	13	0	15	0	0	0	0	0	0	0	0	0	15	0	0	13	0	0	11	0	18	0	0	0	0
452	Bacteria	Verrucomicrobiota	Verrucomicrobiae	Verrucomicrobiales	Rubritaleaceae	Luteolibacter	NA	0	20	0	0	0	0	0	0	0	0	0	0	0	0	0	0	0	0	0	0	0	0	0	0	0	0	0	0	0	0	0	0	35	0	0	0	0	0	0	0	0	0
453	Bacteria	Actinobacteriota	Actinobacteria	Propionibacteriales	Nocardioidaceae	Nocardioides	NA	1	16	3	2	1	5	2	1	11	6	4	1	1	3	2	4	18	4	3	2	3	4	4	3	5	2	2	20	5	5	4	7	2	23	3	14	6	5	11	2	41	2
454	Bacteria	Proteobacteria	Gammaproteobacteria	Burkholderiales	Nitrosomonadaceae	MND1	NA	9	14	0	11	9	0	0	0	19	0	16	19	10	0	4	12	8	0	12	19	0	0	0	11	9	0	13	0	0	15	8	0	0	31	32	10	8	19	0	0	0	0
455	Bacteria	Proteobacteria	Alphaproteobacteria	Azospirillales	Azospirillales_Incertae_Sedis	Stella	humosa	9	6	0	10	9	0	6	4	31	6	5	10	6	7	0	6	0	7	0	0	0	0	13	0	7	3	0	7	9	0	11	6	7	23	13	9	0	0	10	0	5	11
456	Bacteria	Gemmatimonadota	Gemmatimonadetes	Gemmatimonadales	Gemmatimonadaceae	Gemmatimonas	NA	6	0	0	0	0	6	0	0	15	5	12	0	0	11	5	18	10	11	11	0	0	0	6	9	11	0	0	9	17	17	16	9	9	32	26	10	0	5	0	10	8	0
457	Bacteria	Gemmatimonadota	Gemmatimonadetes	Gemmatimonadales	Gemmatimonadaceae	NA	NA	0	30	0	0	0	0	0	0	27	24	0	44	0	0	0	0	0	0	0	0	0	0	0	0	0	0	0	22	0	0	41	76	28	22	14	24	0	0	0	0	29	0
458	Bacteria	Verrucomicrobiota	Verrucomicrobiae	Verrucomicrobiales	Rubritaleaceae	Luteolibacter	NA	0	17	0	16	0	0	14	0	28	0	0	0	0	0	9	39	0	33	0	0	0	7	73	13	0	0	0	0	10	0	36	0	0	0	0	0	0	0	0	0	34	0
459	Bacteria	Proteobacteria	Alphaproteobacteria	NA	NA	NA	NA	0	21	0	0	0	0	0	0	28	0	0	13	14	12	0	23	0	24	0	0	0	0	0	0	20	0	0	22	0	0	0	0	0	15	26	23	16	16	0	0	28	11
460	Bacteria	Myxococcota	Myxococcia	Myxococcales	Myxococcaceae	NA	NA	9	0	0	16	0	0	0	0	15	0	22	21	10	5	0	14	12	11	11	14	0	7	10	0	9	0	0	0	0	8	15	13	24	25	23	0	0	16	16	0	14	0
461	Bacteria	Firmicutes	Bacilli	Bacillales	Planococcaceae	NA	NA	16	0	0	42	0	27	0	0	25	32	32	25	0	0	0	0	0	0	24	0	0	0	0	0	0	0	0	0	17	0	0	16	35	48	0	0	0	0	0	10	0	0
462	Bacteria	Actinobacteriota	Actinobacteria	Streptomycetales	Streptomycetaceae	Streptomyces	NA	8	7	8	12	14	0	16	21	0	0	0	15	7	4	15	15	0	0	14	0	0	17	13	28	0	0	0	0	0	9	7	9	9	0	0	0	14	24	0	25	7	0
463	Bacteria	Bacteroidota	Bacteroidia	Flavobacteriales	Flavobacteriaceae	Flavobacterium	NA	0	0	20	18	0	13	0	0	0	0	0	9	0	0	52	0	0	0	17	0	0	36	0	0	0	0	20	0	0	0	0	0	0	0	0	0	0	0	0	17	0	0
464	Bacteria	Patescibacteria	Saccharimonadia	Saccharimonadales	NA	NA	NA	7	0	5	22	0	0	0	0	17	0	0	20	0	7	0	10	7	22	12	0	0	0	16	0	8	9	19	0	0	13	0	0	8	0	0	4	0	14	0	5	13	0
465	Bacteria	Actinobacteriota	Actinobacteria	Frankiales	Geodermatophilaceae	Blastococcus	NA	0	0	0	0	0	0	0	0	10	0	15	0	0	15	0	17	0	17	0	0	0	0	12	18	0	0	21	0	19	0	17	0	0	29	0	0	0	0	0	0	0	34
466	Bacteria	Planctomycetota	Planctomycetes	Planctomycetales	Rubinisphaeraceae	SH-PL14	NA	5	7	0	18	9	10	10	0	0	8	11	9	6	18	6	14	0	11	7	9	5	13	4	14	6	6	0	0	11	0	11	0	22	18	0	0	13	10	13	5	8	8
467	Bacteria	Verrucomicrobiota	Verrucomicrobiae	Opitutales	Opitutaceae	NA	NA	5	7	0	9	0	5	11	3	11	0	3	5	6	0	5	0	0	4	13	4	0	8	0	6	9	0	8	0	8	11	6	7	8	18	9	8	7	6	0	5	0	0
468	Bacteria	Proteobacteria	Gammaproteobacteria	Oceanospirillales	Hahellaceae	Hahella	NA	3	0	0	40	0	57	9	0	0	0	14	40	0	0	10	25	0	0	9	7	9	0	14	2	10	11	22	0	0	9	6	16	26	0	0	4	7	16	0	0	0	0
469	Bacteria	Proteobacteria	Gammaproteobacteria	Burkholderiales	Alcaligenaceae	Candidimonas	NA	0	23	0	0	17	17	12	0	0	9	0	0	0	0	0	0	0	0	0	0	0	11	7	0	24	0	0	0	15	15	0	0	0	0	0	6	0	0	0	0	14	0
470	Bacteria	Patescibacteria	Saccharimonadia	Saccharimonadales	Saccharimonadaceae	TM7a	NA	0	0	0	14	9	0	0	0	23	0	0	13	0	0	0	0	0	0	12	9	0	0	0	8	14	0	0	0	0	13	0	0	8	22	17	0	6	0	9	10	0	0
471	Bacteria	Bacteroidota	SJA-28	NA	NA	NA	NA	13	0	10	12	9	10	0	6	17	8	5	11	5	6	0	0	0	0	7	8	0	0	8	0	5	4	0	4	5	5	9	0	12	8	12	7	0	0	0	6	6	6
472	Bacteria	Bacteroidota	Bacteroidia	Cytophagales	Microscillaceae	NA	NA	0	11	0	18	0	0	0	0	12	14	12	8	0	0	11	0	0	12	10	10	0	8	10	0	12	14	8	0	13	20	0	0	16	24	27	9	0	10	0	8	0	0
473	Bacteria	Proteobacteria	Alphaproteobacteria	Micropepsales	Micropepsaceae	NA	NA	12	0	0	14	6	0	8	0	8	12	8	11	8	6	9	14	6	0	6	18	8	7	8	13	15	6	11	12	0	0	0	0	9	22	12	8	6	0	7	13	0	8
474	Bacteria	Bacteroidota	Bacteroidia	Cytophagales	Hymenobacteraceae	Pontibacter	NA	0	0	0	0	23	0	0	0	19	0	0	0	0	12	0	0	0	0	0	0	0	0	0	0	0	0	0	0	0	0	0	0	0	0	0	0	0	35	0	0	15	0
475	Bacteria	Actinobacteriota	Actinobacteria	Streptomycetales	Streptomycetaceae	NA	NA	0	0	0	0	0	0	0	0	0	0	0	0	27	32	0	0	0	20	0	0	0	0	0	15	54	0	0	0	27	20	0	56	50	27	69	0	0	51	0	0	0	0
476	Bacteria	Proteobacteria	Gammaproteobacteria	Oceanospirillales	Pseudohongiellaceae	BIyi10	NA	0	0	0	0	0	13	0	14	18	0	0	0	11	11	8	0	0	0	0	12	0	0	12	0	0	9	0	0	0	12	0	18	0	0	0	0	12	13	21	0	0	0
477	Bacteria	Patescibacteria	Saccharimonadia	Saccharimonadales	Saccharimonadaceae	TM7a	NA	0	0	0	13	16	7	0	13	0	10	0	0	0	0	27	10	0	12	0	0	16	0	0	0	9	15	13	0	9	5	7	4	15	0	0	0	0	30	10	0	11	8
478	Bacteria	NA	NA	NA	NA	NA	NA	9	6	0	9	0	0	9	0	10	10	7	0	0	0	9	0	5	0	3	0	0	0	0	0	13	7	0	0	0	0	0	0	0	0	11	6	6	0	0	12	0	10
479	Bacteria	Firmicutes	Bacilli	Bacillales	Bacillaceae	Bacillus	NA	0	0	0	0	0	15	0	0	0	13	28	27	0	0	0	0	0	17	0	0	0	0	0	0	35	0	0	0	26	0	15	0	24	20	22	0	0	0	0	0	11	0
480	Bacteria	Proteobacteria	Alphaproteobacteria	Rhizobiales	D05-2	NA	NA	0	14	0	7	0	0	6	0	15	0	13	7	0	16	0	7	0	12	13	7	11	0	0	10	0	0	5	0	5	8	0	10	8	13	9	0	0	0	0	0	0	0
481	Bacteria	Firmicutes	Bacilli	Bacillales	Bacillaceae	Anoxybacillus	NA	0	27	0	0	0	0	0	0	0	0	20	0	16	0	0	0	0	0	0	21	0	0	0	0	44	0	0	0	0	0	0	17	31	26	0	0	0	0	0	0	31	0
482	Bacteria	Proteobacteria	Alphaproteobacteria	Rhizobiales	Hyphomicrobiaceae	Hyphomicrobium	NA	0	10	9	15	12	0	9	0	15	0	12	18	0	0	13	15	8	13	0	0	0	6	0	10	17	0	0	0	15	17	0	24	0	21	26	15	0	0	0	9	16	0
483	Bacteria	Bacteroidota	Bacteroidia	Cytophagales	Hymenobacteraceae	Pontibacter	NA	0	0	7	0	0	16	0	0	0	0	0	6	0	0	7	0	0	8	0	7	0	11	0	0	0	7	0	0	0	0	0	0	0	0	0	0	0	17	0	0	0	15
484	Bacteria	Proteobacteria	Alphaproteobacteria	Rhizobiales	Beijerinckiaceae	Microvirga	NA	12	12	0	0	0	0	0	0	17	0	23	18	0	0	0	21	0	12	19	0	0	0	0	32	0	0	38	0	0	0	0	0	0	29	30	0	15	0	0	12	27	0
485	Bacteria	Actinobacteriota	Thermoleophilia	Solirubrobacterales	67-14	NA	NA	0	0	0	0	0	0	0	0	12	0	16	22	13	12	0	0	0	12	22	0	0	0	12	0	0	0	0	0	13	25	0	16	16	17	29	8	13	0	13	0	0	0
486	Bacteria	Myxococcota	Polyangia	Polyangiales	Polyangiaceae	Pajaroellobacter	NA	8	6	0	0	12	0	0	0	35	0	11	0	12	0	0	0	8	8	0	13	12	9	17	9	13	0	0	15	0	14	8	0	0	17	26	0	8	0	0	13	0	0
487	Bacteria	Proteobacteria	Gammaproteobacteria	Burkholderiales	Nitrosomonadaceae	Nitrosospira	NA	0	17	0	21	22	0	0	20	49	0	18	21	0	0	0	0	0	0	0	0	0	0	0	0	33	0	0	0	0	0	0	16	0	24	26	0	0	0	9	0	0	0
488	Bacteria	Proteobacteria	Alphaproteobacteria	Sphingomonadales	Sphingomonadaceae	Qipengyuania	NA	0	25	0	26	0	0	22	23	0	0	0	0	0	0	0	72	0	0	0	0	0	0	0	0	0	0	0	0	18	0	56	0	0	0	0	0	25	0	0	0	0	20
489	Bacteria	Proteobacteria	Alphaproteobacteria	Rhizobiales	Devosiaceae	Devosia	NA	0	0	0	33	0	0	0	0	0	0	21	0	0	0	0	0	0	0	0	0	0	0	0	29	0	0	0	0	35	34	25	0	0	0	0	36	0	50	0	0	0	0
490	Bacteria	Proteobacteria	Alphaproteobacteria	Rhizobiales	NA	NA	NA	7	5	0	0	10	10	7	0	10	8	0	12	0	0	0	6	5	0	0	6	13	12	11	12	12	0	0	0	13	9	0	11	5	21	6	8	10	7	11	0	13	8
491	Bacteria	Firmicutes	Bacilli	Paenibacillales	Paenibacillaceae	Ammoniphilus	NA	0	0	0	26	0	0	0	0	30	0	0	0	0	0	0	0	0	0	0	0	0	0	0	0	0	0	0	0	0	0	0	0	45	44	40	0	0	0	0	0	0	0
492	Bacteria	Proteobacteria	Alphaproteobacteria	Sphingomonadales	Sphingomonadaceae	Altererythrobacter	NA	0	0	0	0	0	0	0	0	14	0	0	0	0	0	0	0	0	0	0	0	0	0	0	0	22	0	0	0	0	0	0	0	0	0	0	0	0	0	0	0	0	0
493	Bacteria	Proteobacteria	Alphaproteobacteria	Caulobacterales	Caulobacteraceae	Brevundimonas	NA	9	0	0	0	0	0	21	18	0	0	0	0	27	42	0	0	0	27	0	20	0	0	0	0	0	0	8	0	24	0	25	0	15	0	0	0	20	18	0	88	0	45
494	Bacteria	Proteobacteria	Alphaproteobacteria	Defluviicoccales	NA	NA	NA	9	0	0	5	9	0	0	0	21	0	0	9	6	0	0	0	0	5	7	0	0	0	7	0	0	0	7	0	0	7	9	5	5	9	0	0	3	0	9	7	0	9
495	Bacteria	Chloroflexi	Anaerolineae	Caldilineales	Caldilineaceae	NA	NA	0	0	0	19	0	0	13	0	0	15	0	27	0	0	26	0	10	18	0	0	0	7	0	13	34	0	13	0	0	0	0	0	0	40	33	23	0	34	0	0	19	0
496	Bacteria	Actinobacteriota	Acidimicrobiia	Microtrichales	Iamiaceae	Iamia	NA	12	0	0	34	19	0	0	0	29	13	0	0	0	13	24	0	0	0	25	0	0	0	0	17	27	0	0	0	0	0	18	0	21	6	7	0	0	32	14	0	0	0
497	Bacteria	Proteobacteria	Gammaproteobacteria	Nitrosococcales	Methylophagaceae	Methylophaga	NA	13	0	0	0	0	8	0	0	0	0	0	0	0	15	0	0	0	0	0	0	14	0	17	0	0	22	18	0	20	0	0	0	0	0	0	0	0	12	0	0	16	0
498	Bacteria	Firmicutes	Bacilli	Alicyclobacillales	Alicyclobacillaceae	Tumebacillus	NA	0	0	0	0	13	0	0	0	0	0	25	34	0	0	0	0	0	0	18	0	0	0	0	0	0	0	0	0	14	16	0	0	0	34	0	0	0	0	0	17	0	0
499	Bacteria	Bacteroidota	Bacteroidia	Cytophagales	Hymenobacteraceae	Adhaeribacter	NA	0	9	13	11	11	11	9	0	17	0	0	9	0	10	23	0	0	0	0	10	0	11	0	0	26	0	0	0	0	0	0	13	15	0	0	0	0	24	0	0	0	0
500	Bacteria	Actinobacteriota	Actinobacteria	Propionibacteriales	Nocardioidaceae	Nocardioides	NA	0	0	0	9	7	0	9	0	0	6	11	15	0	10	0	12	0	12	14	0	0	0	9	14	8	0	12	0	0	0	0	17	8	26	29	7	13	0	17	9	17	0
501	Bacteria	Proteobacteria	Alphaproteobacteria	Caulobacterales	Hyphomonadaceae	Hirschia	NA	7	0	0	0	0	0	10	0	21	7	0	16	0	12	6	0	5	0	13	0	0	0	0	0	0	0	0	0	0	12	10	0	0	15	21	0	0	12	0	12	15	12
502	Bacteria	Actinobacteriota	Actinobacteria	Micrococcales	Microbacteriaceae	Microbacterium	NA	0	0	0	0	0	0	0	0	0	0	0	0	25	27	0	0	0	0	0	30	0	0	0	0	0	0	0	0	0	0	40	24	0	0	0	0	25	0	0	0	0	0
503	Bacteria	Planctomycetota	Phycisphaerae	Tepidisphaerales	WD2101_soil_group	NA	NA	10	11	5	0	9	12	11	0	16	8	0	13	0	5	12	10	7	5	0	10	0	0	0	0	6	0	5	7	0	0	0	12	6	24	15	0	6	0	0	0	6	11
504	Bacteria	Actinobacteriota	Actinobacteria	Frankiales	Geodermatophilaceae	Blastococcus	NA	21	0	0	0	0	0	0	0	0	0	0	23	0	0	0	0	0	0	0	0	0	0	12	22	0	0	0	0	28	25	23	20	15	25	15	0	22	0	0	0	17	0
505	Bacteria	Firmicutes	Bacilli	Alicyclobacillales	Alicyclobacillaceae	Tumebacillus	NA	0	0	7	0	0	0	0	0	24	0	0	0	14	19	0	17	0	0	0	17	0	0	0	0	36	0	0	0	0	0	13	34	59	0	0	0	17	32	21	0	0	0
506	Bacteria	Planctomycetota	Planctomycetes	Pirellulales	Pirellulaceae	Pir4_lineage	NA	10	18	0	0	13	0	0	0	31	0	0	0	13	12	0	12	9	0	0	0	11	0	0	0	0	0	16	0	0	15	0	11	0	21	20	17	0	0	0	0	0	0
507	Bacteria	Proteobacteria	Alphaproteobacteria	Rhizobiales	Devosiaceae	Devosia	NA	0	0	0	0	0	0	0	0	0	0	0	0	0	0	0	0	0	0	0	0	0	38	0	0	0	0	0	0	0	0	0	0	0	0	0	0	0	27	0	0	0	0
508	Bacteria	Proteobacteria	Alphaproteobacteria	Rhodospirillales	NA	NA	NA	0	6	0	7	0	0	0	0	33	5	0	7	0	0	0	0	0	10	6	0	0	0	13	0	0	0	12	0	0	20	0	0	5	57	81	0	0	0	0	6	0	0
509	Bacteria	Proteobacteria	Gammaproteobacteria	Salinisphaerales	Solimonadaceae	Panacagrimonas	NA	15	9	0	17	0	0	5	4	0	6	7	0	7	0	0	5	3	18	4	6	0	0	19	7	13	11	13	0	7	11	0	0	0	9	3	0	0	0	0	7	16	6
510	Bacteria	Proteobacteria	Gammaproteobacteria	Burkholderiales	Comamonadaceae	Ramlibacter	NA	0	0	0	0	18	0	0	0	0	0	0	9	25	0	0	0	0	0	0	0	0	0	20	0	37	0	0	0	0	27	0	22	0	0	0	0	0	0	0	0	0	0
511	Bacteria	Bacteroidota	Bacteroidia	Chitinophagales	Chitinophagaceae	Edaphobaculum	NA	13	0	0	19	0	0	0	0	0	0	8	5	0	9	24	0	0	18	8	0	0	15	19	14	21	10	24	0	13	13	17	0	0	0	0	0	0	13	0	42	12	13
512	Bacteria	Actinobacteriota	Actinobacteria	Micrococcales	Microbacteriaceae	Yonghaparkia	NA	20	0	0	20	0	0	0	0	0	0	0	29	0	0	19	36	12	0	0	0	0	0	0	18	0	11	21	0	0	0	0	0	29	0	0	0	0	13	0	27	24	0
513	Bacteria	Proteobacteria	Gammaproteobacteria	Oceanospirillales	Halomonadaceae	Halomonas	NA	0	0	12	0	0	0	22	0	15	0	0	0	0	0	0	0	0	0	0	0	0	0	0	0	0	0	0	0	0	0	0	0	0	20	0	0	0	12	0	0	0	0
514	Bacteria	Patescibacteria	Saccharimonadia	Saccharimonadales	NA	NA	NA	0	0	0	0	0	0	0	0	0	0	0	0	0	0	36	0	0	0	0	0	0	0	0	0	0	0	0	0	0	0	0	0	0	0	0	0	0	36	0	0	15	0
515	Bacteria	Bacteroidota	Bacteroidia	Bacteroidetes_VC2.1_Bac22	NA	NA	NA	11	0	0	11	0	0	0	3	9	0	2	3	2	0	4	7	0	4	3	0	0	0	16	0	0	3	13	4	2	12	6	0	8	5	16	3	0	0	0	8	10	3
516	Bacteria	Patescibacteria	Saccharimonadia	Saccharimonadales	NA	NA	NA	0	6	0	24	5	2	0	6	6	0	0	10	0	0	11	11	0	11	7	4	0	3	11	0	0	0	0	0	0	0	0	0	8	0	0	0	0	14	0	10	14	10
517	Bacteria	Proteobacteria	Gammaproteobacteria	Xanthomonadales	Xanthomonadaceae	Pseudoxanthomonas	mexicana	0	0	145	0	0	0	0	0	0	20	0	0	55	0	0	0	0	0	0	0	0	0	0	17	0	0	0	0	0	0	0	0	0	0	0	0	0	0	0	0	0	0
518	Bacteria	Actinobacteriota	Actinobacteria	Micrococcales	Microbacteriaceae	Microbacterium	NA	0	0	0	21	0	0	0	0	0	0	0	25	0	0	0	0	0	0	37	0	0	0	0	0	18	0	0	0	0	0	0	0	28	21	0	28	0	35	0	0	0	0
519	Bacteria	Proteobacteria	Gammaproteobacteria	Burkholderiales	Oxalobacteraceae	Massilia	NA	0	0	0	0	39	0	0	0	0	0	0	0	26	0	0	0	0	0	0	0	0	0	0	21	31	0	0	0	0	0	0	56	0	0	0	0	31	0	28	0	0	0
520	Bacteria	Actinobacteriota	Actinobacteria	Micrococcales	Micrococcaceae	NA	NA	0	0	11	14	0	0	0	18	0	0	25	13	0	0	0	0	19	0	11	26	0	0	28	10	13	12	0	0	0	0	0	13	17	28	0	0	21	0	0	0	9	0
521	Bacteria	Bacteroidota	Bacteroidia	Chitinophagales	Chitinophagaceae	Edaphobaculum	NA	13	0	0	16	11	0	0	0	0	0	0	0	0	11	12	0	8	7	13	14	0	0	9	13	10	0	0	11	0	0	0	0	0	0	0	0	0	0	0	0	0	10
522	Bacteria	Proteobacteria	Gammaproteobacteria	Burkholderiales	Oxalobacteraceae	Noviherbaspirillum	NA	0	0	0	36	0	0	0	0	0	0	0	0	0	18	0	19	0	17	0	0	0	0	28	0	36	0	0	0	0	0	0	31	0	24	0	0	0	35	0	0	25	0
523	Bacteria	Firmicutes	Bacilli	Paenibacillales	Paenibacillaceae	Paenibacillus	NA	0	10	27	34	0	0	0	0	0	17	25	0	0	12	0	0	0	0	0	17	15	10	0	0	35	0	0	0	23	0	0	0	0	0	0	0	0	11	0	0	0	0
524	Bacteria	Patescibacteria	Saccharimonadia	Saccharimonadales	NA	NA	NA	9	4	0	5	0	3	0	7	0	7	9	0	10	11	14	8	0	0	7	7	0	0	8	12	11	0	6	0	10	6	0	5	10	9	0	5	8	9	0	3	8	15
525	Bacteria	Cyanobacteria	Sericytochromatia	NA	NA	NA	NA	0	10	0	14	4	0	5	5	11	0	0	10	0	0	0	0	0	0	6	0	0	12	9	0	19	0	0	0	0	0	5	13	11	17	18	8	7	0	0	11	7	7
526	Bacteria	Proteobacteria	Gammaproteobacteria	Burkholderiales	NA	NA	NA	8	0	0	14	8	0	7	0	24	0	6	0	0	0	0	6	5	0	0	0	5	0	0	6	15	0	0	0	0	0	0	0	14	13	12	0	5	5	0	0	0	0
527	Bacteria	Bacteroidota	Bacteroidia	Flavobacteriales	Flavobacteriaceae	Muricauda	antarctica	0	0	0	0	0	0	0	0	0	0	0	0	0	0	0	0	0	0	0	0	0	0	0	0	0	0	0	0	4	0	0	0	0	0	0	0	0	0	0	0	0	0
528	Bacteria	Bacteroidota	Bacteroidia	Chitinophagales	Chitinophagaceae	Flavisolibacter	NA	0	0	6	13	8	0	8	0	16	8	9	8	0	0	10	0	8	0	0	10	0	0	0	0	24	0	0	0	0	6	0	0	13	0	0	0	0	0	6	0	0	11
529	Bacteria	Proteobacteria	Gammaproteobacteria	Burkholderiales	Oxalobacteraceae	Massilia	NA	0	0	0	0	0	0	0	0	0	0	0	0	0	0	0	0	0	0	0	0	0	0	0	0	0	0	0	0	0	0	0	0	0	0	0	0	0	0	0	0	0	0
530	Bacteria	Proteobacteria	Gammaproteobacteria	Burkholderiales	Methylophilaceae	MM2	NA	0	0	0	14	0	0	0	0	0	0	0	0	0	0	17	0	13	0	0	0	0	0	0	9	0	0	17	0	0	11	0	0	0	0	0	17	14	0	0	13	0	13
531	Bacteria	Bacteroidota	Bacteroidia	Cytophagales	Hymenobacteraceae	Pontibacter	NA	0	20	0	14	13	0	0	0	0	0	0	13	0	0	0	0	0	0	0	0	0	0	0	0	0	0	0	0	0	0	14	16	0	0	0	22	0	17	0	0	28	0
532	Bacteria	Bacteroidota	Bacteroidia	Flavobacteriales	Flavobacteriaceae	Flavobacterium	NA	0	1122	0	0	0	0	0	0	0	0	0	0	0	0	0	0	0	0	0	0	0	0	0	0	0	0	0	0	0	0	0	0	0	0	0	0	0	0	0	0	0	0
533	Bacteria	Proteobacteria	Gammaproteobacteria	Burkholderiales	TRA3-20	NA	NA	16	0	0	9	0	0	0	0	19	6	0	7	0	5	0	10	0	0	0	4	0	0	15	0	9	0	12	0	0	14	0	0	7	41	42	6	0	0	0	0	0	6
534	Bacteria	Bacteroidota	Bacteroidia	Flavobacteriales	Flavobacteriaceae	Flavobacterium	NA	7	0	25	8	25	0	9	11	0	15	16	0	12	0	6	0	0	0	0	12	4	0	0	23	6	0	0	0	0	0	0	18	0	0	0	0	26	6	29	0	0	0
535	Bacteria	Actinobacteriota	Actinobacteria	Micrococcales	Microbacteriaceae	Galbitalea	NA	0	0	0	0	19	0	0	0	36	0	0	30	0	0	0	0	20	30	31	0	0	0	18	24	0	0	35	0	26	20	0	25	0	0	0	28	0	0	0	28	0	0
536	Bacteria	Proteobacteria	Gammaproteobacteria	Burkholderiales	Oxalobacteraceae	Massilia	NA	0	0	0	38	0	27	0	14	0	19	0	0	0	0	39	0	0	0	0	0	28	0	0	0	0	0	0	0	0	0	0	0	0	0	0	0	0	0	28	0	0	0
537	Bacteria	RCP2-54	NA	NA	NA	NA	NA	0	0	0	18	0	0	0	0	18	0	0	16	0	3	0	12	0	6	8	0	9	0	0	8	18	0	9	0	0	0	0	8	32	21	17	0	7	11	0	0	0	0
538	Bacteria	Actinobacteriota	Actinobacteria	Micrococcales	Microbacteriaceae	Microbacterium	resistens	0	0	0	11	0	13	0	0	0	0	0	0	0	0	0	0	0	0	0	17	29	0	0	0	0	25	0	0	0	0	0	0	0	0	0	0	0	26	0	0	0	0
539	Bacteria	Proteobacteria	Alphaproteobacteria	Rhizobiales	Devosiaceae	Devosia	NA	0	0	0	15	0	0	0	0	0	14	0	0	0	0	0	0	0	0	0	0	0	12	0	0	0	0	0	0	23	0	0	0	16	19	0	0	0	0	0	0	15	0
540	Bacteria	Bacteroidota	Bacteroidia	Chitinophagales	NA	NA	NA	10	2	6	21	4	5	6	12	4	6	0	0	0	0	13	0	0	0	0	0	0	0	0	0	15	0	0	0	0	0	0	0	14	2	3	2	0	7	8	3	0	8
541	Bacteria	Gemmatimonadota	S0134_terrestrial_group	NA	NA	NA	NA	19	0	0	8	0	0	0	0	21	20	0	0	10	0	0	0	0	0	18	14	0	14	0	13	0	0	0	0	0	17	0	0	0	0	25	0	0	0	0	0	0	0
542	Bacteria	Proteobacteria	Alphaproteobacteria	Sphingomonadales	Sphingomonadaceae	Qipengyuania	NA	0	15	0	19	0	0	19	19	0	0	0	0	0	0	0	26	0	0	0	0	0	0	0	0	0	0	0	0	0	0	24	0	0	0	0	0	16	0	0	0	0	26
543	Bacteria	Proteobacteria	Alphaproteobacteria	Rhizobiales	Rhizobiaceae	Pseudaminobacter	NA	16	0	0	0	0	0	0	0	22	0	0	0	0	0	0	11	0	0	0	0	0	12	13	0	0	0	10	0	17	13	10	7	0	19	31	14	8	0	0	9	18	0
544	Bacteria	Proteobacteria	Alphaproteobacteria	Rhizobiales	Devosiaceae	Devosia	NA	0	0	0	0	0	0	0	0	31	0	0	0	0	0	0	0	0	0	0	0	0	0	0	0	0	0	0	0	0	0	0	0	0	36	29	26	0	0	0	0	0	0
545	Bacteria	Bacteroidota	Bacteroidia	Cytophagales	Hymenobacteraceae	Adhaeribacter	NA	0	0	0	15	11	0	0	8	15	0	9	0	0	0	0	0	0	0	10	0	0	0	0	0	15	0	0	0	0	0	0	0	0	0	0	0	0	12	9	4	0	0
546	Bacteria	Bacteroidota	Bacteroidia	Sphingobacteriales	Sphingobacteriaceae	Pedobacter	NA	8	0	10	2	8	9	6	10	0	10	9	0	0	0	12	0	0	8	10	5	2	15	9	0	12	0	26	0	13	0	0	4	0	0	0	8	0	0	0	0	0	17
547	Bacteria	Actinobacteriota	Actinobacteria	Propionibacteriales	Nocardioidaceae	Nocardioides	NA	0	0	0	0	18	0	0	0	0	0	0	0	0	0	0	17	0	22	0	0	0	0	0	27	32	0	0	0	0	0	0	30	32	0	0	0	22	27	0	0	0	0
548	Bacteria	Patescibacteria	Parcubacteria	Candidatus_Adlerbacteria	NA	NA	NA	0	0	0	0	0	0	0	0	22	10	0	0	0	0	0	6	0	10	0	0	0	0	0	0	0	0	7	0	0	26	0	0	0	17	56	0	0	0	0	0	0	0
549	Bacteria	Proteobacteria	Alphaproteobacteria	Sphingomonadales	Sphingomonadaceae	Sphingobium	NA	0	0	22	0	0	0	0	0	0	0	0	0	0	0	0	0	0	0	0	0	8	0	0	0	0	0	0	0	0	0	17	0	0	0	0	0	0	0	0	0	0	0
550	Bacteria	Firmicutes	Bacilli	Bacillales	Bacillaceae	Geobacillus	NA	0	0	0	21	0	20	28	0	21	0	0	16	0	0	0	17	0	0	0	19	0	0	15	0	0	0	0	0	0	0	0	0	17	28	22	0	0	12	0	0	0	0
551	Bacteria	Proteobacteria	Gammaproteobacteria	Burkholderiales	Comamonadaceae	Methylibium	NA	0	0	5	10	11	0	0	0	0	15	0	0	0	0	11	0	0	0	0	11	28	10	0	0	0	0	0	0	0	0	0	0	0	0	0	0	0	0	8	0	0	0
552	Bacteria	Actinobacteriota	Acidimicrobiia	IMCC26256	NA	NA	NA	0	7	0	0	9	0	5	0	16	0	7	0	7	6	0	0	7	9	0	6	0	0	6	13	13	0	0	0	8	15	0	0	12	22	25	0	0	6	0	7	10	7
553	Bacteria	Bacteroidota	Bacteroidia	Chitinophagales	Chitinophagaceae	Edaphobaculum	NA	0	9	0	7	0	0	0	0	0	8	0	0	0	6	0	5	0	5	0	8	0	0	6	7	9	7	0	0	6	7	5	0	0	0	0	11	6	0	5	0	8	7
554	Bacteria	Chloroflexi	OLB14	NA	NA	NA	NA	10	11	0	0	0	8	0	10	18	0	14	11	4	0	0	12	0	8	9	13	0	0	13	9	0	0	8	9	0	10	0	11	14	19	20	0	9	0	0	0	0	11
555	Bacteria	Chloroflexi	JG30-KF-CM66	NA	NA	NA	NA	0	8	0	13	0	0	0	5	21	0	5	7	0	0	0	0	3	11	0	0	0	0	7	0	0	0	0	0	0	0	4	0	7	16	17	6	0	0	0	7	9	3
556	Bacteria	Proteobacteria	Alphaproteobacteria	Rhizobiales	Beijerinckiaceae	Microvirga	indica	0	0	0	0	0	0	0	0	0	0	0	13	0	0	0	0	0	0	0	22	15	21	0	0	28	0	0	0	0	20	0	8	21	22	13	27	0	0	34	16	0	0
557	Bacteria	Proteobacteria	Alphaproteobacteria	Sphingomonadales	Sphingomonadaceae	Altererythrobacter	NA	0	0	0	0	61	0	41	0	0	0	0	0	0	0	0	0	54	0	0	0	0	0	0	0	0	0	0	0	0	0	0	0	0	0	0	0	0	0	0	57	0	0
558	Bacteria	Bacteroidota	Bacteroidia	Cytophagales	Hymenobacteraceae	Adhaeribacter	NA	0	16	0	0	0	0	0	0	0	0	0	0	0	0	0	0	0	0	18	0	0	0	18	0	20	17	13	0	0	20	0	0	26	0	0	17	0	23	0	18	20	17
559	Bacteria	Chloroflexi	Anaerolineae	Anaerolineales	Anaerolineaceae	NA	NA	0	0	0	9	0	0	0	0	30	0	0	0	0	0	11	0	0	0	0	0	0	0	0	11	0	8	0	0	0	15	0	0	0	19	22	0	0	14	7	0	10	0
560	Bacteria	Proteobacteria	Gammaproteobacteria	Pseudomonadales	Pseudomonadaceae	Pseudomonas	NA	0	0	0	3	0	0	0	0	0	5	0	0	0	0	83	0	0	0	0	0	0	55	0	0	0	0	0	0	242	0	0	0	0	0	0	0	0	0	0	0	0	0
561	Bacteria	Proteobacteria	Gammaproteobacteria	Xanthomonadales	Xanthomonadaceae	Stenotrophomonas	NA	0	0	25	0	0	89	0	0	0	0	0	0	0	0	0	0	0	0	0	0	0	0	0	0	0	0	0	0	0	0	0	0	0	0	0	4	0	4	0	0	0	0
562	Bacteria	Proteobacteria	Gammaproteobacteria	Nitrosococcales	Methylophagaceae	Methylophaga	NA	0	0	0	0	0	0	0	7	0	0	0	0	0	0	25	0	0	0	0	0	0	0	25	0	0	0	0	0	0	15	0	0	0	0	0	0	0	0	0	13	0	0
563	Bacteria	Bacteroidota	Bacteroidia	Flavobacteriales	Flavobacteriaceae	Flavobacterium	NA	21	0	0	16	0	20	0	0	0	0	7	0	0	0	0	0	0	6	0	0	0	0	0	15	0	0	0	0	17	0	0	0	0	0	0	0	0	0	0	38	20	0
564	Bacteria	Chloroflexi	Chloroflexia	Thermomicrobiales	JG30-KF-CM45	NA	NA	0	0	0	17	11	14	0	0	21	0	0	18	0	0	0	20	0	0	0	0	0	0	0	0	16	0	0	0	17	0	0	0	23	0	17	0	0	22	0	0	0	0
565	Bacteria	Proteobacteria	Gammaproteobacteria	Gammaproteobacteria_Incertae_Sedis	Unknown_Family	Acidibacter	NA	0	0	8	0	0	13	0	0	15	13	6	0	0	9	0	0	0	13	0	0	12	0	0	10	0	8	0	0	12	0	0	14	0	21	16	5	6	2	9	14	7	7
566	Bacteria	Patescibacteria	Saccharimonadia	Saccharimonadales	WWH38	NA	NA	0	12	0	0	0	0	6	0	0	0	6	0	0	7	0	6	0	0	0	7	0	6	5	9	12	0	3	0	0	10	6	4	0	0	0	0	6	3	0	4	0	0
567	Bacteria	Proteobacteria	Gammaproteobacteria	Burkholderiales	Comamonadaceae	Methylibium	NA	0	0	0	0	0	0	0	0	0	12	0	0	0	0	0	0	0	0	0	0	0	29	0	0	0	0	0	0	0	0	0	0	0	0	0	0	26	0	0	0	0	0
568	Bacteria	Proteobacteria	Gammaproteobacteria	Burkholderiales	Comamonadaceae	Methylibium	NA	35	0	0	0	0	0	0	0	0	0	0	0	0	0	0	21	0	0	0	0	0	0	0	0	22	0	0	0	0	31	28	0	0	0	0	0	0	0	0	0	0	0
569	Bacteria	Patescibacteria	Parcubacteria	Candidatus_Moranbacteria	NA	NA	NA	5	4	3	7	0	0	5	0	12	0	6	5	0	0	6	3	2	3	3	5	0	4	10	0	0	5	0	0	0	4	7	3	7	0	8	4	3	4	0	7	6	0
570	Bacteria	Proteobacteria	Alphaproteobacteria	Rhizobiales	Devosiaceae	Devosia	NA	0	0	0	0	0	0	0	0	0	0	0	0	34	0	48	0	0	0	0	0	38	0	0	0	0	0	0	0	0	0	0	47	31	0	0	0	44	0	0	0	0	0
571	Bacteria	Cyanobacteria	Sericytochromatia	NA	NA	NA	NA	12	0	0	10	0	0	0	0	0	23	0	7	0	0	0	0	7	20	0	10	9	0	0	11	0	0	0	0	14	0	0	0	12	15	19	0	0	10	9	0	0	0
572	Bacteria	Proteobacteria	Gammaproteobacteria	Burkholderiales	Comamonadaceae	Acidovorax	NA	0	0	0	0	0	0	14	0	0	0	20	0	0	0	0	0	0	0	0	0	0	0	0	56	0	0	0	0	0	0	0	23	0	0	0	0	26	0	0	0	0	0
573	Bacteria	Firmicutes	Bacilli	Bacillales	Planococcaceae	Jeotgalibacillus	NA	0	7	6	0	0	0	0	0	12	3	6	0	10	0	0	0	8	11	3	0	0	3	0	0	7	0	0	0	12	0	0	0	43	16	0	11	0	12	0	0	0	0
574	Bacteria	Proteobacteria	Gammaproteobacteria	Burkholderiales	Oxalobacteraceae	Massilia	NA	0	0	0	0	0	0	0	0	0	0	0	0	0	0	0	0	0	0	0	0	0	0	0	0	0	0	0	0	0	0	0	0	0	0	0	0	0	0	0	0	0	0
575	Bacteria	Acidobacteriota	Vicinamibacteria	Vicinamibacterales	NA	NA	NA	0	0	0	0	0	0	0	0	39	0	0	0	0	0	0	13	0	0	0	0	0	0	0	0	0	0	4	0	0	0	0	0	0	24	25	0	0	0	0	0	0	0
576	Bacteria	Proteobacteria	Gammaproteobacteria	Burkholderiales	Comamonadaceae	Methylibium	NA	0	23	18	0	1	0	0	15	14	1	0	0	9	13	8	5	0	3	6	15	0	1	5	22	6	21	0	0	7	9	10	15	14	0	0	0	0	20	0	0	6	9
577	Bacteria	Proteobacteria	Gammaproteobacteria	JTB23	NA	NA	NA	0	5	0	7	6	0	6	4	14	4	7	9	3	0	0	6	0	3	6	4	0	0	0	0	7	0	7	0	0	0	0	0	8	30	31	3	0	0	0	0	5	0
578	Bacteria	Chloroflexi	KD4-96	NA	NA	NA	NA	0	0	0	0	0	0	0	0	23	13	0	9	0	8	10	0	0	0	9	0	0	0	0	0	0	0	0	0	0	0	0	14	14	20	38	0	0	0	0	0	0	0
579	Bacteria	Proteobacteria	Gammaproteobacteria	Xanthomonadales	Xanthomonadaceae	Stenotrophomonas	maltophilia	0	0	0	0	0	0	0	0	0	0	0	0	0	0	20	0	0	0	0	0	225	0	0	0	0	0	0	0	0	0	0	0	0	0	0	0	6	0	3	0	0	0
580	Bacteria	Proteobacteria	Alphaproteobacteria	Sphingomonadales	Sphingomonadaceae	Ellin6055	NA	0	0	0	0	0	0	0	0	0	0	0	0	0	0	0	0	0	0	0	18	0	0	0	0	0	0	0	0	0	0	0	0	0	0	0	23	0	0	0	0	0	0
581	Bacteria	Firmicutes	Bacilli	Paenibacillales	Paenibacillaceae	Cohnella	arctica	17	11	0	0	0	0	0	7	0	13	11	0	0	0	0	13	0	7	0	8	0	9	13	12	11	0	0	0	0	0	0	0	0	0	0	0	0	15	0	0	0	0
582	Bacteria	Gemmatimonadota	BD2-11_terrestrial_group	NA	NA	NA	NA	0	0	4	7	5	0	0	0	16	0	0	9	0	6	0	6	0	0	0	0	0	2	0	0	0	4	5	0	0	8	0	7	0	21	39	4	3	0	0	5	13	0
583	Bacteria	Proteobacteria	Alphaproteobacteria	Sphingomonadales	Sphingomonadaceae	Novosphingobium	NA	17	0	17	0	23	0	0	0	0	9	0	0	0	0	9	0	0	0	0	0	0	0	0	0	0	0	0	0	0	0	0	0	0	0	0	0	0	0	12	0	0	0
584	Bacteria	Proteobacteria	Alphaproteobacteria	Rhizobiales	Xanthobacteraceae	NA	NA	0	0	0	11	8	12	0	0	10	0	0	0	0	0	6	13	0	12	16	0	0	0	0	0	0	0	0	0	0	11	0	0	0	12	14	16	0	0	0	10	15	0
585	Bacteria	Bacteroidota	Bacteroidia	Flavobacteriales	Flavobacteriaceae	Flavobacterium	NA	0	12	0	0	0	0	0	14	0	0	0	0	11	0	228	0	0	0	0	0	0	0	0	0	0	0	0	0	0	0	44	0	0	0	0	0	0	0	0	0	0	0
586	Bacteria	Proteobacteria	Alphaproteobacteria	Sphingomonadales	Sphingomonadaceae	Qipengyuania	NA	0	3	10	1	6	7	0	1	0	9	10	0	10	0	9	0	0	12	0	0	25	19	0	7	9	0	0	0	0	0	1	16	14	0	0	0	1	10	7	0	0	2
587	Bacteria	Proteobacteria	Gammaproteobacteria	Burkholderiales	Oxalobacteraceae	Massilia	NA	0	0	0	0	0	0	0	0	0	0	0	0	0	19	0	0	0	0	0	0	0	0	0	0	0	0	0	0	0	0	0	0	0	0	0	0	0	0	0	27	0	0
588	Bacteria	Proteobacteria	Gammaproteobacteria	Burkholderiales	Comamonadaceae	Ramlibacter	NA	0	0	0	0	0	0	0	0	0	0	0	13	0	0	0	17	0	0	0	0	0	0	0	0	0	0	0	0	0	0	0	0	10	0	0	0	0	30	0	0	34	0
589	Bacteria	Chloroflexi	Chloroflexia	Chloroflexales	Roseiflexaceae	NA	NA	0	8	0	0	0	0	0	0	12	0	0	0	8	0	14	0	0	8	10	0	9	0	0	0	0	0	0	0	0	8	0	0	0	11	0	0	12	0	10	0	0	9
590	Bacteria	Actinobacteriota	Actinobacteria	Micrococcales	Micrococcaceae	Kocuria	NA	0	0	2	20	0	0	0	0	0	0	0	9	0	0	17	0	0	0	17	0	0	0	0	20	3	20	0	0	0	0	0	2	12	0	0	0	0	0	0	0	5	0
591	Bacteria	Proteobacteria	Alphaproteobacteria	Rhizobiales	Rhizobiales_Incertae_Sedis	Bauldia	NA	0	27	0	0	0	0	0	0	0	27	0	0	0	27	0	0	0	0	0	0	0	0	0	0	46	0	0	0	0	0	0	0	0	0	0	0	27	0	0	0	0	0
592	Bacteria	Planctomycetota	Planctomycetes	Pirellulales	Pirellulaceae	Pir4_lineage	NA	0	0	0	0	0	0	0	0	18	0	0	11	0	0	0	0	0	0	0	0	0	0	0	13	14	0	0	0	0	0	0	0	0	0	0	0	14	0	0	0	0	16
593	Bacteria	Myxococcota	Polyangia	Polyangiales	Polyangiaceae	Pajaroellobacter	NA	10	0	13	8	0	0	0	0	0	12	0	9	7	9	0	0	11	0	12	8	0	0	0	0	0	0	8	0	0	16	0	8	0	0	0	0	0	5	0	0	0	13
594	Bacteria	Planctomycetota	Planctomycetes	Pirellulales	Pirellulaceae	Pir4_lineage	NA	9	0	0	14	0	0	9	0	13	0	0	16	0	0	0	0	0	0	0	0	0	7	0	0	0	0	0	0	0	0	0	0	16	10	15	12	0	0	11	8	0	14
595	Bacteria	Bacteroidota	Bacteroidia	Sphingobacteriales	Sphingobacteriaceae	NA	NA	7	18	0	0	23	10	7	14	0	0	8	0	0	12	1	15	0	0	0	20	15	0	0	23	0	0	10	0	8	0	0	14	29	0	0	0	15	0	15	0	0	14
596	Bacteria	Actinobacteriota	Acidimicrobiia	IMCC26256	NA	NA	NA	13	0	0	13	0	10	0	0	50	0	0	0	9	12	0	10	0	0	12	0	0	0	0	0	0	0	0	0	0	0	13	0	0	0	0	0	11	0	0	0	0	0
597	Bacteria	Proteobacteria	Gammaproteobacteria	Pseudomonadales	Pseudomonadaceae	Pseudomonas	NA	0	0	0	0	0	0	0	0	0	0	10	0	0	12	0	0	0	16	0	0	0	0	0	0	0	11	0	0	0	0	0	0	0	0	0	10	0	0	0	0	85	0
598	Bacteria	Bacteroidota	Bacteroidia	Cytophagales	Cyclobacteriaceae	Algoriphagus	resistens	0	0	0	0	0	0	0	0	0	0	0	3	0	57	0	0	0	11	0	0	0	88	0	0	0	0	0	0	5	0	0	0	0	0	0	0	3	0	0	0	0	6
599	Bacteria	Proteobacteria	Gammaproteobacteria	Burkholderiales	Nitrosomonadaceae	MND1	NA	0	0	0	0	0	0	0	0	30	0	0	0	0	13	0	0	0	0	0	0	0	0	15	0	0	12	0	0	0	0	0	0	15	40	32	0	0	0	0	0	0	0
600	Bacteria	Acidobacteriota	Vicinamibacteria	Vicinamibacterales	NA	NA	NA	14	0	12	0	19	0	10	0	13	0	17	0	0	11	0	0	16	0	0	0	16	0	0	0	0	22	0	0	0	22	0	0	0	10	0	0	0	0	0	0	0	12
601	Bacteria	Bacteroidota	Bacteroidia	Cytophagales	MWH-CFBk5	NA	NA	22	5	0	15	0	0	0	0	7	0	0	15	0	0	5	13	0	16	0	0	0	0	128	0	4	0	0	9	0	74	0	0	0	0	0	0	0	0	0	3	0	0
602	Bacteria	Bacteroidota	Bacteroidia	Flavobacteriales	Flavobacteriaceae	Vitellibacter	NA	0	0	0	8	0	0	0	0	0	0	0	0	0	0	8	0	0	16	0	0	0	0	53	0	0	23	0	0	0	0	0	0	0	0	0	0	0	0	0	0	0	0
603	Bacteria	Bacteroidota	Bacteroidia	Chitinophagales	Chitinophagaceae	NA	NA	9	0	9	7	8	6	7	8	0	0	0	0	10	0	11	0	0	0	0	14	7	5	0	8	0	5	0	0	11	0	0	11	0	0	0	10	9	6	5	11	5	7
604	Bacteria	Proteobacteria	Alphaproteobacteria	Defluviicoccales	NA	NA	NA	0	5	0	3	0	0	0	0	27	0	2	8	0	0	0	0	0	0	7	0	0	0	9	6	0	4	5	0	0	14	0	0	0	40	35	5	4	3	0	7	0	0
605	Bacteria	Proteobacteria	Gammaproteobacteria	Burkholderiales	Comamonadaceae	Pelomonas	NA	0	0	24	0	0	0	0	0	0	11	0	0	13	0	18	0	18	0	0	0	0	0	0	0	0	0	0	0	0	0	0	0	0	0	0	0	20	0	0	0	0	0
606	Bacteria	Proteobacteria	Gammaproteobacteria	Xanthomonadales	Xanthomonadaceae	Lysobacter	NA	0	0	0	0	0	0	0	0	0	0	0	0	0	16	0	0	0	0	0	0	0	0	0	0	0	0	0	0	0	0	0	0	0	0	0	0	0	0	0	0	13	0
607	Bacteria	Acidobacteriota	Vicinamibacteria	Vicinamibacterales	Vicinamibacteraceae	NA	NA	0	0	0	0	12	0	9	0	20	0	11	10	0	0	0	12	0	13	0	11	0	0	0	15	0	10	0	0	0	10	0	0	0	29	17	0	0	0	0	6	0	0
608	Bacteria	Proteobacteria	Gammaproteobacteria	Xanthomonadales	Xanthomonadaceae	Stenotrophomonas	maltophilia	0	0	0	0	0	0	0	0	0	0	0	0	0	0	18	0	0	0	0	0	213	0	0	0	0	0	0	0	0	0	0	0	0	0	0	0	0	0	0	0	0	0
609	Bacteria	Gemmatimonadota	S0134_terrestrial_group	NA	NA	NA	NA	10	7	10	6	0	0	0	0	5	7	6	0	6	0	0	0	6	0	0	13	0	0	5	21	12	0	0	0	0	0	0	7	6	12	11	5	13	0	7	0	0	0
610	Bacteria	Bacteroidota	Bacteroidia	Flavobacteriales	Flavobacteriaceae	Flavobacterium	NA	0	0	0	0	0	0	9	0	0	0	0	0	15	0	0	0	0	21	0	0	11	7	55	19	0	0	0	0	0	10	22	0	0	0	0	0	0	0	0	26	0	14
611	Bacteria	Proteobacteria	Gammaproteobacteria	Xanthomonadales	Xanthomonadaceae	Stenotrophomonas	NA	0	0	0	0	0	0	0	0	0	0	0	0	0	0	0	0	0	0	0	0	0	0	0	0	0	0	0	0	0	0	0	0	0	0	0	0	0	0	0	0	8	0
612	Bacteria	Proteobacteria	Gammaproteobacteria	Xanthomonadales	Rhodanobacteraceae	Aquimonas	NA	0	0	0	0	0	0	0	0	0	0	0	0	0	0	0	0	0	0	0	0	0	0	0	0	0	0	0	0	0	0	0	0	0	0	0	0	0	0	0	0	0	0
613	Bacteria	Dependentiae	Babeliae	Babeliales	NA	NA	NA	6	8	0	21	0	9	7	0	0	11	0	9	10	0	0	0	2	0	7	4	0	0	0	4	16	0	0	0	0	17	0	0	24	0	0	0	0	0	0	0	0	8
614	Bacteria	Patescibacteria	Saccharimonadia	Saccharimonadales	NA	NA	NA	0	0	0	0	0	0	0	0	0	0	0	21	0	36	0	0	0	0	0	0	0	0	0	0	27	0	0	0	0	40	0	0	0	0	0	0	0	0	0	0	0	0
615	Bacteria	Proteobacteria	Gammaproteobacteria	Xanthomonadales	Xanthomonadaceae	Arenimonas	donghaensis	0	0	0	0	0	0	0	0	0	0	0	0	0	0	0	0	0	0	0	0	0	0	0	0	0	0	0	0	0	0	0	0	0	0	0	0	0	0	0	0	0	0
616	Bacteria	Bacteroidota	Bacteroidia	Cytophagales	Hymenobacteraceae	Adhaeribacter	NA	0	19	24	16	0	19	16	0	0	0	0	0	0	0	0	0	0	0	0	0	0	27	0	0	0	0	0	13	0	13	0	0	14	14	15	0	20	17	0	0	16	0
617	Bacteria	Acidobacteriota	Vicinamibacteria	Vicinamibacterales	Vicinamibacteraceae	NA	NA	0	16	0	11	15	0	0	13	0	8	0	0	0	0	0	0	0	0	0	0	0	0	0	0	0	0	0	0	0	11	0	13	0	0	0	0	0	0	0	0	0	0
618	Bacteria	Bacteroidota	Bacteroidia	Cytophagales	Microscillaceae	NA	NA	0	0	0	2	0	0	11	23	0	0	17	0	0	16	0	0	7	0	0	7	0	0	0	0	0	0	0	0	0	0	0	0	30	0	3	0	0	0	0	0	0	22
619	Bacteria	Bacteroidota	Bacteroidia	Cytophagales	Microscillaceae	NA	NA	0	0	0	13	0	0	10	0	0	4	0	0	0	0	0	0	0	14	0	0	0	0	0	18	13	0	9	0	0	0	0	0	8	0	11	0	0	17	0	0	0	0
620	Bacteria	Myxococcota	Myxococcia	Myxococcales	Myxococcaceae	NA	NA	6	7	0	8	7	0	0	0	8	4	0	15	8	8	7	9	0	0	11	0	0	6	0	9	10	0	0	0	0	11	0	10	14	14	24	0	6	0	0	0	7	0
621	Bacteria	Actinobacteriota	Actinobacteria	Frankiales	Geodermatophilaceae	Geodermatophilus	NA	0	0	0	0	0	0	0	0	0	0	11	10	0	0	0	0	0	15	0	0	0	0	0	13	24	0	0	0	0	0	0	0	0	26	25	0	19	0	0	0	0	0
622	Bacteria	Firmicutes	Bacilli	Brevibacillales	Brevibacillaceae	Brevibacillus	agri	0	0	0	0	0	0	0	0	21	0	0	0	0	17	0	25	0	0	26	0	0	0	0	0	0	0	0	0	0	0	0	0	53	0	0	0	0	24	0	0	0	0
623	Bacteria	Proteobacteria	Alphaproteobacteria	Rhizobiales	Hyphomicrobiaceae	Filomicrobium	NA	9	0	6	4	0	0	0	4	7	0	9	11	0	7	0	0	0	7	9	0	0	6	0	12	3	12	8	0	9	0	0	10	0	20	11	0	0	0	0	0	9	11
624	Bacteria	Proteobacteria	Gammaproteobacteria	Burkholderiales	Rhodocyclaceae	Azoarcus	NA	0	8	7	0	0	14	6	0	0	0	12	0	0	13	15	11	7	0	0	7	0	6	0	0	12	8	11	0	0	0	9	17	18	0	0	10	0	16	11	0	12	0
625	Bacteria	Gemmatimonadota	Gemmatimonadetes	Gemmatimonadales	Gemmatimonadaceae	NA	NA	0	0	6	0	8	4	0	0	23	0	0	0	0	0	0	0	0	0	0	7	0	0	0	7	0	0	0	0	0	0	5	0	7	30	24	0	0	0	0	16	12	0
626	Bacteria	Firmicutes	Bacilli	Paenibacillales	Paenibacillaceae	Ammoniphilus	NA	0	0	0	25	0	0	0	0	15	15	0	25	0	0	0	0	0	0	0	28	0	0	0	0	0	0	0	0	0	0	0	0	32	34	34	0	0	19	0	0	0	0
627	Bacteria	Actinobacteriota	Actinobacteria	Micrococcales	Microbacteriaceae	Galbitalea	NA	0	0	0	0	0	0	0	0	0	15	0	0	0	0	0	0	0	0	0	0	0	0	0	0	27	0	0	0	0	0	0	0	0	51	55	0	0	0	0	0	0	0
628	Bacteria	Actinobacteriota	Acidimicrobiia	NA	NA	NA	NA	0	0	0	10	11	0	3	0	13	0	0	0	0	0	0	12	0	13	13	0	0	0	0	0	0	0	12	0	10	0	0	0	0	0	18	0	0	0	0	13	12	10
629	Bacteria	Gemmatimonadota	Gemmatimonadetes	Gemmatimonadales	Gemmatimonadaceae	Gemmatimonas	NA	0	7	0	0	6	0	0	0	19	0	0	6	0	9	0	4	4	0	0	11	8	0	12	0	10	5	0	0	0	6	6	0	0	23	29	11	0	0	0	0	5	0
630	Bacteria	Planctomycetota	Phycisphaerae	Phycisphaerales	Phycisphaeraceae	SM1A02	NA	10	10	0	0	8	7	4	0	27	7	0	12	0	0	0	0	0	0	0	0	0	2	0	0	4	6	12	0	0	0	0	0	0	26	25	9	0	6	5	9	0	0
631	Bacteria	Verrucomicrobiota	Verrucomicrobiae	Chthoniobacterales	Chthoniobacteraceae	Chthoniobacter	NA	0	0	12	14	0	0	0	12	0	0	0	0	20	0	15	0	0	0	0	0	0	0	0	0	21	0	0	0	0	0	0	19	17	12	0	0	0	17	17	0	0	0
632	Bacteria	Bacteroidota	Bacteroidia	Flavobacteriales	Weeksellaceae	Chryseobacterium	taihuense	0	0	0	0	0	0	0	0	0	0	0	0	0	0	0	35	0	0	0	0	0	89	0	15	0	0	0	0	0	0	0	0	0	0	0	0	0	0	0	0	0	0
633	Bacteria	Hydrogenedentes	Hydrogenedentia	Hydrogenedentiales	Hydrogenedensaceae	NA	NA	0	0	0	7	0	0	0	0	17	3	0	3	0	0	4	0	0	4	0	0	0	0	6	3	9	0	0	0	0	4	4	0	9	26	28	0	0	0	0	0	2	5
634	Bacteria	Proteobacteria	Alphaproteobacteria	Rickettsiales	SM2D12	NA	NA	4	5	0	0	3	0	0	0	0	8	7	7	0	5	5	0	0	6	0	0	0	0	7	0	0	0	12	0	0	14	0	0	5	19	17	0	0	0	0	4	0	0
635	Bacteria	Proteobacteria	Gammaproteobacteria	Xanthomonadales	Xanthomonadaceae	Lysobacter	NA	0	0	0	0	0	0	0	32	24	0	0	0	0	0	0	0	0	0	0	0	0	0	0	0	0	0	0	0	0	0	0	0	0	0	0	20	0	0	0	0	0	0
636	Bacteria	Proteobacteria	Gammaproteobacteria	Oceanospirillales	Pseudohongiellaceae	Pseudohongiella	NA	3	0	0	14	3	6	3	0	17	7	7	8	0	0	2	0	2	0	8	0	3	0	0	0	11	0	11	4	0	8	0	0	10	8	22	3	3	6	0	5	0	0
637	Bacteria	Proteobacteria	Gammaproteobacteria	Pseudomonadales	Pseudomonadaceae	Pseudomonas	NA	0	0	0	0	0	76	0	0	0	0	0	0	0	0	0	0	0	0	0	0	0	0	0	0	0	0	0	0	0	0	0	0	0	0	0	0	0	0	0	0	0	0
638	Bacteria	Verrucomicrobiota	Verrucomicrobiae	Opitutales	Puniceicoccaceae	Verruc-01	NA	0	8	4	7	3	0	3	5	0	2	3	6	5	4	2	7	0	0	4	3	8	0	3	0	5	7	9	0	6	0	3	6	12	6	10	4	0	2	0	6	0	2
639	Bacteria	Proteobacteria	Alphaproteobacteria	Sphingomonadales	Sphingomonadaceae	Sphingomonas	NA	18	0	0	0	22	0	17	0	25	0	0	0	0	0	0	0	0	0	0	0	0	0	0	0	0	0	0	0	0	0	0	0	0	0	0	0	0	0	0	0	0	0
640	Bacteria	Bacteroidota	Bacteroidia	Chitinophagales	Chitinophagaceae	Chitinophaga	cymbidii	0	0	0	0	0	0	0	0	0	0	0	0	0	0	0	0	0	0	0	0	0	0	0	0	0	0	0	0	0	0	0	0	0	0	0	0	0	0	0	0	0	0
641	Bacteria	Gemmatimonadota	Longimicrobia	Longimicrobiales	Longimicrobiaceae	NA	NA	0	15	0	15	0	0	10	0	0	0	0	0	0	0	0	0	0	0	0	0	0	0	0	13	0	0	0	0	0	11	21	0	0	15	30	0	14	0	0	0	0	0
642	Bacteria	Proteobacteria	Gammaproteobacteria	Xanthomonadales	Xanthomonadaceae	Lysobacter	NA	0	0	0	0	23	0	0	0	0	0	36	0	0	0	0	0	0	0	0	39	0	0	0	0	0	0	0	0	0	0	0	0	0	0	0	0	0	0	0	0	0	0
643	Bacteria	Actinobacteriota	Actinobacteria	Micrococcales	Micrococcaceae	Pseudarthrobacter	NA	0	0	0	0	0	0	0	0	0	0	0	0	65	0	0	0	0	55	0	0	0	0	0	38	0	0	0	0	0	0	0	46	0	0	0	0	0	0	49	0	0	0
644	Bacteria	Actinobacteriota	Actinobacteria	Micromonosporales	Micromonosporaceae	Micromonospora	ovatispora	28	0	0	0	0	0	0	0	0	0	52	0	0	0	0	0	23	46	0	0	0	0	0	0	0	0	0	0	35	0	0	0	0	58	0	0	0	0	25	0	30	0
645	Bacteria	Planctomycetota	Planctomycetes	Pirellulales	Pirellulaceae	NA	NA	0	4	0	7	0	0	0	0	15	0	0	12	0	0	0	0	11	5	0	6	4	4	0	0	4	6	9	0	7	0	0	0	12	11	0	10	11	9	9	6	0	0
646	Bacteria	Cyanobacteria	Sericytochromatia	NA	NA	NA	NA	0	0	9	0	0	0	0	0	0	0	0	0	0	0	0	0	0	0	14	6	0	19	0	11	16	0	0	0	0	0	0	0	0	0	0	0	0	0	0	9	0	0
647	Bacteria	Proteobacteria	Gammaproteobacteria	Diplorickettsiales	Diplorickettsiaceae	NA	NA	0	0	0	7	0	0	0	0	6	0	0	0	0	0	4	4	0	0	0	0	0	5	2	0	2	0	5	0	0	0	0	0	9	0	18	0	0	0	0	0	0	2
648	Bacteria	Firmicutes	Bacilli	Paenibacillales	Paenibacillaceae	Ammoniphilus	NA	0	0	0	21	0	12	0	0	32	0	0	0	0	0	14	0	0	0	0	0	0	0	0	0	0	0	0	0	0	0	0	0	17	25	23	0	0	9	0	0	0	0
649	Bacteria	Actinobacteriota	Actinobacteria	Propionibacteriales	Nocardioidaceae	Nocardioides	NA	0	0	0	11	0	0	0	0	0	0	0	17	13	0	0	0	0	0	0	0	0	17	0	0	0	0	0	0	10	0	0	19	0	0	0	0	0	19	0	0	0	0
650	Bacteria	Proteobacteria	Alphaproteobacteria	Rhizobiales	Methyloligellaceae	NA	NA	0	0	0	0	10	0	9	0	10	0	10	16	0	0	0	10	0	0	0	0	0	0	10	0	0	0	0	0	0	0	0	0	14	23	28	0	0	0	0	0	7	7
651	Bacteria	Bacteroidota	Bacteroidia	Flavobacteriales	Flavobacteriaceae	Arenibacter	NA	0	0	0	0	0	0	0	0	0	0	0	0	0	0	0	0	0	0	0	0	0	0	0	0	0	0	0	0	0	0	0	0	0	0	0	0	0	0	0	0	0	28
652	Bacteria	Gemmatimonadota	Longimicrobia	Longimicrobiales	Longimicrobiaceae	NA	NA	14	18	0	0	0	0	0	0	26	0	0	0	17	0	0	0	0	0	0	0	0	0	0	0	0	0	0	0	0	28	0	0	11	37	35	20	0	0	22	0	0	0
653	Bacteria	Actinobacteriota	Actinobacteria	Propionibacteriales	Nocardioidaceae	Nocardioides	furvisabuli	0	0	0	0	12	7	0	0	0	7	0	0	0	0	18	26	0	16	0	0	0	0	6	13	8	0	18	0	0	0	0	0	25	0	0	0	0	0	0	18	13	8
654	Bacteria	Bacteroidota	Bacteroidia	Cytophagales	Hymenobacteraceae	Pontibacter	NA	0	0	0	14	0	0	0	0	22	0	0	0	0	0	0	0	0	0	0	0	0	0	0	0	0	0	0	0	0	0	0	0	0	0	0	0	0	0	0	0	0	0
655	Bacteria	Sumerlaeota	Sumerlaeia	Sumerlaeales	Sumerlaeaceae	Sumerlaea	NA	0	8	0	22	0	0	0	0	0	0	6	10	11	9	0	0	0	0	0	0	0	0	0	6	0	0	0	0	0	7	0	6	0	0	0	0	0	14	0	0	10	0
656	Bacteria	Proteobacteria	Alphaproteobacteria	Caulobacterales	Hyphomonadaceae	Hirschia	NA	7	0	0	0	0	0	0	0	0	5	0	0	0	0	0	6	0	8	0	0	0	0	0	0	7	0	0	0	0	0	0	9	0	30	17	0	0	0	0	0	0	9
657	Bacteria	Proteobacteria	Gammaproteobacteria	Burkholderiales	TRA3-20	NA	NA	9	0	0	12	0	0	0	8	13	0	0	0	0	0	6	8	0	0	0	0	0	0	0	0	8	0	0	0	0	0	0	0	0	17	23	0	0	9	11	0	0	0
658	Bacteria	Patescibacteria	Parcubacteria	Candidatus_Kaiserbacteria	NA	NA	NA	0	0	0	0	0	0	5	0	19	10	5	0	0	0	0	0	0	0	9	0	0	0	12	0	3	0	9	0	0	0	0	0	9	11	0	0	0	0	0	0	0	0
659	Bacteria	Acidobacteriota	Blastocatellia	Blastocatellales	Blastocatellaceae	Stenotrophobacter	namibiensis	7	0	8	0	0	0	0	0	0	0	0	0	9	0	6	0	6	0	0	0	0	0	0	5	5	0	0	0	0	0	0	0	11	0	0	0	0	0	8	0	0	4
660	Bacteria	Patescibacteria	Microgenomatia	Candidatus_Pacebacteria	NA	NA	NA	0	0	0	0	0	9	0	0	15	15	5	15	0	10	14	0	0	0	0	0	0	0	0	0	0	6	6	0	0	0	0	5	0	22	0	8	0	0	0	0	0	9
661	Bacteria	Chloroflexi	KD4-96	NA	NA	NA	NA	14	0	0	15	0	0	0	0	0	0	9	0	0	0	0	0	10	0	10	0	0	0	0	0	0	0	0	0	0	17	0	0	14	38	29	0	0	0	0	0	0	0
662	Bacteria	Patescibacteria	Parcubacteria	Candidatus_Kaiserbacteria	NA	NA	NA	0	0	0	0	0	0	0	0	34	0	0	0	0	0	0	0	0	0	8	0	0	12	21	0	0	0	0	0	0	0	7	0	11	21	0	0	0	0	0	0	0	0
663	Bacteria	Patescibacteria	Saccharimonadia	Saccharimonadales	NA	NA	NA	8	0	11	0	16	0	0	0	0	7	0	0	0	7	11	0	0	0	0	0	0	0	0	7	12	0	0	0	0	0	10	0	9	0	0	0	0	15	0	0	0	8
664	Bacteria	Proteobacteria	Alphaproteobacteria	Sphingomonadales	Sphingomonadaceae	Sphingomonas	NA	0	13	17	0	15	0	0	0	0	0	0	17	0	0	0	0	0	0	0	0	0	0	0	0	0	0	0	0	0	0	0	0	14	0	0	0	0	0	19	0	0	0
665	Bacteria	Actinobacteriota	Acidimicrobiia	NA	NA	NA	NA	9	10	0	0	6	0	0	9	19	0	0	0	0	7	0	0	0	0	7	0	0	0	0	0	0	0	0	0	0	0	0	0	11	19	31	0	0	0	0	0	13	0
666	Bacteria	Patescibacteria	Saccharimonadia	Saccharimonadales	LWQ8	NA	NA	0	0	0	0	0	0	0	2	0	7	0	0	0	0	0	0	0	0	0	0	0	0	0	0	0	0	0	0	0	0	0	0	0	0	0	0	0	8	0	0	0	0
667	Bacteria	Patescibacteria	Saccharimonadia	Saccharimonadales	NA	NA	NA	11	8	8	7	0	0	0	0	0	7	0	0	5	7	14	0	0	9	0	0	6	0	0	0	0	0	11	0	0	0	0	0	4	0	0	0	4	0	0	9	0	11
668	Bacteria	Patescibacteria	Saccharimonadia	Saccharimonadales	NA	NA	NA	0	0	0	0	0	0	0	0	0	0	0	0	0	0	0	0	0	0	0	0	47	0	0	0	0	0	0	0	0	0	0	0	0	0	0	0	0	0	203	0	0	0
669	Bacteria	Firmicutes	Bacilli	Bacillales	NA	NA	NA	0	12	7	17	0	0	0	12	0	0	6	0	0	0	13	0	0	0	0	0	0	0	10	16	9	0	0	0	0	0	0	0	18	21	0	0	0	0	0	0	0	0
670	Bacteria	Bacteroidota	Bacteroidia	Flavobacteriales	Flavobacteriaceae	Flavobacterium	NA	0	0	0	0	0	0	0	0	0	0	0	0	0	0	0	0	0	0	0	0	0	0	0	0	0	0	0	0	0	0	0	0	0	0	0	0	0	0	0	0	0	0
671	Bacteria	Proteobacteria	Gammaproteobacteria	Burkholderiales	Oxalobacteraceae	Massilia	NA	0	0	0	0	0	0	0	9	0	62	0	0	0	0	0	0	0	7	0	0	0	0	0	0	0	0	0	0	0	0	0	0	0	0	0	0	0	21	0	0	0	0
672	Bacteria	Firmicutes	Bacilli	Bacillales	Bacillaceae	Bacillus	NA	0	0	0	25	0	0	0	0	12	0	0	0	0	0	0	19	0	0	11	0	0	0	0	0	21	0	0	0	0	16	0	0	16	19	18	0	0	0	0	18	0	0
673	Bacteria	Proteobacteria	Alphaproteobacteria	Rhodospirillales	Rhodospirillaceae	NA	NA	0	11	0	16	0	0	0	0	20	0	0	0	0	0	9	0	0	0	0	11	0	0	0	0	0	0	16	0	0	0	0	0	12	34	26	0	0	0	0	9	0	10
674	Bacteria	Proteobacteria	Alphaproteobacteria	Sphingomonadales	Sphingomonadaceae	Sphingoaurantiacus	NA	0	0	0	5	0	0	11	8	0	0	0	12	0	0	0	0	6	0	0	19	0	0	0	0	0	0	0	0	0	0	14	14	9	0	0	7	7	6	0	0	0	9
675	Bacteria	Proteobacteria	Alphaproteobacteria	Rhizobiales	Devosiaceae	Devosia	NA	0	0	0	0	0	0	0	0	0	0	0	0	0	0	0	0	0	0	0	0	0	6	0	0	0	0	0	0	0	0	0	0	0	0	0	0	0	0	0	0	0	0
676	Bacteria	Verrucomicrobiota	Omnitrophia	Omnitrophales	Omnitrophaceae	Candidatus_Omnitrophus	NA	5	5	0	6	3	0	4	0	13	0	0	0	0	0	0	5	0	0	5	2	0	0	10	0	0	0	8	0	0	8	0	4	0	15	44	6	0	0	0	0	0	0
677	Bacteria	Actinobacteriota	Actinobacteria	Propionibacteriales	Nocardioidaceae	Nocardioides	aestuarii	0	0	0	0	0	0	0	0	0	0	0	0	0	0	0	0	0	0	0	0	0	0	0	0	0	0	0	0	0	0	0	0	0	0	0	0	0	34	0	0	0	0
678	Bacteria	Planctomycetota	Planctomycetes	Pirellulales	Pirellulaceae	NA	NA	0	13	13	10	0	0	0	0	0	0	0	24	0	0	0	0	0	0	0	0	0	0	0	0	0	6	0	0	0	0	16	0	0	0	29	0	0	0	0	0	0	0
679	Bacteria	Planctomycetota	Phycisphaerae	Tepidisphaerales	WD2101_soil_group	NA	NA	0	0	0	0	0	0	0	0	19	0	16	10	0	0	0	12	0	0	0	0	0	9	0	0	0	0	0	10	0	0	0	15	0	26	18	0	0	0	12	14	0	10
680	Bacteria	Actinobacteriota	Actinobacteria	Propionibacteriales	Nocardioidaceae	Nocardioides	ginkgobilobae	7	0	0	23	0	0	0	18	0	0	0	13	0	0	20	0	0	15	12	0	0	0	13	0	0	0	0	0	0	0	22	0	11	0	0	0	0	29	0	15	15	0
681	Bacteria	Gemmatimonadota	Gemmatimonadetes	Gemmatimonadales	Gemmatimonadaceae	NA	NA	0	0	0	0	0	0	0	0	0	0	0	0	0	0	0	0	0	0	0	0	0	0	0	0	0	0	0	0	0	12	0	0	0	30	0	10	0	0	0	14	0	0
682	Bacteria	Bacteroidota	Bacteroidia	Cytophagales	Microscillaceae	NA	NA	0	0	0	3	0	0	0	0	11	0	0	1	0	0	0	19	0	0	0	0	0	0	0	14	0	0	0	0	0	0	19	11	0	16	1	0	15	0	0	25	0	0
683	Bacteria	Chloroflexi	Anaerolineae	Ardenticatenales	Ardenticatenaceae	NA	NA	8	9	7	6	0	0	4	0	0	8	0	0	0	0	15	19	0	0	0	0	0	7	10	6	9	0	0	0	0	4	0	0	9	12	10	7	4	8	3	0	6	0
684	Bacteria	Acidobacteriota	Thermoanaerobaculia	Thermoanaerobaculales	Thermoanaerobaculaceae	Subgroup_10	NA	0	4	0	0	8	0	4	0	1	1	6	6	4	5	5	0	5	0	2	0	0	0	0	0	0	0	7	0	0	0	13	0	1	0	4	0	0	0	0	0	6	0
685	Bacteria	Proteobacteria	Alphaproteobacteria	Sphingomonadales	Sphingomonadaceae	Ellin6055	NA	0	0	0	0	0	0	0	0	24	0	22	0	0	0	0	0	0	0	0	0	0	0	0	24	0	15	0	0	0	0	0	0	0	24	0	0	0	0	0	0	0	0
686	Bacteria	Elusimicrobiota	Lineage_IIb	NA	NA	NA	NA	6	0	0	0	0	7	0	0	9	0	10	10	0	0	5	0	0	9	0	0	0	0	7	5	0	0	0	0	0	0	0	0	0	23	17	0	3	0	0	11	9	0
687	Bacteria	Acidobacteriota	Acidobacteriae	NA	NA	NA	NA	12	0	0	0	0	0	0	0	0	0	0	0	0	0	0	0	0	0	0	0	0	0	0	0	0	7	0	0	0	0	0	0	25	0	0	0	0	8	0	0	0	0
688	Bacteria	Acidobacteriota	Vicinamibacteria	Vicinamibacterales	NA	NA	NA	6	0	0	0	0	0	0	0	17	4	0	7	0	0	0	0	0	0	6	0	0	0	4	0	8	0	10	0	0	6	0	7	8	0	0	0	0	4	0	0	0	0
689	Bacteria	Acidobacteriota	Thermoanaerobaculia	Thermoanaerobaculales	Thermoanaerobaculaceae	Subgroup_10	NA	0	0	0	0	0	0	0	0	24	14	0	0	0	0	0	0	0	0	15	0	5	0	0	0	15	0	0	0	0	11	0	0	11	0	33	0	6	10	8	0	0	0
690	Bacteria	Proteobacteria	Gammaproteobacteria	Xanthomonadales	Xanthomonadaceae	Lysobacter	NA	0	0	0	0	0	0	0	0	0	0	0	0	0	0	47	0	0	0	0	0	0	0	0	0	0	0	14	0	0	0	0	0	0	0	0	19	0	0	0	0	0	0
691	Bacteria	Hydrogenedentes	Hydrogenedentia	Hydrogenedentiales	Hydrogenedensaceae	NA	NA	0	5	2	4	0	0	0	0	17	0	3	4	0	3	0	0	0	0	0	0	0	0	0	0	3	0	0	0	0	3	3	0	10	6	16	0	0	0	0	0	0	5
692	Bacteria	Chloroflexi	Chloroflexia	Chloroflexales	Roseiflexaceae	NA	NA	0	0	4	2	0	2	0	3	0	3	3	4	5	3	3	0	3	7	4	0	0	0	0	5	5	0	5	0	3	6	0	8	7	6	7	0	0	9	0	4	6	2
693	Bacteria	Bacteroidota	Bacteroidia	Cytophagales	Microscillaceae	Ohtaekwangia	NA	0	10	5	12	9	0	0	9	0	7	0	0	7	6	8	8	0	0	0	0	0	10	7	0	0	0	8	0	0	8	8	0	9	0	0	7	0	0	0	0	0	0
694	Bacteria	Proteobacteria	Alphaproteobacteria	Rhizobiales	Pleomorphomonadaceae	Chthonobacter	NA	0	0	0	10	0	8	0	0	0	0	7	0	12	15	15	10	0	11	0	0	12	6	10	10	0	0	0	0	0	0	0	10	7	0	0	0	0	0	8	0	0	0
695	Bacteria	Proteobacteria	Gammaproteobacteria	Alteromonadales	Idiomarinaceae	Idiomarina	NA	0	0	0	0	0	0	0	0	50	0	0	0	0	0	0	0	0	0	0	0	0	0	0	0	0	0	0	0	0	0	0	0	0	30	0	0	0	0	0	0	0	0
696	Bacteria	Gemmatimonadota	Gemmatimonadetes	Gemmatimonadales	Gemmatimonadaceae	Gemmatimonas	NA	5	0	0	0	0	0	0	11	15	7	7	7	0	8	0	0	9	7	8	10	0	0	4	0	0	0	10	0	0	0	11	0	0	18	21	0	0	6	11	0	0	0
697	Bacteria	Actinobacteriota	Actinobacteria	Micrococcales	Intrasporangiaceae	Janibacter	NA	0	0	0	11	0	0	0	13	6	12	0	0	8	0	0	0	0	0	11	7	7	12	12	10	0	0	0	0	12	0	0	0	12	0	0	11	0	14	9	0	0	0
698	Bacteria	Myxococcota	Polyangia	Polyangiales	BIrii41	NA	NA	0	0	0	0	0	0	0	0	0	0	15	0	0	0	0	0	0	0	13	0	0	0	0	0	0	0	0	0	0	0	0	0	0	23	0	0	0	0	0	0	0	0
699	Bacteria	Firmicutes	Bacilli	Bacillales	Bacillaceae	Bacillus	niabensis	8	14	6	7	0	0	0	0	0	0	16	15	0	0	0	0	0	0	0	16	0	0	0	0	21	0	0	0	0	0	0	0	11	0	0	0	0	7	0	0	15	11
700	Bacteria	Gemmatimonadota	Gemmatimonadetes	Gemmatimonadales	Gemmatimonadaceae	Gemmatimonas	NA	0	0	7	0	8	0	0	0	14	0	0	0	0	12	0	0	0	0	0	9	0	0	0	0	0	0	0	0	0	3	0	0	0	0	0	0	0	8	0	0	0	0
701	Bacteria	Proteobacteria	Alphaproteobacteria	Rhizobiales	Xanthobacteraceae	Pseudolabrys	NA	0	0	0	0	0	0	0	0	0	22	0	11	0	0	0	0	0	0	0	0	0	0	0	0	0	0	10	0	0	0	0	0	0	17	13	0	0	0	0	0	0	0
702	Bacteria	Bacteroidota	Bacteroidia	Sphingobacteriales	Sphingobacteriaceae	Pedobacter	NA	0	6	11	0	0	0	0	0	0	13	0	0	0	0	16	0	0	0	0	12	0	0	0	7	13	0	0	0	0	0	6	13	0	0	0	11	8	17	0	4	0	0
703	Bacteria	Bacteroidota	Bacteroidia	Flavobacteriales	Flavobacteriaceae	Flavobacterium	NA	0	0	0	0	0	0	0	0	0	0	0	0	0	0	0	0	0	0	0	0	0	0	0	0	0	0	0	0	0	0	0	0	0	0	0	0	0	0	0	0	0	0
704	Bacteria	Bdellovibrionota	Oligoflexia	Oligoflexales	Oligoflexales_fa	Oligoflexus	NA	0	0	0	0	0	0	0	0	0	0	11	12	0	5	0	0	0	0	0	10	0	0	0	0	0	0	0	0	0	5	0	9	18	20	0	7	0	0	0	0	0	0
705	Bacteria	Planctomycetota	Planctomycetes	Pirellulales	Pirellulaceae	Pirellula	NA	0	0	3	0	0	5	0	0	0	0	5	12	0	0	12	0	9	0	8	0	0	0	0	7	16	0	9	0	7	0	9	0	22	0	8	0	0	9	9	0	13	8
706	Bacteria	Proteobacteria	Gammaproteobacteria	Burkholderiales	Oxalobacteraceae	Noviherbaspirillum	NA	0	0	0	0	0	0	0	0	0	0	10	16	0	0	0	0	0	0	0	0	0	0	0	0	13	0	0	0	0	0	0	0	20	0	14	0	0	0	0	0	10	0
707	Bacteria	Latescibacterota	NA	NA	NA	NA	NA	0	0	0	6	4	0	5	0	19	0	0	7	0	3	4	0	0	0	0	0	0	6	0	0	7	2	5	0	2	0	5	0	7	19	29	0	0	0	0	0	0	3
708	Bacteria	Proteobacteria	Gammaproteobacteria	Burkholderiales	Comamonadaceae	Ramlibacter	NA	0	0	0	0	0	0	0	0	26	0	0	11	0	0	0	0	0	0	0	0	0	0	0	0	0	0	0	0	0	0	0	0	0	20	41	0	0	0	0	0	0	0
709	Bacteria	Chloroflexi	Chloroflexia	Kallotenuales	AKIW781	NA	NA	0	0	0	0	0	4	0	0	14	0	4	0	0	0	0	0	0	8	8	0	0	0	0	8	0	0	0	0	7	0	7	0	14	0	15	0	0	10	0	0	0	3
710	Bacteria	Proteobacteria	Gammaproteobacteria	Xanthomonadales	Xanthomonadaceae	Thermomonas	NA	0	0	0	0	0	0	0	0	0	0	0	0	0	0	0	0	0	0	0	0	0	0	0	0	0	0	0	0	0	0	0	0	0	0	0	0	0	0	0	0	0	0
711	Bacteria	Proteobacteria	Alphaproteobacteria	Rhizobiales	Beijerinckiaceae	Microvirga	NA	0	0	0	19	0	0	0	0	0	0	0	10	0	0	0	13	0	0	0	0	0	0	0	0	18	0	0	0	10	0	0	14	23	0	0	0	0	0	0	0	0	14
712	Bacteria	Bacteroidota	Bacteroidia	Cytophagales	Microscillaceae	NA	NA	0	0	0	13	0	0	11	0	0	9	0	0	0	0	0	0	0	6	0	0	0	0	0	10	14	0	6	0	0	0	0	0	8	0	8	0	0	10	0	0	0	0
713	Bacteria	Planctomycetota	Phycisphaerae	Tepidisphaerales	WD2101_soil_group	NA	NA	0	0	0	6	15	0	0	0	18	0	0	0	0	7	0	9	0	8	4	0	0	0	0	0	0	0	0	0	0	0	0	0	0	19	22	0	0	0	0	0	0	0
714	Bacteria	Actinobacteriota	Actinobacteria	Micrococcales	Promicromonosporaceae	Promicromonospora	NA	0	0	0	6	0	6	0	3	0	0	0	0	0	0	8	0	0	0	0	5	0	0	0	0	7	7	0	0	0	9	0	0	0	0	0	7	0	0	0	3	0	0
715	Bacteria	Gemmatimonadota	S0134_terrestrial_group	NA	NA	NA	NA	0	9	0	0	0	0	0	0	0	0	0	7	0	0	0	0	0	0	10	0	0	0	0	0	0	0	9	0	0	0	0	0	0	16	20	0	0	0	0	0	0	0
716	Bacteria	Myxococcota	Polyangia	Nannocystales	Nannocystaceae	NA	NA	0	0	6	5	4	0	3	4	0	0	6	11	4	3	0	10	4	0	5	0	0	0	3	6	4	0	5	0	0	8	0	4	0	17	4	0	5	0	6	0	0	0
717	Bacteria	Firmicutes	Bacilli	Bacillales	Bacillaceae	Bacillus	NA	0	0	0	19	0	0	0	0	14	0	0	0	0	0	0	0	0	0	0	35	0	0	0	0	0	0	0	0	0	0	0	0	23	19	0	0	0	0	0	0	0	0
718	Bacteria	Gemmatimonadota	Gemmatimonadetes	Gemmatimonadales	Gemmatimonadaceae	Roseisolibacter	NA	0	0	5	6	9	0	0	0	20	0	0	0	0	0	0	0	0	0	0	0	0	0	7	0	12	0	0	0	0	0	0	0	6	0	14	0	0	9	0	0	0	0
719	Bacteria	Proteobacteria	Gammaproteobacteria	Burkholderiales	Nitrosomonadaceae	Nitrosospira	NA	0	0	0	0	0	0	0	0	0	0	0	0	0	0	0	0	0	0	0	0	0	0	0	0	0	0	0	0	0	0	0	0	28	21	0	0	0	0	0	0	0	0
720	Bacteria	Firmicutes	Bacilli	Bacillales	Bacillaceae	Bacillus	NA	18	15	0	0	0	0	0	0	0	0	20	0	0	0	13	0	0	0	0	17	0	0	0	0	26	0	0	0	0	0	0	0	21	0	0	0	0	0	0	0	28	0
721	Bacteria	Chloroflexi	KD4-96	NA	NA	NA	NA	0	0	0	0	0	0	0	0	42	0	0	0	0	0	16	0	0	0	0	13	0	0	0	0	0	0	14	0	0	0	0	0	0	0	31	0	0	0	0	15	0	0
722	Bacteria	Planctomycetota	Planctomycetes	Pirellulales	Pirellulaceae	Pirellula	NA	0	4	0	4	0	4	0	0	10	5	0	0	0	0	0	7	0	4	0	4	0	0	5	4	9	5	7	4	5	6	6	4	12	9	17	8	0	3	0	3	8	0
723	Bacteria	Myxococcota	Polyangia	Polyangiales	BIrii41	NA	NA	0	0	0	0	0	0	0	5	11	0	0	8	0	4	0	3	5	0	0	0	0	2	6	0	6	0	0	0	0	5	6	0	4	22	21	0	0	0	0	7	10	0
724	Bacteria	Proteobacteria	Alphaproteobacteria	Rhizobiales	Beijerinckiaceae	Microvirga	makkahensis	0	0	0	19	0	0	0	0	0	0	0	0	0	22	0	0	0	25	0	0	0	0	0	0	0	0	0	0	0	0	0	5	0	30	15	0	0	18	0	0	0	0
725	Bacteria	Bacteroidota	Bacteroidia	Cytophagales	Hymenobacteraceae	Adhaeribacter	NA	15	0	0	22	0	0	19	17	0	0	0	0	0	10	20	14	0	18	0	0	0	0	0	17	0	0	0	0	0	0	0	13	0	19	0	0	0	16	0	0	0	0
726	Bacteria	Proteobacteria	Gammaproteobacteria	Burkholderiales	Oxalobacteraceae	Massilia	NA	0	0	0	0	0	0	0	0	0	0	0	0	0	0	0	0	0	0	0	0	0	0	0	0	0	0	0	0	0	0	0	0	0	0	0	0	0	0	0	0	0	0
727	Bacteria	Proteobacteria	Gammaproteobacteria	Burkholderiales	Oxalobacteraceae	Massilia	varians	0	0	14	0	0	0	0	0	0	0	0	0	0	0	16	0	0	0	0	0	0	0	0	0	28	0	0	0	0	0	0	0	17	0	0	0	6	20	0	0	0	0
728	Bacteria	Myxococcota	Polyangia	Polyangiales	BIrii41	NA	NA	15	23	0	0	16	0	0	0	29	14	0	0	0	11	0	18	0	0	0	0	0	3	0	0	18	0	0	0	0	0	0	0	0	27	58	0	0	0	0	0	0	0
729	Bacteria	Planctomycetota	Planctomycetes	Planctomycetales	NA	NA	NA	4	4	4	0	0	0	2	0	13	8	0	6	0	0	0	8	0	7	6	6	0	5	6	0	0	0	4	0	0	9	0	6	0	14	13	0	0	0	3	0	0	0
730	Bacteria	Chloroflexi	Anaerolineae	SBR1031	A4b	NA	NA	0	9	0	5	5	0	0	0	0	3	0	0	0	0	12	4	3	0	4	0	0	0	0	0	13	0	4	0	0	3	0	0	5	9	0	6	4	3	2	3	0	0
731	Bacteria	Bacteroidota	Bacteroidia	Chitinophagales	Chitinophagaceae	Flaviaesturariibacter	NA	0	0	0	8	0	0	0	0	0	0	0	6	0	10	10	0	0	0	0	0	0	0	0	0	10	0	0	0	0	0	0	0	9	0	0	7	0	8	0	6	0	0
732	Bacteria	Acidobacteriota	Vicinamibacteria	Vicinamibacterales	Vicinamibacteraceae	NA	NA	0	7	0	0	0	8	0	0	17	0	8	15	6	0	0	13	0	0	15	0	0	0	10	0	0	7	7	8	0	0	15	0	0	0	0	10	0	0	0	0	0	0
733	Bacteria	Proteobacteria	Alphaproteobacteria	Rhizobiales	Xanthobacteraceae	Rhodoplanes	NA	0	0	9	0	0	0	0	0	0	0	11	0	0	0	0	10	9	0	0	0	0	0	0	9	0	0	9	0	13	12	0	0	14	16	15	0	9	0	0	0	0	0
734	Bacteria	Bacteroidota	Bacteroidia	Cytophagales	Hymenobacteraceae	Adhaeribacter	NA	9	0	0	9	0	0	10	12	0	0	0	0	0	0	25	0	0	12	0	0	0	0	0	9	15	0	8	0	0	0	0	0	0	0	0	0	0	0	0	0	0	13
735	Bacteria	Bacteroidota	Bacteroidia	Cytophagales	Microscillaceae	NA	NA	0	0	0	13	3	3	7	0	0	5	8	0	1	9	8	0	5	2	4	2	0	0	0	7	6	6	0	0	0	0	0	0	8	0	9	0	7	9	0	0	8	3
736	Bacteria	Cyanobacteria	Sericytochromatia	NA	NA	NA	NA	0	0	0	0	0	0	0	0	0	10	0	10	0	0	0	0	0	0	0	0	0	0	0	9	16	0	0	0	16	0	14	11	11	0	15	0	0	0	12	0	0	0
737	Bacteria	Myxococcota	Myxococcia	Myxococcales	Vulgatibacteraceae	Vulgatibacter	NA	0	0	0	22	0	0	0	0	0	0	0	24	10	8	7	10	0	7	0	0	0	0	0	0	0	0	0	0	0	0	0	13	11	0	0	0	0	0	9	0	0	0
738	Bacteria	Patescibacteria	Microgenomatia	NA	NA	NA	NA	0	6	0	0	0	3	0	0	4	3	7	4	0	0	3	4	0	0	0	12	0	0	0	7	0	5	2	0	0	4	3	0	4	6	6	5	6	0	4	0	5	3
739	Bacteria	Planctomycetota	Planctomycetes	Planctomycetales	Rubinisphaeraceae	SH-PL14	NA	0	0	0	0	0	0	0	6	0	0	0	0	0	0	0	0	0	0	0	0	0	0	0	0	0	0	0	0	0	0	0	0	0	0	0	0	0	0	0	0	0	0
740	Bacteria	Chloroflexi	Anaerolineae	SBR1031	A4b	NA	NA	12	0	0	15	0	3	0	0	13	9	0	0	11	0	0	17	0	0	8	0	0	9	0	0	0	0	0	0	0	9	0	9	0	0	10	0	0	0	0	9	0	0
741	Bacteria	Chloroflexi	Chloroflexia	Chloroflexales	Roseiflexaceae	NA	NA	9	0	0	0	0	6	0	0	0	13	0	0	0	0	0	5	0	0	0	0	0	0	8	8	7	3	0	0	10	0	6	9	11	8	0	0	7	0	0	11	0	0
742	Bacteria	Proteobacteria	Gammaproteobacteria	Xanthomonadales	Xanthomonadaceae	Lysobacter	NA	0	0	19	0	19	0	11	0	0	0	0	0	13	0	0	0	0	0	0	15	0	0	0	10	0	0	0	0	0	0	0	0	0	0	0	18	14	0	0	0	0	0
743	Bacteria	Firmicutes	Bacilli	Bacillales	Bacillaceae	Virgibacillus	NA	0	0	0	0	0	0	0	0	0	0	0	11	0	0	0	0	0	0	0	0	0	0	0	0	18	0	8	0	0	0	0	0	14	0	0	0	0	17	0	0	7	0
744	Bacteria	Patescibacteria	Microgenomatia	Candidatus_Levybacteria	NA	NA	NA	3	0	2	7	0	0	5	0	0	3	0	0	2	0	2	0	0	0	3	0	0	0	5	0	8	0	0	2	0	0	0	0	11	3	6	0	0	0	0	3	0	0
745	Bacteria	Proteobacteria	Alphaproteobacteria	Caulobacterales	Caulobacteraceae	Brevundimonas	NA	0	0	0	0	8	11	11	0	0	0	0	0	12	11	0	0	0	0	0	0	0	0	0	14	10	0	0	0	0	0	0	0	0	0	0	0	14	11	16	0	0	0
746	Bacteria	Actinobacteriota	Actinobacteria	Micromonosporales	Micromonosporaceae	Actinoplanes	NA	0	0	0	0	0	0	0	0	0	0	0	0	0	0	27	0	0	0	0	0	0	0	0	0	13	0	0	0	0	0	17	0	0	0	0	0	0	0	0	0	0	0
747	Bacteria	Proteobacteria	Gammaproteobacteria	NA	NA	NA	NA	0	0	0	0	6	0	0	0	21	0	0	0	0	0	8	7	0	0	6	0	0	0	7	0	0	0	0	0	0	8	4	0	11	19	35	0	0	8	0	0	0	0
748	Bacteria	Actinobacteriota	Actinobacteria	Propionibacteriales	Nocardioidaceae	Nocardioides	NA	0	22	0	0	19	0	0	0	22	0	0	0	0	0	0	0	0	0	0	0	0	0	0	0	0	0	0	0	0	0	0	0	0	0	20	0	39	0	20	0	22	0
749	Bacteria	Actinobacteriota	Actinobacteria	Micrococcales	Microbacteriaceae	Microbacterium	yannicii	0	0	0	11	0	0	0	0	0	0	0	10	0	0	0	0	0	0	0	0	0	9	0	9	10	0	0	0	0	0	0	0	17	0	0	9	0	25	12	0	9	0
750	Bacteria	Acidobacteriota	Acidobacteriae	NA	NA	NA	NA	0	12	0	11	8	0	0	0	0	10	12	11	0	0	0	12	0	15	10	0	0	0	0	0	0	0	12	0	0	0	0	0	0	12	0	9	0	0	0	0	0	0
751	Bacteria	Bacteroidota	Bacteroidia	Chitinophagales	Chitinophagaceae	NA	NA	0	0	0	0	0	0	0	0	0	0	0	0	0	0	0	0	0	0	0	0	0	0	0	0	0	0	0	0	0	0	0	0	0	0	0	0	0	0	0	0	0	0
752	Bacteria	Proteobacteria	Gammaproteobacteria	Enterobacterales	Morganellaceae	Morganella	morganii	0	0	0	0	0	0	0	0	0	0	0	0	0	0	0	36	0	0	0	0	0	32	0	0	0	445	0	0	0	0	0	0	0	0	0	0	0	0	0	0	0	0
753	Bacteria	Proteobacteria	Alphaproteobacteria	Parvibaculales	Parvibaculaceae	Parvibaculum	lavamentivorans	9	6	0	4	2	0	0	2	4	5	0	2	0	0	0	4	3	0	7	8	4	0	10	0	3	5	0	0	0	14	5	0	0	9	8	3	3	0	0	0	15	0
754	Bacteria	Bacteroidota	Bacteroidia	Flavobacteriales	Cryomorphaceae	NA	NA	5	6	3	14	0	0	0	0	0	0	0	5	0	2	3	0	0	6	0	0	0	30	57	0	5	0	8	0	5	8	3	0	0	0	0	0	0	6	0	13	0	13
755	Bacteria	Firmicutes	Bacilli	Bacillales	Planococcaceae	Lysinibacillus	NA	0	0	0	20	0	10	0	0	0	0	0	0	0	0	14	0	0	0	0	0	0	0	12	0	6	0	0	0	0	0	0	0	0	28	18	0	6	13	0	0	0	0
756	Bacteria	Bacteroidota	Bacteroidia	Cytophagales	Cyclobacteriaceae	Imperialibacter	NA	0	0	0	0	0	0	0	0	0	0	0	17	0	0	0	0	7	0	0	0	0	0	31	0	6	8	16	0	0	0	0	0	0	0	46	0	0	12	0	0	0	0
757	Bacteria	Chloroflexi	Anaerolineae	SBR1031	NA	NA	NA	4	8	0	0	10	3	0	0	8	7	0	13	0	0	0	9	0	0	0	0	0	0	0	13	17	0	0	0	0	9	0	9	0	0	3	0	0	0	0	0	0	6
758	Bacteria	Gemmatimonadota	Gemmatimonadetes	Gemmatimonadales	Gemmatimonadaceae	Gemmatimonas	NA	0	11	0	11	0	0	0	0	0	0	0	0	0	0	0	0	0	0	0	0	0	0	12	0	0	0	0	0	0	0	0	0	0	0	0	0	0	0	0	0	0	0
759	Bacteria	Proteobacteria	Gammaproteobacteria	Burkholderiales	Chitinimonadaceae	Chitinimonas	viridis	0	0	0	0	0	0	0	0	0	0	0	0	0	0	0	0	0	0	0	0	0	0	16	0	0	0	0	20	0	4	0	0	0	0	0	6	0	0	0	11	0	0
760	Bacteria	Proteobacteria	Gammaproteobacteria	Burkholderiales	Oxalobacteraceae	Massilia	varians	0	0	0	0	0	0	0	52	0	0	0	0	0	0	13	21	0	0	0	0	0	0	0	0	0	0	0	0	0	0	0	0	0	0	0	0	21	0	0	0	0	0
761	Bacteria	Proteobacteria	Alphaproteobacteria	Rhizobiales	Xanthobacteraceae	NA	NA	10	0	0	0	0	0	0	8	27	0	0	15	0	0	0	0	0	0	0	0	0	7	0	0	0	0	0	0	0	0	0	0	0	23	21	0	0	0	0	0	0	0
762	Bacteria	Actinobacteriota	Actinobacteria	Micromonosporales	Micromonosporaceae	Actinoplanes	NA	0	0	0	0	0	0	0	29	0	0	0	0	0	0	0	0	0	0	11	0	0	0	0	0	0	0	0	0	13	0	0	0	0	0	0	0	0	0	0	0	0	0
763	Bacteria	Proteobacteria	Gammaproteobacteria	Burkholderiales	Burkholderiaceae	Limnobacter	thiooxidans	0	0	0	0	0	0	0	0	0	0	0	0	0	0	0	0	0	0	0	0	0	0	0	0	0	0	0	0	0	0	0	0	0	0	0	0	0	0	0	0	0	0
764	Bacteria	Proteobacteria	Gammaproteobacteria	Burkholderiales	SC-I-84	NA	NA	5	0	7	6	0	0	0	0	0	0	7	9	0	7	4	0	6	0	6	8	0	0	0	0	0	0	3	0	0	5	4	0	0	0	0	0	6	7	0	8	0	0
765	Bacteria	Proteobacteria	Alphaproteobacteria	Caulobacterales	Hyphomonadaceae	SWB02	NA	0	12	5	0	0	0	0	0	13	7	0	8	0	0	0	0	0	0	0	0	10	0	11	0	0	0	0	0	0	14	9	0	8	12	0	0	0	0	0	0	0	0
766	Bacteria	Firmicutes	Bacilli	Paenibacillales	Paenibacillaceae	Ammoniphilus	NA	0	0	0	17	0	0	0	0	0	0	0	10	0	0	11	0	0	0	0	0	0	0	0	0	0	0	11	0	0	0	0	0	12	25	18	0	0	0	0	0	0	0
767	Bacteria	Bacteroidota	Bacteroidia	Cytophagales	Hymenobacteraceae	Pontibacter	NA	0	0	0	0	7	0	22	0	0	0	0	0	0	0	0	0	0	0	0	0	0	0	0	19	0	19	0	0	0	0	0	0	0	0	0	0	0	0	0	0	0	0
768	Bacteria	Proteobacteria	Gammaproteobacteria	Granulosicoccales	NA	NA	NA	0	6	0	0	0	0	0	0	9	0	0	5	0	0	0	0	0	0	0	0	0	7	10	0	0	0	12	0	0	12	0	0	8	14	7	6	0	0	0	0	0	0
769	Bacteria	Actinobacteriota	Acidimicrobiia	Microtrichales	NA	NA	NA	0	0	0	0	12	0	0	0	0	0	0	0	0	0	0	0	0	0	0	0	0	7	0	0	0	0	0	11	0	15	0	15	0	0	0	0	0	16	0	0	0	0
770	Bacteria	Actinobacteriota	Actinobacteria	Corynebacteriales	Mycobacteriaceae	Mycobacterium	NA	12	0	0	0	0	0	0	0	0	0	0	0	0	0	0	26	0	0	0	0	0	0	12	0	0	0	10	0	21	19	0	0	0	0	0	0	0	0	0	0	19	0
771	Bacteria	Verrucomicrobiota	Verrucomicrobiae	Pedosphaerales	Pedosphaeraceae	NA	NA	0	0	0	0	0	0	0	0	0	12	0	0	0	0	12	0	10	13	0	0	0	0	0	0	19	0	0	0	0	0	0	0	18	0	0	0	0	11	0	0	19	0
772	Bacteria	Planctomycetota	Planctomycetes	Pirellulales	Pirellulaceae	Pirellula	NA	6	0	8	2	0	6	0	0	6	0	4	0	7	6	0	0	4	7	11	0	0	0	0	0	0	0	7	0	0	3	0	0	0	11	0	9	0	0	0	7	8	0
773	Bacteria	Acidobacteriota	Vicinamibacteria	Vicinamibacterales	NA	NA	NA	0	0	0	0	0	0	0	0	12	0	0	0	0	0	0	0	0	0	0	0	0	11	0	0	0	0	0	0	0	0	0	0	0	24	37	0	0	0	0	0	0	0
774	Bacteria	Cyanobacteria	Sericytochromatia	NA	NA	NA	NA	11	0	0	16	0	9	8	10	0	0	0	19	0	0	13	16	0	12	0	0	0	0	0	0	0	0	6	0	0	19	6	0	0	13	0	0	7	16	0	0	0	0
775	Bacteria	Planctomycetota	Phycisphaerae	Tepidisphaerales	WD2101_soil_group	NA	NA	0	0	17	14	0	0	0	0	0	0	0	0	9	0	0	0	0	0	0	9	0	0	0	0	0	0	0	0	0	0	0	0	12	0	0	0	0	0	8	0	0	0
776	Bacteria	Proteobacteria	Alphaproteobacteria	Ferrovibrionales	Ferrovibrionaceae	Ferrovibrio	NA	0	0	0	7	6	0	0	0	0	7	5	0	3	0	0	0	0	5	0	0	0	0	0	0	0	0	0	0	0	9	0	8	0	16	0	0	0	0	0	0	0	0
777	Bacteria	Proteobacteria	Alphaproteobacteria	NA	NA	NA	NA	0	0	0	0	0	0	0	0	0	0	22	0	0	0	0	0	0	0	27	0	0	0	0	0	0	0	0	0	0	0	0	0	0	22	35	0	0	0	0	0	0	0
778	Bacteria	Acidobacteriota	Vicinamibacteria	Vicinamibacterales	Vicinamibacteraceae	NA	NA	0	0	0	0	0	0	0	0	17	0	0	0	22	0	0	0	0	0	0	0	0	0	0	0	0	0	0	0	16	0	0	0	0	0	0	15	9	0	0	0	0	0
779	Bacteria	Firmicutes	Bacilli	Paenibacillales	Paenibacillaceae	Paenibacillus	NA	0	0	0	0	0	0	0	0	0	0	0	17	0	0	0	0	0	0	20	0	0	14	20	0	0	28	0	0	0	0	0	0	17	0	0	0	0	0	0	10	0	0
780	Bacteria	Proteobacteria	Gammaproteobacteria	Alteromonadales	Marinobacteraceae	Marinobacter	NA	0	0	0	0	0	0	0	0	0	0	0	0	0	0	0	0	0	0	0	0	0	0	0	0	0	0	0	0	0	0	0	0	0	0	0	0	0	0	0	0	0	0
781	Bacteria	Gemmatimonadota	Gemmatimonadetes	Gemmatimonadales	Gemmatimonadaceae	NA	NA	0	0	0	0	0	0	4	0	11	0	0	0	0	5	10	9	0	0	0	0	0	0	0	0	8	0	0	0	0	8	5	0	15	21	18	0	0	0	0	0	7	0
782	Bacteria	Bacteroidota	Bacteroidia	Flavobacteriales	Flavobacteriaceae	Salinimicrobium	NA	0	13	0	0	0	21	0	15	0	0	0	0	0	0	0	0	0	0	0	0	0	0	0	0	0	11	0	0	0	0	0	0	0	0	0	0	0	25	0	0	0	0
783	Bacteria	Bacteroidota	Bacteroidia	Cytophagales	Hymenobacteraceae	Adhaeribacter	NA	0	0	0	0	0	0	0	9	0	0	0	0	0	0	16	0	0	0	0	0	0	0	0	0	19	0	0	0	0	0	0	0	0	0	0	0	0	23	0	0	0	0
784	Bacteria	Actinobacteriota	Thermoleophilia	Solirubrobacterales	67-14	NA	NA	0	0	0	0	0	0	0	0	0	0	0	15	0	0	0	0	0	0	0	0	0	0	0	18	12	0	0	0	0	0	0	0	0	24	0	0	0	0	0	0	0	0
785	Bacteria	Bacteroidota	Bacteroidia	Flavobacteriales	Flavobacteriaceae	Flavobacterium	NA	2	6	0	0	0	1	0	4	0	2	11	0	0	0	6	2	0	2	2	0	0	0	1	1	1	3	4	0	1	5	0	5	0	0	0	0	11	4	1	3	6	0
786	Bacteria	Proteobacteria	Alphaproteobacteria	Rhizobiales	Devosiaceae	Devosia	NA	0	0	0	0	0	0	0	0	0	0	14	11	10	0	15	0	10	19	0	0	0	0	0	0	0	0	0	0	0	0	0	12	0	0	0	0	0	12	20	0	0	0
787	Bacteria	Cyanobacteria	Sericytochromatia	NA	NA	NA	NA	0	0	0	0	0	0	0	0	0	0	0	5	0	0	0	3	0	0	0	0	0	4	5	0	0	0	4	0	0	0	0	0	0	0	0	0	0	0	0	0	3	0
788	Bacteria	Proteobacteria	Gammaproteobacteria	Acidithiobacillales	Acidithiobacillaceae	TX1A-55	NA	0	0	0	0	0	0	0	0	0	0	0	0	0	0	0	0	0	0	0	0	0	0	0	0	0	0	0	0	0	0	0	0	0	32	21	0	0	0	0	0	0	0
789	Bacteria	Bacteroidota	Bacteroidia	Cytophagales	Microscillaceae	NA	NA	0	0	0	0	4	0	0	0	0	7	0	0	0	0	10	0	0	0	4	0	0	0	0	8	5	0	0	0	0	0	0	0	11	6	0	0	0	5	0	6	0	8
790	Bacteria	Planctomycetota	Planctomycetes	Pirellulales	Pirellulaceae	Pir4_lineage	NA	0	0	0	0	0	0	0	0	18	0	0	0	0	0	0	0	0	8	7	11	0	6	0	0	0	0	16	0	0	0	0	14	0	24	0	9	0	0	16	0	0	0
791	Bacteria	Proteobacteria	Gammaproteobacteria	Burkholderiales	TRA3-20	NA	NA	0	0	0	0	0	5	0	0	15	0	0	13	0	6	0	0	0	0	0	0	0	0	0	9	6	0	0	0	5	5	0	0	5	15	0	0	0	0	0	0	0	0
792	Bacteria	Proteobacteria	Alphaproteobacteria	Rhizobiales	NA	NA	NA	0	0	0	0	0	0	0	0	0	0	0	0	0	0	0	0	0	0	0	0	8	5	12	0	0	3	0	0	0	0	0	11	0	0	19	0	9	0	0	0	0	0
793	Bacteria	Patescibacteria	Gracilibacteria	Candidatus_Peribacteria	NA	NA	NA	4	3	0	7	0	0	0	0	11	0	0	4	0	2	0	0	0	0	0	0	0	0	5	0	0	0	0	0	4	0	0	0	0	8	18	0	0	0	0	0	0	0
794	Bacteria	Patescibacteria	Saccharimonadia	Saccharimonadales	LWQ8	NA	NA	0	0	0	3	5	0	3	0	6	0	3	5	0	0	0	7	0	0	0	4	0	4	5	0	4	0	0	0	4	0	0	0	0	10	15	0	0	0	0	0	6	0
795	Bacteria	Chloroflexi	KD4-96	NA	NA	NA	NA	0	0	0	0	0	0	0	0	21	0	0	0	0	0	0	0	0	0	0	0	0	0	0	0	0	0	0	0	0	0	0	0	0	0	15	0	0	0	0	0	0	0
796	Bacteria	Proteobacteria	Alphaproteobacteria	NA	NA	NA	NA	0	0	0	0	0	0	0	0	0	0	0	0	0	0	0	0	0	0	0	0	0	0	19	0	0	0	0	0	0	0	0	0	0	0	30	0	0	0	0	0	0	0
797	Bacteria	Armatimonadota	Fimbriimonadia	Fimbriimonadales	Fimbriimonadaceae	NA	NA	3	0	6	0	0	0	0	0	8	5	0	0	4	5	0	3	4	0	0	0	5	0	5	0	0	0	0	0	0	0	5	0	5	0	8	3	0	0	0	0	0	0
798	Bacteria	Proteobacteria	Alphaproteobacteria	NA	NA	NA	NA	7	0	0	0	0	0	0	0	17	0	0	0	0	0	5	6	9	0	0	0	0	0	0	0	7	0	7	0	0	7	5	0	0	19	21	0	0	0	0	0	4	0
799	Bacteria	Proteobacteria	Gammaproteobacteria	Steroidobacterales	Steroidobacteraceae	Steroidobacter	NA	11	0	0	0	0	8	0	0	0	0	0	0	0	0	0	0	11	0	0	0	8	0	0	0	0	0	0	0	0	0	0	13	0	0	0	0	0	0	0	0	9	0
800	Bacteria	Proteobacteria	Alphaproteobacteria	Sphingomonadales	Sphingomonadaceae	Erythrobacter	NA	0	0	0	14	0	0	0	0	0	0	0	0	0	0	0	0	0	0	0	0	0	0	0	0	0	0	0	0	13	0	0	0	7	0	0	0	0	12	0	0	0	0
801	Bacteria	Bacteroidota	Bacteroidia	Flavobacteriales	Flavobacteriaceae	Muricauda	ruestringensis	0	0	0	0	0	0	0	0	0	0	0	2	0	0	0	3	0	0	0	0	4	2	43	0	0	0	4	0	0	0	0	0	0	0	0	0	0	0	0	5	5	6
802	Bacteria	Proteobacteria	Alphaproteobacteria	Sphingomonadales	Sphingomonadaceae	Novosphingobium	NA	0	0	0	0	16	0	0	0	0	0	0	0	23	0	0	0	0	0	0	0	0	0	0	0	0	0	0	0	0	0	0	0	0	0	0	0	0	0	0	0	0	0
803	Bacteria	Firmicutes	Bacilli	Alicyclobacillales	Alicyclobacillaceae	Tumebacillus	NA	0	0	0	0	0	0	0	0	0	0	0	0	0	0	0	0	0	0	0	0	0	15	0	0	0	0	0	0	0	0	0	0	0	48	34	0	0	0	0	0	0	0
804	Bacteria	Bacteroidota	Bacteroidia	Chitinophagales	Chitinophagaceae	Flavisolibacter	NA	0	0	14	8	0	0	4	6	0	0	0	0	0	0	10	0	0	0	0	0	0	0	0	0	9	0	0	0	0	0	0	0	11	0	0	0	9	11	9	0	0	0
805	Bacteria	Proteobacteria	Alphaproteobacteria	NA	NA	NA	NA	0	0	0	10	10	4	0	0	0	0	10	15	7	0	0	0	0	8	0	0	4	0	0	7	0	0	0	0	0	0	0	8	0	20	0	0	0	0	0	0	0	9
806	Bacteria	Bacteroidota	Bacteroidia	Sphingobacteriales	Sphingobacteriaceae	Pedobacter	NA	10	0	0	0	0	0	0	0	0	11	0	0	0	0	0	0	0	0	0	22	0	0	0	14	0	0	0	0	0	0	0	15	0	0	0	0	10	16	17	0	0	0
807	Bacteria	Proteobacteria	Gammaproteobacteria	Xanthomonadales	Rhodanobacteraceae	Aquimonas	NA	0	0	0	0	0	0	0	0	0	0	0	0	0	10	0	0	0	0	0	0	0	0	0	0	0	0	0	0	0	0	0	0	0	0	0	0	0	0	0	0	0	0
808	Bacteria	Proteobacteria	Gammaproteobacteria	Pseudomonadales	Pseudomonadaceae	Pseudomonas	stutzeri	0	0	0	0	0	0	0	0	0	0	0	0	0	0	0	0	0	16	0	22	0	28	0	0	0	0	0	0	0	0	0	0	0	0	0	23	0	21	0	0	0	0
809	Bacteria	Gemmatimonadota	S0134_terrestrial_group	NA	NA	NA	NA	0	0	0	0	0	3	0	0	9	0	0	0	0	9	0	0	0	8	0	0	0	10	0	0	0	2	9	0	0	9	6	4	0	16	8	0	0	0	0	0	0	0
810	Bacteria	Proteobacteria	Gammaproteobacteria	Burkholderiales	TRA3-20	NA	NA	0	0	0	10	0	0	0	0	13	0	0	0	0	0	0	0	0	9	0	0	0	0	0	0	0	0	0	0	0	12	4	0	0	14	0	0	0	0	0	0	0	0
811	Bacteria	Myxococcota	Myxococcia	Myxococcales	Vulgatibacteraceae	Vulgatibacter	NA	0	0	0	0	0	0	0	0	0	0	0	0	0	0	0	0	0	0	0	0	8	0	7	4	0	0	0	0	0	8	0	0	10	15	14	0	0	8	0	8	0	0
812	Bacteria	Bacteroidota	Bacteroidia	Chitinophagales	Chitinophagaceae	Chitinophaga	NA	0	0	0	0	0	0	0	0	0	0	0	0	0	0	0	0	0	0	0	0	0	0	0	0	0	0	0	0	0	0	0	0	0	0	0	0	0	0	0	0	0	0
813	Bacteria	Proteobacteria	Gammaproteobacteria	Acidiferrobacterales	Acidiferrobacteraceae	Sulfurifustis	NA	0	0	0	7	0	0	0	4	0	0	0	8	0	0	3	5	0	0	0	0	0	0	0	0	6	0	7	0	0	9	0	0	0	12	25	0	0	0	0	8	0	0
814	Bacteria	Acidobacteriota	Acidobacteriae	Bryobacterales	Bryobacteraceae	Bryobacter	NA	0	0	0	0	0	0	0	0	10	0	0	7	0	8	0	0	0	0	0	0	0	0	0	0	0	0	0	0	0	11	0	12	0	0	16	0	0	9	0	0	7	0
815	Bacteria	Proteobacteria	Gammaproteobacteria	Oceanospirillales	Halomonadaceae	Halomonas	NA	0	0	0	8	5	0	0	0	0	0	0	0	0	0	0	7	0	11	0	0	0	0	0	0	0	0	9	0	0	8	0	0	0	0	0	0	0	0	6	13	0	10
816	Bacteria	Proteobacteria	Alphaproteobacteria	Thalassobaculales	Thalassobaculaceae	Thalassobaculum	NA	0	0	0	12	0	0	0	0	0	0	0	0	0	0	0	0	0	9	0	7	0	0	0	0	12	0	0	0	11	0	0	0	0	0	0	9	0	0	0	0	0	0
817	Bacteria	Proteobacteria	Gammaproteobacteria	Burkholderiales	Comamonadaceae	Caenimonas	NA	14	0	0	0	0	0	0	0	0	0	0	7	0	0	0	9	0	0	0	0	0	0	0	0	0	0	0	0	0	0	0	0	0	0	0	0	0	0	0	0	0	0
818	Bacteria	Proteobacteria	Alphaproteobacteria	Rickettsiales	Rickettsiales_fa	Candidatus_Jidaibacter	NA	3	0	2	5	0	4	10	5	0	0	5	5	4	2	7	0	0	11	2	0	0	0	2	5	3	3	0	0	0	7	4	4	0	0	0	0	0	9	9	0	6	4
819	Bacteria	Bacteroidota	Bacteroidia	Sphingobacteriales	Sphingobacteriaceae	Pedobacter	NA	15	0	11	19	7	0	0	0	17	0	0	0	0	0	0	0	0	0	0	0	0	0	0	0	13	0	0	0	0	7	0	0	0	12	0	7	0	7	10	0	0	0
820	Bacteria	Proteobacteria	Alphaproteobacteria	Micropepsales	Micropepsaceae	Micropepsis	NA	0	6	0	7	0	0	0	3	9	0	7	0	7	4	0	0	0	0	5	0	0	0	0	0	0	0	0	0	0	0	0	0	0	8	12	0	3	0	0	7	0	0
821	Bacteria	Bacteroidota	Bacteroidia	Cytophagales	Hymenobacteraceae	Adhaeribacter	NA	0	0	0	10	0	0	0	0	0	0	0	0	0	0	0	0	0	0	0	0	0	0	0	8	0	4	0	0	0	0	0	0	0	0	0	0	0	0	5	0	7	0
822	Bacteria	Planctomycetota	Planctomycetes	Pirellulales	Pirellulaceae	Pirellula	NA	10	8	0	10	0	0	0	0	11	7	0	0	0	0	0	13	0	0	0	0	0	5	0	0	0	5	0	0	0	8	0	0	0	8	0	0	7	0	0	0	0	0
823	Bacteria	Bacteroidota	Bacteroidia	Cytophagales	Microscillaceae	NA	NA	0	2	0	4	1	5	5	0	5	3	2	0	4	0	2	7	0	5	2	2	11	0	4	8	3	0	0	0	1	0	0	6	3	0	11	4	0	4	8	8	4	1
824	Bacteria	Cyanobacteria	Cyanobacteriia	Chloroplast	NA	NA	NA	0	0	0	10	0	0	0	8	0	8	0	6	0	4	0	0	6	11	6	0	0	0	0	0	3	9	0	7	4	9	0	0	8	0	0	0	10	9	0	0	0	0
825	Bacteria	Proteobacteria	Alphaproteobacteria	NA	NA	NA	NA	0	0	0	0	0	0	0	0	13	0	0	9	0	0	0	0	0	0	0	0	0	0	9	11	0	0	0	0	0	0	0	0	0	10	0	0	0	0	0	0	0	0
826	Bacteria	Bacteroidota	Bacteroidia	Cytophagales	Microscillaceae	NA	NA	0	0	0	0	0	0	0	0	17	0	0	0	0	0	0	0	0	0	0	0	0	0	0	0	0	0	0	0	0	0	0	7	0	13	21	9	0	0	0	0	0	0
827	Bacteria	Planctomycetota	Planctomycetes	Pirellulales	Pirellulaceae	Pir4_lineage	NA	0	0	0	0	0	0	0	6	0	0	14	13	0	0	0	0	0	0	0	0	0	0	11	0	0	0	0	0	0	13	0	0	10	0	0	0	0	0	0	0	0	0
828	Bacteria	Proteobacteria	Gammaproteobacteria	Granulosicoccales	NA	NA	NA	0	0	0	0	0	0	0	0	0	0	5	0	0	0	0	0	0	8	0	0	5	0	15	0	0	0	4	0	0	5	0	0	0	0	0	9	0	0	0	0	7	0
829	Bacteria	Actinobacteriota	Actinobacteria	Propionibacteriales	Nocardioidaceae	Nocardioides	NA	0	0	0	0	0	0	0	0	0	0	0	0	0	0	0	11	0	0	0	20	0	0	0	0	0	0	0	0	0	0	0	0	0	0	0	0	0	0	18	0	0	0
830	Bacteria	Actinobacteriota	Actinobacteria	Micromonosporales	Micromonosporaceae	Actinoplanes	NA	0	0	0	0	0	0	0	0	0	0	0	0	0	0	0	0	0	0	0	0	0	0	0	0	0	0	0	0	0	0	0	0	18	0	0	0	0	21	0	0	0	0
831	Bacteria	Firmicutes	Bacilli	Paenibacillales	Paenibacillaceae	Paenibacillus	NA	0	0	0	0	0	0	0	0	0	0	0	0	0	0	0	0	0	6	0	0	0	0	0	0	0	0	0	0	0	0	0	0	0	0	0	0	0	0	0	0	0	0
832	Bacteria	Firmicutes	Bacilli	Bacillales	Planococcaceae	Domibacillus	iocasae	0	0	0	0	0	0	0	0	0	0	0	0	0	0	0	0	0	0	0	100	0	0	0	0	0	0	0	0	0	0	0	0	0	0	0	0	0	33	0	0	0	0
833	Bacteria	Firmicutes	Symbiobacteriia	Symbiobacteriales	Symbiobacteraceae	NA	NA	0	0	0	13	0	0	0	0	0	0	8	16	0	0	0	0	0	4	0	0	0	0	10	0	11	0	0	0	0	0	0	16	20	16	11	0	0	0	0	10	0	0
834	Bacteria	NA	NA	NA	NA	NA	NA	4	0	0	16	0	0	7	0	0	0	0	9	0	0	13	0	0	0	5	0	0	7	0	3	12	7	4	0	0	0	0	0	10	5	0	0	0	12	3	0	0	0
835	Bacteria	Firmicutes	Bacilli	Bacillales	Bacillaceae	Bacillus	NA	0	0	0	0	0	0	0	0	0	0	0	0	0	0	12	0	0	0	0	157	0	0	0	0	13	0	0	0	0	0	0	0	0	0	0	0	0	0	0	0	0	0
836	Bacteria	Patescibacteria	Parcubacteria	Candidatus_Zambryskibacteria	NA	NA	NA	0	0	0	6	4	0	0	0	0	0	0	8	0	0	0	0	0	0	4	0	0	0	0	0	0	0	0	0	0	5	0	0	0	7	0	0	0	0	0	0	0	0
837	Bacteria	Verrucomicrobiota	Verrucomicrobiae	Opitutales	Opitutaceae	Opitutus	NA	0	0	0	0	0	0	0	0	0	25	0	0	0	0	0	0	0	0	0	0	0	0	0	0	0	17	26	0	0	0	0	0	0	24	29	0	0	0	0	0	0	0
838	Bacteria	Firmicutes	Bacilli	Paenibacillales	Paenibacillaceae	Ammoniphilus	NA	0	0	0	16	0	0	0	0	6	0	0	0	0	0	0	0	0	0	0	0	0	0	0	0	0	0	0	0	0	0	0	0	1	22	21	0	0	0	0	0	0	0
839	Bacteria	Proteobacteria	Gammaproteobacteria	Burkholderiales	TRA3-20	NA	NA	0	0	0	18	0	0	0	0	0	0	0	0	0	0	0	0	0	0	0	0	0	8	0	0	0	0	0	0	0	0	0	0	0	0	22	0	0	0	0	0	0	0
840	Bacteria	Proteobacteria	Alphaproteobacteria	Thalassobaculales	Thalassobaculaceae	Thalassobaculum	NA	0	10	4	0	0	0	0	0	0	0	0	9	0	7	0	0	0	0	0	0	9	0	0	7	0	15	0	0	0	0	0	11	0	0	0	0	0	0	0	0	0	8
841	Bacteria	Chloroflexi	TK10	NA	NA	NA	NA	0	0	0	0	0	0	7	0	0	0	0	0	0	0	0	0	0	0	0	0	0	0	0	0	0	0	0	0	0	0	0	0	0	0	0	0	0	0	0	15	0	0
842	Bacteria	Patescibacteria	Parcubacteria	NA	NA	NA	NA	0	0	0	0	0	0	0	0	6	0	0	0	0	0	0	0	0	0	0	0	0	0	3	0	5	0	0	4	0	0	0	0	0	8	0	0	0	0	0	0	0	0
843	Bacteria	Verrucomicrobiota	Verrucomicrobiae	Verrucomicrobiales	Rubritaleaceae	Luteolibacter	NA	0	0	0	0	0	0	0	0	0	0	0	0	0	48	0	0	0	0	0	0	0	0	0	0	0	0	0	0	0	35	0	0	0	0	0	0	0	0	0	0	0	0
844	Bacteria	Verrucomicrobiota	Chlamydiae	Chlamydiales	Parachlamydiaceae	Neochlamydia	NA	0	0	0	0	0	4	3	0	0	4	0	0	4	0	0	0	0	0	0	0	0	0	0	0	14	0	5	0	0	0	0	0	0	14	0	0	7	10	0	4	4	5
845	Bacteria	Bacteroidota	Bacteroidia	Sphingobacteriales	Sphingobacteriaceae	NA	NA	0	0	0	0	0	0	0	0	0	0	0	0	0	0	0	0	0	0	0	0	0	0	0	0	0	0	0	0	0	0	0	0	0	0	0	0	0	0	0	0	0	0
846	Bacteria	Bacteroidota	Bacteroidia	Cytophagales	Hymenobacteraceae	Pontibacter	NA	0	0	0	0	0	0	0	0	0	0	0	0	0	0	0	0	0	0	0	0	0	0	12	10	11	0	0	0	0	9	0	0	0	0	0	0	0	0	0	0	0	0
847	Bacteria	Bacteroidota	Bacteroidia	Flavobacteriales	Flavobacteriaceae	Flavobacterium	NA	0	0	0	0	0	0	0	0	0	0	0	0	0	0	0	0	0	0	0	0	0	0	0	0	0	0	0	0	0	0	0	0	0	0	0	0	0	0	0	0	0	0
848	Bacteria	Proteobacteria	Alphaproteobacteria	Sphingomonadales	Sphingomonadaceae	Sphingobium	NA	0	0	0	0	0	0	0	0	0	0	28	0	0	0	0	0	0	0	0	0	0	0	0	0	0	0	0	0	0	0	0	0	0	0	0	0	0	0	0	0	0	0
849	Bacteria	Proteobacteria	Gammaproteobacteria	Burkholderiales	Oxalobacteraceae	Noviherbaspirillum	NA	0	0	0	0	0	0	0	0	0	0	0	0	0	0	0	0	0	0	24	0	0	0	0	0	0	0	0	0	0	0	0	0	0	0	0	0	0	0	0	0	0	0
850	Bacteria	Patescibacteria	Parcubacteria	Candidatus_Kaiserbacteria	NA	NA	NA	0	2	0	0	0	0	0	0	0	0	0	0	0	0	8	0	0	6	0	0	0	22	0	0	0	0	0	0	0	0	0	0	7	0	0	0	0	0	0	0	0	0
851	Bacteria	Actinobacteriota	Actinobacteria	Propionibacteriales	Nocardioidaceae	Nocardioides	NA	0	0	0	0	0	0	9	0	0	0	0	15	0	0	0	0	0	0	0	23	0	0	11	0	15	0	13	0	0	17	0	14	0	0	0	0	15	13	0	0	9	0
852	Bacteria	NA	NA	NA	NA	NA	NA	0	0	0	0	0	0	0	0	0	0	0	7	0	0	0	0	0	0	0	0	0	0	10	0	0	0	0	0	0	6	0	0	14	9	0	0	0	0	0	0	12	0
853	Bacteria	Proteobacteria	Gammaproteobacteria	Pseudomonadales	Pseudomonadaceae	Pseudomonas	xanthomarina	0	0	0	0	0	0	0	0	0	0	0	0	0	0	0	0	0	0	0	0	0	0	0	0	0	0	0	0	0	0	0	0	0	0	0	0	0	0	0	0	0	0
854	Bacteria	Bacteroidota	Bacteroidia	Sphingobacteriales	Sphingobacteriaceae	Pedobacter	NA	0	0	0	0	0	12	0	12	0	0	0	0	0	0	0	0	0	0	0	17	12	0	0	0	0	0	0	0	0	0	0	19	0	0	0	2	3	0	0	0	0	219
855	Bacteria	Proteobacteria	Gammaproteobacteria	Xanthomonadales	Xanthomonadaceae	Lysobacter	NA	0	17	0	0	3	28	0	0	0	0	3	0	0	0	0	0	0	0	0	5	0	0	0	0	0	13	0	0	0	0	0	0	0	0	0	13	0	0	0	0	8	15
856	Bacteria	NA	NA	NA	NA	NA	NA	0	2	0	5	0	0	0	0	0	3	3	5	0	0	3	0	0	4	0	0	0	0	0	6	5	7	4	0	0	5	4	5	0	0	0	0	0	16	0	4	7	0
857	Bacteria	Proteobacteria	Gammaproteobacteria	Xanthomonadales	Xanthomonadaceae	Lysobacter	NA	0	0	0	0	0	0	0	68	0	0	0	0	0	0	0	0	0	0	83	0	0	0	0	0	0	0	0	0	0	0	0	0	0	0	0	0	0	0	0	0	0	0
858	Bacteria	Verrucomicrobiota	Verrucomicrobiae	Opitutales	Opitutaceae	Opitutus	NA	7	4	0	0	8	0	0	0	8	0	0	0	0	0	0	0	0	0	0	0	0	0	0	4	0	0	0	0	0	0	0	0	7	18	0	0	0	0	0	0	0	0
859	Bacteria	Bacteroidota	Bacteroidia	Sphingobacteriales	Sphingobacteriaceae	Pedobacter	NA	0	0	0	21	0	0	0	0	0	0	0	0	0	0	0	0	0	0	0	0	0	0	0	0	0	29	0	0	0	7	0	0	0	0	0	0	0	0	0	0	47	0
860	Bacteria	Firmicutes	Bacilli	Alicyclobacillales	Alicyclobacillaceae	Tumebacillus	NA	0	0	0	0	0	0	0	0	0	0	0	31	0	0	17	0	0	0	0	0	0	0	0	0	0	0	0	0	0	0	0	0	22	0	0	0	0	0	0	0	0	0
861	Bacteria	Proteobacteria	Alphaproteobacteria	Rhizobiales	Rhizobiaceae	Brucella	NA	0	0	0	0	0	0	0	0	0	0	0	7	0	0	0	0	0	0	0	10	0	0	0	0	0	0	0	0	0	0	0	0	0	0	0	0	0	0	0	0	0	0
862	Bacteria	Proteobacteria	Alphaproteobacteria	Rhizobiales	Rhizobiaceae	Aliihoeflea	aestuarii	0	0	0	0	0	0	0	0	0	0	0	0	0	0	0	23	0	17	0	0	0	10	0	0	0	0	0	0	0	0	0	0	0	0	0	18	8	0	0	0	0	0
863	Bacteria	Proteobacteria	Alphaproteobacteria	Rhizobiales	Devosiaceae	Devosia	NA	0	0	0	0	0	0	0	0	0	0	0	0	0	0	0	0	0	0	0	0	0	0	0	0	0	0	0	0	0	0	0	0	0	51	0	0	0	0	0	0	0	0
864	Bacteria	Actinobacteriota	Actinobacteria	Streptomycetales	Streptomycetaceae	NA	NA	0	0	0	0	0	0	22	0	0	0	0	0	0	0	0	0	0	0	0	0	0	0	0	0	0	0	0	0	0	0	0	0	0	0	25	0	0	0	0	0	0	0
865	Bacteria	Cyanobacteria	Sericytochromatia	NA	NA	NA	NA	0	0	0	0	0	0	0	0	0	0	0	6	4	0	0	4	0	0	0	0	0	0	0	0	7	0	0	0	0	5	0	0	0	0	10	8	0	0	0	0	11	0
866	Bacteria	Verrucomicrobiota	Verrucomicrobiae	Opitutales	Opitutaceae	Opitutus	NA	0	0	0	0	0	0	0	0	0	0	0	0	0	0	0	0	0	0	0	0	0	21	0	0	0	0	0	0	0	0	0	0	14	26	30	0	0	0	0	18	0	0
867	Bacteria	Bacteroidota	Bacteroidia	Cytophagales	Cyclobacteriaceae	Imperialibacter	NA	0	0	0	16	0	0	0	0	16	0	0	0	0	0	0	0	0	0	0	0	0	0	0	0	0	0	0	0	0	0	0	0	15	0	0	0	0	0	0	0	13	0
868	Bacteria	Myxococcota	Polyangia	Polyangiales	BIrii41	NA	NA	0	0	0	0	15	0	0	0	0	0	0	0	0	0	0	0	0	0	0	0	0	0	0	0	0	0	0	0	0	26	0	0	0	29	56	0	0	0	0	0	0	0
869	Bacteria	Planctomycetota	Planctomycetes	Pirellulales	Pirellulaceae	Pirellula	NA	0	0	0	0	0	0	0	0	0	0	0	11	0	0	0	5	0	0	0	0	0	0	6	0	0	4	0	0	0	4	6	0	0	10	0	0	0	0	0	0	0	0
870	Bacteria	Proteobacteria	Alphaproteobacteria	Sphingomonadales	Sphingomonadaceae	Sphingobium	vermicomposti	0	0	0	0	0	0	0	0	0	0	0	0	0	0	0	0	0	5	0	0	58	0	0	0	0	0	0	0	0	0	0	0	0	0	0	0	0	0	5	0	0	0
871	Bacteria	Proteobacteria	Alphaproteobacteria	Sphingomonadales	Sphingomonadaceae	Sphingomonas	koreensis	0	29	0	0	0	0	0	0	0	0	0	0	45	0	0	0	0	0	0	0	0	0	0	10	6	0	0	0	0	0	0	0	0	0	0	22	0	0	7	0	0	0
872	Bacteria	Bacteroidota	Kapabacteria	Kapabacteriales	NA	NA	NA	0	0	0	0	0	0	0	0	0	0	0	0	12	6	4	0	0	0	0	5	0	0	0	0	0	0	0	0	0	0	0	0	0	0	0	0	0	0	0	0	0	0
873	Bacteria	Proteobacteria	Gammaproteobacteria	Burkholderiales	TRA3-20	NA	NA	0	5	0	0	0	0	0	0	15	0	3	0	0	0	0	0	0	0	0	0	0	0	0	0	10	0	0	0	0	0	0	0	0	0	15	0	0	3	0	0	0	0
874	Bacteria	Verrucomicrobiota	Verrucomicrobiae	Verrucomicrobiales	Rubritaleaceae	Luteolibacter	NA	0	0	0	0	0	0	0	0	0	0	0	0	0	0	0	0	0	0	0	0	0	0	0	0	0	0	0	0	0	0	0	0	0	0	0	0	0	0	0	0	0	0
875	Bacteria	Bacteroidota	Bacteroidia	Chitinophagales	Saprospiraceae	NA	NA	0	0	0	6	0	0	0	0	11	0	0	0	0	0	0	0	0	0	0	0	0	17	0	0	0	0	0	0	0	0	7	0	0	0	11	0	0	0	0	0	0	7
876	Bacteria	Proteobacteria	Alphaproteobacteria	Caulobacterales	Caulobacteraceae	Caulobacter	NA	0	0	0	0	0	0	0	0	30	0	0	0	0	0	0	0	0	0	0	0	0	0	0	0	0	0	0	0	0	0	0	0	0	17	20	0	0	0	0	0	0	0
877	Bacteria	Armatimonadota	Fimbriimonadia	Fimbriimonadales	Fimbriimonadaceae	NA	NA	10	0	13	0	0	0	0	0	0	0	0	0	7	0	0	0	0	0	0	0	0	0	0	0	8	0	0	0	0	0	14	0	0	0	0	0	0	0	0	0	0	0
878	Bacteria	Bacteroidota	NA	NA	NA	NA	NA	0	0	5	0	0	0	0	6	0	0	0	0	0	0	0	0	0	0	0	0	4	2	0	0	0	0	0	0	0	0	10	0	0	0	12	0	0	5	0	0	0	0
879	Bacteria	Chloroflexi	TK10	NA	NA	NA	NA	0	0	0	0	0	0	0	0	0	0	0	0	0	0	0	0	0	0	0	0	0	0	0	0	0	0	0	0	0	0	0	0	0	0	0	0	0	0	0	0	0	0
880	Bacteria	Proteobacteria	Alphaproteobacteria	Tistrellales	Geminicoccaceae	Candidatus_Alysiosphaera	NA	0	0	0	0	0	0	0	0	0	6	0	14	0	0	0	0	0	7	5	0	0	4	0	0	3	0	0	0	5	0	0	17	0	21	0	4	0	8	6	0	0	0
881	Bacteria	Bacteroidota	Bacteroidia	Cytophagales	Cyclobacteriaceae	NA	NA	2	3	0	6	0	0	4	0	0	5	0	0	0	0	3	0	2	0	0	5	0	4	5	0	0	0	2	0	0	0	0	0	5	0	0	6	0	2	2	0	4	0
882	Bacteria	Proteobacteria	Alphaproteobacteria	Ferrovibrionales	Ferrovibrionaceae	Ferrovibrio	NA	0	0	0	0	0	0	0	0	0	0	0	0	0	0	0	0	0	0	0	0	0	9	8	0	8	0	14	0	0	0	0	0	5	0	0	8	0	0	0	0	0	0
883	Bacteria	Proteobacteria	Alphaproteobacteria	Sphingomonadales	Sphingomonadaceae	Qipengyuania	NA	0	0	14	0	0	8	0	0	0	0	0	0	0	0	0	0	0	0	0	0	0	0	0	0	0	0	0	0	0	0	0	0	0	0	0	0	0	0	16	0	0	0
884	Bacteria	Proteobacteria	Alphaproteobacteria	Sphingomonadales	Sphingomonadaceae	Sphingobium	NA	0	0	0	0	0	0	0	0	0	0	0	0	0	0	0	0	0	0	0	0	0	0	0	0	0	0	0	0	0	0	26	0	0	0	0	0	0	0	0	0	8	0
885	Bacteria	Proteobacteria	Alphaproteobacteria	Rhizobiales	Rhizobiaceae	Allorhizobium-Neorhizobium-Pararhizobium-Rhizobium	NA	0	0	0	0	0	0	0	0	0	0	0	0	0	0	0	0	0	0	0	0	0	0	0	0	0	0	0	0	0	0	0	0	0	0	0	0	0	0	0	0	0	0
886	Bacteria	Gemmatimonadota	BD2-11_terrestrial_group	NA	NA	NA	NA	0	0	0	6	0	0	7	0	0	0	0	0	0	0	0	0	0	0	0	4	0	0	0	0	0	0	0	0	0	7	0	0	0	0	17	0	0	0	0	0	0	0
887	Bacteria	Actinobacteriota	Actinobacteria	Micrococcales	Cellulomonadaceae	Actinotalea	NA	0	0	0	0	0	0	0	0	0	0	0	0	0	0	0	0	0	0	0	0	0	0	0	0	0	0	0	0	0	0	0	0	0	0	0	0	0	0	0	0	0	0
888	Bacteria	Myxococcota	Polyangia	Polyangiales	Sandaracinaceae	NA	NA	0	0	0	0	3	0	0	0	13	0	0	0	4	7	0	0	0	8	0	0	0	6	6	6	0	0	12	0	0	0	0	0	0	18	50	0	0	4	0	7	8	0
889	Bacteria	Cyanobacteria	Sericytochromatia	NA	NA	NA	NA	4	0	0	10	0	0	6	0	0	0	7	9	0	0	0	4	0	0	0	0	0	0	0	6	0	3	0	0	0	0	0	0	10	8	0	0	0	10	0	0	8	0
890	Bacteria	Verrucomicrobiota	Verrucomicrobiae	Verrucomicrobiales	Verrucomicrobiaceae	Prosthecobacter	NA	0	0	14	4	0	0	0	0	0	7	0	0	0	0	0	0	0	0	0	0	13	0	0	0	0	0	0	0	0	0	0	0	5	0	0	0	8	0	13	0	0	0
891	Bacteria	Proteobacteria	Alphaproteobacteria	Caulobacterales	Parvularculaceae	Amphiplicatus	NA	0	0	2	6	0	5	4	0	0	3	2	0	0	2	0	3	0	0	3	4	0	0	3	0	0	0	2	0	0	5	0	6	0	13	6	5	0	0	5	4	0	0
892	Bacteria	Bacteroidota	Bacteroidia	Flavobacteriales	Flavobacteriaceae	Flavobacterium	NA	0	0	0	0	0	0	6	9	0	0	0	0	4	5	13	0	0	0	4	5	0	0	0	0	4	0	0	0	0	0	11	0	0	0	0	6	0	0	0	0	0	4
893	Bacteria	Actinobacteriota	Thermoleophilia	Solirubrobacterales	67-14	NA	NA	0	0	0	0	0	0	0	0	0	0	0	0	0	0	0	0	0	0	0	0	0	0	0	0	0	0	0	0	0	0	0	0	0	0	0	0	0	0	0	0	0	0
894	Bacteria	Proteobacteria	Alphaproteobacteria	Rhizobiales	Hyphomicrobiaceae	Hyphomicrobium	NA	16	0	0	0	0	0	0	0	0	0	0	15	0	16	0	0	11	0	0	7	0	0	0	0	0	0	7	0	0	0	0	0	0	24	12	0	0	0	0	0	0	0
895	Bacteria	Firmicutes	Bacilli	Bacillales	Bacillaceae	Bacillus	NA	0	0	0	10	0	0	0	0	0	0	9	0	0	0	0	0	0	0	0	0	0	0	0	0	12	0	0	0	0	0	0	0	12	25	0	0	0	0	0	0	8	0
896	Bacteria	Actinobacteriota	Actinobacteria	Propionibacteriales	Nocardioidaceae	Nocardioides	NA	0	0	0	0	0	0	0	0	0	0	0	0	0	0	0	0	0	0	0	0	0	0	0	0	0	0	0	0	0	0	0	0	0	0	0	0	0	25	0	0	0	0
897	Bacteria	Proteobacteria	Gammaproteobacteria	Burkholderiales	Oxalobacteraceae	Massilia	NA	0	0	0	0	0	0	0	30	0	0	0	0	0	0	10	0	0	0	0	0	31	0	0	0	0	0	0	0	18	0	22	0	0	0	0	0	0	0	0	0	0	0
898	Bacteria	Patescibacteria	Parcubacteria	Candidatus_Kaiserbacteria	NA	NA	NA	0	0	0	0	0	0	0	0	15	0	0	0	0	0	0	0	0	0	0	0	0	4	3	0	0	0	0	0	0	0	0	0	0	0	0	0	0	0	0	0	0	0
899	Bacteria	Patescibacteria	Saccharimonadia	Saccharimonadales	LWQ8	NA	NA	7	0	0	5	0	0	0	0	0	0	0	0	3	0	0	0	0	0	0	5	0	0	0	0	0	0	0	0	0	0	7	0	0	4	0	0	0	5	0	0	0	0
900	Bacteria	Cyanobacteria	Sericytochromatia	NA	NA	NA	NA	0	0	22	0	0	0	0	0	0	0	0	0	0	0	0	0	0	0	0	0	0	24	0	0	0	0	14	0	0	0	0	26	0	0	0	0	0	0	0	0	0	13
901	Bacteria	Actinobacteriota	Acidimicrobiia	Microtrichales	NA	NA	NA	0	0	0	0	0	0	6	0	0	7	0	0	0	0	0	0	0	0	0	0	0	0	0	0	6	0	0	0	0	0	0	0	0	7	0	0	0	0	8	0	0	0
902	Bacteria	Verrucomicrobiota	Verrucomicrobiae	Verrucomicrobiales	Rubritaleaceae	Luteolibacter	NA	0	0	0	0	0	0	0	9	0	0	0	0	0	0	0	0	0	0	0	0	0	0	0	0	0	0	0	0	0	0	38	0	0	0	0	0	0	0	0	0	0	0
903	Bacteria	Proteobacteria	Gammaproteobacteria	Enterobacterales	Enterobacteriaceae	Enterobacter	NA	0	0	0	0	0	0	0	0	0	0	0	0	0	0	0	0	0	0	0	0	0	0	0	0	0	0	0	0	0	0	0	63	0	0	0	0	0	0	0	0	0	0
904	Bacteria	Planctomycetota	Planctomycetes	Pirellulales	Pirellulaceae	Pir4_lineage	NA	0	0	10	0	0	0	0	0	0	0	0	0	0	0	0	0	0	14	16	0	0	0	0	0	0	0	0	0	0	0	0	8	24	10	0	0	0	10	13	0	0	0
905	Bacteria	Gemmatimonadota	Gemmatimonadetes	Gemmatimonadales	Gemmatimonadaceae	NA	NA	0	0	0	0	8	4	0	0	10	0	0	0	0	0	0	0	0	0	0	0	0	0	0	0	0	0	0	0	0	0	0	0	6	0	10	0	0	0	10	0	0	0
906	Bacteria	Planctomycetota	Planctomycetes	Planctomycetales	NA	NA	NA	0	0	0	0	0	0	0	0	26	0	0	0	3	6	0	9	0	0	0	0	0	0	0	0	14	0	6	0	0	0	0	10	12	0	21	0	0	6	0	0	7	0
907	Bacteria	Chloroflexi	OLB14	NA	NA	NA	NA	0	0	0	4	0	0	0	0	0	0	0	6	0	0	5	0	0	9	0	0	0	0	0	6	7	0	0	0	0	0	0	0	4	0	0	0	0	9	0	0	0	0
908	Bacteria	Myxococcota	Myxococcia	Myxococcales	27F-1492R	NA	NA	2	0	0	0	0	0	0	0	15	0	0	0	0	0	0	0	0	0	0	0	0	0	5	0	0	0	0	0	0	0	0	0	0	6	30	0	0	0	0	0	0	0
909	Bacteria	Gemmatimonadota	Longimicrobia	Longimicrobiales	Longimicrobiaceae	NA	NA	0	0	0	0	0	0	0	0	17	0	0	0	0	0	0	0	0	0	0	0	0	4	0	6	0	0	0	0	0	0	0	0	0	11	16	0	5	0	0	0	0	0
910	Bacteria	Actinobacteriota	Acidimicrobiia	Microtrichales	Iamiaceae	Iamia	NA	0	0	0	0	0	0	0	0	0	0	0	0	0	0	0	0	0	0	0	0	0	0	0	0	0	0	0	0	0	0	0	0	0	0	0	0	0	0	0	0	0	0
911	Bacteria	Actinobacteriota	Thermoleophilia	Gaiellales	Gaiellaceae	Gaiella	NA	0	0	0	0	0	0	0	0	10	0	0	0	0	0	0	0	0	0	0	0	5	0	0	0	0	0	8	0	0	0	0	0	7	6	8	0	0	0	0	0	0	0
912	Bacteria	Bacteroidota	Bacteroidia	Chitinophagales	NA	NA	NA	3	0	0	9	0	4	5	0	2	6	0	5	5	0	2	0	0	0	0	0	0	2	0	4	0	0	2	0	0	0	0	0	0	0	0	0	0	3	0	0	0	0
913	Bacteria	Firmicutes	Bacilli	Paenibacillales	Paenibacillaceae	Cohnella	NA	0	0	0	0	0	0	0	0	0	0	0	0	0	0	9	0	0	0	0	0	0	0	0	0	0	0	0	0	0	0	0	0	0	0	0	22	0	0	0	13	0	13
914	Bacteria	Bacteroidota	Bacteroidia	Sphingobacteriales	KD3-93	NA	NA	0	4	0	0	0	0	0	0	13	5	0	0	0	0	0	0	0	0	0	0	0	0	0	0	0	0	0	0	0	6	0	0	13	0	0	0	0	0	0	0	3	0
915	Bacteria	Actinobacteriota	Acidimicrobiia	IMCC26256	NA	NA	NA	0	0	0	0	6	0	0	0	0	5	0	0	0	0	0	0	0	7	0	0	0	5	6	0	0	0	6	0	0	0	13	0	6	0	11	0	0	3	0	10	6	4
916	Bacteria	Gemmatimonadota	Gemmatimonadetes	Gemmatimonadales	Gemmatimonadaceae	NA	NA	0	0	0	0	0	0	0	0	30	0	0	0	0	0	0	0	0	0	0	0	0	0	0	0	0	0	0	0	0	0	0	0	0	38	36	0	0	0	0	0	0	0
917	Bacteria	Proteobacteria	Gammaproteobacteria	CCD24	NA	NA	NA	0	0	0	0	0	0	0	0	24	0	0	0	0	0	0	0	0	0	0	0	0	0	0	0	0	0	0	0	0	0	0	0	0	23	31	0	0	0	0	0	0	0
918	Bacteria	Proteobacteria	Gammaproteobacteria	Burkholderiales	Comamonadaceae	Methylibium	NA	0	0	0	0	0	0	0	0	0	0	0	0	0	0	0	0	0	0	0	0	0	0	0	0	0	0	0	0	22	0	0	0	0	0	0	0	0	0	0	0	0	0
919	Bacteria	Verrucomicrobiota	Verrucomicrobiae	Verrucomicrobiales	Rubritaleaceae	Luteolibacter	NA	0	0	0	0	0	0	0	0	0	0	0	0	0	0	0	0	0	0	0	0	0	0	0	0	0	0	0	0	0	0	0	0	0	0	0	0	0	0	0	0	0	0
920	Bacteria	Verrucomicrobiota	Verrucomicrobiae	Verrucomicrobiales	Rubritaleaceae	Haloferula	NA	0	0	0	0	0	0	0	0	0	0	0	0	0	0	0	0	0	0	0	0	0	0	0	0	0	0	0	0	0	0	0	0	0	0	0	0	0	0	0	0	0	0
921	Bacteria	Planctomycetota	Planctomycetes	Pirellulales	Pirellulaceae	Pirellula	NA	0	0	0	0	0	0	0	0	0	0	6	0	0	0	8	0	0	0	0	4	0	0	7	0	8	0	5	0	0	4	0	7	0	0	12	0	0	9	0	4	0	0
922	Bacteria	Proteobacteria	Alphaproteobacteria	Rhizobiales	Rhizobiaceae	Shinella	NA	0	0	0	0	0	11	0	0	0	0	0	14	0	0	0	0	0	0	0	0	0	0	0	0	0	0	0	0	0	0	0	0	0	23	16	0	0	0	0	0	0	0
923	Bacteria	Planctomycetota	Planctomycetes	Pirellulales	Pirellulaceae	Pir4_lineage	NA	0	0	0	0	0	10	18	0	0	0	13	0	0	0	0	0	0	0	0	0	0	0	0	0	0	0	0	13	0	0	0	0	0	0	15	0	0	0	0	0	18	0
924	Bacteria	Gemmatimonadota	BD2-11_terrestrial_group	NA	NA	NA	NA	4	0	0	6	0	0	0	0	0	0	0	6	0	0	0	0	0	5	7	0	0	0	12	2	0	0	0	6	0	0	0	4	0	4	14	0	0	4	0	6	0	0
925	Bacteria	Deinococcota	Deinococci	Deinococcales	Trueperaceae	Truepera	NA	0	0	0	0	0	0	0	0	9	0	0	0	0	0	0	0	0	0	7	0	0	0	0	0	0	0	0	0	0	0	0	0	0	0	9	0	0	0	0	0	0	0
926	Bacteria	Proteobacteria	Alphaproteobacteria	Sphingomonadales	Sphingomonadaceae	Qipengyuania	NA	0	0	0	0	0	17	0	0	0	0	0	0	0	0	0	0	0	0	18	16	0	0	0	19	0	0	0	0	18	0	0	14	0	0	0	0	16	0	0	15	0	0
927	Bacteria	Bacteroidota	Bacteroidia	Cytophagales	Microscillaceae	Ohtaekwangia	NA	0	0	0	11	0	0	0	0	0	0	0	0	0	0	0	0	14	0	0	0	0	0	0	0	0	0	0	0	0	0	0	0	0	0	0	0	0	0	0	13	0	10
928	Bacteria	Proteobacteria	Gammaproteobacteria	Steroidobacterales	Steroidobacteraceae	Steroidobacter	NA	0	0	0	0	0	0	0	0	0	7	10	0	10	12	0	0	0	0	0	0	0	0	15	0	0	0	0	0	0	0	0	0	0	13	0	0	0	10	0	0	0	0
929	Bacteria	Bdellovibrionota	Oligoflexia	0319-6G20	NA	NA	NA	3	0	0	0	0	0	0	0	0	0	0	0	0	0	0	0	0	0	0	7	0	0	0	0	0	0	0	0	0	0	0	0	0	0	0	12	0	0	0	0	5	0
930	Bacteria	Bacteroidota	Bacteroidia	Cytophagales	Hymenobacteraceae	Pontibacter	NA	0	0	0	0	0	0	0	0	0	0	0	0	0	0	0	0	0	0	0	0	0	0	0	0	0	0	0	0	0	0	0	0	0	0	0	0	0	0	0	0	0	0
931	Bacteria	Proteobacteria	Alphaproteobacteria	Sphingomonadales	Sphingomonadaceae	Altererythrobacter	NA	0	7	0	0	0	14	0	0	8	0	0	0	0	7	0	0	0	0	0	9	7	9	0	0	0	0	0	0	0	0	0	0	0	0	0	0	0	0	12	10	0	0
932	Bacteria	Myxococcota	Polyangia	Haliangiales	Haliangiaceae	Haliangium	NA	0	0	5	0	0	0	0	0	0	0	2	0	0	0	0	8	0	0	0	0	0	8	11	0	0	0	0	0	0	12	5	0	0	0	0	0	0	0	0	13	9	0
933	Bacteria	Bacteroidota	Bacteroidia	Sphingobacteriales	env.OPS_17	NA	NA	0	0	0	0	0	0	0	0	0	0	0	0	0	0	0	0	0	0	0	0	5	11	9	9	0	0	0	0	0	15	0	0	0	9	22	0	0	11	0	0	0	0
934	Bacteria	Proteobacteria	Alphaproteobacteria	Sphingomonadales	Sphingomonadaceae	Altererythrobacter	NA	0	0	0	0	0	0	0	0	0	0	0	0	0	0	0	0	0	0	0	0	0	0	0	0	0	0	0	0	0	0	0	0	0	32	0	0	0	0	0	0	0	0
935	Archaea	Nanoarchaeota	Nanoarchaeia	Woesearchaeales	GW2011_GWC1_47_15	NA	NA	0	0	0	4	0	0	0	0	0	0	2	3	0	0	0	0	0	2	7	0	0	0	0	0	4	0	3	0	0	5	3	0	0	0	12	0	0	0	0	0	0	0
936	Eukaryota	Phragmoplastophyta	Embryophyta	NA	NA	NA	NA	19	15	0	0	10	0	0	0	0	0	6	8	0	20	0	13	0	17	0	0	0	5	0	8	0	8	4	17	19	0	15	0	0	2	0	0	3	0	0	5	0	21
937	Bacteria	Bacteroidota	Bacteroidia	Cytophagales	Hymenobacteraceae	Adhaeribacter	NA	0	0	0	0	0	8	0	0	11	5	0	0	4	0	0	0	0	0	0	0	0	0	0	0	4	0	0	0	0	0	0	4	21	0	0	0	0	0	0	0	0	0
938	Bacteria	Proteobacteria	Alphaproteobacteria	Rhizobiales	Rhizobiaceae	Mesorhizobium	NA	0	0	0	0	0	0	0	0	0	0	0	0	0	0	0	0	0	0	0	0	0	0	0	0	0	0	0	0	0	0	0	19	0	16	25	17	0	0	8	0	0	0
939	Bacteria	Proteobacteria	Alphaproteobacteria	Elsterales	NA	NA	NA	0	5	0	0	0	0	0	2	9	0	0	4	0	0	0	0	0	0	4	0	0	0	0	0	6	0	0	0	0	0	0	5	6	6	8	0	4	3	0	0	0	0
940	Bacteria	Planctomycetota	Phycisphaerae	Phycisphaerales	Phycisphaeraceae	SM1A02	NA	0	2	2	0	0	0	3	0	6	0	0	2	0	0	0	0	0	4	0	0	0	0	0	0	5	0	0	0	0	0	3	5	0	8	14	0	0	5	0	0	3	0
941	Bacteria	Acidobacteriota	Acidobacteriae	Solibacterales	Solibacteraceae	Candidatus_Solibacter	NA	0	0	0	9	0	0	0	0	8	0	0	0	0	0	0	0	0	0	0	0	0	0	0	0	0	0	0	0	0	0	0	0	0	0	13	0	0	0	0	0	9	0
942	Bacteria	Verrucomicrobiota	Verrucomicrobiae	Opitutales	Opitutaceae	Opitutus	NA	0	8	0	0	15	0	0	0	20	0	0	13	0	0	9	0	0	0	0	0	0	0	0	12	10	0	0	0	0	0	0	0	0	21	0	0	0	11	0	0	0	0
943	Bacteria	Verrucomicrobiota	Verrucomicrobiae	Chthoniobacterales	Chthoniobacteraceae	Chthoniobacter	NA	0	0	0	0	0	4	0	0	0	0	0	10	0	0	0	0	0	0	0	0	0	0	0	0	0	0	0	0	0	0	0	0	0	0	0	0	0	0	0	0	0	0
944	Bacteria	Proteobacteria	Alphaproteobacteria	NA	NA	NA	NA	0	0	0	0	0	0	0	0	29	0	0	0	0	0	0	0	0	0	0	0	0	0	0	0	0	0	0	0	0	0	0	0	0	0	0	0	0	0	0	0	14	0
945	Bacteria	Bacteroidota	Bacteroidia	Flavobacteriales	Crocinitomicaceae	Crocinitomix	NA	0	0	0	0	0	0	0	0	3	3	3	2	0	0	0	0	0	4	5	0	0	2	6	0	0	0	17	0	2	7	0	0	0	0	20	2	0	0	0	0	15	0
946	Bacteria	Firmicutes	Bacilli	Paenibacillales	Paenibacillaceae	Ammoniphilus	NA	0	0	0	17	0	0	0	0	0	0	0	0	0	0	0	0	0	0	0	0	0	0	0	12	15	0	0	0	0	0	0	0	23	0	0	0	0	0	0	0	0	0
947	Bacteria	Cyanobacteria	Cyanobacteriia	Chloroplast	NA	NA	NA	0	0	0	0	0	0	0	0	0	0	0	0	0	0	0	0	0	0	6	0	0	0	0	0	0	5	0	0	0	14	0	0	13	0	0	0	0	0	0	0	0	0
948	Bacteria	Bacteroidota	Ignavibacteria	Ignavibacteriales	Ignavibacteriaceae	Ignavibacterium	NA	0	0	0	6	0	0	0	0	0	0	3	0	0	2	0	0	0	0	0	0	0	0	0	0	0	0	3	0	0	4	0	0	5	0	8	0	0	0	0	0	5	0
949	Bacteria	Hydrogenedentes	Hydrogenedentia	Hydrogenedentiales	Hydrogenedensaceae	NA	NA	0	0	0	0	3	0	0	0	14	0	0	0	0	0	0	0	0	0	0	0	0	0	0	0	0	0	0	0	0	0	0	0	0	9	19	0	0	0	0	0	0	4
950	Bacteria	Bacteroidota	Bacteroidia	Chitinophagales	Chitinophagaceae	Chitinophaga	NA	0	0	0	0	0	0	0	0	0	0	0	0	0	0	0	0	0	0	0	0	0	0	0	0	0	0	0	0	0	0	0	0	0	0	0	0	0	0	0	0	0	0
951	Bacteria	Proteobacteria	Gammaproteobacteria	Burkholderiales	Comamonadaceae	Ramlibacter	NA	26	0	0	0	0	0	0	0	0	0	0	0	0	0	0	0	34	0	0	32	0	24	0	0	0	0	0	0	0	0	0	0	0	0	0	0	0	0	0	0	0	0
952	Bacteria	Firmicutes	Bacilli	Bacillales	Bacillaceae	Bacillus	NA	0	13	0	3	0	0	0	0	0	0	0	15	0	0	10	0	0	0	8	6	0	0	0	0	2	0	8	0	0	0	0	0	11	0	12	0	0	0	0	0	4	0
953	Bacteria	Gemmatimonadota	Longimicrobia	Longimicrobiales	Longimicrobiaceae	NA	NA	0	0	0	0	0	0	0	0	0	0	0	0	0	0	0	0	0	0	0	0	0	0	0	0	0	0	0	0	0	0	0	20	0	3	7	0	0	26	0	0	23	0
954	Bacteria	Chloroflexi	Chloroflexia	Thermomicrobiales	JG30-KF-CM45	NA	NA	0	4	0	0	0	0	4	0	0	6	0	0	0	0	0	0	0	0	0	0	0	0	0	3	0	0	0	0	0	0	6	0	0	0	0	0	0	0	0	0	0	0
955	Bacteria	Proteobacteria	Gammaproteobacteria	Xanthomonadales	Rhodanobacteraceae	NA	NA	0	0	0	0	0	0	0	0	0	0	0	0	0	0	0	0	0	0	0	0	0	0	0	0	0	0	0	0	0	10	0	0	0	0	0	0	0	0	0	0	0	0
956	Bacteria	Proteobacteria	Gammaproteobacteria	Burkholderiales	Oxalobacteraceae	Massilia	NA	0	0	0	0	0	0	0	0	0	0	0	0	0	0	0	0	0	0	0	0	0	0	0	0	0	0	0	0	0	0	0	0	0	0	0	0	0	0	0	0	0	0
957	Bacteria	Verrucomicrobiota	Verrucomicrobiae	Pedosphaerales	Pedosphaeraceae	NA	NA	0	0	0	9	0	0	0	0	0	0	0	0	0	0	0	4	0	0	0	0	0	0	0	0	0	0	0	0	0	11	0	0	13	0	0	0	0	0	0	0	0	0
958	Bacteria	Gemmatimonadota	Gemmatimonadetes	Gemmatimonadales	Gemmatimonadaceae	NA	NA	4	0	5	5	0	0	0	0	0	0	5	0	10	0	0	5	7	0	0	0	0	4	0	0	0	0	0	0	0	0	0	4	0	0	0	0	9	0	8	0	0	0
959	Bacteria	Gemmatimonadota	Longimicrobia	Longimicrobiales	Longimicrobiaceae	NA	NA	0	0	0	0	0	0	0	0	0	0	0	0	0	0	0	6	0	0	0	0	0	0	6	0	0	0	0	0	0	0	0	0	0	0	0	0	0	0	0	0	0	0
960	Bacteria	Sumerlaeota	Sumerlaeia	Sumerlaeales	Sumerlaeaceae	Sumerlaea	NA	9	0	0	0	0	0	0	0	0	0	0	0	0	0	13	0	0	0	0	0	0	0	0	0	20	0	0	0	0	0	0	0	16	0	0	0	0	0	13	0	0	0
961	Bacteria	Bacteroidota	Bacteroidia	Flavobacteriales	Flavobacteriaceae	Zeaxanthinibacter	NA	0	0	0	0	0	0	0	0	0	0	0	0	0	0	0	0	0	0	0	0	2	0	10	0	0	6	0	0	0	0	0	0	0	0	0	0	0	0	0	0	0	0
962	Bacteria	Actinobacteriota	Actinobacteria	Micromonosporales	Micromonosporaceae	Actinoplanes	NA	0	0	0	0	0	0	0	0	0	0	0	0	0	0	0	0	0	0	0	0	0	0	0	0	0	0	0	0	0	0	0	0	0	0	0	12	142	0	0	0	0	0
963	Bacteria	Gemmatimonadota	Longimicrobia	Longimicrobiales	Longimicrobiaceae	NA	NA	19	0	12	0	0	15	0	0	0	0	0	0	15	0	0	0	0	0	22	0	0	0	0	0	0	0	0	0	0	0	0	11	0	0	0	0	0	0	0	0	25	0
964	Bacteria	Acidobacteriota	Vicinamibacteria	Vicinamibacterales	Vicinamibacteraceae	NA	NA	0	1	0	0	0	2	2	0	1	0	2	4	0	1	0	3	0	0	1	0	15	0	2	0	0	0	0	12	0	0	1	4	0	3	0	0	1	0	5	0	2	0
965	Bacteria	Proteobacteria	Gammaproteobacteria	CCD24	NA	NA	NA	0	0	0	0	0	0	0	0	24	0	0	0	0	0	0	0	0	0	0	0	0	0	0	0	0	0	0	0	0	0	0	0	0	21	30	0	0	0	0	0	0	0
966	Bacteria	Gemmatimonadota	Gemmatimonadetes	Gemmatimonadales	Gemmatimonadaceae	NA	NA	0	0	0	0	0	0	0	0	0	0	0	0	0	10	0	0	0	0	0	10	0	0	0	0	0	3	0	0	0	0	0	0	0	9	0	0	0	0	0	7	11	4
967	Bacteria	Bacteroidota	Bacteroidia	Cytophagales	Cytophagaceae	Sporocytophaga	NA	0	0	0	0	0	0	0	0	19	4	0	0	0	0	0	0	0	0	0	6	0	0	0	0	0	0	0	0	0	5	0	0	0	0	21	0	0	0	0	0	0	0
968	Bacteria	Proteobacteria	Alphaproteobacteria	Caulobacterales	Caulobacteraceae	Phenylobacterium	NA	0	0	0	0	0	0	0	14	22	0	0	14	20	14	0	0	0	0	0	0	0	0	0	0	0	0	0	0	0	23	0	0	0	24	0	0	0	0	0	0	0	0
969	Bacteria	Myxococcota	Polyangia	Polyangiales	Sandaracinaceae	Sandaracinus	NA	0	4	0	0	0	0	0	0	0	0	0	0	6	0	0	0	0	6	0	0	0	0	0	0	0	0	0	5	0	0	0	0	0	0	0	0	0	0	0	0	0	0
970	Bacteria	Proteobacteria	Gammaproteobacteria	Burkholderiales	Rhodocyclaceae	Azoarcus	NA	0	0	0	0	11	0	0	0	14	10	0	0	12	0	0	0	0	0	0	0	0	0	10	18	0	0	0	0	0	0	0	0	0	11	0	0	0	0	0	0	0	15
971	Bacteria	Proteobacteria	Gammaproteobacteria	Burkholderiales	Comamonadaceae	Ramlibacter	NA	0	0	0	0	0	0	0	0	7	0	0	0	0	0	0	0	0	0	0	0	0	0	0	0	0	0	0	0	0	0	0	0	10	19	22	0	0	0	0	0	0	0
972	Bacteria	Actinobacteriota	Thermoleophilia	Solirubrobacterales	67-14	NA	NA	0	0	0	0	0	0	0	0	0	0	0	15	0	0	0	0	0	0	0	0	0	0	0	0	0	0	0	0	0	0	0	13	0	34	34	12	0	0	0	0	0	0
973	Bacteria	Myxococcota	Polyangia	mle1-27	NA	NA	NA	0	0	0	0	0	0	0	0	4	0	0	0	0	0	0	0	0	0	0	0	0	2	2	0	0	0	0	0	0	0	0	0	0	25	6	0	0	0	0	0	0	0
974	Bacteria	Patescibacteria	Parcubacteria	NA	NA	NA	NA	0	0	0	4	0	0	0	0	4	6	0	0	0	0	8	0	0	2	0	0	0	0	0	0	3	0	0	0	0	4	0	0	4	8	24	0	0	0	0	0	0	0
975	Bacteria	Proteobacteria	Alphaproteobacteria	Caulobacterales	Caulobacteraceae	Brevundimonas	NA	0	0	0	0	0	0	0	0	0	0	0	0	0	25	0	0	0	0	0	0	0	0	0	0	0	16	0	0	21	0	0	0	0	0	0	0	0	0	0	0	22	0
976	Bacteria	Proteobacteria	Alphaproteobacteria	Caulobacterales	Caulobacteraceae	Phenylobacterium	NA	8	6	7	0	0	0	0	0	0	6	0	0	0	0	0	7	0	0	0	12	16	0	0	0	0	0	0	0	0	0	11	0	0	0	0	0	12	0	9	0	0	0
977	Bacteria	Acidobacteriota	Holophagae	Subgroup_7	NA	NA	NA	0	0	0	0	0	0	0	0	0	0	0	0	0	0	0	0	0	0	0	0	0	0	0	0	0	0	0	0	0	0	21	0	0	0	0	0	0	0	0	0	0	0
978	Bacteria	Proteobacteria	Gammaproteobacteria	CCD24	NA	NA	NA	0	0	0	0	0	0	0	0	6	0	7	0	0	0	0	0	0	0	0	0	0	0	0	0	0	0	0	0	0	0	0	0	0	11	19	0	0	0	0	0	0	0
979	Bacteria	MBNT15	NA	NA	NA	NA	NA	2	0	0	0	0	0	0	0	8	0	0	0	0	0	0	0	0	0	0	0	0	0	0	0	3	0	0	0	0	0	0	0	5	0	10	4	0	4	0	0	0	0
980	Bacteria	Acidobacteriota	Blastocatellia	Blastocatellales	Blastocatellaceae	JGI_0001001-H03	NA	6	0	0	0	0	0	0	0	0	0	0	0	7	0	0	0	0	6	0	0	0	0	0	0	3	0	0	0	0	0	0	0	0	0	0	0	0	0	5	0	0	0
981	Bacteria	Planctomycetota	Phycisphaerae	Tepidisphaerales	WD2101_soil_group	NA	NA	0	0	0	0	0	0	0	0	0	0	0	0	0	0	0	0	0	0	0	0	0	0	0	0	0	0	0	0	0	0	7	0	0	0	0	0	0	7	0	0	12	0
982	Bacteria	Bacteroidota	Bacteroidia	Flavobacteriales	Flavobacteriaceae	Flavobacterium	NA	0	0	41	15	66	0	0	0	0	0	0	0	0	0	0	0	0	0	0	0	0	0	0	0	0	0	0	0	0	0	0	0	0	0	0	0	0	0	0	0	0	0
983	Bacteria	Actinobacteriota	Thermoleophilia	Solirubrobacterales	67-14	NA	NA	0	0	0	0	0	0	0	0	0	0	0	0	4	0	0	0	0	0	0	0	0	3	5	0	0	0	0	0	5	5	0	0	0	10	0	0	0	0	0	0	0	0
984	Bacteria	Proteobacteria	Alphaproteobacteria	NA	NA	NA	NA	8	8	0	0	0	0	0	0	6	0	0	0	0	0	0	0	0	0	0	0	0	0	0	0	0	0	0	0	0	0	0	0	0	19	10	0	0	0	0	0	0	0
985	Bacteria	Cyanobacteria	Cyanobacteriia	Chloroplast	NA	NA	NA	2	6	0	7	0	0	0	0	3	3	0	0	0	0	0	0	0	6	0	0	0	2	0	0	0	6	0	0	0	5	0	0	0	0	0	10	0	0	0	0	8	0
986	Bacteria	Actinobacteriota	Actinobacteria	Micrococcales	Microbacteriaceae	Microbacterium	esteraromaticum	0	0	0	0	0	0	0	0	0	0	0	0	0	0	25	25	0	0	0	0	0	0	0	0	0	0	0	0	0	0	0	0	0	0	0	0	0	0	0	0	0	0
987	Bacteria	Bacteroidota	Bacteroidia	Chitinophagales	37-13	NA	NA	0	0	0	10	0	0	0	0	0	3	0	3	0	0	4	4	0	3	0	0	0	0	5	0	8	0	0	0	0	0	0	0	0	0	18	5	0	3	0	0	6	0
988	Bacteria	Verrucomicrobiota	Verrucomicrobiae	Chthoniobacterales	Chthoniobacteraceae	Chthoniobacter	NA	0	0	0	0	0	0	0	0	0	0	0	0	0	0	0	0	0	0	0	0	0	0	0	0	0	0	0	0	0	0	0	0	0	0	0	0	0	0	0	0	0	0
989	Bacteria	Bacteroidota	Bacteroidia	Flavobacteriales	Cryomorphaceae	Vicingus	NA	5	0	0	5	0	5	0	0	0	3	0	8	0	0	0	0	0	0	0	0	5	4	0	12	0	4	0	0	3	0	0	0	4	0	13	0	0	0	0	0	6	0
990	Bacteria	Planctomycetota	Phycisphaerae	Tepidisphaerales	WD2101_soil_group	NA	NA	0	0	0	0	0	0	0	3	7	0	0	4	0	0	0	0	0	0	0	3	0	0	0	0	0	0	4	0	0	0	0	0	0	8	15	0	0	0	0	0	0	3
991	Bacteria	Proteobacteria	Alphaproteobacteria	Rhizobiales	Beijerinckiaceae	Microvirga	aerilata	5	0	5	0	0	5	0	0	0	0	0	7	0	0	0	0	0	0	10	0	0	0	0	0	0	8	0	0	0	0	0	7	0	13	0	9	0	0	0	0	0	0
992	Bacteria	Sumerlaeota	Sumerlaeia	Sumerlaeales	Sumerlaeaceae	Sumerlaea	NA	0	0	0	0	0	14	0	0	0	0	0	0	0	0	6	13	0	0	0	0	0	0	0	0	13	0	0	0	0	0	0	0	22	0	0	0	0	0	0	0	0	0
993	Bacteria	Firmicutes	Bacilli	Bacillales	Bacillaceae	NA	NA	0	0	0	18	0	0	0	0	13	0	0	0	0	0	0	0	0	0	0	0	0	0	0	0	11	0	0	0	0	0	0	0	19	17	0	0	0	0	0	0	0	0
994	Bacteria	Actinobacteriota	Actinobacteria	Micrococcales	Micrococcaceae	Kocuria	NA	0	0	0	0	0	0	0	0	0	0	0	15	23	0	0	26	0	28	0	0	0	13	0	0	6	0	0	17	0	0	0	6	0	0	0	34	0	0	0	0	5	0
995	Bacteria	Actinobacteriota	Acidimicrobiia	IMCC26256	NA	NA	NA	0	0	0	0	0	0	0	0	0	0	0	13	0	0	0	0	0	13	0	0	0	0	0	0	0	0	0	0	0	0	0	0	0	0	0	0	0	0	0	0	0	0
996	Bacteria	Bacteroidota	Bacteroidia	Flavobacteriales	Crocinitomicaceae	Fluviicola	NA	0	0	0	0	0	0	0	0	0	0	0	0	0	0	10	34	0	0	0	0	0	0	14	0	0	0	0	0	7	0	29	0	0	0	0	0	0	0	0	5	10	0
997	Bacteria	Actinobacteriota	Thermoleophilia	Gaiellales	NA	NA	NA	0	0	0	7	0	0	6	0	0	8	5	0	8	0	0	0	0	6	0	4	5	0	0	8	0	0	4	0	0	0	0	10	10	0	0	0	9	7	0	0	0	0
998	Bacteria	Bacteroidota	Bacteroidia	Sphingobacteriales	Sphingobacteriaceae	NA	NA	0	0	0	2	0	0	0	0	2	0	0	2	6	5	0	0	0	0	0	3	3	0	0	0	0	0	4	0	0	7	0	0	8	0	1	4	0	0	0	0	0	0
999	Bacteria	Bacteroidota	Bacteroidia	Flavobacteriales	Flavobacteriaceae	Arenibacter	NA	0	0	0	0	0	0	0	0	0	0	0	0	0	0	0	0	0	0	0	0	0	0	0	0	0	0	0	0	0	0	0	0	0	0	0	0	0	0	0	0	0	0
1000	Bacteria	Firmicutes	Limnochordia	Limnochordia_or	Limnochordia_fa	Hydrogenispora	NA	0	0	0	6	0	0	0	0	0	0	0	4	2	0	0	0	0	0	0	0	3	0	0	4	0	0	0	0	6	0	0	5	12	5	11	0	0	2	0	0	0	0
1001	Bacteria	Myxococcota	Polyangia	Haliangiales	Haliangiaceae	Haliangium	NA	0	0	0	0	0	0	7	0	0	0	0	0	0	0	0	0	0	0	0	0	0	0	0	0	0	0	0	0	0	0	0	0	0	0	16	0	0	0	0	0	0	0
1002	Bacteria	Planctomycetota	Phycisphaerae	Phycisphaerales	Phycisphaeraceae	SM1A02	NA	0	0	0	0	0	0	0	0	7	0	0	0	0	0	0	0	0	0	0	0	0	0	0	0	0	0	0	0	0	7	0	0	0	0	14	0	0	0	0	0	0	0
1003	Bacteria	Proteobacteria	Alphaproteobacteria	Rhizobiales	Rhizobiaceae	Mesorhizobium	NA	0	0	0	0	0	0	0	0	0	0	0	0	0	0	0	0	0	0	0	0	0	0	0	0	0	0	0	0	0	0	0	0	0	14	0	0	17	0	0	0	0	0
1004	Bacteria	Gemmatimonadota	Longimicrobia	Longimicrobiales	Longimicrobiaceae	NA	NA	0	0	0	0	0	0	0	0	0	0	0	0	0	0	0	0	0	0	0	0	0	0	0	0	0	0	0	0	8	0	0	0	0	22	35	0	8	0	0	10	0	0
1005	Bacteria	Proteobacteria	Alphaproteobacteria	Micavibrionales	NA	NA	NA	3	0	0	0	0	0	0	0	10	0	0	0	0	0	0	0	0	0	0	3	0	0	6	0	4	0	3	0	0	4	0	0	0	6	15	0	0	0	0	0	4	0
1006	Bacteria	Firmicutes	Bacilli	Alicyclobacillales	Alicyclobacillaceae	Tumebacillus	NA	0	0	0	23	0	0	0	0	0	0	0	0	0	0	16	0	0	0	0	0	0	0	13	0	0	0	0	0	0	0	0	0	23	0	0	0	0	0	0	0	0	0
1007	Bacteria	Proteobacteria	Gammaproteobacteria	Xanthomonadales	Xanthomonadaceae	Lysobacter	NA	0	0	0	0	0	0	0	0	0	0	0	0	0	0	0	0	0	0	0	0	0	0	16	0	0	0	0	0	0	0	0	0	0	0	0	0	0	0	0	0	0	0
1008	Bacteria	Cyanobacteria	Vampirivibrionia	Vampirovibrionales	NA	NA	NA	0	0	0	5	0	0	0	0	14	0	0	0	0	0	0	0	0	0	0	0	0	0	0	0	4	0	0	0	0	0	0	0	0	6	14	0	0	0	0	4	0	0
1009	Bacteria	Proteobacteria	Gammaproteobacteria	Burkholderiales	Oxalobacteraceae	Massilia	alkalitolerans	0	0	0	0	0	0	0	0	0	0	0	0	19	0	0	0	0	7	0	0	0	0	0	0	0	0	0	0	0	0	0	0	0	0	0	0	0	0	0	0	0	0
1010	Bacteria	Firmicutes	Symbiobacteriia	Symbiobacteriales	Symbiobacteraceae	NA	NA	0	0	0	0	6	6	0	0	8	8	0	0	0	0	0	7	0	0	10	0	0	0	0	11	0	0	0	0	7	0	0	0	0	0	0	0	0	0	7	0	0	0
1011	Bacteria	Firmicutes	Bacilli	Bacillales	Bacillaceae	NA	NA	0	0	0	0	0	0	0	0	0	0	0	0	0	0	0	0	0	0	0	51	0	0	0	0	0	0	0	0	0	0	0	0	0	0	0	0	0	0	0	0	0	0
1012	Bacteria	Firmicutes	Bacilli	Paenibacillales	Paenibacillaceae	Paenibacillus	NA	0	0	0	29	0	0	0	0	0	0	13	0	0	0	16	0	0	0	0	0	0	0	0	0	8	0	0	0	0	0	11	0	0	0	0	0	0	0	18	0	0	0
1013	Bacteria	Actinobacteriota	Actinobacteria	Micrococcales	Microbacteriaceae	Microbacterium	esteraromaticum	0	0	0	0	0	0	0	0	0	0	0	0	0	0	0	0	0	0	0	0	0	0	0	0	0	0	0	0	24	0	0	0	12	0	0	0	0	25	0	0	0	0
1014	Bacteria	Gemmatimonadota	Gemmatimonadetes	Gemmatimonadales	Gemmatimonadaceae	NA	NA	0	0	5	0	0	0	0	0	8	0	0	0	0	0	0	0	0	0	0	5	0	0	0	5	0	0	0	0	0	0	0	4	0	11	0	0	0	0	0	0	0	0
1015	Bacteria	Planctomycetota	Phycisphaerae	Tepidisphaerales	CPla-3_termite_group	NA	NA	0	0	0	0	5	3	7	0	10	0	0	0	0	0	0	0	0	0	0	0	0	0	0	0	0	0	0	0	0	0	0	0	0	0	19	0	0	0	0	0	0	0
1016	Bacteria	Proteobacteria	Alphaproteobacteria	Rhizobiales	Rhizobiaceae	Mesorhizobium	NA	0	0	0	0	0	0	0	0	0	0	0	0	0	0	0	0	0	0	0	0	0	0	0	0	0	0	0	0	0	0	0	0	13	0	0	0	0	0	0	0	28	0
1017	Bacteria	Bacteroidota	Bacteroidia	Flavobacteriales	Flavobacteriaceae	Flavobacterium	NA	0	0	0	0	0	0	18	0	0	0	0	0	0	0	0	0	0	0	0	0	0	0	0	0	0	0	0	0	0	0	0	0	0	0	0	0	0	0	0	0	0	0
1018	Bacteria	Verrucomicrobiota	Verrucomicrobiae	Verrucomicrobiales	Rubritaleaceae	Luteolibacter	NA	0	0	0	0	0	0	0	0	0	0	0	0	0	0	0	0	0	0	0	0	0	0	0	0	0	0	0	0	0	0	0	0	0	0	0	0	0	0	0	0	0	0
1019	Bacteria	Gemmatimonadota	Gemmatimonadetes	Gemmatimonadales	Gemmatimonadaceae	Gemmatimonas	NA	9	0	0	5	0	0	0	0	6	0	9	0	0	0	0	0	0	8	0	0	0	0	14	9	0	0	0	0	0	0	0	0	0	12	19	0	0	7	0	0	0	0
1020	Bacteria	Bacteroidota	Bacteroidia	Sphingobacteriales	Sphingobacteriaceae	NA	NA	0	0	2	0	17	0	0	0	0	0	9	0	0	0	0	0	0	0	0	2	0	0	0	0	0	0	0	0	0	0	0	0	0	0	0	1	1	0	0	0	0	0
1021	Bacteria	Proteobacteria	Gammaproteobacteria	Burkholderiales	Comamonadaceae	Ramlibacter	NA	0	0	0	0	0	0	0	0	0	9	0	9	0	0	0	0	18	0	0	0	0	0	0	0	0	0	0	0	18	18	0	0	0	0	0	0	0	0	0	15	0	0
1022	Bacteria	Gemmatimonadota	Gemmatimonadetes	Gemmatimonadales	Gemmatimonadaceae	NA	NA	0	0	0	0	7	0	0	0	15	0	0	9	0	0	0	8	0	0	0	0	0	0	7	0	0	0	0	0	0	11	0	0	0	0	0	0	0	0	0	0	0	6
1023	Bacteria	Proteobacteria	Alphaproteobacteria	Sphingomonadales	Sphingomonadaceae	Altererythrobacter	NA	0	0	0	0	0	0	0	0	0	0	0	0	0	0	14	25	0	0	0	0	0	0	0	0	0	0	0	0	0	0	0	0	0	0	46	0	0	0	0	21	0	0
1024	Bacteria	Cyanobacteria	NA	NA	NA	NA	NA	0	0	0	0	0	0	0	0	0	0	0	0	0	0	0	0	0	0	0	0	0	0	0	0	0	0	6	0	0	5	0	0	0	47	15	0	0	0	0	0	0	0
1025	Bacteria	Verrucomicrobiota	Verrucomicrobiae	Verrucomicrobiales	Rubritaleaceae	Luteolibacter	NA	0	0	0	0	0	0	0	0	0	0	0	0	0	0	0	0	0	0	0	0	0	0	0	0	0	0	0	0	0	0	0	0	0	0	0	0	0	0	0	0	0	0
1026	Bacteria	Bacteroidota	Bacteroidia	Sphingobacteriales	KD3-93	NA	NA	0	0	5	7	0	0	6	0	0	0	0	0	6	0	0	0	0	0	0	0	4	0	0	0	7	0	0	0	0	0	5	4	4	0	0	0	8	3	0	0	0	0
1027	Bacteria	Verrucomicrobiota	Verrucomicrobiae	Pedosphaerales	Pedosphaeraceae	DEV008	NA	0	0	0	0	4	0	0	0	7	0	0	0	0	2	0	0	0	0	0	0	0	0	0	0	0	0	0	0	0	0	0	0	0	0	0	0	0	0	0	0	0	0
1028	Bacteria	Actinobacteriota	Thermoleophilia	Solirubrobacterales	Solirubrobacteraceae	Solirubrobacter	NA	0	0	0	0	0	0	0	0	0	0	0	0	0	0	0	10	0	0	25	0	0	0	0	14	0	0	0	0	0	0	0	0	0	0	0	0	0	0	0	0	0	0
1029	Bacteria	Bacteroidota	Bacteroidia	Sphingobacteriales	Sphingobacteriaceae	NA	NA	1	3	0	0	0	2	1	0	0	0	0	0	0	3	0	10	0	0	0	1	1	2	2	0	0	0	0	17	9	9	0	0	7	0	0	1	0	1	0	6	0	0
1030	Bacteria	Proteobacteria	Alphaproteobacteria	Thalassobaculales	Thalassobaculaceae	Thalassobaculum	NA	7	0	0	0	0	0	0	0	0	11	0	0	0	0	5	0	0	0	0	0	0	12	0	0	0	0	0	0	0	15	0	0	0	0	0	0	0	12	0	0	9	0
1031	Bacteria	Firmicutes	Bacilli	Paenibacillales	Paenibacillaceae	Paenibacillus	NA	0	0	0	0	0	0	0	0	0	0	0	0	0	0	17	0	0	0	0	36	0	0	0	0	0	0	0	0	0	0	0	0	0	0	0	0	0	0	0	0	0	0
1032	Bacteria	Proteobacteria	Alphaproteobacteria	Rhizobiales	Xanthobacteraceae	Pseudorhodoplanes	NA	12	0	0	0	0	0	0	0	0	0	0	0	0	0	0	0	0	0	0	0	0	0	0	7	0	0	0	0	0	0	0	0	0	22	13	0	0	0	0	0	0	7
1033	Bacteria	Elusimicrobiota	Lineage_IIb	NA	NA	NA	NA	0	0	0	10	0	0	0	0	0	0	0	0	0	11	0	12	0	0	0	0	0	0	0	0	0	0	5	0	0	14	0	0	0	0	0	0	0	0	0	0	0	0
1034	Bacteria	Proteobacteria	Alphaproteobacteria	Caulobacterales	Hyphomonadaceae	Hirschia	NA	0	0	0	0	0	0	0	0	0	0	0	0	0	0	0	9	0	0	0	0	0	0	8	0	0	9	0	0	0	0	0	0	0	13	16	0	0	0	0	12	0	0
1035	Bacteria	Chloroflexi	Chloroflexia	Chloroflexales	Roseiflexaceae	NA	NA	0	0	0	0	4	0	0	0	0	0	9	0	0	0	0	0	0	0	0	0	0	0	0	0	0	0	0	0	0	0	0	0	0	0	16	13	0	0	0	0	0	0
1036	Bacteria	Planctomycetota	Planctomycetes	Pirellulales	Pirellulaceae	Pir4_lineage	NA	0	0	0	0	0	0	0	0	0	0	0	6	0	0	12	0	6	0	0	0	0	0	0	0	9	0	6	0	0	0	0	0	14	0	10	0	0	0	0	0	0	0
1037	Bacteria	Hydrogenedentes	Hydrogenedentia	Hydrogenedentiales	Hydrogenedensaceae	NA	NA	0	0	0	0	0	0	0	0	0	0	0	0	0	0	0	0	0	0	0	0	0	0	0	0	0	0	0	0	0	0	0	0	0	0	11	0	0	3	0	0	0	0
1038	Bacteria	Bdellovibrionota	Bdellovibrionia	Bacteriovoracales	Bacteriovoracaceae	Peredibacter	NA	0	0	0	7	0	0	0	0	0	0	0	0	0	0	5	0	0	0	5	0	7	0	0	0	9	0	0	0	0	0	0	0	8	0	12	0	0	0	0	0	0	0
1039	Bacteria	Planctomycetota	Planctomycetes	Pirellulales	Pirellulaceae	Blastopirellula	NA	0	0	0	0	0	0	0	0	3	0	3	0	0	2	2	0	0	0	0	4	0	0	0	0	0	0	0	0	0	5	0	3	0	6	4	0	0	0	0	3	0	4
1040	Bacteria	Proteobacteria	Gammaproteobacteria	Burkholderiales	Comamonadaceae	Acidovorax	NA	4	0	4	0	0	0	3	0	0	0	0	0	0	0	8	4	1	0	0	0	0	0	2	0	4	0	5	4	0	0	9	0	1	0	0	1	0	0	0	2	0	9
1041	Bacteria	Proteobacteria	Alphaproteobacteria	Rhodospirillales	Magnetospiraceae	NA	NA	0	0	0	0	0	0	0	0	0	0	6	7	0	0	0	0	0	0	0	0	0	0	0	0	0	0	0	0	0	0	0	0	0	20	30	0	0	0	0	0	0	0
1042	Bacteria	NA	NA	NA	NA	NA	NA	0	0	0	0	0	0	0	0	6	0	0	0	0	0	0	5	0	0	0	0	0	2	6	0	0	0	4	0	0	0	0	0	0	0	6	0	0	0	0	3	0	0
1043	Bacteria	Proteobacteria	Gammaproteobacteria	Burkholderiales	Oxalobacteraceae	Noviherbaspirillum	NA	0	0	0	0	0	0	0	0	0	0	0	0	0	0	13	11	0	0	0	0	0	0	0	0	0	0	0	0	0	0	0	18	0	17	0	0	0	13	0	0	0	0
1044	Bacteria	Proteobacteria	Gammaproteobacteria	Pseudomonadales	Pseudomonadaceae	Pseudomonas	NA	0	0	0	0	0	0	0	0	0	0	0	0	0	0	0	0	0	0	0	0	0	0	0	0	0	0	0	0	0	0	0	0	0	0	0	0	0	0	0	0	0	0
1045	Bacteria	Patescibacteria	Saccharimonadia	Saccharimonadales	NA	NA	NA	0	0	0	0	0	0	0	0	0	0	0	0	0	0	0	27	0	0	0	0	0	0	0	0	0	0	0	0	0	0	0	0	0	0	0	0	0	0	0	0	12	0
1046	Bacteria	Actinobacteriota	Actinobacteria	Pseudonocardiales	Pseudonocardiaceae	Pseudonocardia	NA	0	0	0	7	0	0	0	0	0	0	0	0	0	0	0	0	0	0	0	10	0	0	0	0	0	0	0	0	0	0	0	11	0	0	0	0	0	21	0	0	0	0
1047	Bacteria	Firmicutes	Bacilli	Paenibacillales	Paenibacillaceae	Oxalophagus	NA	0	0	0	0	0	0	29	0	0	0	0	0	0	0	0	0	0	0	0	0	0	0	0	0	0	0	0	0	0	0	0	18	0	0	51	0	0	0	0	0	0	0
1048	Bacteria	Chloroflexi	Chloroflexia	Chloroflexales	Roseiflexaceae	NA	NA	0	0	2	4	0	0	0	0	0	0	0	0	6	5	0	0	0	0	0	0	0	0	0	4	0	0	0	0	0	0	0	0	0	6	0	0	5	0	0	0	0	0
1049	Bacteria	Acidobacteriota	Vicinamibacteria	Vicinamibacterales	NA	NA	NA	0	0	0	0	0	0	0	0	0	0	0	0	0	0	0	16	0	0	0	0	0	0	0	0	0	0	0	0	0	0	0	0	0	0	39	0	0	0	0	0	0	0
1050	Bacteria	Proteobacteria	Gammaproteobacteria	Steroidobacterales	Steroidobacteraceae	Steroidobacter	NA	0	11	0	10	0	0	0	0	0	0	0	0	0	0	0	0	0	15	8	0	0	0	0	0	0	0	0	0	0	0	0	0	0	20	19	0	0	0	0	0	0	0
1051	Bacteria	Chloroflexi	Chloroflexia	Thermomicrobiales	JG30-KF-CM45	NA	NA	0	0	0	0	0	0	0	0	0	9	0	0	0	0	0	0	0	0	0	0	0	0	0	0	0	0	0	0	0	7	0	0	7	0	0	0	8	16	0	0	0	0
1052	Bacteria	Bacteroidota	Bacteroidia	Flavobacteriales	NS9_marine_group	NA	NA	3	0	0	0	0	0	2	0	0	0	2	0	0	0	9	0	0	0	0	0	0	8	0	0	0	0	4	0	0	4	0	0	0	0	0	2	0	2	0	0	0	5
1053	Bacteria	Bacteroidota	Bacteroidia	Sphingobacteriales	Sphingobacteriaceae	Pedobacter	NA	0	0	0	0	0	0	27	0	0	0	0	0	0	0	0	0	0	0	0	0	0	0	0	0	0	0	0	8	0	0	0	0	0	0	0	0	0	0	0	0	0	0
1054	Bacteria	Abditibacteriota	Abditibacteria	Abditibacteriales	Abditibacteriaceae	Abditibacterium	NA	6	0	9	0	6	0	3	0	10	0	0	0	0	0	0	0	0	0	0	7	0	0	0	0	9	0	0	0	0	0	0	0	0	0	0	0	3	0	3	0	0	0
1055	Bacteria	Firmicutes	Bacilli	Bacillales	Bacillaceae	Bacillus	NA	0	0	0	1	0	8	17	0	0	1	1	2	6	5	1	0	0	0	2	0	12	0	0	1	0	0	0	0	0	1	7	15	6	0	3	0	0	0	0	0	0	0
1056	Bacteria	Verrucomicrobiota	Verrucomicrobiae	Opitutales	Opitutaceae	Opitutus	NA	0	0	7	0	0	0	0	0	0	0	0	0	0	0	0	0	0	0	0	0	0	0	0	0	0	0	0	0	0	0	0	0	0	0	0	0	0	0	0	0	0	0
1057	Bacteria	Gemmatimonadota	Longimicrobia	Longimicrobiales	Longimicrobiaceae	NA	NA	0	0	0	0	0	18	0	0	0	0	0	0	0	31	0	0	0	0	0	0	0	0	0	0	0	0	0	0	0	0	0	0	0	0	0	0	0	0	0	0	0	0
1058	Bacteria	Gemmatimonadota	S0134_terrestrial_group	NA	NA	NA	NA	0	0	0	0	0	0	0	0	0	0	0	0	0	0	0	0	0	0	0	0	0	5	0	0	0	0	0	0	0	5	9	0	0	0	17	0	0	0	0	7	11	0
1059	Bacteria	Proteobacteria	Gammaproteobacteria	Burkholderiales	Nitrosomonadaceae	MND1	NA	0	0	0	0	0	0	0	0	20	0	0	0	0	0	0	0	0	0	0	0	0	13	0	0	12	0	0	0	14	0	0	0	0	0	0	0	17	0	0	0	0	11
1060	Bacteria	Bacteroidota	Bacteroidia	Sphingobacteriales	Sphingobacteriaceae	Pedobacter	NA	0	0	0	0	0	0	0	0	0	5	0	0	0	0	0	0	0	0	8	0	0	10	0	0	7	0	0	0	0	0	0	6	0	8	8	0	0	10	0	0	8	0
1061	Bacteria	Bacteroidota	Bacteroidia	Flavobacteriales	Flavobacteriaceae	Flavobacterium	NA	0	0	0	0	0	0	0	0	0	0	0	0	0	0	0	0	0	0	0	0	0	0	0	0	0	0	0	0	0	0	0	0	0	0	0	0	0	0	0	0	0	0
1062	Bacteria	Bacteroidota	Bacteroidia	Sphingobacteriales	KD3-93	NA	NA	4	0	0	0	0	4	0	6	4	0	0	0	0	0	0	0	0	0	0	0	0	0	0	0	0	0	0	0	0	0	0	0	5	0	0	0	0	0	0	0	0	0
1063	Bacteria	Proteobacteria	Gammaproteobacteria	Burkholderiales	Oxalobacteraceae	Massilia	NA	0	0	0	0	0	0	0	0	0	0	0	0	0	0	0	0	0	0	0	0	0	0	0	0	0	0	0	0	0	0	0	0	0	0	0	0	0	0	0	0	0	0
1064	Bacteria	Bdellovibrionota	Bdellovibrionia	Bacteriovoracales	Bacteriovoracaceae	Peredibacter	NA	0	0	0	12	0	0	0	0	0	0	0	10	0	0	0	0	0	14	0	0	0	0	14	0	0	0	0	0	0	14	0	0	0	0	0	10	0	0	0	0	0	10
1065	Bacteria	Planctomycetota	Planctomycetes	Planctomycetales	NA	NA	NA	0	8	0	0	0	6	0	0	0	0	0	14	0	14	8	0	0	0	0	0	0	0	0	0	0	0	0	0	0	0	10	0	0	18	0	0	8	0	0	0	0	0
1066	Bacteria	Myxococcota	Myxococcia	Myxococcales	Myxococcaceae	Pyxidicoccus	NA	0	0	0	0	0	7	0	7	0	0	3	0	0	0	4	0	0	2	0	0	0	0	3	0	0	0	10	0	6	1	0	0	0	1	0	0	6	3	0	0	0	0
1067	Bacteria	Patescibacteria	Parcubacteria	GWA2-38-13b	NA	NA	NA	0	0	0	0	0	0	0	0	3	0	0	0	0	2	0	0	0	0	0	0	0	0	0	0	0	0	0	0	0	3	0	0	0	0	18	0	0	2	0	0	3	0
1068	Bacteria	Verrucomicrobiota	Verrucomicrobiae	Verrucomicrobiales	Rubritaleaceae	Luteolibacter	NA	0	0	0	0	0	0	0	0	0	0	0	0	0	0	0	0	0	0	0	0	0	0	0	0	0	0	0	0	0	0	0	0	0	0	0	0	0	0	0	0	0	0
1069	Bacteria	Proteobacteria	Gammaproteobacteria	Oceanospirillales	Hahellaceae	Hahella	NA	0	15	0	0	0	0	0	0	0	0	0	0	22	7	0	0	0	0	0	0	0	0	0	0	0	0	0	0	0	0	0	0	0	14	0	0	0	0	0	0	5	0
1070	Bacteria	Proteobacteria	Alphaproteobacteria	Sphingomonadales	Sphingomonadaceae	Sphingobium	NA	0	0	0	0	0	0	0	0	0	0	0	0	0	0	0	0	0	0	0	0	0	0	0	0	0	0	0	0	0	0	0	0	0	0	0	0	0	0	0	0	0	0
1071	Bacteria	Proteobacteria	Alphaproteobacteria	Rickettsiales	Mitochondria	NA	NA	0	4	0	0	0	0	2	0	3	0	2	0	0	0	0	0	0	0	0	0	0	0	0	0	9	0	0	0	2	0	2	3	15	5	2	0	0	10	0	2	0	0
1072	Bacteria	Chloroflexi	Chloroflexia	Thermomicrobiales	Thermomicrobiaceae	Sphaerobacter	NA	0	0	0	0	0	0	0	3	0	0	0	0	0	0	0	0	0	3	0	0	0	0	0	0	11	0	0	0	0	0	0	0	9	18	0	4	0	8	0	3	0	0
1073	Bacteria	Bacteroidota	Bacteroidia	Sphingobacteriales	Sphingobacteriaceae	Pedobacter	NA	0	0	0	0	0	0	0	0	0	0	0	0	0	0	0	0	0	0	0	0	0	0	0	0	0	0	0	0	0	0	0	0	0	0	0	0	0	0	0	0	0	0
1074	Bacteria	Bacteroidota	Bacteroidia	Cytophagales	Cytophagaceae	NA	NA	0	0	0	5	0	0	0	0	0	0	0	0	0	0	0	0	0	0	3	0	0	0	0	0	5	0	0	0	0	0	0	0	0	10	8	0	0	0	0	0	0	0
1075	Bacteria	Bacteroidota	Kapabacteria	Kapabacteriales	NA	NA	NA	0	0	0	0	4	0	0	0	0	5	0	0	0	0	0	0	0	0	0	0	0	0	0	0	4	0	0	0	2	0	0	0	0	3	0	2	0	0	0	0	4	0
1076	Bacteria	Verrucomicrobiota	Verrucomicrobiae	Verrucomicrobiales	Rubritaleaceae	Luteolibacter	NA	0	0	0	0	0	0	0	3	0	3	0	0	0	0	0	0	0	0	0	0	0	0	0	0	0	0	0	0	0	0	7	0	0	0	0	0	0	0	0	0	0	0
1077	Bacteria	Proteobacteria	Alphaproteobacteria	Sphingomonadales	Sphingomonadaceae	Altererythrobacter	NA	0	14	0	0	0	0	0	0	20	0	0	0	0	0	0	0	0	0	0	8	0	0	0	0	0	0	0	0	0	0	12	0	0	12	0	0	0	0	0	0	0	0
1078	Bacteria	Chloroflexi	Dehalococcoidia	S085	NA	NA	NA	0	0	0	0	0	0	0	0	17	0	0	0	0	0	0	0	0	0	0	0	0	0	0	0	6	0	0	0	0	0	0	0	0	9	0	0	0	0	0	0	5	0
1079	Bacteria	Gemmatimonadota	Longimicrobia	Longimicrobiales	Longimicrobiaceae	YC-ZSS-LKJ147	NA	0	0	0	0	0	0	0	0	4	0	0	0	0	0	0	0	0	0	0	6	0	0	0	0	0	0	0	0	0	0	0	0	0	0	10	0	0	0	0	0	0	0
1080	Bacteria	Bacteroidota	Bacteroidia	Flavobacteriales	Flavobacteriaceae	Flavobacterium	NA	0	0	0	0	0	0	0	0	0	0	0	0	0	0	0	0	0	0	0	0	0	0	0	0	0	0	0	0	0	0	0	0	13	0	0	0	8	0	0	0	0	7
1081	Bacteria	Actinobacteriota	Thermoleophilia	Solirubrobacterales	Solirubrobacteraceae	Solirubrobacter	NA	0	0	0	0	0	0	0	0	0	0	0	11	0	0	0	0	0	0	0	0	0	0	23	0	0	0	0	0	0	0	0	0	0	17	0	0	0	0	0	12	0	0
1082	Bacteria	Bacteroidota	Bacteroidia	Sphingobacteriales	Sphingobacteriaceae	Arcticibacter	NA	0	0	0	0	0	0	0	0	0	0	0	0	0	0	0	0	0	0	0	0	0	0	0	0	13	0	0	0	0	0	0	0	0	0	0	9	0	16	0	0	0	0
1083	Bacteria	Proteobacteria	Gammaproteobacteria	Xanthomonadales	Xanthomonadaceae	Lysobacter	NA	0	0	0	0	0	0	0	0	0	0	0	0	0	0	0	0	0	0	0	0	0	0	0	0	0	0	0	0	0	0	0	0	0	0	0	0	0	0	0	0	0	0
1084	Bacteria	Proteobacteria	Gammaproteobacteria	Burkholderiales	Nitrosomonadaceae	MND1	NA	7	0	0	0	0	0	0	0	0	0	0	0	0	0	0	10	0	0	0	0	0	0	0	0	0	0	0	0	0	0	0	0	0	12	19	0	0	0	0	9	0	0
1085	Bacteria	Proteobacteria	Alphaproteobacteria	Caulobacterales	Caulobacteraceae	Caulobacter	NA	0	0	0	0	13	0	0	0	0	0	0	0	0	0	8	0	0	0	0	0	21	0	0	0	0	0	0	0	0	0	0	0	0	0	0	0	0	0	0	0	0	0
1086	Bacteria	Proteobacteria	Alphaproteobacteria	Caulobacterales	Caulobacteraceae	Caulobacter	NA	0	0	0	0	0	0	0	0	19	0	0	0	0	0	0	0	0	0	0	0	0	0	0	0	0	0	0	0	0	0	0	0	0	0	0	0	0	0	0	0	0	0
1087	Bacteria	Planctomycetota	Planctomycetes	Pirellulales	Pirellulaceae	Pir4_lineage	NA	0	0	0	6	0	0	0	0	0	0	0	8	0	0	10	8	0	0	0	0	0	0	0	0	7	0	3	0	0	0	3	0	8	7	0	0	4	0	0	0	0	0
1088	Bacteria	Proteobacteria	Gammaproteobacteria	Burkholderiales	Rhodocyclaceae	Azoarcus	NA	0	14	9	0	0	0	5	0	0	0	0	0	0	0	0	0	0	0	0	0	0	0	0	0	5	0	0	0	0	0	0	16	0	0	0	0	0	0	6	0	17	0
1089	Bacteria	Proteobacteria	Gammaproteobacteria	Xanthomonadales	Xanthomonadaceae	Pseudoxanthomonas	NA	0	0	0	0	0	0	0	0	0	0	0	0	0	0	0	0	0	0	0	0	0	0	0	0	37	0	0	0	0	0	0	0	0	0	0	0	0	0	0	0	0	0
1090	Bacteria	Proteobacteria	Alphaproteobacteria	Rhizobiales	Devosiaceae	Devosia	NA	0	0	0	0	0	0	0	0	0	0	0	0	0	0	11	0	0	0	0	0	0	0	0	0	0	0	0	0	0	0	0	0	0	0	0	0	0	11	0	0	0	0
1091	Bacteria	Bacteroidota	Bacteroidia	Cytophagales	Hymenobacteraceae	Pontibacter	NA	0	0	0	0	0	0	0	0	0	0	0	0	0	0	0	0	0	0	0	0	0	0	0	0	0	0	0	0	0	0	0	0	0	0	0	0	0	0	0	0	0	0
1092	Bacteria	Actinobacteriota	Acidimicrobiia	NA	NA	NA	NA	0	0	0	0	0	0	0	0	0	0	0	0	0	0	0	0	0	0	0	0	0	0	0	0	12	0	0	0	0	0	0	0	0	0	0	0	0	0	0	0	0	0
1093	Bacteria	Patescibacteria	Parcubacteria	NA	NA	NA	NA	0	0	0	4	0	0	0	3	14	0	0	0	0	0	0	0	0	0	0	0	0	2	0	0	0	0	0	0	0	0	0	0	0	9	10	0	0	0	0	0	0	0
1094	Bacteria	Patescibacteria	Microgenomatia	Candidatus_Pacebacteria	NA	NA	NA	0	0	0	3	0	0	0	0	2	0	0	0	0	0	3	0	0	0	0	0	0	0	0	0	0	0	0	0	0	0	0	0	0	9	0	3	0	0	0	0	0	0
1095	Bacteria	Gemmatimonadota	Gemmatimonadetes	Gemmatimonadales	Gemmatimonadaceae	Gemmatimonas	NA	0	0	0	0	0	0	0	0	0	9	0	0	0	0	0	0	0	0	0	0	0	0	0	0	0	0	0	0	0	0	0	0	0	0	0	0	0	0	0	0	0	0
1096	Bacteria	Bacteroidota	Bacteroidia	Sphingobacteriales	Sphingobacteriaceae	NA	NA	0	0	0	0	0	0	0	0	0	0	0	0	0	0	0	0	0	0	0	0	0	0	0	0	0	0	0	0	0	0	0	0	0	0	0	0	0	0	0	0	0	0
1097	Bacteria	Proteobacteria	Gammaproteobacteria	Burkholderiales	Rhodocyclaceae	Azoarcus	NA	0	0	0	0	9	0	0	0	0	0	0	0	16	0	0	0	0	0	0	0	0	0	0	0	0	0	0	0	0	0	0	0	0	0	0	0	13	0	0	0	0	0
1098	Bacteria	Actinobacteriota	Thermoleophilia	Solirubrobacterales	Solirubrobacteraceae	Solirubrobacter	NA	0	0	0	0	0	0	0	0	0	0	0	0	0	0	18	0	0	0	0	0	0	0	0	0	0	0	0	0	0	0	0	0	0	0	0	0	0	0	0	0	0	0
1099	Bacteria	Acidobacteriota	Vicinamibacteria	Vicinamibacterales	Vicinamibacteraceae	NA	NA	0	0	0	0	0	0	0	0	0	0	0	0	0	0	0	0	0	0	0	0	0	0	0	0	0	0	0	0	0	0	0	0	0	6	16	0	0	0	0	0	9	0
1100	Bacteria	Proteobacteria	Gammaproteobacteria	Diplorickettsiales	Diplorickettsiaceae	Aquicella	NA	0	0	0	0	0	0	0	0	0	0	0	0	0	0	0	0	0	0	0	0	0	0	0	0	0	0	0	0	0	0	0	0	0	0	5	0	0	0	0	0	0	0
1101	Bacteria	Firmicutes	Bacilli	Paenibacillales	Paenibacillaceae	NA	NA	0	0	0	0	0	0	0	0	0	0	0	10	0	0	7	0	0	0	0	0	0	0	0	0	0	0	0	0	0	0	0	0	0	13	0	0	0	7	0	6	0	0
1102	Bacteria	Actinobacteriota	Acidimicrobiia	Microtrichales	NA	NA	NA	0	0	0	0	0	0	0	0	0	0	0	0	0	0	0	0	0	0	0	0	0	0	0	0	0	0	0	0	0	0	9	0	0	0	0	0	0	0	0	0	0	0
1103	Bacteria	Planctomycetota	Phycisphaerae	Phycisphaerales	Phycisphaeraceae	SM1A02	NA	0	0	0	0	0	0	0	0	0	0	0	0	0	0	0	3	0	0	0	0	0	0	0	0	0	0	0	0	0	0	0	0	0	0	0	0	5	0	0	0	0	4
1104	Bacteria	Firmicutes	Bacilli	Bacillales	Planococcaceae	Lysinibacillus	NA	0	0	0	0	0	0	0	0	0	0	0	0	0	15	0	0	0	0	0	0	0	0	0	10	0	0	0	0	12	0	0	0	26	0	0	0	0	0	0	8	0	0
1105	Bacteria	Proteobacteria	Alphaproteobacteria	Sphingomonadales	Sphingomonadaceae	Altererythrobacter	NA	0	0	0	0	0	19	0	0	0	19	0	0	0	0	0	0	0	0	0	0	0	0	0	0	0	0	0	0	0	0	0	0	0	0	0	0	0	0	0	0	0	0
1106	Bacteria	Patescibacteria	Saccharimonadia	Saccharimonadales	Saccharimonadaceae	TM7a	NA	0	0	0	0	0	0	0	0	0	0	0	0	0	0	7	0	0	3	0	0	0	0	0	0	0	0	9	0	0	0	0	0	0	0	0	0	0	0	0	7	0	0
1107	Bacteria	Planctomycetota	Planctomycetes	Pirellulales	Pirellulaceae	NA	NA	0	0	0	6	0	0	0	0	0	0	0	0	4	0	0	0	0	0	0	0	0	0	0	0	0	0	0	0	0	7	0	0	10	0	9	0	0	0	0	0	0	0
1108	Bacteria	Bacteroidota	Bacteroidia	Cytophagales	Hymenobacteraceae	Pontibacter	NA	0	0	0	0	0	0	0	0	0	0	0	0	0	0	0	0	0	0	0	0	0	0	0	0	0	0	0	0	0	0	0	0	25	0	0	0	0	0	0	0	0	0
1109	Bacteria	Proteobacteria	Gammaproteobacteria	Legionellales	Legionellaceae	Legionella	NA	0	0	0	0	0	0	0	0	0	0	0	0	0	0	0	0	0	0	0	0	0	0	0	0	0	0	0	0	0	0	0	0	0	0	0	0	0	0	0	0	0	0
1110	Bacteria	Actinobacteriota	Acidimicrobiia	NA	NA	NA	NA	0	0	4	0	0	0	0	0	0	0	0	0	0	0	0	0	0	0	7	0	0	3	0	0	0	0	0	0	0	0	0	7	0	14	11	0	0	0	6	0	0	0
1111	Bacteria	Bacteroidota	Bacteroidia	Cytophagales	Hymenobacteraceae	Adhaeribacter	NA	0	0	0	0	0	18	0	0	0	0	0	0	0	0	15	0	0	0	0	0	0	0	0	0	24	0	0	0	0	0	0	0	0	0	0	0	0	0	0	0	0	0
1112	Bacteria	Patescibacteria	WWE3	NA	NA	NA	NA	0	0	0	0	0	0	0	2	13	0	0	0	0	0	0	0	0	0	0	0	0	0	0	0	0	0	0	0	0	3	3	0	6	10	12	3	0	0	0	0	0	0
1113	Bacteria	WS2	NA	NA	NA	NA	NA	0	0	0	0	0	0	0	0	5	0	0	0	0	0	0	0	0	0	0	0	0	0	5	0	0	0	0	0	0	0	3	4	0	0	8	0	0	0	0	0	0	0
1114	Bacteria	Proteobacteria	Alphaproteobacteria	Caulobacterales	Caulobacteraceae	Brevundimonas	NA	0	0	0	0	0	0	0	0	0	0	0	0	0	0	0	0	0	22	0	0	0	0	0	0	0	0	0	0	0	0	0	0	0	0	0	0	0	0	0	0	0	0
1115	Bacteria	Bacteroidota	Bacteroidia	Sphingobacteriales	Sphingobacteriaceae	Pedobacter	NA	2	0	0	2	0	0	15	0	0	5	0	0	0	0	16	0	0	0	0	0	0	0	0	0	0	0	0	0	0	0	0	0	0	0	0	1	0	1	0	0	6	0
1116	Bacteria	Gemmatimonadota	Gemmatimonadetes	Gemmatimonadales	Gemmatimonadaceae	NA	NA	0	0	8	0	0	19	0	0	48	0	0	0	0	0	0	0	0	0	0	0	0	0	0	0	0	15	0	0	0	0	0	0	0	0	0	0	9	13	0	0	0	0
1117	Bacteria	Chloroflexi	TK10	NA	NA	NA	NA	0	0	0	0	0	0	0	0	12	0	0	0	0	0	0	0	0	9	0	0	0	0	0	0	7	0	0	0	0	5	0	5	0	0	0	0	0	5	0	0	0	0
1118	Bacteria	Proteobacteria	Alphaproteobacteria	Rhizobiales	Xanthobacteraceae	Nitrobacter	NA	0	0	0	0	0	0	0	0	0	0	0	0	0	0	0	0	0	0	0	0	0	0	0	0	14	0	0	0	0	0	0	0	0	0	0	0	0	0	0	0	0	0
1119	Bacteria	Planctomycetota	Phycisphaerae	Phycisphaerales	Phycisphaeraceae	NA	NA	0	2	0	0	0	0	0	0	8	2	0	3	0	3	0	0	0	3	0	0	0	0	0	0	0	0	0	0	0	0	0	0	3	6	6	4	0	0	0	0	0	0
1120	Bacteria	Proteobacteria	Alphaproteobacteria	Sphingomonadales	Sphingomonadaceae	Sphingoaurantiacus	polygranulatus	0	0	0	0	0	0	0	0	0	0	0	0	0	0	7	9	0	10	0	0	0	0	0	0	0	0	0	0	0	0	0	0	0	0	0	0	0	0	10	0	0	0
1121	Bacteria	Proteobacteria	Gammaproteobacteria	CCD24	NA	NA	NA	0	0	0	0	0	0	0	0	0	0	0	0	0	0	0	0	0	0	0	0	0	0	0	0	0	0	0	0	0	0	0	0	0	0	0	5	0	0	0	0	0	0
1122	Bacteria	Actinobacteriota	Thermoleophilia	Solirubrobacterales	Solirubrobacteraceae	Solirubrobacter	NA	0	0	9	7	0	0	0	0	0	0	0	10	0	0	0	0	0	0	0	0	0	0	0	0	0	0	0	0	0	17	0	0	0	0	0	0	0	0	0	0	17	0
1123	Bacteria	Bacteroidota	Bacteroidia	Cytophagales	Microscillaceae	NA	NA	0	0	0	0	0	0	8	0	12	0	0	0	0	0	0	0	0	0	0	0	0	0	0	5	0	0	0	0	0	7	0	0	0	0	10	0	0	0	0	0	0	0
1124	Bacteria	Planctomycetota	Planctomycetes	Pirellulales	Pirellulaceae	Pirellula	NA	0	0	0	0	0	0	0	0	0	6	0	8	0	0	0	0	8	0	0	0	0	0	0	0	0	0	0	0	0	0	0	0	0	0	0	0	10	0	0	0	0	0
1125	Bacteria	Chloroflexi	Anaerolineae	Anaerolineales	Anaerolineaceae	NA	NA	0	0	0	0	0	0	0	0	14	0	0	0	0	0	0	0	0	5	0	0	0	0	0	5	0	0	10	0	0	0	0	0	0	14	0	0	0	5	0	0	0	0
1126	Bacteria	Planctomycetota	Phycisphaerae	Tepidisphaerales	WD2101_soil_group	NA	NA	0	0	0	0	0	0	0	0	0	8	6	0	0	0	0	0	0	0	0	0	0	0	12	0	9	0	0	0	0	0	0	0	7	0	0	0	0	8	0	0	0	0
1127	Bacteria	Firmicutes	Bacilli	Brevibacillales	Brevibacillaceae	Brevibacillus	NA	0	16	0	0	0	0	0	0	0	0	0	0	0	0	9	0	0	0	0	0	0	0	0	0	0	0	0	0	0	0	0	0	0	0	0	0	0	0	0	0	0	0
1128	Bacteria	Proteobacteria	Alphaproteobacteria	Sphingomonadales	Sphingomonadaceae	Altererythrobacter	NA	0	0	0	0	0	0	0	0	0	0	0	0	0	0	0	0	0	0	0	0	0	0	0	0	0	0	0	0	0	0	0	0	0	0	0	0	0	0	0	0	0	0
1129	Bacteria	Proteobacteria	Alphaproteobacteria	Rhodobacterales	Rhodobacteraceae	NA	NA	0	0	0	0	0	0	0	0	7	0	0	0	0	4	0	0	0	0	0	0	0	0	0	0	0	0	0	0	0	0	0	0	0	4	8	0	0	6	4	0	4	0
1130	Bacteria	Bacteroidota	Bacteroidia	Sphingobacteriales	Sphingobacteriaceae	Pedobacter	NA	0	0	1	0	0	0	0	0	0	0	0	5	0	0	0	0	0	0	0	0	0	0	0	6	0	0	0	0	5	0	0	1	0	1	0	1	0	0	0	0	0	0
1131	Bacteria	Chloroflexi	Anaerolineae	SBR1031	A4b	NA	NA	0	0	0	0	0	0	0	0	7	0	0	10	0	7	0	0	0	0	0	0	4	0	0	6	0	0	0	0	0	0	0	0	10	12	0	0	0	9	7	0	0	0
1132	Bacteria	Bacteroidota	Bacteroidia	Cytophagales	Hymenobacteraceae	Pontibacter	NA	0	0	0	0	0	0	0	0	0	0	0	0	0	0	12	0	0	0	0	0	0	0	0	0	0	0	0	0	0	0	0	0	8	0	0	0	0	0	0	0	0	0
1133	Bacteria	Planctomycetota	Planctomycetes	Pirellulales	Pirellulaceae	Pir4_lineage	NA	0	7	0	0	0	0	0	0	8	0	0	0	0	0	0	0	0	0	0	6	0	0	0	6	0	0	5	0	0	0	0	0	9	8	8	0	0	0	0	0	0	0
1134	Bacteria	Verrucomicrobiota	Verrucomicrobiae	Verrucomicrobiales	Rubritaleaceae	Haloferula	NA	0	5	0	5	0	0	0	0	0	5	4	3	0	0	0	35	0	0	4	0	0	0	0	0	0	0	0	0	0	0	0	0	0	0	0	0	0	0	0	0	10	0
1135	Bacteria	Cyanobacteria	Sericytochromatia	NA	NA	NA	NA	0	0	0	8	7	5	0	0	0	0	0	0	0	0	0	0	0	0	0	0	0	0	0	0	0	0	0	0	0	0	0	0	7	7	0	0	0	9	0	0	0	0
1136	Bacteria	Planctomycetota	Planctomycetes	Pirellulales	Pirellulaceae	Pir4_lineage	NA	0	0	0	0	0	0	0	0	0	0	0	0	0	0	7	0	0	0	0	0	0	0	6	0	0	0	0	0	0	0	0	0	0	5	9	0	0	4	0	6	0	0
1137	Bacteria	Cyanobacteria	Sericytochromatia	NA	NA	NA	NA	0	0	0	0	4	0	0	0	0	0	11	0	0	0	0	0	3	0	0	0	6	0	0	0	0	5	0	0	0	0	0	10	0	0	0	0	0	0	0	0	0	9
1138	Bacteria	Actinobacteriota	Acidimicrobiia	Microtrichales	Iamiaceae	Iamia	NA	0	0	0	0	0	0	0	0	0	0	0	0	0	0	0	0	0	0	0	0	18	0	0	0	0	0	0	0	0	0	0	0	0	0	0	0	0	0	0	0	0	0
1139	Bacteria	Planctomycetota	Planctomycetes	Planctomycetales	NA	NA	NA	0	0	0	0	17	0	0	0	0	0	0	10	0	0	0	0	0	17	0	0	0	0	0	0	0	0	0	0	0	0	0	0	0	0	0	0	0	0	0	0	28	0
1140	Bacteria	Proteobacteria	Alphaproteobacteria	Sphingomonadales	Sphingomonadaceae	Qipengyuania	NA	0	0	0	0	0	0	0	8	0	0	0	0	0	0	0	18	0	0	0	0	0	0	0	0	0	0	0	0	0	0	0	0	0	0	0	0	0	0	0	0	0	0
1141	Bacteria	Acidobacteriota	Vicinamibacteria	Vicinamibacterales	NA	NA	NA	0	0	0	0	0	0	0	0	19	0	0	0	0	0	0	0	0	0	0	0	0	0	10	0	0	0	0	0	0	0	0	0	0	0	0	0	0	0	0	0	0	0
1142	Bacteria	Proteobacteria	Alphaproteobacteria	Rhizobiales	Rhizobiales_Incertae_Sedis	Bauldia	NA	0	0	0	0	0	0	0	0	14	9	8	0	0	0	0	0	0	0	0	0	0	0	0	0	0	0	0	0	0	0	0	0	0	18	10	0	0	0	0	0	0	0
1143	Bacteria	Acidobacteriota	Vicinamibacteria	Vicinamibacterales	Vicinamibacteraceae	NA	NA	0	0	0	0	0	0	0	0	0	0	0	0	0	0	0	0	0	0	0	26	0	0	0	0	0	0	0	0	0	0	0	0	0	20	0	0	0	0	0	0	0	0
1144	Bacteria	Gemmatimonadota	S0134_terrestrial_group	NA	NA	NA	NA	0	0	0	0	0	0	0	0	0	0	0	0	0	0	0	0	0	0	0	0	0	0	0	0	0	15	0	0	0	0	0	0	0	0	0	0	0	0	0	0	0	0
1145	Bacteria	Proteobacteria	Gammaproteobacteria	Pseudomonadales	Pseudomonadaceae	Pseudomonas	NA	0	0	0	0	0	0	0	0	0	0	0	0	0	0	0	0	0	0	0	0	0	151	0	0	0	0	0	0	0	0	0	0	0	0	0	0	0	0	0	0	0	0
1146	Bacteria	Firmicutes	Bacilli	Bacillales	Bacillaceae	NA	NA	0	0	0	0	0	0	0	0	0	0	0	0	0	0	0	0	0	0	0	0	0	0	0	0	0	0	0	0	0	0	0	0	0	0	0	0	0	0	0	0	0	0
1147	Bacteria	Proteobacteria	Gammaproteobacteria	Burkholderiales	Methylophilaceae	NA	NA	0	2	0	1	0	0	0	0	0	0	0	0	4	5	1	0	0	0	0	7	0	0	9	0	0	0	0	0	3	2	0	0	0	0	0	0	0	0	0	1	0	0
1148	Bacteria	Chloroflexi	Chloroflexia	Thermomicrobiales	JG30-KF-CM45	NA	NA	0	0	0	0	0	5	0	0	0	0	0	0	0	0	0	0	0	0	0	0	0	0	0	0	0	0	0	0	0	5	0	7	9	0	5	0	0	0	0	0	0	0
1149	Bacteria	Firmicutes	Limnochordia	Limnochordia_or	Limnochordia_fa	Hydrogenispora	NA	12	0	0	0	0	0	4	0	5	0	0	7	0	0	5	0	0	0	0	0	0	0	0	0	7	0	0	0	0	0	0	10	17	0	5	0	0	0	0	0	0	0
1150	Bacteria	Bacteroidota	Bacteroidia	Cytophagales	Hymenobacteraceae	Adhaeribacter	NA	0	0	0	0	0	15	0	0	0	0	0	0	0	0	0	0	0	0	0	0	0	0	0	9	0	0	0	0	0	0	0	0	0	0	0	0	0	0	0	0	0	0
1151	Bacteria	Bdellovibrionota	Oligoflexia	Oligoflexales	Oligoflexales_fa	Oligoflexus	NA	12	0	5	0	0	0	0	0	16	0	0	0	0	0	6	0	0	0	0	0	0	0	0	0	0	0	0	0	0	0	0	0	0	0	10	0	9	0	0	0	0	0
1152	Bacteria	Bacteroidota	SJA-28	NA	NA	NA	NA	0	0	0	0	0	0	0	0	0	0	0	0	0	0	9	0	0	0	0	0	0	0	0	0	0	0	0	0	0	0	0	0	0	0	0	0	0	0	0	0	0	0
1153	Bacteria	Chloroflexi	TK10	NA	NA	NA	NA	0	0	0	0	0	0	0	0	0	0	0	0	0	0	0	0	0	0	0	0	0	0	0	0	0	0	0	0	0	0	0	0	0	0	0	0	0	0	0	0	0	0
1154	Bacteria	Acidobacteriota	Thermoanaerobaculia	Thermoanaerobaculales	Thermoanaerobaculaceae	Subgroup_10	NA	0	0	0	0	0	0	0	0	20	0	0	3	0	0	0	0	0	0	0	0	0	0	0	0	0	0	0	0	0	0	0	0	0	2	8	0	0	3	0	0	0	0
1155	Bacteria	Bacteroidota	Bacteroidia	Cytophagales	Hymenobacteraceae	Pontibacter	NA	0	0	0	0	0	0	0	0	0	0	0	0	0	0	0	0	0	0	0	0	0	0	0	0	0	0	0	0	0	0	0	0	0	0	0	0	0	0	0	0	0	0
1156	Bacteria	WS2	NA	NA	NA	NA	NA	0	0	0	0	0	0	0	0	9	0	0	0	0	0	0	0	0	0	0	0	0	0	0	0	2	3	0	0	0	0	0	0	0	0	0	0	0	0	0	0	0	0
1157	Bacteria	Proteobacteria	Alphaproteobacteria	Rickettsiales	SM2D12	NA	NA	7	4	4	0	0	0	0	0	0	0	0	0	0	0	0	0	0	0	3	0	0	0	0	0	2	0	0	0	5	0	5	0	0	0	0	0	0	0	0	0	0	2
1158	Bacteria	Actinobacteriota	Actinobacteria	Micrococcales	Micrococcaceae	Kocuria	NA	11	0	1	0	0	0	0	0	0	0	0	5	0	0	0	0	0	0	0	0	0	6	0	0	1	0	13	0	0	4	0	3	0	0	0	0	0	0	0	0	1	0
1159	Bacteria	Proteobacteria	Gammaproteobacteria	Burkholderiales	Methylophilaceae	MM2	NA	10	0	0	0	0	0	12	0	0	0	0	0	0	0	0	14	0	0	0	0	0	0	0	0	0	0	0	0	0	0	0	0	0	0	0	0	0	0	0	0	0	0
1160	Bacteria	Actinobacteriota	Actinobacteria	Propionibacteriales	Nocardioidaceae	Nocardioides	NA	0	0	0	0	0	0	0	0	0	0	0	0	0	0	0	0	0	0	9	0	0	0	0	12	0	0	0	0	0	0	0	0	0	17	0	0	0	0	0	0	0	0
1161	Bacteria	Gemmatimonadota	S0134_terrestrial_group	NA	NA	NA	NA	0	0	0	0	0	0	0	0	0	0	0	0	0	0	0	0	0	0	0	0	0	0	0	0	0	0	0	0	0	0	0	0	0	34	0	0	0	0	0	0	0	0
1162	Bacteria	Proteobacteria	Alphaproteobacteria	Caulobacterales	Caulobacteraceae	Caulobacter	NA	0	0	0	0	0	0	0	0	11	0	0	0	0	0	0	0	0	0	0	0	0	14	0	0	0	0	0	0	0	0	0	0	0	0	0	0	10	0	0	0	0	0
1163	Bacteria	Bacteroidota	Bacteroidia	Cytophagales	Hymenobacteraceae	Adhaeribacter	NA	0	0	0	0	0	0	0	0	0	0	0	0	0	25	0	0	0	0	0	0	0	0	0	0	0	0	0	0	0	0	0	0	0	0	0	0	0	0	0	0	0	0
1164	Bacteria	Proteobacteria	Alphaproteobacteria	Rhizobiales	Hyphomicrobiaceae	Pedomicrobium	NA	0	0	4	5	0	0	0	0	0	0	0	0	0	0	0	10	0	0	7	0	0	0	0	0	0	0	0	0	0	0	0	0	10	13	12	0	0	0	6	0	0	0
1165	Bacteria	Proteobacteria	Alphaproteobacteria	Rickettsiales	SM2D12	NA	NA	0	0	2	4	0	0	0	0	13	0	0	0	0	0	0	0	0	0	0	0	0	0	0	0	0	0	0	0	0	0	0	0	0	18	0	0	0	0	0	0	0	0
1166	Bacteria	Patescibacteria	Parcubacteria	Candidatus_Nomurabacteria	NA	NA	NA	0	0	0	0	0	0	0	0	10	0	0	0	0	0	0	0	0	0	0	0	0	0	6	0	0	0	0	0	0	4	0	0	0	0	25	0	0	0	0	0	0	0
1167	Bacteria	Proteobacteria	Alphaproteobacteria	Micavibrionales	Micavibrionaceae	NA	NA	0	0	0	0	0	0	0	0	4	0	0	0	0	0	0	0	0	0	0	0	0	0	0	0	0	0	0	0	0	0	0	0	0	13	6	0	0	0	0	0	0	0
1168	Bacteria	Acidobacteriota	Acidobacteriae	PAUC26f	NA	NA	NA	0	0	0	0	0	0	0	0	0	0	0	0	0	0	0	0	0	0	0	0	0	0	0	0	0	0	0	0	0	0	0	0	0	24	0	0	0	0	0	0	0	0
1169	Bacteria	WS2	NA	NA	NA	NA	NA	0	0	0	0	2	0	0	0	0	0	0	0	0	0	0	0	0	0	0	0	0	0	0	0	0	0	0	0	0	0	0	0	0	0	0	0	0	0	0	0	0	0
1170	Bacteria	Proteobacteria	Alphaproteobacteria	Rhodospirillales	Thalassospiraceae	Thalassospira	NA	0	0	0	0	0	0	0	0	0	0	0	0	0	0	0	0	0	0	0	0	0	0	0	0	0	0	0	0	0	0	0	0	0	0	0	0	0	0	0	0	0	0
1171	Bacteria	Gemmatimonadota	Gemmatimonadetes	Gemmatimonadales	Gemmatimonadaceae	NA	NA	0	0	0	0	0	0	0	0	0	0	0	0	0	8	0	0	0	0	0	0	0	0	0	0	0	0	0	0	0	0	0	0	0	0	0	0	0	0	0	0	0	0
1172	Bacteria	Proteobacteria	Gammaproteobacteria	Gammaproteobacteria_Incertae_Sedis	Unknown_Family	Acidibacter	NA	0	0	0	0	0	0	0	0	0	0	0	6	0	0	0	0	0	0	13	9	0	0	10	0	0	0	10	0	0	0	0	0	0	0	0	0	0	0	0	0	0	0
1173	Bacteria	Bacteroidota	Bacteroidia	Flavobacteriales	Flavobacteriaceae	Flavobacterium	NA	0	0	0	0	0	0	0	0	0	0	0	0	0	0	0	0	0	0	0	0	0	0	0	23	0	0	0	0	0	0	0	0	0	0	0	21	0	0	0	0	0	0
1174	Bacteria	Planctomycetota	Phycisphaerae	Tepidisphaerales	WD2101_soil_group	NA	NA	0	0	0	0	0	0	0	0	0	0	0	0	0	0	0	0	0	0	0	0	0	0	0	0	0	0	0	0	0	0	0	0	0	0	0	0	0	0	0	0	0	0
1175	Bacteria	Sumerlaeota	Sumerlaeia	Sumerlaeales	Sumerlaeaceae	Sumerlaea	NA	0	0	0	15	0	0	0	0	0	0	8	0	0	0	0	0	0	0	0	0	13	0	0	0	0	0	0	0	0	0	0	7	0	0	0	0	0	6	0	0	6	0
1176	Bacteria	Gemmatimonadota	Gemmatimonadetes	Gemmatimonadales	Gemmatimonadaceae	Gemmatimonas	NA	0	0	0	0	0	0	0	0	0	0	0	0	0	0	0	0	0	0	0	0	0	0	0	0	0	0	0	0	0	0	12	0	0	0	18	0	0	0	0	0	0	0
1177	Bacteria	Bacteroidota	Bacteroidia	Sphingobacteriales	Sphingobacteriaceae	Pedobacter	NA	0	0	0	9	0	0	0	0	0	0	0	0	0	0	2	0	0	0	0	0	0	0	0	0	0	0	0	0	6	0	16	0	0	0	0	9	0	0	0	0	0	0
1178	Bacteria	Proteobacteria	Gammaproteobacteria	Xanthomonadales	Xanthomonadaceae	Lysobacter	terricola	0	0	8	0	5	0	0	0	0	0	5	0	0	0	0	0	0	0	0	0	0	0	0	0	0	0	0	0	0	0	0	0	0	0	0	0	0	0	0	16	0	0
1179	Bacteria	Cyanobacteria	Cyanobacteriia	Chloroplast	NA	NA	NA	0	0	0	0	0	0	0	0	0	0	0	0	0	0	0	8	0	0	0	0	0	0	0	0	0	0	0	0	0	0	0	0	0	0	0	0	0	0	0	9	0	0
1180	Bacteria	Proteobacteria	Alphaproteobacteria	Rhizobiales	Hyphomicrobiaceae	Hyphomicrobium	NA	0	0	0	0	0	0	0	0	0	0	0	0	0	0	0	0	0	0	0	0	0	0	10	0	0	0	0	0	0	0	0	0	0	15	0	0	0	0	0	0	0	0
1181	Bacteria	Bdellovibrionota	Bdellovibrionia	Bdellovibrionales	Bdellovibrionaceae	Bdellovibrio	NA	7	0	0	0	0	4	0	0	0	0	0	0	0	0	0	0	0	0	0	0	0	0	0	0	0	0	0	0	0	17	0	5	0	0	0	0	0	0	0	0	0	0
1182	Bacteria	Verrucomicrobiota	Verrucomicrobiae	Opitutales	Opitutaceae	Opitutus	NA	0	0	0	0	0	0	0	0	0	0	0	0	0	0	0	0	0	0	0	0	0	0	0	0	0	0	0	0	0	0	0	0	0	31	0	0	0	0	0	0	0	0
1183	Bacteria	Gemmatimonadota	Gemmatimonadetes	Gemmatimonadales	Gemmatimonadaceae	Gemmatimonas	NA	0	0	0	0	0	0	0	0	0	0	13	0	0	0	0	0	0	7	0	0	0	0	0	7	0	4	0	0	0	0	0	0	0	22	0	0	0	0	10	0	0	0
1184	Bacteria	Chloroflexi	Chloroflexia	Thermomicrobiales	JG30-KF-CM45	NA	NA	0	0	0	0	0	0	0	0	0	0	0	0	0	0	0	0	0	0	0	0	0	0	0	0	0	0	0	0	0	0	0	0	0	14	9	0	0	0	0	0	0	0
1185	Bacteria	Planctomycetota	Phycisphaerae	Phycisphaerales	Phycisphaeraceae	NA	NA	0	8	0	0	0	0	0	0	6	0	0	0	0	0	0	0	0	0	4	0	0	0	3	3	4	0	0	0	0	0	0	0	0	2	0	0	0	0	0	0	0	0
1186	Bacteria	Actinobacteriota	Actinobacteria	Frankiales	Geodermatophilaceae	Blastococcus	NA	0	0	0	18	0	0	0	0	0	0	0	0	0	0	0	0	0	0	0	0	27	0	0	0	0	0	0	0	0	0	0	0	0	0	0	0	0	0	29	0	0	0
1187	Bacteria	Planctomycetota	Phycisphaerae	Tepidisphaerales	WD2101_soil_group	NA	NA	0	0	0	0	0	0	0	0	18	0	0	0	0	0	0	0	0	0	0	0	0	0	0	0	0	0	0	0	0	0	0	0	0	0	0	0	0	0	0	0	0	0
1188	Bacteria	Acidobacteriota	Vicinamibacteria	Vicinamibacterales	NA	NA	NA	0	0	0	0	0	0	0	0	15	0	0	0	0	0	0	0	0	11	0	0	0	0	0	0	0	0	0	0	0	0	0	0	0	12	0	0	0	0	0	0	0	0
1189	Bacteria	Proteobacteria	Alphaproteobacteria	NA	NA	NA	NA	0	0	0	0	0	0	0	0	0	0	0	25	0	0	0	0	15	13	0	0	0	0	0	0	0	0	0	0	0	0	0	0	0	0	0	0	0	0	0	0	0	14
1190	Bacteria	Proteobacteria	Alphaproteobacteria	NA	NA	NA	NA	0	0	0	0	0	0	0	0	0	0	0	6	0	0	0	0	5	0	3	0	0	0	0	0	0	0	13	0	0	0	0	0	0	0	0	0	0	4	0	0	0	0
1191	Bacteria	Acidobacteriota	Vicinamibacteria	Vicinamibacterales	NA	NA	NA	0	0	0	0	0	0	0	0	0	0	0	0	0	0	13	0	0	0	0	0	0	0	0	0	0	0	0	0	0	0	0	0	0	0	0	0	0	0	0	0	0	0
1192	Bacteria	Actinobacteriota	Thermoleophilia	Solirubrobacterales	Solirubrobacteraceae	NA	NA	0	0	0	0	0	0	0	0	0	0	0	0	0	0	0	0	0	0	0	0	0	0	0	0	0	0	0	0	0	0	0	0	13	0	0	0	0	12	0	0	4	0
1193	Bacteria	Bacteroidota	Bacteroidia	Flavobacteriales	Flavobacteriaceae	Flavobacterium	NA	0	0	0	0	0	0	0	0	0	0	0	0	0	0	0	0	0	0	0	0	0	0	0	0	0	0	0	0	0	0	0	0	0	0	0	0	0	0	0	0	0	0
1194	Bacteria	Cyanobacteria	Cyanobacteriia	Phormidesmiales	Nodosilineaceae	Nodosilinea_PCC-7104	NA	0	0	0	0	0	0	0	0	0	0	0	0	0	0	0	0	0	0	0	0	0	0	0	0	0	0	0	0	0	0	0	0	0	0	0	0	0	0	0	0	0	0
1195	Bacteria	Bacteroidota	Bacteroidia	Cytophagales	MWH-CFBk5	NA	NA	0	0	0	0	0	0	0	0	0	0	0	0	0	0	0	0	0	0	0	0	0	0	0	0	0	0	0	0	0	0	0	0	0	0	0	0	0	0	0	0	0	0
1196	Bacteria	Firmicutes	Bacilli	Paenibacillales	Paenibacillaceae	Paenibacillus	NA	0	0	0	0	0	0	0	0	0	0	0	0	0	0	0	0	0	0	0	0	0	0	0	0	0	0	0	0	0	0	0	0	0	0	0	0	0	0	0	0	0	0
1197	Bacteria	Gemmatimonadota	S0134_terrestrial_group	NA	NA	NA	NA	4	0	0	0	0	0	0	0	0	0	0	0	0	0	0	0	0	0	0	8	0	0	0	0	0	0	0	0	0	7	0	0	0	0	0	0	0	0	0	0	0	0
1198	Bacteria	Proteobacteria	Gammaproteobacteria	Burkholderiales	Oxalobacteraceae	Noviherbaspirillum	NA	0	0	18	0	0	0	0	0	0	0	0	0	0	0	0	0	0	0	0	0	0	0	0	0	0	0	0	0	0	0	0	0	0	0	0	16	0	0	0	0	0	0
1199	Bacteria	Firmicutes	Bacilli	Alicyclobacillales	Alicyclobacillaceae	Tumebacillus	NA	0	0	0	16	0	0	0	0	0	0	0	0	0	0	10	0	0	0	12	0	0	0	0	0	0	0	0	0	0	0	0	16	0	15	0	0	0	0	0	0	0	0
1200	Bacteria	Chloroflexi	Anaerolineae	Anaerolineales	Anaerolineaceae	NA	NA	0	0	0	0	0	0	0	0	0	0	0	0	0	0	0	0	0	0	0	0	0	0	0	0	0	0	0	0	0	0	0	0	7	15	13	0	0	0	0	0	0	0
1201	Bacteria	Bacteroidota	Bacteroidia	Cytophagales	Microscillaceae	NA	NA	0	8	0	0	0	0	0	0	0	0	0	0	0	0	0	0	0	0	0	0	0	5	0	0	8	0	0	0	0	0	11	0	0	0	0	0	0	11	0	0	0	0
1202	Bacteria	Acidobacteriota	Subgroup_5	NA	NA	NA	NA	0	5	0	0	0	0	0	0	0	0	0	0	0	0	7	0	0	0	0	0	0	0	5	0	0	0	0	0	0	0	0	0	0	0	5	0	0	3	0	4	0	0
1203	Bacteria	Acidobacteriota	Vicinamibacteria	Vicinamibacterales	Vicinamibacteraceae	NA	NA	0	0	0	0	0	0	0	6	13	0	0	0	0	0	0	0	0	8	13	0	0	0	0	0	11	0	0	0	0	0	0	0	8	0	18	0	0	0	0	0	0	0
1204	Bacteria	Acidobacteriota	Vicinamibacteria	Vicinamibacterales	Vicinamibacteraceae	NA	NA	0	0	0	0	0	0	0	0	0	0	0	0	0	0	0	0	0	0	0	0	0	0	0	0	13	0	0	0	0	0	0	0	0	0	0	0	16	0	0	0	0	0
1205	Bacteria	Proteobacteria	Gammaproteobacteria	Oceanospirillales	Halomonadaceae	Halomonas	NA	0	0	0	0	0	0	0	0	0	0	0	0	0	0	0	0	0	0	0	0	0	0	0	0	0	0	0	0	0	0	0	0	0	0	0	0	0	0	0	0	0	0
1206	Bacteria	Firmicutes	Bacilli	Paenibacillales	Paenibacillaceae	NA	NA	0	0	0	0	0	0	0	0	0	0	0	0	0	0	0	0	0	0	0	0	0	0	0	0	0	0	0	0	0	0	0	0	0	0	0	0	0	0	0	0	0	0
1207	Bacteria	Chloroflexi	Chloroflexia	Chloroflexales	Roseiflexaceae	NA	NA	0	0	0	0	0	0	0	0	0	0	0	0	2	0	3	7	0	4	0	0	0	0	0	3	0	0	0	0	0	0	0	0	0	6	9	0	0	0	0	0	0	0
1208	Bacteria	Bacteroidota	Bacteroidia	Chitinophagales	Chitinophagaceae	Flavihumibacter	cheonanensis	0	0	0	0	0	0	0	0	0	0	0	0	11	0	0	0	0	0	0	0	0	0	0	26	0	0	0	0	0	0	0	0	0	0	0	0	0	0	0	16	0	0
1209	Bacteria	Chloroflexi	KD4-96	NA	NA	NA	NA	0	0	0	0	0	0	0	0	0	0	0	0	0	0	0	22	0	0	0	0	0	0	0	0	0	0	0	0	0	0	0	0	0	0	4	0	0	0	0	0	0	0
1210	Bacteria	Bdellovibrionota	Bdellovibrionia	Bdellovibrionales	Bdellovibrionaceae	Bdellovibrio	NA	0	0	0	0	0	0	0	0	5	0	0	2	0	0	0	2	0	0	0	0	0	0	0	0	0	0	1	0	0	5	0	0	0	8	8	0	0	0	0	0	0	0
1211	Bacteria	Bacteroidota	Bacteroidia	Flavobacteriales	Flavobacteriaceae	Arenibacter	NA	0	0	0	0	0	0	0	0	0	0	0	0	0	0	0	0	0	0	0	0	0	0	0	0	0	0	31	0	0	0	0	0	0	0	0	0	0	0	0	0	0	0
1212	Bacteria	Proteobacteria	Gammaproteobacteria	Burkholderiales	Oxalobacteraceae	Massilia	NA	0	0	0	56	0	0	0	0	0	0	0	0	0	0	0	0	0	0	0	0	0	0	0	0	0	0	0	0	0	0	0	0	0	0	0	0	0	0	0	0	0	0
1213	Bacteria	Actinobacteriota	Thermoleophilia	Gaiellales	NA	NA	NA	0	0	0	0	0	0	0	0	0	0	0	7	0	0	11	0	0	0	0	0	0	0	0	0	0	0	0	0	0	6	0	0	0	0	0	0	0	0	0	0	0	0
1214	Bacteria	Chloroflexi	Chloroflexia	Chloroflexales	Herpetosiphonaceae	Herpetosiphon	NA	0	0	0	0	0	0	0	0	0	0	0	0	0	0	0	0	0	0	0	0	0	0	0	0	0	0	0	0	0	0	0	0	0	0	0	0	0	23	0	0	0	0
1215	Bacteria	Planctomycetota	Planctomycetes	Pirellulales	Pirellulaceae	Pir4_lineage	NA	0	0	4	9	0	0	0	0	0	4	0	0	0	0	0	0	0	0	0	0	7	0	0	0	10	3	0	0	0	8	0	0	0	0	0	0	0	5	0	0	0	0
1216	Bacteria	Cyanobacteria	Cyanobacteriia	Chloroplast	NA	NA	NA	8	0	0	0	0	0	0	0	0	0	0	0	0	0	0	0	0	0	0	0	0	0	0	11	0	0	7	0	0	0	0	0	0	0	0	0	0	0	0	12	0	0
1217	Bacteria	Planctomycetota	Planctomycetes	Pirellulales	Pirellulaceae	NA	NA	0	0	0	0	0	0	0	0	0	0	0	0	0	0	0	0	0	5	0	0	0	0	0	0	0	0	0	0	0	0	0	6	12	0	0	0	0	7	0	0	2	0
1218	Bacteria	Chloroflexi	JG30-KF-CM66	NA	NA	NA	NA	0	0	0	0	0	0	0	0	0	0	0	0	0	0	0	0	0	0	0	0	0	0	0	0	0	0	0	0	0	0	0	0	0	6	6	0	0	4	5	0	0	0
1219	Bacteria	Verrucomicrobiota	Verrucomicrobiae	Verrucomicrobiales	Rubritaleaceae	Luteolibacter	NA	0	0	0	0	0	0	0	0	0	0	0	0	0	0	0	0	0	0	0	0	0	0	0	0	0	0	0	0	0	0	0	0	0	0	0	0	0	0	0	0	0	0
1220	Bacteria	Myxococcota	Myxococcia	Myxococcales	Myxococcaceae	NA	NA	4	0	0	4	0	0	0	0	2	5	0	2	4	0	0	2	0	0	1	0	0	1	0	0	0	0	0	0	0	4	0	2	3	2	3	0	0	0	0	0	3	0
1221	Archaea	Crenarchaeota	Nitrososphaeria	Nitrososphaerales	Nitrososphaeraceae	Candidatus_Nitrocosmicus	NA	0	0	0	6	0	0	0	0	5	0	0	3	0	0	0	2	0	0	0	3	0	0	2	0	11	0	0	0	0	0	0	0	0	6	0	0	0	6	0	0	0	0
1222	Bacteria	Cyanobacteria	Sericytochromatia	NA	NA	NA	NA	0	0	0	0	10	0	0	0	0	0	0	0	0	6	0	0	0	0	0	0	11	0	0	0	0	0	0	0	0	0	0	0	0	0	0	0	0	0	5	0	0	0
1223	Bacteria	Actinobacteriota	Thermoleophilia	Gaiellales	Gaiellaceae	Gaiella	NA	0	0	0	0	0	0	0	0	0	0	0	8	0	0	0	0	0	0	0	0	0	0	0	0	0	0	0	0	0	0	0	0	0	0	12	0	0	0	0	0	0	0
1224	Bacteria	Proteobacteria	Gammaproteobacteria	Oceanospirillales	Alcanivoracaceae	Ketobacter	NA	0	0	0	0	0	0	0	0	0	0	0	0	0	0	0	0	0	0	16	0	0	0	8	0	0	0	0	0	0	6	0	0	0	0	0	0	0	0	0	0	0	0
1225	Bacteria	Verrucomicrobiota	Verrucomicrobiae	Pedosphaerales	Pedosphaeraceae	NA	NA	0	0	0	0	0	0	0	0	0	0	0	0	0	0	0	0	0	0	0	0	0	16	0	0	0	0	0	0	11	0	0	0	0	0	0	0	0	0	0	0	0	0
1226	Bacteria	Chloroflexi	JG30-KF-CM66	NA	NA	NA	NA	0	0	0	0	0	0	0	0	0	0	0	0	0	0	0	0	0	0	0	0	0	0	0	0	0	0	0	0	0	0	0	0	0	0	0	0	0	0	0	0	7	3
1227	Bacteria	Actinobacteriota	Thermoleophilia	Gaiellales	NA	NA	NA	0	4	0	0	0	0	0	0	0	0	0	9	13	0	0	0	0	0	0	0	0	0	0	0	0	0	0	0	0	0	0	0	0	0	0	0	0	5	9	0	0	0
1228	Bacteria	NA	NA	NA	NA	NA	NA	0	0	0	5	0	0	0	0	0	0	0	0	0	0	2	0	0	0	0	0	0	0	0	0	4	0	0	0	0	0	0	0	11	0	0	0	0	4	0	3	0	0
1229	Bacteria	Proteobacteria	Gammaproteobacteria	Burkholderiales	Rhodocyclaceae	Azoarcus	NA	0	0	0	0	0	0	0	0	0	0	0	8	0	0	0	0	0	0	0	0	0	0	0	0	0	0	0	0	0	0	0	0	0	0	9	0	0	0	0	0	0	0
1230	Bacteria	Proteobacteria	Alphaproteobacteria	Rhizobiales	NA	NA	NA	0	0	0	0	0	0	0	0	0	0	0	0	0	5	0	0	0	0	0	0	0	0	9	0	0	0	0	0	0	0	0	0	0	0	0	0	0	0	0	0	0	0
1231	Bacteria	Actinobacteriota	Actinobacteria	Propionibacteriales	Nocardioidaceae	Aeromicrobium	NA	0	0	0	0	0	0	0	0	0	0	0	0	0	0	0	13	0	0	0	0	0	0	11	0	0	0	9	0	0	0	0	0	0	0	0	0	0	0	0	0	0	0
1232	Bacteria	Chloroflexi	JG30-KF-CM66	NA	NA	NA	NA	0	0	0	0	0	0	0	0	22	0	0	0	0	0	0	0	0	0	0	0	0	0	0	0	0	0	0	6	0	0	0	10	6	0	0	0	0	2	0	0	0	0
1233	Bacteria	Patescibacteria	Parcubacteria	Candidatus_Kaiserbacteria	NA	NA	NA	0	0	0	0	0	0	0	0	0	7	0	4	0	0	0	0	0	0	7	0	0	0	0	6	0	0	0	0	0	0	0	0	0	10	0	0	0	0	0	0	9	0
1234	Bacteria	Proteobacteria	Gammaproteobacteria	Nitrosococcales	Methylophagaceae	Methylophaga	NA	0	0	0	0	0	0	0	0	0	0	0	0	0	0	0	0	0	0	0	0	0	0	0	0	0	0	0	0	0	0	0	0	0	0	0	0	0	0	0	0	0	0
1235	Bacteria	Bdellovibrionota	Bdellovibrionia	Bacteriovoracales	Bacteriovoracaceae	Peredibacter	NA	0	0	0	0	0	0	0	0	0	0	0	0	0	0	0	0	0	0	0	0	0	0	0	0	0	0	0	0	0	0	5	0	0	0	0	0	0	0	0	0	0	0
1236	Bacteria	Acidobacteriota	Vicinamibacteria	Subgroup_17	NA	NA	NA	0	0	0	0	0	0	0	0	8	0	0	0	0	0	0	0	0	0	0	0	0	0	0	0	0	0	0	0	4	0	0	0	0	16	0	0	0	3	0	0	0	0
1237	Bacteria	Proteobacteria	Alphaproteobacteria	Rhizobiales	Xanthobacteraceae	Afipia	NA	0	0	0	0	0	0	0	0	0	0	0	5	0	0	0	0	0	0	6	5	0	0	0	4	0	0	0	0	0	0	0	0	0	0	0	0	0	0	0	0	0	0
1238	Bacteria	Planctomycetota	Phycisphaerae	Phycisphaerales	Phycisphaeraceae	NA	NA	0	0	0	0	0	0	0	0	0	0	0	0	2	0	0	0	0	0	0	0	0	0	5	0	0	0	0	0	0	0	0	0	0	0	15	0	0	0	0	0	0	0
1239	Bacteria	Planctomycetota	Phycisphaerae	Phycisphaerales	Phycisphaeraceae	NA	NA	0	0	0	0	0	2	4	0	0	2	0	0	3	0	0	0	5	2	0	0	0	0	0	0	0	0	0	0	0	0	0	3	0	0	0	0	0	0	0	0	0	0
1240	Bacteria	Proteobacteria	Gammaproteobacteria	Oceanospirillales	Halomonadaceae	Halomonas	NA	0	0	0	0	0	0	0	0	0	9	0	0	0	0	0	0	0	0	0	0	0	0	0	0	0	0	0	0	0	0	0	0	38	0	0	19	0	0	0	0	0	0
1241	Bacteria	Proteobacteria	Gammaproteobacteria	Burkholderiales	Oxalobacteraceae	Massilia	NA	0	0	0	0	0	0	0	0	0	0	0	0	0	0	0	0	0	0	0	0	0	0	0	0	0	0	0	0	0	0	0	0	0	0	0	0	0	0	0	0	0	0
1242	Bacteria	Bacteroidota	Bacteroidia	Flavobacteriales	Flavobacteriaceae	Flavobacterium	NA	0	0	0	0	0	0	0	0	0	0	0	0	0	0	0	0	0	0	0	0	0	0	0	0	0	0	0	0	0	0	0	0	0	0	0	0	0	0	0	0	0	0
1243	Bacteria	Gemmatimonadota	S0134_terrestrial_group	NA	NA	NA	NA	6	5	0	0	0	0	0	0	0	0	5	0	0	0	0	7	0	0	0	0	0	0	0	0	0	0	0	0	0	0	0	0	0	0	13	0	0	0	0	0	0	0
1244	Bacteria	Gemmatimonadota	S0134_terrestrial_group	NA	NA	NA	NA	0	0	8	0	0	0	0	0	0	0	0	0	0	0	0	0	0	0	0	0	9	0	0	0	3	0	0	0	0	0	12	0	0	0	0	0	0	0	0	0	0	0
1245	Bacteria	Proteobacteria	Gammaproteobacteria	Salinisphaerales	Solimonadaceae	Panacagrimonas	NA	0	0	0	0	11	0	0	0	0	0	0	8	0	7	0	0	0	0	0	0	0	0	0	0	0	0	0	0	0	0	3	0	8	0	0	0	4	16	0	0	0	0
1246	Bacteria	Chloroflexi	Chloroflexia	Chloroflexales	Roseiflexaceae	NA	NA	0	0	0	0	0	0	0	0	0	0	0	0	0	3	0	0	0	0	0	0	0	0	0	0	0	0	0	0	0	4	0	0	3	0	7	0	0	3	0	2	0	0
1247	Bacteria	Bacteroidota	Bacteroidia	Chitinophagales	Chitinophagaceae	Edaphobaculum	NA	0	0	0	0	0	0	0	0	0	0	0	0	0	0	0	0	0	0	0	0	0	0	0	0	0	0	0	0	0	0	0	0	0	0	0	0	0	0	0	0	0	0
1248	Bacteria	Bacteroidota	Bacteroidia	Sphingobacteriales	KD3-93	NA	NA	0	0	0	0	3	0	0	0	0	0	0	4	0	0	0	0	0	0	0	4	0	0	0	5	0	0	0	0	0	0	0	0	0	5	0	3	0	0	0	0	4	0
1249	Bacteria	Bacteroidota	Bacteroidia	Cytophagales	Microscillaceae	NA	NA	0	0	0	0	0	0	0	0	0	0	0	0	0	0	0	0	0	0	0	0	0	0	0	0	0	0	0	0	0	0	0	0	9	0	0	0	0	0	0	0	0	0
1250	Bacteria	Bacteroidota	Bacteroidia	Cytophagales	Hymenobacteraceae	Pontibacter	NA	0	0	0	0	0	0	16	0	0	0	0	0	0	0	0	0	0	0	0	0	0	0	0	0	24	0	0	0	0	0	0	0	0	0	0	0	0	0	0	0	0	0
1251	Bacteria	Actinobacteriota	Actinobacteria	Micrococcales	Promicromonosporaceae	Cellulosimicrobium	NA	0	0	0	16	0	0	0	0	0	0	0	0	0	0	0	0	14	0	0	0	0	0	0	0	21	11	0	0	0	0	0	0	0	0	0	0	0	0	0	0	0	10
1252	Bacteria	Gemmatimonadota	Gemmatimonadetes	Gemmatimonadales	Gemmatimonadaceae	Gemmatimonas	NA	0	0	0	0	0	0	0	0	12	0	0	0	0	0	0	0	0	0	0	9	0	0	0	0	0	0	0	0	0	0	0	0	10	0	15	0	0	5	0	0	0	0
1253	Bacteria	Proteobacteria	Alphaproteobacteria	Caulobacterales	Caulobacteraceae	NA	NA	0	0	0	0	0	0	0	0	0	0	0	0	0	0	0	0	0	0	0	0	0	0	0	0	0	0	0	0	0	0	0	0	0	0	0	0	0	0	0	0	5	0
1254	Bacteria	Proteobacteria	Alphaproteobacteria	Rhizobiales	Devosiaceae	Devosia	NA	0	0	0	0	0	0	0	0	0	0	0	0	0	0	0	0	0	0	0	0	0	0	0	0	0	0	0	0	0	0	0	0	0	0	0	0	0	0	0	0	0	0
1255	Bacteria	Proteobacteria	Gammaproteobacteria	NA	NA	NA	NA	0	0	0	0	0	0	0	0	0	0	0	0	0	0	0	0	0	0	0	0	0	0	0	0	0	0	0	0	0	0	0	0	0	0	0	0	0	0	0	0	0	0
1256	Bacteria	Actinobacteriota	Thermoleophilia	Solirubrobacterales	Solirubrobacteraceae	Conexibacter	NA	0	8	0	0	0	0	0	0	0	0	9	0	0	0	0	0	0	0	0	0	0	0	0	0	0	0	16	0	12	0	0	0	0	23	0	0	0	0	0	0	0	0
1257	Bacteria	Deinococcota	Deinococci	Deinococcales	Deinococcaceae	Deinococcus	NA	0	0	0	0	0	0	0	5	0	0	0	0	0	0	7	0	0	0	0	7	0	0	0	4	0	0	0	0	0	0	0	0	23	0	0	0	0	0	0	0	0	0
1258	Bacteria	Proteobacteria	Alphaproteobacteria	Rhizobiales	Devosiaceae	NA	NA	0	0	0	0	0	0	0	0	0	0	0	0	0	0	0	0	0	0	0	0	0	0	0	0	0	0	0	0	0	0	0	0	0	0	13	13	0	0	0	0	0	0
1259	Bacteria	Proteobacteria	Gammaproteobacteria	Diplorickettsiales	Diplorickettsiaceae	NA	NA	0	0	0	0	0	0	0	0	0	0	0	0	0	0	0	0	0	0	0	0	0	0	0	0	0	0	0	0	0	0	0	0	0	0	0	0	0	0	0	0	0	0
1260	Bacteria	Acidobacteriota	Vicinamibacteria	Vicinamibacterales	NA	NA	NA	0	0	0	0	0	0	0	0	0	0	0	0	0	0	0	0	0	0	0	0	0	0	0	0	0	0	0	0	0	0	0	0	0	21	22	0	0	0	0	0	0	0
1261	Bacteria	Verrucomicrobiota	Verrucomicrobiae	Verrucomicrobiales	Rubritaleaceae	Luteolibacter	NA	0	0	0	0	0	0	0	0	0	0	0	0	0	0	0	0	0	0	0	0	0	0	0	0	0	0	0	0	0	0	0	0	0	0	0	0	0	0	0	0	0	0
1262	Bacteria	Chloroflexi	TK10	NA	NA	NA	NA	0	0	0	0	0	0	0	0	28	0	0	0	0	0	0	14	0	0	0	0	0	0	0	0	0	0	0	0	0	0	0	0	0	13	0	0	0	0	0	0	0	0
1263	Bacteria	Patescibacteria	Parcubacteria	Candidatus_Kaiserbacteria	NA	NA	NA	0	0	0	0	0	0	0	0	0	0	0	6	0	0	0	0	0	5	0	0	0	5	0	0	0	0	0	0	0	0	0	0	0	0	0	0	0	5	0	0	0	0
1264	Bacteria	Proteobacteria	Gammaproteobacteria	Burkholderiales	Nitrosomonadaceae	MND1	NA	0	0	0	0	0	0	0	0	0	0	0	0	0	0	0	0	0	0	0	0	0	0	0	0	0	9	5	0	0	0	0	0	0	0	12	0	0	0	0	0	0	0
1265	Bacteria	Proteobacteria	Gammaproteobacteria	Burkholderiales	Nitrosomonadaceae	MND1	NA	0	0	0	0	0	0	0	0	15	0	0	0	0	0	0	0	0	0	0	0	0	0	0	0	0	0	0	0	0	0	0	0	0	10	19	0	0	0	0	0	0	0
1266	Bacteria	Bacteroidota	Bacteroidia	Flavobacteriales	Cryomorphaceae	Vicingus	NA	0	0	0	0	0	0	0	0	6	0	0	0	0	4	0	0	0	5	0	0	0	0	0	0	0	0	0	0	0	0	0	0	0	0	0	0	0	0	0	0	0	0
1267	Bacteria	Planctomycetota	Planctomycetes	Pirellulales	Pirellulaceae	Pirellula	NA	0	0	0	0	0	0	0	0	0	0	0	0	6	0	0	0	0	0	0	4	0	0	0	0	0	0	0	0	6	0	0	0	0	0	7	0	0	0	0	6	0	0
1268	Bacteria	Patescibacteria	Parcubacteria	Candidatus_Kaiserbacteria	NA	NA	NA	0	0	0	0	0	0	0	0	0	0	0	0	0	0	0	0	0	0	0	0	0	0	0	0	0	0	0	0	0	0	0	0	0	0	0	0	0	0	0	0	0	0
1269	Bacteria	Bacteroidota	Kapabacteria	Kapabacteriales	NA	NA	NA	8	0	0	0	0	0	0	0	5	0	0	0	0	0	0	0	0	0	0	0	0	0	0	0	7	0	0	0	0	0	0	0	0	0	5	0	0	0	7	0	0	0
1270	Bacteria	Actinobacteriota	Actinobacteria	Micrococcales	Microbacteriaceae	Agrococcus	NA	0	0	0	0	0	0	0	0	0	0	0	0	0	0	0	0	0	0	0	0	0	0	0	0	0	0	0	0	0	0	0	0	0	0	0	0	0	0	0	0	0	0
1271	Bacteria	Proteobacteria	Gammaproteobacteria	CCD24	NA	NA	NA	12	0	0	0	0	0	0	0	3	0	0	2	0	0	0	0	0	0	0	0	0	0	0	0	0	0	0	0	0	7	0	0	0	3	1	1	0	0	0	0	0	0
1272	Bacteria	Bacteroidota	Bacteroidia	Cytophagales	Hymenobacteraceae	Adhaeribacter	NA	1	0	0	4	0	0	0	5	0	0	0	0	0	0	1	9	0	1	0	0	0	0	0	3	3	18	2	0	0	0	0	2	3	0	0	7	0	3	0	8	0	2
1273	Bacteria	Proteobacteria	Alphaproteobacteria	Sphingomonadales	Sphingomonadaceae	Altererythrobacter	NA	0	0	0	0	20	0	0	0	0	0	0	0	0	0	0	0	0	0	0	0	0	0	0	0	6	0	0	0	0	0	0	0	0	0	0	0	0	0	0	0	0	0
1274	Bacteria	Proteobacteria	Gammaproteobacteria	Burkholderiales	Oxalobacteraceae	Noviherbaspirillum	NA	0	0	0	0	0	0	0	0	21	0	0	0	0	0	0	0	0	0	0	0	0	0	0	0	0	0	0	0	0	0	0	0	13	0	0	0	0	0	0	0	0	0
1275	Bacteria	Gemmatimonadota	AKAU4049	NA	NA	NA	NA	0	0	0	0	0	0	0	0	10	0	0	3	0	0	0	0	0	0	0	0	0	0	0	0	0	0	0	0	0	0	0	0	0	3	0	0	0	0	0	0	0	0
1276	Bacteria	Bacteroidota	Bacteroidia	Flavobacteriales	Flavobacteriaceae	Antarcticibacterium	NA	0	0	0	0	0	0	0	0	3	0	0	0	0	0	0	0	0	0	0	0	0	0	0	0	0	0	0	0	0	0	0	0	0	4	0	0	0	0	0	0	0	0
1277	Bacteria	Patescibacteria	Microgenomatia	Candidatus_Levybacteria	NA	NA	NA	2	0	0	0	0	0	0	0	3	0	0	0	0	0	3	0	0	2	0	0	0	0	0	0	0	0	0	0	0	0	0	0	0	4	0	0	0	0	0	0	0	0
1278	Bacteria	Actinobacteriota	Actinobacteria	Micromonosporales	Micromonosporaceae	Micromonospora	zhanjiangensis	0	0	0	0	0	0	0	0	0	0	0	0	0	0	0	0	0	0	0	0	0	0	0	0	0	0	0	0	0	0	0	0	0	0	0	0	0	0	0	0	0	0
1279	Bacteria	Bacteroidota	Bacteroidia	Flavobacteriales	Weeksellaceae	Chryseobacterium	NA	0	0	0	0	0	0	0	0	0	0	0	0	0	0	0	0	0	0	0	0	0	0	0	0	0	0	0	0	0	0	0	0	0	0	0	0	0	0	0	0	0	0
1280	Bacteria	Actinobacteriota	Acidimicrobiia	IMCC26256	NA	NA	NA	0	6	0	6	0	0	0	0	0	0	0	7	0	0	0	0	0	0	0	0	0	3	0	0	0	0	0	0	0	0	0	0	0	9	0	0	0	0	0	0	0	5
1281	Bacteria	Gemmatimonadota	Gemmatimonadetes	Gemmatimonadales	Gemmatimonadaceae	NA	NA	0	0	9	8	0	0	0	0	13	0	0	0	0	0	0	0	0	0	0	0	0	8	0	0	0	0	0	0	0	0	0	0	0	0	0	0	0	0	0	0	0	0
1282	Bacteria	Proteobacteria	Alphaproteobacteria	Rhizobiales	KF-JG30-B3	NA	NA	0	0	0	7	0	0	0	0	17	0	0	0	0	0	0	0	0	0	0	0	0	0	0	0	0	0	0	0	0	0	0	0	0	15	17	0	0	0	0	0	0	0
1283	Bacteria	Proteobacteria	Alphaproteobacteria	Rhizobiales	Xanthobacteraceae	NA	NA	0	0	0	0	0	0	0	0	24	0	0	0	0	0	0	0	0	0	0	0	0	0	0	0	0	0	0	0	0	0	0	0	0	0	0	0	0	0	0	0	0	0
1284	Bacteria	Chloroflexi	KD4-96	NA	NA	NA	NA	0	0	0	0	0	0	0	0	0	0	0	0	0	0	0	0	0	0	16	0	0	0	0	0	0	0	0	0	0	0	0	0	0	0	7	0	0	0	0	0	0	0
1285	Bacteria	Patescibacteria	ABY1	Candidatus_Buchananbacteria	NA	NA	NA	0	0	0	0	0	0	0	0	0	0	0	0	0	0	0	0	0	0	0	5	0	0	5	0	0	0	0	0	0	0	0	0	0	0	4	0	0	0	0	0	0	0
1286	Bacteria	Planctomycetota	Planctomycetes	Planctomycetales	NA	NA	NA	0	0	0	0	0	0	0	0	0	0	0	0	0	0	0	0	0	0	0	0	0	0	0	0	0	0	0	0	0	7	0	0	10	0	8	0	0	0	0	0	0	0
1287	Bacteria	Nitrospirota	Nitrospiria	Nitrospirales	Nitrospiraceae	Nitrospira	NA	0	0	0	0	0	0	0	0	0	0	0	0	0	0	0	0	0	0	0	0	0	0	0	0	0	0	0	0	0	0	0	0	0	0	23	0	0	0	0	0	0	0
1288	Bacteria	Gemmatimonadota	Longimicrobia	Longimicrobiales	Longimicrobiaceae	NA	NA	0	0	0	0	0	0	0	0	0	0	0	0	0	0	0	0	0	0	0	0	0	0	0	0	0	0	0	0	0	0	0	0	0	0	0	0	0	0	0	0	0	0
1289	Bacteria	Firmicutes	Limnochordia	Limnochordia_or	Limnochordia_fa	Hydrogenispora	NA	0	5	0	0	0	0	4	0	0	0	0	0	0	0	0	0	0	0	0	0	0	0	5	0	4	0	0	0	0	0	0	0	0	0	0	0	0	0	0	0	0	0
1290	Bacteria	Proteobacteria	Alphaproteobacteria	Caulobacterales	Caulobacteraceae	Caulobacter	NA	0	0	0	0	0	0	0	0	20	0	0	0	0	0	0	0	0	0	0	0	0	0	0	0	0	0	0	0	0	0	0	0	0	0	0	0	0	0	0	0	0	0
1291	Bacteria	Proteobacteria	Gammaproteobacteria	Xanthomonadales	Xanthomonadaceae	Lysobacter	NA	0	0	0	0	0	0	0	0	0	0	0	0	0	17	0	0	0	0	0	0	0	0	0	0	0	0	0	0	23	0	0	0	0	0	0	0	0	0	0	0	16	0
1292	Bacteria	Actinobacteriota	Actinobacteria	Propionibacteriales	Nocardioidaceae	Nocardioides	NA	0	0	0	0	0	0	0	0	0	0	0	0	0	0	0	0	0	0	0	0	0	0	0	0	0	0	0	0	0	0	0	0	0	0	0	0	0	0	0	0	0	0
1293	Bacteria	Bacteroidota	Bacteroidia	Cytophagales	Microscillaceae	Ohtaekwangia	NA	0	1	0	1	0	0	0	0	1	1	0	2	0	0	0	0	0	0	0	1	0	0	1	0	2	0	0	0	0	1	2	0	1	2	2	1	0	2	7	0	0	0
1294	Bacteria	Planctomycetota	Planctomycetes	Pirellulales	Pirellulaceae	Pir4_lineage	NA	0	8	0	0	9	0	0	0	0	0	0	0	0	0	0	0	0	0	0	0	0	0	0	10	0	0	0	0	0	0	0	12	0	0	0	0	0	0	0	0	0	0
1295	Bacteria	Proteobacteria	Alphaproteobacteria	Rhodospirillales	Rhodospirillaceae	NA	NA	0	0	0	0	0	0	18	7	0	0	0	0	0	0	0	0	0	0	8	0	0	0	0	0	0	0	0	0	0	0	0	0	0	0	17	0	0	0	0	0	0	0
1296	Bacteria	Proteobacteria	Alphaproteobacteria	Rickettsiales	Mitochondria	NA	NA	0	0	0	0	0	0	9	0	0	0	0	0	0	0	0	0	0	0	0	0	0	0	0	0	0	0	0	0	0	0	0	0	0	0	0	0	0	0	0	11	0	0
1297	Bacteria	Planctomycetota	Phycisphaerae	Phycisphaerales	Phycisphaeraceae	SM1A02	NA	0	0	0	0	0	0	0	0	8	0	0	0	0	0	0	0	0	6	7	0	0	0	0	0	0	0	5	0	0	0	0	0	0	11	11	0	0	0	0	0	0	0
1298	Bacteria	Actinobacteriota	Thermoleophilia	Solirubrobacterales	67-14	NA	NA	0	0	0	0	0	0	0	0	0	0	0	0	0	0	0	0	0	8	0	0	0	0	0	20	0	0	0	0	0	0	0	0	0	0	0	0	0	0	0	0	0	0
1299	Bacteria	Firmicutes	Bacilli	Bacillales	Bacillaceae	Bacillus	NA	0	0	0	0	0	0	0	0	0	0	0	0	0	0	0	0	0	0	0	72	0	0	0	0	0	0	0	0	0	0	0	0	0	0	0	0	0	0	0	0	0	0
1300	Bacteria	Cyanobacteria	Cyanobacteriia	Chloroplast	NA	NA	NA	0	0	0	0	0	0	0	0	0	0	0	0	0	0	0	0	0	0	0	0	0	0	0	0	0	22	0	0	0	0	0	0	0	0	0	0	0	7	0	0	0	0
1301	Bacteria	Patescibacteria	Parcubacteria	Candidatus_Kaiserbacteria	NA	NA	NA	0	0	0	0	0	0	0	6	8	0	0	0	0	0	0	0	0	6	0	0	0	0	9	0	0	0	0	0	0	0	0	0	0	0	8	0	0	0	0	0	0	0
1302	Bacteria	Chloroflexi	Anaerolineae	SBR1031	NA	NA	NA	0	0	0	0	0	0	0	0	0	0	0	0	0	0	0	0	0	0	0	0	0	0	0	0	0	0	0	0	0	0	0	0	0	12	0	8	0	0	0	0	0	0
1303	Bacteria	Proteobacteria	Gammaproteobacteria	Burkholderiales	Oxalobacteraceae	Massilia	NA	0	0	0	0	0	0	0	0	0	0	0	0	0	0	0	0	0	0	0	0	0	0	0	0	0	0	0	0	0	0	0	0	0	0	0	0	0	0	0	0	0	0
1304	Bacteria	Proteobacteria	Alphaproteobacteria	Sphingomonadales	Sphingomonadaceae	Sphingomonas	NA	0	0	0	0	0	0	0	0	0	0	0	0	0	0	0	0	0	0	0	0	0	0	0	0	0	0	0	0	0	0	0	0	0	0	0	0	0	0	0	0	0	0
1305	Bacteria	Bacteroidota	Bacteroidia	Cytophagales	Microscillaceae	Ohtaekwangia	NA	0	0	0	0	0	0	0	0	3	0	0	0	0	0	0	0	0	0	0	0	0	0	0	4	0	0	0	0	0	0	0	0	0	0	0	0	0	0	0	0	0	0
1306	Bacteria	Chloroflexi	Chloroflexia	Kallotenuales	AKIW781	NA	NA	0	0	0	0	0	0	0	0	0	0	0	0	0	0	14	7	0	0	0	0	0	0	0	0	0	0	0	0	0	0	0	0	0	10	0	0	0	0	0	0	0	0
1307	Bacteria	Actinobacteriota	Acidimicrobiia	Microtrichales	Ilumatobacteraceae	Ilumatobacter	NA	0	0	0	0	0	0	0	0	0	0	0	0	0	0	0	0	0	0	0	0	0	0	0	0	0	0	0	0	0	0	0	0	0	0	0	0	0	0	0	0	0	0
1308	Bacteria	Bacteroidota	Bacteroidia	Cytophagales	Cyclobacteriaceae	Nafulsella	NA	0	0	0	0	0	0	0	0	0	0	0	0	0	0	0	0	0	0	0	0	0	0	0	0	0	0	0	0	0	0	0	0	0	0	0	0	0	0	0	0	0	0
1309	Bacteria	Bacteroidota	Bacteroidia	Cytophagales	Hymenobacteraceae	Pontibacter	NA	0	0	0	0	0	0	0	0	0	0	0	0	0	0	0	0	0	0	0	0	0	0	0	0	0	0	0	0	0	0	0	0	13	0	0	0	0	0	0	0	0	0
1310	Bacteria	Patescibacteria	Parcubacteria	Candidatus_Kaiserbacteria	NA	NA	NA	0	0	0	0	0	0	0	0	0	0	0	0	0	0	0	0	0	0	0	0	0	0	0	0	0	0	0	0	0	0	0	0	0	0	0	0	0	0	0	0	0	0
1311	Bacteria	Proteobacteria	Alphaproteobacteria	Rickettsiales	SM2D12	NA	NA	0	0	0	0	0	0	0	5	0	0	0	0	0	0	0	0	0	0	0	0	0	0	0	0	0	0	0	0	0	0	0	0	0	10	0	0	0	0	0	0	6	0
1312	Bacteria	NA	NA	NA	NA	NA	NA	0	0	0	0	0	0	0	0	4	0	0	0	0	0	0	0	0	0	0	0	0	0	0	0	0	0	0	0	0	0	0	0	0	9	8	0	0	0	0	0	0	0
1313	Bacteria	Verrucomicrobiota	Verrucomicrobiae	Verrucomicrobiales	Rubritaleaceae	Luteolibacter	NA	0	0	0	0	0	0	0	0	0	0	0	0	0	0	0	0	0	0	0	0	0	0	0	0	0	0	0	0	0	0	0	0	0	0	0	0	0	0	0	0	0	0
1314	Bacteria	Chloroflexi	Dehalococcoidia	S085	NA	NA	NA	0	0	0	0	0	0	0	0	19	0	0	0	0	0	0	0	0	0	0	0	0	0	0	0	0	0	0	0	0	0	0	0	0	12	0	0	0	0	0	0	0	0
1315	Bacteria	Proteobacteria	Alphaproteobacteria	Rhodobacterales	Rhodobacteraceae	Halovulum	NA	0	0	0	0	0	0	0	0	0	0	0	0	0	0	0	0	0	0	0	0	0	0	0	0	0	0	0	0	0	0	0	0	0	0	0	0	0	0	0	0	0	0
1316	Bacteria	Actinobacteriota	Acidimicrobiia	NA	NA	NA	NA	0	0	0	0	8	0	0	0	0	0	0	0	10	0	0	0	0	0	0	0	0	0	0	8	0	0	0	0	0	0	0	0	0	0	0	0	12	0	0	0	0	0
1317	Bacteria	Planctomycetota	Planctomycetes	Gemmatales	Gemmataceae	Gemmata	NA	0	0	0	0	5	0	0	0	0	0	0	0	0	0	0	0	0	0	0	0	0	0	0	0	0	0	0	0	0	0	0	0	0	0	0	0	0	0	0	0	0	0
1318	Bacteria	Proteobacteria	Alphaproteobacteria	Caulobacterales	Caulobacteraceae	Phenylobacterium	NA	0	0	0	0	0	0	0	0	11	0	0	4	0	0	0	0	0	0	0	0	0	0	0	0	6	0	0	0	0	0	0	0	6	5	7	0	0	0	0	0	0	0
1319	Bacteria	Proteobacteria	Gammaproteobacteria	CCD24	NA	NA	NA	0	0	0	0	0	0	0	0	8	0	0	0	0	0	0	0	0	0	0	0	0	0	0	0	0	0	0	0	0	0	0	0	0	14	14	0	0	0	0	0	0	0
1320	Bacteria	Actinobacteriota	Acidimicrobiia	IMCC26256	NA	NA	NA	0	0	0	0	0	0	0	0	0	0	0	0	0	0	0	0	0	0	0	0	0	0	0	0	0	6	7	0	0	6	0	0	0	0	0	0	0	0	0	5	0	0
1321	Bacteria	Planctomycetota	Planctomycetes	Pirellulales	Pirellulaceae	NA	NA	0	0	0	0	0	0	0	0	0	0	0	0	0	0	0	0	0	0	0	0	0	0	0	0	0	0	0	0	0	0	0	15	0	0	0	0	0	0	0	0	0	0
1322	Bacteria	Verrucomicrobiota	Verrucomicrobiae	Pedosphaerales	Pedosphaeraceae	NA	NA	0	0	0	0	0	0	0	5	11	0	0	0	0	0	0	0	0	0	0	0	0	0	0	0	0	0	0	0	0	0	0	0	0	0	18	0	0	0	0	0	0	0
1323	Bacteria	Chloroflexi	Anaerolineae	SBR1031	NA	NA	NA	3	0	0	8	0	0	0	0	0	0	0	7	0	0	0	0	0	0	0	0	0	0	0	0	0	0	0	0	0	0	0	0	0	0	12	0	0	0	0	0	0	0
1324	Bacteria	Proteobacteria	Alphaproteobacteria	Rhizobiales	Xanthobacteraceae	Rhodoplanes	NA	0	0	0	0	0	0	0	0	11	0	0	0	0	0	0	0	0	0	0	0	0	0	0	0	0	0	0	0	0	0	0	0	0	11	0	0	0	0	0	0	0	0
1325	Bacteria	Chloroflexi	TK10	NA	NA	NA	NA	4	3	0	0	0	0	0	0	14	2	0	0	0	0	0	0	0	0	0	0	0	0	0	0	0	0	0	0	0	0	0	0	0	10	13	0	0	0	0	0	0	0
1326	Bacteria	Planctomycetota	Planctomycetes	Pirellulales	Pirellulaceae	NA	NA	0	0	0	9	0	0	0	0	0	0	0	6	0	0	0	0	0	0	0	0	0	0	0	0	8	0	0	0	0	0	0	0	9	0	0	0	0	0	0	0	0	0
1327	Bacteria	Bacteroidota	Bacteroidia	Sphingobacteriales	env.OPS_17	NA	NA	0	0	0	5	0	0	0	2	0	0	0	0	0	0	0	0	0	0	0	0	0	0	0	0	0	0	0	0	0	0	2	0	0	0	15	0	0	0	0	0	5	0
1328	Bacteria	Gemmatimonadota	Longimicrobia	Longimicrobiales	Longimicrobiaceae	NA	NA	0	0	0	0	0	0	0	0	0	8	0	0	0	0	0	0	0	0	0	0	0	0	0	0	0	0	6	0	0	0	0	0	0	0	0	0	0	0	0	0	0	0
1329	Bacteria	Gemmatimonadota	Gemmatimonadetes	Gemmatimonadales	Gemmatimonadaceae	NA	NA	0	0	0	0	0	0	0	0	0	0	0	0	0	0	0	0	0	0	0	0	0	0	0	0	0	0	0	0	0	0	0	0	0	0	0	0	11	0	0	0	0	0
1330	Bacteria	Proteobacteria	Alphaproteobacteria	Defluviicoccales	Defluviicoccaceae	Defluviicoccus	NA	0	0	0	0	0	0	0	0	15	8	0	0	0	0	0	0	0	0	0	0	0	0	0	0	0	5	0	0	0	0	0	0	0	0	7	4	0	0	0	0	0	0
1331	Bacteria	Firmicutes	Bacilli	Alicyclobacillales	Alicyclobacillaceae	Tumebacillus	NA	0	0	0	0	0	0	0	0	0	0	0	0	0	0	0	0	0	0	0	0	0	0	0	0	0	0	0	0	0	0	0	0	0	0	0	0	0	0	0	23	0	0
1332	Bacteria	Bacteroidota	Bacteroidia	Flavobacteriales	Cryomorphaceae	Owenweeksia	NA	0	0	0	0	0	0	0	0	0	0	0	0	0	0	0	0	0	0	0	0	0	0	0	0	0	0	0	0	0	0	0	0	0	0	0	0	0	0	0	0	0	0
1333	Bacteria	Acidobacteriota	Vicinamibacteria	Vicinamibacterales	NA	NA	NA	0	0	0	0	0	0	0	0	14	0	0	0	0	0	0	0	0	0	0	0	0	0	0	0	0	0	0	0	0	0	0	0	0	0	9	0	0	0	0	0	0	0
1334	Bacteria	Proteobacteria	Alphaproteobacteria	Micavibrionales	NA	NA	NA	0	2	0	0	0	0	0	0	3	2	5	0	0	0	0	0	0	0	0	0	0	0	0	0	0	0	6	0	0	4	0	0	0	3	5	0	0	0	0	0	0	0
1335	Bacteria	Firmicutes	Bacilli	Alicyclobacillales	Alicyclobacillaceae	Tumebacillus	NA	0	0	0	0	0	0	0	0	0	0	7	0	0	0	0	0	0	0	0	0	0	0	0	0	0	0	0	0	0	0	0	0	0	0	0	0	0	0	0	0	0	0
1336	Bacteria	Bacteroidota	Bacteroidia	Sphingobacteriales	Sphingobacteriaceae	Pedobacter	NA	0	0	0	0	0	0	0	0	0	0	0	0	0	0	0	0	0	0	0	0	0	0	0	0	0	0	0	0	0	0	0	0	0	0	0	0	0	0	0	0	0	0
1337	Bacteria	Myxococcota	Myxococcia	Myxococcales	Myxococcaceae	Corallococcus	NA	0	0	0	0	0	0	0	0	0	0	0	0	0	0	0	0	0	0	0	0	0	0	0	0	0	0	0	0	0	0	0	0	0	0	0	0	0	0	0	0	0	0
1338	Bacteria	Chloroflexi	Chloroflexia	Chloroflexales	Herpetosiphonaceae	Herpetosiphon	NA	0	5	0	0	5	0	0	0	0	0	0	0	0	0	3	9	0	0	0	0	0	0	5	0	0	0	0	0	0	0	7	0	0	0	0	0	0	0	0	0	0	0
1339	Bacteria	Firmicutes	Bacilli	Brevibacillales	Brevibacillaceae	Brevibacillus	NA	0	0	0	12	0	6	0	0	0	0	0	9	0	0	0	0	0	0	0	0	0	0	0	0	0	0	0	0	0	0	0	0	9	16	0	0	0	0	0	0	0	0
1340	Bacteria	Bacteroidota	Bacteroidia	Cytophagales	Microscillaceae	NA	NA	0	0	0	0	0	0	0	0	0	0	0	0	0	0	0	0	0	0	0	0	0	0	0	0	0	0	0	0	0	0	0	0	0	12	0	0	0	0	0	0	0	0
1341	Bacteria	Acidobacteriota	Vicinamibacteria	Vicinamibacterales	Vicinamibacteraceae	NA	NA	0	0	0	0	0	0	0	0	18	0	0	0	0	0	0	0	0	0	0	0	0	0	0	0	0	0	0	0	0	0	0	0	0	0	11	0	0	0	0	0	0	0
1342	Bacteria	Planctomycetota	Planctomycetes	Pirellulales	Pirellulaceae	NA	NA	0	0	0	0	0	0	0	0	0	0	0	0	0	0	0	0	0	0	0	0	0	0	6	0	0	0	0	0	0	16	0	0	8	11	0	0	0	0	7	0	0	0
1343	Bacteria	Proteobacteria	Alphaproteobacteria	Rhizobiales	Methyloligellaceae	NA	NA	0	0	0	0	0	0	0	0	0	0	0	0	0	0	0	0	0	0	0	0	0	0	0	12	0	0	0	0	0	12	0	0	0	0	0	0	0	0	0	0	0	0
1344	Bacteria	Verrucomicrobiota	Verrucomicrobiae	Opitutales	Opitutaceae	Opitutus	NA	0	0	0	16	0	0	0	0	0	0	8	0	0	0	0	0	0	0	0	0	0	0	0	0	0	0	0	0	0	13	0	0	0	0	0	0	0	0	0	0	0	0
1345	Bacteria	Gemmatimonadota	Gemmatimonadetes	Gemmatimonadales	Gemmatimonadaceae	Gemmatimonas	NA	0	0	0	0	0	0	0	0	15	0	0	0	0	0	0	0	0	0	0	0	0	0	0	0	0	0	0	0	0	0	0	0	0	23	0	0	0	0	0	0	0	0
1346	Bacteria	Verrucomicrobiota	Verrucomicrobiae	Pedosphaerales	Pedosphaeraceae	NA	NA	0	0	0	0	4	0	0	0	0	0	0	0	0	0	0	0	0	0	0	0	0	0	0	0	0	0	0	0	0	0	0	0	0	0	9	4	0	0	0	0	0	0
1347	Bacteria	Bacteroidota	Bacteroidia	Cytophagales	Hymenobacteraceae	Pontibacter	NA	0	0	0	0	0	0	0	0	0	0	0	0	0	0	0	0	0	0	0	0	0	0	0	0	0	0	0	0	0	0	0	0	0	16	0	0	0	0	0	0	1	0
1348	Bacteria	Verrucomicrobiota	Verrucomicrobiae	Verrucomicrobiales	Rubritaleaceae	Luteolibacter	NA	0	0	0	0	0	0	0	0	0	0	0	0	0	0	0	0	0	0	0	0	0	0	0	0	0	0	0	0	0	0	0	0	0	0	0	0	0	0	0	0	0	0
1349	Bacteria	Proteobacteria	Gammaproteobacteria	Oceanospirillales	Pseudohongiellaceae	BIyi10	NA	0	0	0	0	0	0	0	0	0	0	9	7	0	0	0	0	0	0	0	0	0	0	0	0	0	0	0	0	0	0	0	0	15	7	11	0	0	0	0	0	0	0
1350	Bacteria	Proteobacteria	Gammaproteobacteria	Burkholderiales	Oxalobacteraceae	Massilia	NA	0	0	0	0	0	0	0	0	0	0	0	0	7	0	0	0	0	0	0	0	0	0	0	0	0	0	0	0	0	0	0	0	0	0	0	0	0	0	0	0	0	0
1351	Bacteria	Proteobacteria	Alphaproteobacteria	Sphingomonadales	Sphingomonadaceae	NA	NA	0	0	0	0	0	0	0	0	0	0	0	0	0	0	0	0	0	0	0	0	0	0	0	0	0	0	0	0	0	0	0	0	0	0	0	0	0	0	0	0	0	0
1352	Bacteria	Proteobacteria	Alphaproteobacteria	Rhizobiales	KF-JG30-B3	NA	NA	0	0	0	0	8	0	0	0	0	0	0	0	0	0	0	0	0	0	0	0	0	0	0	0	0	0	0	0	0	0	0	0	0	0	17	0	0	0	0	0	0	0
1353	Bacteria	Chloroflexi	Dehalococcoidia	SAR202_clade	NA	NA	NA	0	0	0	0	0	0	0	0	0	0	0	5	0	0	0	0	0	0	0	0	0	0	0	0	4	0	0	0	0	0	0	0	0	4	21	0	0	0	0	0	3	2
1354	Bacteria	Proteobacteria	Gammaproteobacteria	Burkholderiales	Oxalobacteraceae	Massilia	NA	0	0	0	0	0	0	0	0	0	0	0	0	0	0	0	0	0	0	0	0	0	0	0	0	0	0	0	0	0	0	0	20	0	0	0	0	0	0	0	0	0	0
1355	Bacteria	Actinobacteriota	Thermoleophilia	Solirubrobacterales	Solirubrobacteraceae	Conexibacter	NA	0	0	0	0	0	0	0	0	0	0	0	0	0	0	0	0	0	0	0	0	0	0	0	0	0	0	0	0	0	0	0	0	0	17	13	0	0	0	0	0	0	0
1356	Bacteria	Patescibacteria	Microgenomatia	Candidatus_Levybacteria	NA	NA	NA	0	0	0	4	0	0	0	0	0	0	0	4	0	0	0	0	0	0	0	0	0	0	0	0	5	0	0	0	0	4	0	0	0	0	0	0	0	0	0	0	0	0
1357	Bacteria	Proteobacteria	Alphaproteobacteria	Rhodospirillales	Rhodospirillaceae	NA	NA	0	0	0	0	0	0	0	0	15	0	13	0	0	0	0	0	0	0	0	0	0	0	0	0	0	0	0	0	0	0	0	0	0	0	0	0	0	0	0	0	0	0
1358	Bacteria	Proteobacteria	Alphaproteobacteria	Sphingomonadales	Sphingomonadaceae	Sphingoaurantiacus	NA	0	0	0	0	0	0	0	0	12	0	0	0	0	0	0	0	0	0	0	0	0	0	0	0	0	0	5	0	0	0	0	0	0	10	0	0	0	0	0	0	0	0
1359	Bacteria	Proteobacteria	Gammaproteobacteria	Oceanospirillales	Pseudohongiellaceae	BIyi10	NA	0	0	0	0	0	0	0	0	11	0	0	0	0	0	0	0	0	0	0	0	0	0	0	0	0	0	0	0	0	0	0	0	0	6	2	0	0	0	0	0	0	0
1360	Bacteria	Firmicutes	Bacilli	Alicyclobacillales	Alicyclobacillaceae	Tumebacillus	NA	0	0	0	0	0	0	0	0	0	0	0	0	0	0	0	0	0	0	0	0	0	0	0	0	0	0	0	0	0	0	0	0	0	0	0	0	0	0	0	0	0	0
1361	Bacteria	Deinococcota	Deinococci	Deinococcales	Trueperaceae	Truepera	NA	0	7	0	0	0	0	0	0	0	4	0	0	0	0	0	0	0	0	0	0	0	6	0	0	0	0	0	0	0	0	0	0	0	0	0	0	0	4	0	0	0	0
1362	Bacteria	Proteobacteria	Alphaproteobacteria	Rickettsiales	Rickettsiaceae	NA	NA	0	0	0	0	0	0	0	0	0	0	0	0	0	0	0	0	0	0	0	0	0	0	0	0	0	4	0	0	0	0	0	0	0	3	0	0	0	0	0	0	0	0
1363	Bacteria	Proteobacteria	Alphaproteobacteria	Micavibrionales	Micavibrionaceae	NA	NA	0	0	0	0	0	0	0	0	0	0	0	0	0	0	0	0	0	0	0	0	0	0	0	0	0	0	0	0	0	0	0	0	0	5	4	0	0	0	0	0	0	0
1364	Bacteria	Proteobacteria	Gammaproteobacteria	Burkholderiales	Oxalobacteraceae	NA	NA	0	0	0	0	0	0	0	0	0	0	0	0	0	0	0	0	0	0	0	0	0	0	0	0	0	0	0	0	0	0	0	0	0	0	0	0	0	0	0	0	0	0
1365	Bacteria	Proteobacteria	Alphaproteobacteria	Sphingomonadales	Sphingomonadaceae	Altererythrobacter	NA	0	24	0	0	0	0	0	0	0	0	0	0	0	0	0	0	0	0	0	0	0	0	0	0	0	0	0	0	0	0	0	0	0	0	0	0	0	0	0	0	0	0
1366	Bacteria	Patescibacteria	Saccharimonadia	Saccharimonadales	Saccharimonadaceae	TM7a	NA	0	0	0	0	0	0	0	0	0	0	0	0	0	0	0	0	0	0	0	0	11	0	0	0	0	0	0	0	9	0	0	0	0	0	0	0	0	0	0	0	0	0
1367	Bacteria	Firmicutes	Bacilli	Alicyclobacillales	Alicyclobacillaceae	Tumebacillus	NA	0	0	0	0	0	0	0	0	0	0	0	0	0	0	0	0	0	0	0	0	0	0	0	0	0	0	20	0	0	0	0	0	0	0	0	0	0	0	0	0	0	0
1368	Bacteria	Proteobacteria	Alphaproteobacteria	Rhizobiales	Rhizobiaceae	NA	NA	0	0	0	0	0	0	0	0	0	0	0	0	0	0	0	0	0	0	0	0	0	0	0	0	0	0	0	0	0	0	0	29	0	35	0	0	0	0	0	0	0	0
1369	Bacteria	Bacteroidota	Bacteroidia	Sphingobacteriales	Sphingobacteriaceae	Pedobacter	NA	0	5	0	0	0	0	0	0	0	7	0	0	0	0	0	0	0	0	3	0	0	5	0	0	6	0	0	0	0	0	0	4	0	2	11	0	0	1	0	0	6	0
1370	Bacteria	Planctomycetota	Phycisphaerae	Tepidisphaerales	WD2101_soil_group	NA	NA	0	0	0	8	0	0	0	0	0	0	0	0	0	6	0	0	0	0	0	0	0	0	0	0	0	0	0	0	0	0	0	0	4	6	0	0	0	0	0	0	0	0
1371	Bacteria	Proteobacteria	Gammaproteobacteria	NA	NA	NA	NA	0	0	0	0	0	0	0	5	9	0	0	5	0	0	0	0	0	0	0	0	0	0	0	0	0	0	0	0	0	0	0	0	0	0	17	0	0	0	0	0	0	0
1372	Bacteria	Patescibacteria	Parcubacteria	Candidatus_Vogelbacteria	NA	NA	NA	0	0	0	0	0	0	0	0	5	0	0	0	0	0	0	0	0	0	0	0	0	0	4	0	0	0	2	0	0	0	0	0	0	0	42	0	0	0	0	0	0	0
1373	Bacteria	Proteobacteria	Gammaproteobacteria	CCD24	NA	NA	NA	0	0	0	0	0	0	0	0	0	0	0	0	0	0	0	0	0	0	0	0	0	0	0	0	0	0	0	0	0	0	0	0	0	0	26	0	0	0	0	0	0	0
1374	Bacteria	Verrucomicrobiota	Verrucomicrobiae	Opitutales	Opitutaceae	Lacunisphaera	NA	5	0	0	0	0	0	0	0	0	0	0	6	0	0	0	0	0	0	0	0	0	0	0	0	0	0	0	0	0	8	0	0	4	10	7	0	0	0	0	0	0	0
1375	Bacteria	Bacteroidota	Bacteroidia	Chitinophagales	37-13	NA	NA	4	0	0	0	0	0	0	0	6	0	0	0	0	0	0	0	0	0	0	0	0	0	0	0	0	0	12	0	0	0	0	0	0	4	0	0	0	0	0	0	0	0
1376	Bacteria	Proteobacteria	Alphaproteobacteria	Sphingomonadales	Sphingomonadaceae	Ellin6055	NA	0	0	11	0	0	0	0	0	0	0	0	0	0	0	0	0	0	0	0	0	0	0	0	0	0	0	0	0	0	0	0	0	0	0	0	0	9	0	8	0	0	0
1377	Bacteria	Bacteroidota	Bacteroidia	Chitinophagales	Chitinophagaceae	Edaphobaculum	NA	0	0	0	0	0	0	0	0	0	0	0	0	0	0	0	0	0	0	0	0	0	0	0	0	0	0	0	0	0	0	0	0	0	0	0	0	0	0	0	0	0	0
1378	Bacteria	Verrucomicrobiota	Verrucomicrobiae	Verrucomicrobiales	DEV007	NA	NA	0	4	0	0	0	0	0	0	5	0	5	0	0	0	4	0	0	4	0	0	0	0	0	0	4	0	0	0	2	0	0	0	0	0	5	0	0	0	0	0	0	0
1379	Bacteria	Proteobacteria	Gammaproteobacteria	Burkholderiales	Comamonadaceae	Ramlibacter	NA	0	0	0	0	0	0	0	0	32	0	0	0	0	0	0	0	0	16	0	0	0	0	0	0	0	0	0	0	0	0	0	0	0	0	0	0	0	0	0	0	0	0
1380	Bacteria	Proteobacteria	Alphaproteobacteria	Tistrellales	Geminicoccaceae	Candidatus_Alysiosphaera	NA	0	0	0	0	0	0	0	0	0	0	0	0	0	0	0	0	0	0	0	0	0	0	0	7	0	0	0	0	0	0	0	0	0	0	0	0	0	0	0	15	9	0
1381	Bacteria	Actinobacteriota	Thermoleophilia	Solirubrobacterales	67-14	NA	NA	0	0	0	0	0	0	0	0	0	0	0	0	0	0	0	9	0	0	0	0	0	0	0	0	0	0	0	0	0	0	4	0	0	12	13	0	0	0	0	0	0	0
1382	Bacteria	Gemmatimonadota	Longimicrobia	Longimicrobiales	Longimicrobiaceae	NA	NA	0	0	0	0	0	0	0	0	0	0	0	0	0	0	0	0	0	0	0	0	0	0	0	0	0	0	0	0	0	0	0	0	0	20	22	0	0	0	0	0	0	0
1383	Bacteria	Patescibacteria	Saccharimonadia	Saccharimonadales	NA	NA	NA	0	0	0	0	0	0	0	0	0	0	0	0	0	0	0	0	0	0	0	0	0	0	0	0	0	0	0	0	0	0	0	0	0	0	0	14	0	0	0	0	0	0
1384	Bacteria	Gemmatimonadota	S0134_terrestrial_group	NA	NA	NA	NA	14	0	0	0	0	0	0	0	0	0	0	0	0	0	0	0	0	0	0	0	0	0	0	0	0	0	0	0	0	0	0	0	0	0	0	0	0	0	0	0	0	12
1385	Bacteria	Bacteroidota	Bacteroidia	Cytophagales	Microscillaceae	NA	NA	0	0	0	0	0	0	0	0	3	0	0	0	0	0	0	6	0	0	0	0	0	0	0	0	0	0	0	0	0	0	0	5	0	8	9	1	0	0	0	0	0	0
1386	Bacteria	Bacteroidota	Bacteroidia	Cytophagales	Cyclobacteriaceae	Algoriphagus	terrigena	0	0	0	0	0	0	0	0	0	0	0	0	0	0	0	18	0	0	0	0	0	0	0	0	0	0	0	0	0	0	0	0	0	0	0	0	0	0	0	0	0	0
1387	Bacteria	Bacteroidota	Bacteroidia	Flavobacteriales	Flavobacteriaceae	Subsaxibacter	NA	0	0	0	0	0	0	0	0	0	0	0	0	0	0	0	0	0	0	0	0	0	0	0	0	0	0	0	0	0	0	0	0	0	0	0	0	0	0	0	0	0	0
1388	Bacteria	Proteobacteria	Alphaproteobacteria	NA	NA	NA	NA	0	0	0	0	6	0	3	0	7	4	0	0	0	0	0	0	0	0	0	0	0	0	0	0	0	0	0	0	0	0	0	0	0	9	12	0	0	0	0	0	0	0
1389	Bacteria	Gemmatimonadota	S0134_terrestrial_group	NA	NA	NA	NA	0	0	0	0	0	0	0	0	0	0	0	0	0	0	0	0	0	0	0	0	0	0	5	0	5	0	4	0	0	6	0	0	0	0	6	0	0	0	0	0	0	0
1390	Bacteria	Firmicutes	Bacilli	Paenibacillales	Paenibacillaceae	Paenibacillus	NA	0	0	0	0	0	0	0	0	0	0	0	0	0	0	0	0	0	0	0	0	0	0	0	0	0	7	0	0	0	15	0	0	0	0	0	0	0	15	0	0	0	0
1391	Bacteria	Armatimonadota	Fimbriimonadia	Fimbriimonadales	Fimbriimonadaceae	NA	NA	0	0	0	0	0	0	0	0	0	0	0	0	0	0	0	0	0	0	0	4	0	0	0	0	0	0	0	0	0	0	0	0	0	0	0	0	0	0	0	0	0	0
1392	Bacteria	Planctomycetota	Planctomycetes	Pirellulales	Pirellulaceae	NA	NA	0	0	0	0	0	0	0	0	0	0	0	0	0	0	0	0	0	0	0	0	0	0	0	0	0	0	0	0	0	0	0	0	0	0	0	0	0	13	0	0	0	0
1393	Bacteria	Patescibacteria	Saccharimonadia	Saccharimonadales	NA	NA	NA	0	0	0	0	1	0	0	0	0	0	0	0	0	0	0	0	0	4	6	0	0	0	0	1	2	0	0	0	0	0	0	0	1	0	0	0	0	3	0	0	1	2
1394	Bacteria	Cyanobacteria	Cyanobacteriia	Chloroplast	NA	NA	NA	0	0	0	0	0	0	0	0	0	0	0	0	0	0	0	0	0	0	0	0	6	0	0	0	0	0	0	0	0	0	0	0	0	0	0	0	0	0	0	0	0	0
1395	Bacteria	Patescibacteria	Parcubacteria	Candidatus_Moranbacteria	NA	NA	NA	0	0	0	0	0	0	0	0	0	0	0	0	0	0	0	0	0	0	0	0	0	0	0	0	0	0	0	0	4	0	0	0	0	0	0	0	0	0	0	0	0	0
1396	Bacteria	Gemmatimonadota	Longimicrobia	Longimicrobiales	Longimicrobiaceae	NA	NA	0	0	0	0	0	0	0	0	0	0	0	0	0	0	0	0	0	0	0	0	0	0	0	0	0	0	0	0	0	0	0	0	0	25	0	0	15	0	0	0	0	0
1397	Bacteria	Acidobacteriota	Vicinamibacteria	Vicinamibacterales	NA	NA	NA	0	0	0	0	0	0	0	0	0	0	0	0	0	0	0	0	0	0	0	0	0	0	0	0	0	0	0	0	0	0	0	0	0	12	10	0	0	0	0	0	0	0
1398	Bacteria	Bacteroidota	Bacteroidia	Sphingobacteriales	Sphingobacteriaceae	Pedobacter	NA	9	0	0	0	0	0	0	0	0	0	0	0	0	0	0	0	0	0	0	0	0	0	0	0	0	0	0	0	0	0	0	0	0	0	0	0	0	0	0	0	0	0
1399	Bacteria	Acidobacteriota	Vicinamibacteria	Vicinamibacterales	Vicinamibacteraceae	NA	NA	0	0	0	0	0	0	0	0	7	0	0	0	0	0	0	0	0	0	0	0	0	0	0	0	0	0	0	0	0	0	0	0	0	0	0	0	3	0	0	0	0	0
1400	Bacteria	Proteobacteria	Alphaproteobacteria	Rhizobiales	Beijerinckiaceae	NA	NA	0	0	0	0	0	0	0	0	3	0	0	0	0	2	0	3	3	3	0	0	0	0	0	0	0	0	6	0	0	0	0	0	0	4	0	0	0	0	0	0	0	0
1401	Bacteria	Proteobacteria	Alphaproteobacteria	Acetobacterales	Acetobacteraceae	Craurococcus-Caldovatus	NA	0	0	0	0	0	0	0	0	0	0	7	6	0	0	0	6	0	3	6	0	0	0	0	0	0	0	0	0	0	5	0	5	0	0	0	0	0	0	0	0	8	0
1402	Bacteria	Verrucomicrobiota	Verrucomicrobiae	Verrucomicrobiales	Rubritaleaceae	Luteolibacter	NA	0	0	0	0	0	0	0	0	0	0	0	0	0	0	0	0	0	0	0	0	0	0	0	0	0	0	34	0	0	0	0	0	0	0	0	0	0	0	0	0	0	0
1403	Bacteria	Actinobacteriota	Thermoleophilia	Solirubrobacterales	Solirubrobacteraceae	Solirubrobacter	NA	0	0	0	0	0	0	0	0	0	0	0	0	0	0	0	0	0	0	0	0	0	0	0	0	0	0	0	0	0	0	0	0	0	0	33	0	0	0	0	0	0	0
1404	Bacteria	Proteobacteria	Gammaproteobacteria	Burkholderiales	Oxalobacteraceae	Massilia	NA	0	0	0	0	0	0	0	0	0	0	0	0	0	0	0	0	0	0	0	0	0	0	0	0	0	0	0	0	0	0	0	0	0	0	0	0	0	0	0	0	0	0
1405	Bacteria	Chloroflexi	Anaerolineae	Caldilineales	Caldilineaceae	NA	NA	0	6	0	0	0	6	0	0	0	10	8	0	0	0	0	0	0	7	0	0	0	0	0	0	0	0	0	0	0	8	0	0	18	0	0	0	7	0	0	0	0	0
1406	Bacteria	Patescibacteria	Saccharimonadia	Saccharimonadales	NA	NA	NA	0	0	0	6	0	0	0	0	0	0	0	0	0	0	0	0	3	0	2	0	0	7	0	0	9	0	4	0	0	0	0	0	0	0	0	0	0	0	0	4	0	0
1407	Bacteria	Proteobacteria	Alphaproteobacteria	Caedibacterales	Caedibacteraceae	Candidatus_Nucleicultrix	NA	0	0	0	0	0	0	0	0	26	0	0	0	0	0	0	0	0	0	0	0	0	0	0	0	0	0	0	0	0	0	0	0	0	0	0	0	0	0	0	0	0	0
1408	Bacteria	Bdellovibrionota	Bdellovibrionia	Bdellovibrionales	Bdellovibrionaceae	Bdellovibrio	NA	0	0	0	0	0	0	0	0	0	4	0	4	0	0	0	0	4	0	0	0	0	0	0	0	4	0	0	0	0	0	0	0	0	8	7	0	0	0	0	0	0	0
1409	Bacteria	Actinobacteriota	Acidimicrobiia	Microtrichales	Iamiaceae	Iamia	NA	0	0	0	0	0	0	0	0	0	0	0	0	0	0	0	0	0	0	0	0	0	0	0	0	0	0	0	0	0	0	0	0	0	0	0	0	0	0	0	0	0	0
1410	Bacteria	Bacteroidota	Bacteroidia	Cytophagales	Hymenobacteraceae	Pontibacter	NA	0	0	0	0	0	0	0	0	0	0	0	0	0	0	0	0	0	0	0	0	0	0	0	0	0	0	0	0	0	0	0	0	0	0	0	0	0	0	0	0	0	0
1411	Bacteria	Patescibacteria	Microgenomatia	Candidatus_Pacebacteria	NA	NA	NA	0	0	0	3	0	0	0	0	0	0	0	0	0	0	0	0	0	0	0	0	0	0	2	0	0	0	0	0	0	0	0	0	0	5	0	0	0	0	0	0	0	0
1412	Bacteria	Gemmatimonadota	BD2-11_terrestrial_group	NA	NA	NA	NA	0	0	0	0	0	0	0	0	16	0	0	0	0	0	0	0	0	0	0	0	0	0	0	0	0	0	0	0	0	0	0	0	0	14	0	0	0	9	0	0	0	0
1413	Bacteria	Verrucomicrobiota	Verrucomicrobiae	Verrucomicrobiales	Rubritaleaceae	Luteolibacter	NA	0	0	0	0	0	0	0	0	0	0	0	0	0	0	0	0	0	0	0	0	0	0	0	0	0	0	0	0	0	0	0	0	0	0	0	0	0	0	0	0	0	0
1414	Bacteria	Bacteroidota	Bacteroidia	Cytophagales	Cyclobacteriaceae	Algoriphagus	NA	0	8	0	0	0	0	0	0	0	0	0	0	0	0	0	0	0	0	0	0	0	0	0	0	0	0	0	0	0	0	4	0	0	0	0	0	0	0	0	0	0	0
1415	Bacteria	Patescibacteria	Parcubacteria	Candidatus_Kaiserbacteria	NA	NA	NA	0	0	0	0	0	0	0	0	10	0	0	0	0	0	0	0	0	0	0	0	0	0	0	0	0	0	0	0	0	5	0	0	0	0	33	0	0	0	0	0	0	0
1416	Bacteria	Elusimicrobiota	Lineage_IIb	NA	NA	NA	NA	0	0	0	0	2	0	0	0	8	0	0	0	0	0	0	3	3	0	4	0	0	0	7	0	0	0	0	0	0	0	0	0	0	7	0	0	0	0	0	0	0	0
1417	Bacteria	Gemmatimonadota	BD2-11_terrestrial_group	NA	NA	NA	NA	0	0	0	0	0	0	0	0	0	0	0	0	0	0	0	0	0	0	0	0	0	0	0	0	5	0	0	5	0	0	0	5	0	9	23	0	0	7	0	0	0	0
1418	Bacteria	Firmicutes	Bacilli	Alicyclobacillales	Alicyclobacillaceae	Tumebacillus	NA	0	0	0	0	0	0	0	0	0	0	0	0	0	0	0	0	0	0	0	0	0	0	0	0	0	0	0	0	0	0	0	0	0	0	0	14	0	0	23	0	0	0
1419	Bacteria	Cyanobacteria	Cyanobacteriia	Chloroplast	NA	NA	NA	0	0	0	0	0	0	0	0	0	0	0	0	0	0	0	0	0	0	0	0	0	0	0	0	0	0	0	0	0	0	0	0	0	0	0	0	0	0	0	0	0	0
1420	Bacteria	Firmicutes	Bacilli	Paenibacillales	Paenibacillaceae	NA	NA	0	0	0	0	0	0	0	0	0	0	0	0	0	0	0	0	0	0	0	0	0	0	0	0	0	0	0	0	0	0	0	0	0	0	0	0	0	0	0	0	0	0
1421	Bacteria	Nitrospirota	Nitrospiria	Nitrospirales	Nitrospiraceae	Nitrospira	NA	0	3	0	0	0	0	0	0	0	0	0	0	0	0	0	3	0	0	3	0	0	0	0	0	0	0	0	0	0	3	0	0	6	7	18	0	0	0	0	0	0	0
1422	Bacteria	Bacteroidota	Bacteroidia	Chitinophagales	NA	NA	NA	0	0	0	0	0	0	0	0	0	0	5	0	0	0	0	0	0	0	0	0	0	0	0	0	0	0	0	0	0	0	0	0	0	0	0	0	0	0	0	0	0	0
1423	Bacteria	Bacteroidota	Bacteroidia	Cytophagales	Cyclobacteriaceae	Imperialibacter	NA	0	0	0	0	0	0	0	0	0	0	0	0	0	0	0	0	0	0	0	0	0	0	0	0	0	0	0	0	0	0	0	0	0	12	0	0	0	0	0	0	0	0
1424	Bacteria	Actinobacteriota	Actinobacteria	Micrococcales	Microbacteriaceae	Microbacterium	NA	0	0	0	0	0	0	0	0	0	0	0	0	0	0	0	0	0	0	0	0	0	0	0	0	0	0	0	0	0	0	0	0	0	0	0	0	0	0	0	0	0	0
1425	Bacteria	Actinobacteriota	Thermoleophilia	Gaiellales	NA	NA	NA	0	0	0	6	0	0	0	0	0	0	0	0	0	0	4	0	0	0	0	0	0	0	0	0	0	0	0	0	0	0	0	0	0	0	10	0	0	0	0	0	0	5
1426	Bacteria	Gemmatimonadota	Longimicrobia	Longimicrobiales	Longimicrobiaceae	NA	NA	0	0	0	0	0	6	0	0	0	8	0	11	0	1	0	0	0	0	1	1	0	0	0	0	0	0	11	0	0	0	0	0	2	0	0	0	0	1	1	11	0	0
1427	Bacteria	Myxococcota	Polyangia	Polyangiales	Sandaracinaceae	NA	NA	0	0	0	0	0	0	0	0	31	0	0	0	0	0	0	0	0	0	0	0	0	0	0	0	0	0	0	0	0	0	0	0	0	0	0	0	0	0	0	0	0	0
1428	Bacteria	Proteobacteria	Alphaproteobacteria	Caulobacterales	Caulobacteraceae	Brevundimonas	NA	0	0	0	0	0	0	0	0	0	0	0	0	0	0	23	0	0	0	0	0	0	0	0	0	24	0	0	0	0	0	0	0	0	0	0	0	43	0	0	0	0	0
1429	Bacteria	Acidobacteriota	Vicinamibacteria	Vicinamibacterales	Vicinamibacteraceae	NA	NA	0	0	0	0	0	0	0	0	0	0	0	0	0	0	0	0	0	0	0	0	0	0	0	0	0	0	0	0	0	0	0	0	9	28	13	0	0	0	0	0	0	0
1430	Bacteria	Proteobacteria	Gammaproteobacteria	Xanthomonadales	Xanthomonadaceae	Pseudoxanthomonas	mexicana	0	0	0	0	0	0	0	0	0	0	0	35	0	0	0	0	0	0	0	0	0	0	0	0	0	0	0	0	0	0	0	0	0	0	0	0	0	0	0	0	0	0
1431	Bacteria	Actinobacteriota	Acidimicrobiia	IMCC26256	NA	NA	NA	0	0	0	0	0	0	0	0	0	0	0	0	4	0	0	0	0	0	6	0	0	0	0	7	4	0	0	0	0	0	0	8	0	0	14	0	0	4	0	0	0	0
1432	Bacteria	Verrucomicrobiota	Verrucomicrobiae	Verrucomicrobiales	Rubritaleaceae	Haloferula	NA	0	0	0	0	0	0	0	0	0	0	0	0	0	0	0	0	0	0	0	0	0	0	0	0	0	0	0	0	0	0	0	0	0	0	0	0	0	0	0	0	0	0
1433	Bacteria	Actinobacteriota	Actinobacteria	Micromonosporales	Micromonosporaceae	Actinoplanes	NA	0	0	0	0	71	0	0	0	0	0	0	0	0	0	0	0	0	0	0	0	0	0	0	0	0	0	0	0	0	0	0	0	0	0	0	0	0	0	0	0	0	0
1434	Bacteria	Chloroflexi	Chloroflexia	Thermomicrobiales	JG30-KF-CM45	NA	NA	0	0	0	0	0	0	0	0	0	0	0	0	0	0	16	0	0	0	0	11	0	0	0	0	0	0	0	0	0	0	0	0	0	0	0	0	0	0	0	0	0	0
1435	Bacteria	Proteobacteria	Gammaproteobacteria	Xanthomonadales	Xanthomonadaceae	Lysobacter	NA	0	0	0	0	0	0	0	0	0	0	0	0	0	0	0	0	0	0	0	0	0	0	0	0	0	0	0	0	0	0	0	0	0	0	0	0	0	0	0	0	0	0
1436	Bacteria	Acidobacteriota	Subgroup_5	NA	NA	NA	NA	0	0	0	0	8	0	0	0	0	0	0	0	4	0	0	6	0	0	0	0	0	0	0	0	8	0	0	0	0	0	0	0	0	0	7	0	0	0	0	0	0	0
1437	Bacteria	Planctomycetota	Phycisphaerae	Tepidisphaerales	WD2101_soil_group	NA	NA	0	0	0	0	0	0	0	0	24	0	0	0	0	0	0	0	0	0	0	0	0	0	0	0	0	0	0	0	0	22	0	0	0	0	0	0	0	0	0	0	0	0
1438	Bacteria	Proteobacteria	Alphaproteobacteria	Micavibrionales	Micavibrionaceae	NA	NA	0	0	0	0	0	0	0	0	0	0	0	0	0	0	0	0	0	0	0	0	0	0	0	4	0	3	0	0	0	0	0	0	0	12	5	0	0	0	0	0	0	0
1439	Bacteria	Verrucomicrobiota	Verrucomicrobiae	Verrucomicrobiales	Verrucomicrobiaceae	Roseimicrobium	NA	0	0	0	0	6	0	0	0	0	0	0	0	3	0	4	0	0	0	0	0	0	6	0	0	7	0	0	0	0	0	0	0	0	0	0	0	0	0	0	0	0	0
1440	Bacteria	Firmicutes	Bacilli	Bacillales	Bacillaceae	Bacillus	NA	8	0	0	0	0	0	0	0	0	0	8	0	0	0	0	0	0	0	0	0	0	0	0	0	0	0	0	0	0	0	0	0	1	5	0	0	0	0	0	0	0	0
1441	Bacteria	Bacteroidota	Bacteroidia	Chitinophagales	Chitinophagaceae	Edaphobaculum	NA	0	0	0	0	0	0	0	0	0	0	0	0	0	0	0	0	0	0	0	0	0	0	0	0	0	0	0	0	0	0	0	0	0	4	0	0	0	0	0	0	0	0
1442	Bacteria	Chloroflexi	KD4-96	NA	NA	NA	NA	0	0	0	0	0	0	0	0	0	0	0	0	0	0	0	0	0	0	0	0	0	0	0	0	0	0	0	0	0	0	0	0	0	0	0	0	0	0	0	0	0	0
1443	Bacteria	Gemmatimonadota	S0134_terrestrial_group	NA	NA	NA	NA	13	0	0	0	0	0	0	0	0	0	0	0	0	0	0	0	0	0	0	9	0	0	0	0	0	0	0	0	0	0	0	0	0	0	0	0	0	0	0	0	0	0
1444	Bacteria	Bacteroidota	Bacteroidia	Flavobacteriales	Flavobacteriaceae	NA	NA	0	0	0	0	0	0	0	0	0	0	0	0	0	0	0	0	0	0	0	0	0	14	0	0	0	0	0	0	0	0	0	0	0	0	0	0	0	0	0	0	0	0
1445	Bacteria	Proteobacteria	Gammaproteobacteria	Xanthomonadales	Xanthomonadaceae	Pseudoxanthomonas	wuyuanensis	0	0	0	0	0	0	8	0	0	0	0	0	0	9	0	0	0	0	0	0	0	0	9	0	7	0	0	0	0	0	0	0	0	0	0	0	0	0	0	0	0	0
1446	Bacteria	Chloroflexi	KD4-96	NA	NA	NA	NA	0	0	0	0	0	0	0	0	10	0	0	4	0	0	0	0	0	0	0	0	0	0	0	0	0	0	0	0	0	0	0	0	0	6	9	0	0	0	0	0	0	0
1447	Bacteria	Proteobacteria	Alphaproteobacteria	Sphingomonadales	Sphingomonadaceae	Altererythrobacter	NA	0	0	0	0	0	0	0	0	0	0	0	0	0	0	0	0	0	0	0	0	0	0	0	0	24	0	0	0	0	0	0	0	0	0	0	0	0	0	0	0	0	0
1448	Bacteria	Proteobacteria	Gammaproteobacteria	Xanthomonadales	Xanthomonadaceae	Lysobacter	NA	0	0	0	0	0	0	0	0	0	0	0	0	0	0	0	0	0	0	0	0	0	0	0	0	0	0	0	0	0	0	0	0	21	0	0	0	0	0	0	0	0	0
1449	Bacteria	Planctomycetota	Planctomycetes	Pirellulales	Pirellulaceae	Pir4_lineage	NA	0	0	0	0	0	0	0	0	0	0	0	0	0	0	0	0	0	0	0	0	0	0	0	18	0	0	0	0	0	0	0	0	0	0	0	0	0	0	0	0	0	0
1450	Bacteria	Proteobacteria	Gammaproteobacteria	Xanthomonadales	Xanthomonadaceae	Lysobacter	NA	0	0	0	0	0	0	0	0	0	0	0	0	0	0	0	0	0	0	0	0	0	0	0	0	0	0	0	0	0	0	0	0	0	0	0	0	0	21	0	0	0	0
1451	Bacteria	Patescibacteria	Saccharimonadia	Saccharimonadales	NA	NA	NA	0	0	0	0	0	0	0	0	0	0	0	0	0	0	0	0	0	0	0	0	0	0	0	0	0	0	0	0	0	0	0	0	0	0	0	0	0	0	0	0	0	0
1452	Bacteria	Proteobacteria	Alphaproteobacteria	Micavibrionales	Micavibrionaceae	NA	NA	0	0	0	7	0	0	0	0	7	0	2	0	0	0	0	0	0	0	0	0	0	0	3	0	0	0	0	0	0	6	0	0	0	8	14	0	0	0	0	0	0	0
1453	Bacteria	Bacteroidota	Bacteroidia	Chitinophagales	Chitinophagaceae	Flavisolibacter	NA	0	0	0	0	0	0	0	6	0	0	0	0	0	0	3	0	0	0	0	0	0	0	0	6	11	0	0	0	0	0	0	0	0	0	0	0	0	0	4	0	0	0
1454	Bacteria	Bacteroidota	Bacteroidia	Cytophagales	Microscillaceae	NA	NA	0	0	0	16	0	0	0	0	0	0	0	0	0	0	0	0	0	0	0	0	0	0	0	0	0	0	0	6	0	0	0	0	0	0	14	0	0	0	0	0	0	0
1455	Bacteria	Patescibacteria	Parcubacteria	NA	NA	NA	NA	0	0	0	0	0	0	0	0	0	0	0	0	0	0	0	0	2	0	0	0	0	0	0	0	0	0	0	0	0	0	0	0	0	0	4	3	0	0	0	0	0	0
1456	Bacteria	Proteobacteria	Gammaproteobacteria	EPR3968-O8a-Bc78	NA	NA	NA	0	0	0	0	0	0	0	0	0	0	0	0	0	0	0	0	0	0	0	0	0	0	4	0	0	0	0	0	0	0	0	0	7	7	6	0	0	4	0	0	0	0
1457	Bacteria	Proteobacteria	Gammaproteobacteria	NA	NA	NA	NA	0	0	0	0	0	0	0	0	0	0	0	0	0	0	0	0	0	0	0	0	0	0	0	0	0	0	0	0	0	2	0	0	0	0	0	0	0	0	0	0	0	0
1458	Bacteria	Actinobacteriota	Thermoleophilia	Solirubrobacterales	67-14	NA	NA	0	0	0	0	0	0	0	0	0	0	0	0	0	0	0	0	0	0	0	0	0	0	0	0	0	0	0	0	0	0	0	0	0	0	0	0	0	0	0	0	0	0
1459	Bacteria	Chloroflexi	Anaerolineae	Anaerolineales	Anaerolineaceae	NA	NA	0	0	0	0	0	0	0	0	0	0	0	0	0	0	0	0	0	0	0	0	0	0	0	0	0	0	0	0	0	0	0	0	0	0	0	0	0	0	0	0	0	0
1460	Bacteria	Armatimonadota	NA	NA	NA	NA	NA	0	0	0	6	0	0	0	0	0	0	0	0	0	0	0	0	0	0	0	0	0	0	0	0	0	0	0	0	0	0	0	0	0	0	6	0	0	0	0	0	0	0
1461	Bacteria	Bdellovibrionota	Oligoflexia	0319-6G20	NA	NA	NA	0	0	0	0	0	0	0	0	9	0	0	2	0	0	0	0	0	0	0	0	0	0	0	0	0	0	2	0	0	3	0	0	4	9	0	0	0	0	0	0	0	0
1462	Bacteria	Gemmatimonadota	Gemmatimonadetes	Gemmatimonadales	Gemmatimonadaceae	NA	NA	0	0	0	0	0	0	0	0	9	0	0	0	0	0	0	0	0	0	9	0	0	0	0	0	0	0	8	0	3	0	0	0	0	9	0	0	0	0	0	0	0	0
1463	Bacteria	Planctomycetota	Planctomycetes	Gemmatales	Gemmataceae	NA	NA	0	0	0	0	0	0	0	0	0	0	0	0	0	0	0	0	0	0	14	0	0	0	0	0	0	0	0	0	0	0	0	0	0	0	0	0	0	0	0	0	0	0
1464	Bacteria	Proteobacteria	Alphaproteobacteria	Micavibrionales	Micavibrionaceae	NA	NA	0	0	0	0	0	0	0	0	0	0	0	0	0	0	0	0	0	0	0	0	0	0	0	0	0	0	0	0	0	0	0	0	0	17	11	0	0	0	0	0	0	0
1465	Bacteria	Proteobacteria	Gammaproteobacteria	CCD24	NA	NA	NA	0	0	0	0	0	0	0	0	0	0	0	0	0	0	0	0	0	0	0	0	0	0	0	0	0	0	0	0	0	0	0	0	0	0	13	0	0	0	0	0	0	0
1466	Bacteria	Gemmatimonadota	Longimicrobia	Longimicrobiales	Longimicrobiaceae	NA	NA	6	8	5	0	0	9	0	0	0	0	0	0	0	0	0	0	0	0	0	0	0	0	0	0	4	0	0	0	0	0	0	0	0	0	0	0	0	0	0	0	0	0
1467	Bacteria	Planctomycetota	Phycisphaerae	Tepidisphaerales	WD2101_soil_group	NA	NA	0	0	0	0	6	0	0	0	8	0	0	0	0	0	0	0	0	0	0	0	0	0	0	0	0	0	0	0	0	0	0	0	0	0	0	0	7	0	0	0	0	4
1468	Bacteria	Proteobacteria	Alphaproteobacteria	Ferrovibrionales	Ferrovibrionales_fa	Taonella	NA	0	0	0	0	0	0	0	0	0	0	0	0	0	0	0	0	0	0	0	0	0	0	0	4	0	0	0	0	0	0	0	0	0	4	0	0	3	0	0	0	0	3
1469	Bacteria	Myxococcota	Polyangia	Polyangiales	Polyangiaceae	Jahnella	NA	0	0	0	0	0	0	0	0	0	0	0	0	0	0	0	0	0	0	0	0	0	0	0	0	0	0	0	0	0	0	0	0	5	0	0	0	0	0	0	0	0	0
1470	Bacteria	Bacteroidota	Bacteroidia	Cytophagales	Microscillaceae	NA	NA	0	7	0	0	0	0	0	0	0	0	0	0	0	0	0	0	0	0	0	0	0	0	0	0	7	0	0	0	0	0	0	0	8	0	0	0	0	0	0	0	0	0
1471	Bacteria	NA	NA	NA	NA	NA	NA	0	0	0	8	0	0	0	0	0	2	0	3	0	0	0	0	0	0	0	0	0	0	0	0	0	0	0	0	0	0	0	0	3	0	8	0	0	2	0	0	0	0
1472	Bacteria	Proteobacteria	Alphaproteobacteria	Rhodospirillales	Magnetospiraceae	NA	NA	0	0	0	4	3	0	0	0	6	0	0	0	0	3	0	0	0	0	0	0	0	0	0	0	0	0	0	0	0	0	0	0	0	0	6	0	0	0	0	0	0	0
1473	Bacteria	Firmicutes	Bacilli	Bacillales	Bacillaceae	Bacillus	NA	0	0	0	0	0	0	0	0	0	0	0	18	0	0	0	0	0	0	0	0	0	0	0	0	0	0	0	0	0	0	0	0	9	0	0	0	0	0	0	0	0	0
1474	Bacteria	Gemmatimonadota	Gemmatimonadetes	Gemmatimonadales	Gemmatimonadaceae	NA	NA	0	0	0	0	0	0	0	0	0	0	0	0	0	0	0	0	0	0	16	0	0	0	17	0	0	0	0	0	0	0	0	0	0	0	0	0	0	0	0	0	0	0
1475	Bacteria	Bacteroidota	Bacteroidia	Flavobacteriales	Crocinitomicaceae	Fluviicola	NA	0	0	0	0	0	0	0	0	0	0	0	0	0	0	0	0	0	0	0	0	0	0	0	0	0	0	0	0	0	0	0	0	0	0	0	0	0	0	0	0	0	0
1476	Bacteria	Bacteroidota	Bacteroidia	Cytophagales	Hymenobacteraceae	Pontibacter	NA	0	0	0	0	0	0	0	0	0	0	0	0	0	0	19	0	0	0	0	0	0	0	0	0	0	0	0	0	0	0	0	0	0	0	0	0	0	0	0	0	0	0
1477	Bacteria	Firmicutes	Bacilli	Bacillales	Bacillaceae	Bacillus	NA	0	0	0	0	0	0	0	0	0	0	0	0	0	0	0	0	0	0	0	67	0	0	0	0	0	0	0	0	0	0	0	0	0	0	0	0	0	0	0	0	0	0
1478	Bacteria	Proteobacteria	Alphaproteobacteria	Rhizobiales	Devosiaceae	NA	NA	0	0	0	0	0	0	0	0	0	0	0	0	0	0	0	0	0	0	0	0	0	0	0	0	0	0	0	0	0	0	0	7	0	6	11	0	0	0	0	4	0	0
1479	Bacteria	Patescibacteria	Saccharimonadia	Saccharimonadales	LWQ8	NA	NA	0	0	0	0	0	0	0	0	0	0	0	0	0	0	0	0	0	0	0	0	0	0	0	0	0	0	0	0	0	0	0	0	0	0	0	0	0	0	0	0	0	0
1480	Bacteria	Dependentiae	Babeliae	Babeliales	NA	NA	NA	0	0	0	0	7	0	0	4	0	0	0	0	0	0	0	0	0	0	0	0	5	0	0	0	0	0	0	0	0	0	0	0	0	0	0	0	0	24	5	0	0	0
1481	Bacteria	Firmicutes	Bacilli	Bacillales	Planococcaceae	Lysinibacillus	NA	0	0	0	0	0	0	7	0	0	0	0	14	0	0	0	0	0	0	0	0	0	0	0	0	0	0	0	0	0	0	0	0	0	0	0	0	0	0	0	0	0	0
1482	Bacteria	Gemmatimonadota	Longimicrobia	Longimicrobiales	Longimicrobiaceae	NA	NA	0	0	0	0	0	0	0	0	0	0	0	0	0	0	0	0	0	0	0	26	17	0	0	0	0	0	0	0	0	0	0	0	0	0	0	0	0	0	0	0	0	0
1483	Bacteria	Elusimicrobiota	Elusimicrobia	Lineage_IV	NA	NA	NA	0	0	0	0	0	0	0	0	0	0	0	0	0	0	0	0	0	0	0	0	0	0	4	0	0	0	0	0	0	0	0	0	0	0	20	0	0	0	0	0	0	0
1484	Bacteria	Bacteroidota	Bacteroidia	Cytophagales	Hymenobacteraceae	Pontibacter	NA	0	0	0	0	0	0	0	0	0	0	0	0	0	0	0	0	0	0	0	0	0	0	0	0	0	0	0	0	0	0	0	0	0	0	0	0	0	0	0	0	22	0
1485	Bacteria	Planctomycetota	Phycisphaerae	Tepidisphaerales	WD2101_soil_group	NA	NA	0	6	0	0	0	0	0	0	0	0	0	0	0	0	0	0	0	0	0	0	0	0	0	0	0	2	0	0	0	0	0	0	0	0	8	0	0	0	0	0	0	0
1486	NA	NA	NA	NA	NA	NA	NA	0	0	0	12	0	0	0	0	0	0	5	0	5	0	12	0	0	0	0	0	0	0	0	0	0	0	0	0	0	0	0	0	0	0	0	0	0	0	0	0	0	0
1487	Bacteria	Actinobacteriota	Actinobacteria	Pseudonocardiales	Pseudonocardiaceae	Pseudonocardia	bannensis	0	0	0	0	0	0	0	0	0	0	0	9	0	0	0	0	0	0	0	0	0	0	0	0	0	0	0	0	0	14	0	0	0	0	11	0	0	0	0	0	0	0
1488	Bacteria	Bacteroidota	Bacteroidia	Chitinophagales	Chitinophagaceae	Edaphobaculum	NA	0	0	0	0	0	0	0	0	0	0	0	0	0	0	10	11	0	0	0	0	0	0	0	0	0	0	0	0	0	0	0	10	0	0	0	0	0	0	0	0	0	0
1489	Bacteria	Gemmatimonadota	BD2-11_terrestrial_group	NA	NA	NA	NA	0	0	0	0	0	0	0	0	0	0	0	0	0	0	0	0	0	8	0	0	0	0	0	0	0	0	0	0	0	0	0	0	0	0	0	0	0	0	0	0	6	0
1490	Bacteria	Planctomycetota	Phycisphaerae	Phycisphaerales	Phycisphaeraceae	NA	NA	0	0	0	0	0	0	0	0	0	0	0	0	0	0	0	0	0	0	0	0	0	0	0	0	0	0	0	0	0	0	0	0	0	0	0	0	0	0	0	0	0	0
1491	Bacteria	Planctomycetota	Planctomycetes	Planctomycetales	NA	NA	NA	0	0	0	0	0	0	0	0	0	0	0	0	0	4	3	0	0	0	0	0	2	0	0	0	0	0	0	0	0	0	0	0	11	0	5	0	0	0	0	0	0	0
1492	Bacteria	Proteobacteria	Gammaproteobacteria	Burkholderiales	Comamonadaceae	Ramlibacter	NA	0	0	0	0	0	0	0	0	0	0	0	0	0	0	0	0	0	0	0	0	0	0	3	0	0	0	0	0	0	0	0	0	0	0	0	0	0	0	0	0	0	0
1493	Bacteria	Bacteroidota	Bacteroidia	Chitinophagales	Chitinophagaceae	Edaphobaculum	NA	0	0	0	0	0	0	0	0	0	0	0	0	0	0	0	0	0	0	0	0	0	0	0	0	0	0	0	0	0	0	0	0	0	0	0	0	15	0	0	0	0	0
1494	Bacteria	Bacteroidota	Bacteroidia	Sphingobacteriales	Sphingobacteriaceae	NA	NA	0	0	0	0	0	0	0	0	0	0	0	0	0	0	0	0	0	0	0	0	0	0	0	0	0	0	0	0	0	0	0	0	0	0	0	0	0	0	0	0	0	0
1495	Bacteria	Bacteroidota	Bacteroidia	Chitinophagales	Chitinophagaceae	Edaphobaculum	NA	0	0	0	0	0	0	0	0	0	0	0	0	0	0	0	0	0	0	0	0	0	0	0	0	0	0	0	0	0	0	0	0	0	0	0	0	0	0	0	0	0	0
1496	Bacteria	Firmicutes	Symbiobacteriia	Symbiobacteriales	Symbiobacteraceae	NA	NA	0	0	0	5	0	0	0	0	0	0	0	8	0	0	5	0	0	0	0	0	0	0	0	0	4	0	0	0	0	7	0	0	10	0	0	0	0	0	0	0	0	0
1497	Bacteria	Bacteroidota	Bacteroidia	Flavobacteriales	Flavobacteriaceae	Salinimicrobium	NA	0	0	0	0	0	15	0	0	0	0	0	0	0	0	0	0	0	0	0	0	0	0	0	0	0	0	0	0	0	0	0	0	0	0	0	22	0	0	0	0	0	0
1498	Bacteria	Bacteroidota	Bacteroidia	Cytophagales	Hymenobacteraceae	Pontibacter	NA	0	0	0	0	0	0	0	0	12	0	0	0	0	0	0	0	0	0	0	0	0	0	0	0	0	0	0	0	0	0	0	0	12	0	0	0	0	0	0	0	0	0
1499	Bacteria	Planctomycetota	Phycisphaerae	Phycisphaerales	Phycisphaeraceae	SM1A02	NA	3	0	0	3	3	0	0	0	0	0	0	0	0	0	0	0	0	0	0	0	0	0	0	0	0	0	0	0	0	0	0	0	0	4	13	0	0	0	0	0	0	0
1500	Bacteria	Hydrogenedentes	Hydrogenedentia	Hydrogenedentiales	Hydrogenedensaceae	NA	NA	0	0	0	0	0	0	0	0	0	0	0	0	0	0	0	4	0	0	0	0	0	0	0	0	0	0	0	0	0	0	0	0	0	0	9	0	0	0	0	0	0	0
1501	Bacteria	Proteobacteria	Gammaproteobacteria	Burkholderiales	Nitrosomonadaceae	MND1	NA	0	0	0	0	0	0	0	0	0	0	0	0	0	0	0	0	0	0	0	0	0	0	0	0	0	0	0	0	0	0	0	9	0	13	0	0	0	0	0	0	0	0
1502	Bacteria	Gemmatimonadota	Gemmatimonadetes	Gemmatimonadales	Gemmatimonadaceae	NA	NA	0	0	0	0	0	0	0	0	0	0	0	0	0	0	0	0	0	0	0	0	0	0	0	0	0	0	0	0	0	0	0	0	0	0	0	0	0	0	0	0	0	0
1503	Bacteria	Gemmatimonadota	Gemmatimonadetes	Gemmatimonadales	Gemmatimonadaceae	NA	NA	0	0	0	0	0	0	0	0	0	0	0	0	0	0	0	0	0	0	0	0	0	0	0	0	0	0	0	0	0	0	0	0	0	0	0	0	0	0	0	0	0	0
1504	Bacteria	Cyanobacteria	Cyanobacteriia	Chloroplast	NA	NA	NA	0	0	0	0	0	0	0	0	0	0	0	0	0	0	0	0	0	0	0	0	0	0	0	0	0	0	0	0	0	0	0	0	0	0	0	0	0	0	0	0	0	0
1505	Bacteria	Verrucomicrobiota	Verrucomicrobiae	Pedosphaerales	Pedosphaeraceae	NA	NA	0	0	0	3	3	0	0	0	0	0	0	0	0	0	0	0	0	0	0	0	0	0	0	0	0	0	0	0	0	0	0	0	0	3	14	0	0	0	0	0	0	0
1506	Bacteria	Firmicutes	Bacilli	Alicyclobacillales	Alicyclobacillaceae	Tumebacillus	NA	0	0	0	0	0	0	0	0	0	0	0	0	0	10	0	0	0	0	0	0	0	0	0	0	0	0	0	0	0	0	0	0	0	0	0	0	0	0	0	0	0	0
1507	Bacteria	Proteobacteria	Gammaproteobacteria	Nitrosococcales	Methylophagaceae	Methylophaga	NA	0	0	0	0	0	0	0	0	0	0	0	0	0	0	0	0	0	13	0	0	0	0	0	0	0	0	0	0	0	0	0	0	0	0	0	0	0	0	0	0	0	0
1508	Bacteria	Patescibacteria	ABY1	Candidatus_Magasanikbacteria	NA	NA	NA	0	0	0	5	0	0	0	0	0	0	0	0	0	0	0	0	0	0	0	0	0	0	0	0	0	0	0	0	0	0	0	0	0	0	0	0	0	0	0	0	0	0
1509	Bacteria	Proteobacteria	Gammaproteobacteria	Nitrosococcales	Methylophagaceae	Methylophaga	NA	0	0	0	0	0	0	0	0	0	0	0	13	0	0	0	0	0	0	0	0	0	0	0	0	0	0	0	0	0	0	0	0	0	0	0	0	0	0	0	0	0	0
1510	Bacteria	Gemmatimonadota	Longimicrobia	Longimicrobiales	Longimicrobiaceae	NA	NA	0	0	0	0	0	0	0	0	0	0	0	0	0	0	0	0	0	0	0	0	21	0	0	0	0	0	0	0	0	0	0	0	11	0	11	0	0	0	0	0	0	0
1511	Bacteria	Planctomycetota	Planctomycetes	Planctomycetales	NA	NA	NA	0	0	0	0	0	0	0	0	0	0	0	0	0	0	0	0	0	0	0	0	0	0	0	0	0	4	0	0	0	0	0	0	0	0	0	0	0	0	0	0	0	0
1512	Bacteria	Proteobacteria	Gammaproteobacteria	Burkholderiales	Comamonadaceae	Rubrivivax	NA	0	0	0	0	0	0	0	0	0	0	0	0	0	0	0	0	0	0	0	0	0	0	0	0	0	0	0	0	0	0	0	0	0	0	5	0	0	0	0	0	0	0
1513	Bacteria	Proteobacteria	Alphaproteobacteria	Sphingomonadales	Sphingomonadaceae	Qipengyuania	NA	0	0	0	0	0	0	0	0	0	0	0	0	0	0	0	0	0	0	0	0	0	0	0	0	0	0	0	0	0	0	0	0	0	0	0	0	0	0	0	0	0	0
1514	Bacteria	Bdellovibrionota	Oligoflexia	0319-6G20	NA	NA	NA	0	0	0	3	0	0	0	0	0	0	0	0	0	0	0	0	0	0	0	0	0	0	4	0	0	0	0	0	0	0	0	0	0	7	5	0	0	0	0	0	2	0
1515	Bacteria	Chloroflexi	Anaerolineae	Caldilineales	Caldilineaceae	Litorilinea	NA	0	0	0	0	0	0	0	0	0	0	0	5	0	0	0	0	0	0	0	0	0	0	0	0	0	0	0	0	0	0	0	0	0	14	9	3	0	0	0	0	8	0
1516	Bacteria	Proteobacteria	Gammaproteobacteria	Burkholderiales	Oxalobacteraceae	Massilia	NA	0	0	0	0	0	0	0	0	0	0	0	0	0	0	0	7	0	0	0	0	0	0	0	0	14	0	0	0	0	0	4	0	7	0	0	0	7	0	0	0	0	0
1517	Bacteria	Proteobacteria	Alphaproteobacteria	Sphingomonadales	Sphingomonadaceae	Rhizorhapis	NA	0	0	0	0	0	0	0	0	0	0	0	0	0	0	0	0	0	0	0	0	0	0	10	0	0	0	0	0	0	0	0	0	0	0	0	0	0	0	0	0	0	0
1518	Bacteria	Bacteroidota	Bacteroidia	Cytophagales	Hymenobacteraceae	Pontibacter	NA	0	0	0	0	0	0	0	0	0	0	0	0	0	0	0	0	0	0	0	0	0	0	0	0	0	0	0	0	0	0	0	0	32	0	0	0	0	0	0	0	0	0
1519	Bacteria	Myxococcota	Polyangia	Haliangiales	Haliangiaceae	Haliangium	NA	0	0	0	0	0	0	0	2	0	0	0	0	0	0	0	0	0	0	0	0	0	0	0	0	2	0	0	0	0	0	0	0	0	0	5	0	0	0	0	3	0	0
1520	Bacteria	Chloroflexi	Anaerolineae	SBR1031	NA	NA	NA	0	0	0	0	0	0	0	0	0	0	0	0	0	0	0	0	0	0	0	0	0	0	0	0	0	0	0	0	0	0	0	0	0	0	5	0	5	0	0	0	0	0
1521	Bacteria	Bacteroidota	Bacteroidia	Chitinophagales	Chitinophagaceae	Niastella	NA	0	0	0	0	0	0	0	0	0	0	0	0	0	0	0	0	0	0	18	0	0	0	0	0	0	0	0	0	0	0	0	0	0	0	0	0	0	0	0	0	0	0
1522	Bacteria	Bacteroidota	Rhodothermia	Rhodothermales	Rhodothermaceae	NA	NA	0	0	0	0	0	0	0	0	0	0	0	0	0	0	0	0	0	0	0	3	3	0	0	0	0	0	0	0	0	0	2	0	0	0	0	0	0	0	3	0	0	0
1523	Bacteria	Proteobacteria	Alphaproteobacteria	Sphingomonadales	Sphingomonadaceae	Altererythrobacter	NA	0	0	0	0	0	0	0	0	0	0	0	0	0	0	0	0	0	0	0	0	0	0	0	0	0	0	0	0	0	0	0	0	0	0	0	0	0	0	0	0	0	0
1524	Bacteria	Proteobacteria	Gammaproteobacteria	Oceanospirillales	Pseudohongiellaceae	BIyi10	NA	0	0	0	22	0	0	0	0	0	0	0	0	0	0	0	0	0	0	0	0	0	0	0	0	0	0	0	0	0	0	0	0	11	0	0	12	0	0	0	0	0	0
1525	Bacteria	Hydrogenedentes	Hydrogenedentia	Hydrogenedentiales	Hydrogenedensaceae	NA	NA	0	0	0	0	0	0	0	0	4	0	0	0	2	0	0	0	0	0	0	0	0	0	0	0	0	0	0	0	0	0	0	0	0	0	0	0	0	0	0	0	0	0
1526	Bacteria	Myxococcota	Myxococcia	Myxococcales	Vulgatibacteraceae	Vulgatibacter	NA	0	0	0	0	0	0	0	0	0	0	12	0	0	0	0	0	0	0	10	0	0	0	0	0	0	5	0	0	0	0	0	0	0	0	0	0	0	0	0	0	0	0
1527	Bacteria	Proteobacteria	Alphaproteobacteria	Sphingomonadales	Sphingomonadaceae	Novosphingobium	NA	0	0	0	0	0	0	0	0	0	0	0	14	0	0	0	0	0	0	0	0	0	0	0	0	0	0	0	0	0	0	0	0	0	0	0	0	0	0	0	0	0	0
1528	Bacteria	Patescibacteria	Saccharimonadia	Saccharimonadales	NA	NA	NA	0	0	0	0	0	0	0	0	0	0	0	0	0	0	7	0	0	0	0	0	3	0	0	0	0	0	0	0	0	0	0	0	5	2	3	0	0	0	2	0	0	6
1529	Bacteria	Actinobacteriota	Actinobacteria	Propionibacteriales	Nocardioidaceae	Nocardioides	NA	0	0	0	0	0	0	0	0	0	0	0	0	0	0	0	0	0	0	0	0	0	0	0	0	32	0	0	0	0	0	0	0	0	0	0	0	0	0	0	0	0	0
1530	Bacteria	Actinobacteriota	Actinobacteria	Propionibacteriales	Nocardioidaceae	Kribbella	NA	0	0	6	0	0	0	0	0	0	0	0	0	0	0	0	0	0	0	0	0	0	0	0	0	0	0	0	0	0	0	0	0	0	0	0	0	0	0	0	0	0	0
1531	Bacteria	Firmicutes	Bacilli	Bacillales	Bacillaceae	Bacillus	NA	0	0	0	10	0	0	0	0	0	0	0	0	0	0	0	0	0	0	0	0	0	0	0	0	14	0	0	0	0	0	0	0	0	15	0	0	0	0	0	0	0	0
1532	Bacteria	Bdellovibrionota	Bdellovibrionia	Bacteriovoracales	Bacteriovoracaceae	Peredibacter	NA	0	0	0	0	0	0	0	0	0	0	0	0	0	0	0	0	0	0	0	0	0	6	0	0	0	0	0	0	0	0	0	0	0	0	0	0	0	0	0	0	0	0
1533	Bacteria	Acidobacteriota	Vicinamibacteria	Vicinamibacterales	Vicinamibacteraceae	NA	NA	0	0	0	0	0	0	0	0	0	0	0	0	0	0	0	0	0	0	0	0	0	0	0	0	0	0	0	0	0	0	0	0	0	12	12	0	0	0	0	0	8	0
1534	Bacteria	Bacteroidota	Bacteroidia	Chitinophagales	Chitinophagaceae	Niastella	NA	0	0	0	0	0	0	0	0	0	0	0	0	0	0	0	0	0	0	0	0	0	0	0	0	0	0	0	0	0	0	0	0	0	0	0	0	0	0	0	7	0	0
1535	Bacteria	Bacteroidota	Bacteroidia	Sphingobacteriales	Sphingobacteriaceae	Pedobacter	NA	0	0	0	0	0	0	0	0	0	0	0	0	0	0	0	0	0	0	0	0	0	0	0	0	0	0	0	0	0	0	0	0	0	0	0	0	0	0	0	0	0	0
1536	Bacteria	Proteobacteria	Gammaproteobacteria	Xanthomonadales	Xanthomonadaceae	Arenimonas	NA	0	0	0	0	0	0	0	0	0	0	0	0	0	0	0	0	0	0	0	0	0	0	0	0	0	0	0	0	0	0	0	0	0	0	0	0	0	0	0	0	0	0
1537	Bacteria	Proteobacteria	Gammaproteobacteria	Burkholderiales	B1-7BS	NA	NA	0	0	0	0	0	0	0	0	16	0	0	0	0	0	0	0	0	0	0	0	0	0	0	0	0	0	0	0	0	4	0	0	0	8	0	0	0	0	0	0	0	0
1538	Bacteria	Bacteroidota	Bacteroidia	Flavobacteriales	Flavobacteriaceae	Arenibacter	NA	0	0	0	0	0	0	0	0	0	0	0	0	0	0	0	0	0	0	0	0	0	0	0	0	0	0	11	0	0	0	0	0	0	0	0	0	0	0	0	0	0	0
1539	Bacteria	Firmicutes	Bacilli	Bacillales	Planococcaceae	Domibacillus	NA	0	0	0	0	0	0	0	0	0	0	0	0	0	0	0	0	0	0	0	0	0	0	0	0	0	0	0	0	0	0	0	0	102	0	0	0	0	0	0	0	0	0
1540	Bacteria	Proteobacteria	Gammaproteobacteria	Cellvibrionales	Cellvibrionaceae	NA	NA	0	0	0	0	0	0	0	0	0	0	0	0	0	0	0	0	0	0	0	0	0	0	0	0	0	0	0	0	0	0	0	0	0	0	0	0	0	0	0	0	0	0
1541	Bacteria	Actinobacteriota	Actinobacteria	Micrococcales	Micrococcaceae	Paenarthrobacter	NA	0	0	0	0	0	0	17	0	0	0	0	0	0	0	0	0	0	0	0	0	0	0	0	0	0	0	0	0	0	0	0	0	0	0	0	0	0	0	0	0	0	0
1542	Bacteria	Planctomycetota	Phycisphaerae	Tepidisphaerales	Tepidisphaeraceae	Tepidisphaera	NA	0	0	0	0	0	0	0	0	0	4	0	0	0	0	0	0	0	0	6	0	0	0	0	0	0	3	0	0	0	4	0	0	0	0	0	0	0	0	0	0	0	0
1543	Bacteria	Planctomycetota	Planctomycetes	Pirellulales	Pirellulaceae	Pir4_lineage	NA	0	0	0	0	0	0	0	0	0	0	0	0	0	0	0	0	0	0	0	0	0	0	0	0	6	0	0	0	0	0	0	0	11	7	10	0	0	0	0	0	0	0
1544	Bacteria	Proteobacteria	Alphaproteobacteria	Rhodospirillales	Rhodospirillaceae	NA	NA	0	0	0	0	0	0	0	0	0	0	0	0	0	0	0	0	0	0	0	0	0	0	0	0	0	0	0	0	0	0	0	0	0	17	0	0	0	0	0	0	0	0
1545	Bacteria	Patescibacteria	Saccharimonadia	Saccharimonadales	Saccharimonadaceae	TM7a	NA	0	0	0	0	0	0	0	0	0	0	0	0	0	0	0	0	0	0	0	0	0	0	0	0	0	0	0	0	0	0	0	0	0	0	11	0	0	0	0	0	0	0
1546	Bacteria	Bacteroidota	Bacteroidia	Cytophagales	Hymenobacteraceae	Pontibacter	NA	0	0	0	0	0	0	0	0	0	0	0	0	0	0	0	0	0	0	0	0	0	0	0	0	0	0	0	0	0	0	0	0	0	0	0	0	0	0	0	0	0	0
1547	Bacteria	Actinobacteriota	Actinobacteria	Micrococcales	Microbacteriaceae	Lysinimonas	NA	0	0	0	0	0	0	0	0	0	0	0	0	0	0	0	0	0	0	0	0	0	0	0	0	0	0	0	0	0	0	0	0	0	0	0	0	0	0	0	0	0	0
1548	Bacteria	Planctomycetota	Planctomycetes	Pirellulales	Pirellulaceae	Pirellula	NA	0	0	0	0	0	0	0	3	7	0	0	0	2	0	0	0	0	0	0	0	0	0	0	0	0	0	0	0	0	0	0	0	0	6	0	0	0	0	0	0	0	0
1549	Bacteria	Bacteroidota	Bacteroidia	Chitinophagales	Chitinophagaceae	Flavitalea	NA	0	0	0	0	0	0	0	0	0	0	0	0	0	0	0	0	0	0	0	0	0	0	0	0	0	0	0	0	0	0	0	29	0	0	0	0	0	0	0	0	0	0
1550	Bacteria	Proteobacteria	Gammaproteobacteria	Oceanospirillales	Halomonadaceae	Halomonas	NA	0	0	0	0	0	0	0	0	0	0	0	0	0	0	0	0	0	0	0	0	0	0	0	0	0	0	0	0	0	0	0	0	0	0	0	0	0	0	0	0	0	0
1551	Bacteria	Bacteroidota	Bacteroidia	Cytophagales	Hymenobacteraceae	Pontibacter	NA	0	0	0	0	0	0	0	0	0	0	0	0	0	0	0	0	0	0	0	0	0	0	0	0	0	0	0	0	0	0	0	0	0	0	0	0	0	0	0	0	0	0
1552	Bacteria	Planctomycetota	Planctomycetes	Pirellulales	Pirellulaceae	Pirellula	NA	0	0	0	0	0	0	0	3	0	0	0	0	9	0	0	0	0	0	0	0	0	0	0	0	0	0	0	0	0	0	0	0	0	0	0	0	0	0	7	0	10	0
1553	Bacteria	Proteobacteria	Alphaproteobacteria	Rhizobiales	Devosiaceae	Devosia	NA	0	0	0	0	0	0	0	0	0	0	0	5	0	0	0	0	0	13	0	10	0	0	0	0	0	0	0	0	0	0	0	0	0	0	0	0	0	0	0	0	0	0
1554	Bacteria	Bacteroidota	Bacteroidia	Cytophagales	Microscillaceae	NA	NA	0	0	0	0	0	0	0	0	0	0	0	0	0	0	0	0	0	0	0	0	0	0	0	0	0	0	0	0	0	0	0	0	0	21	0	0	0	0	0	0	0	0
1555	Bacteria	Chloroflexi	Chloroflexia	Thermomicrobiales	JG30-KF-CM45	NA	NA	0	0	0	0	0	0	0	0	0	0	0	0	0	0	0	0	0	0	0	0	0	0	0	0	0	0	0	0	0	0	0	0	0	21	0	0	0	0	0	0	0	0
1556	Bacteria	Proteobacteria	Gammaproteobacteria	Burkholderiales	Comamonadaceae	Methylibium	NA	0	0	0	0	0	0	0	0	0	0	0	0	0	0	0	0	0	0	0	0	0	0	0	0	0	0	0	0	0	0	0	0	0	0	0	0	0	0	0	0	0	0
1557	Bacteria	Actinobacteriota	Actinobacteria	Propionibacteriales	Propionibacteriaceae	Cutibacterium	NA	0	0	0	0	0	0	0	0	0	0	0	0	0	0	0	0	0	0	0	0	0	0	0	0	0	0	0	0	0	0	0	0	0	0	0	0	0	0	0	0	0	0
1558	Bacteria	Bacteroidota	Bacteroidia	Cytophagales	Cyclobacteriaceae	Imperialibacter	NA	0	0	0	0	0	0	0	0	7	0	4	0	0	0	0	0	0	0	8	0	0	0	0	0	0	0	0	0	0	11	0	0	0	0	0	0	0	0	0	0	0	0
1559	Bacteria	Cyanobacteria	Cyanobacteriia	Chloroplast	NA	NA	NA	0	0	0	0	0	0	0	0	0	0	0	5	0	0	0	0	0	0	0	0	0	0	0	0	0	0	0	0	0	0	0	0	0	5	0	0	0	0	0	0	0	0
1560	Bacteria	Bacteroidota	Bacteroidia	Cytophagales	Microscillaceae	NA	NA	0	0	0	0	0	0	0	0	0	0	0	0	0	0	0	0	0	6	0	0	0	0	0	0	0	0	0	0	0	0	0	0	0	0	0	0	0	0	0	0	4	0
1561	Bacteria	Proteobacteria	Gammaproteobacteria	CCD24	NA	NA	NA	0	0	0	0	0	0	0	0	0	0	0	0	0	0	0	0	0	0	6	0	0	0	0	0	0	0	0	0	0	0	0	0	0	10	0	0	0	0	0	0	0	0
1562	Bacteria	Proteobacteria	Gammaproteobacteria	Burkholderiales	TRA3-20	NA	NA	0	0	0	0	0	0	0	0	0	0	0	0	0	0	0	0	0	0	0	0	0	0	0	0	0	0	0	0	0	0	0	0	0	0	0	0	0	0	0	0	20	0
1563	Bacteria	Proteobacteria	Alphaproteobacteria	Rhizobiales	Hyphomicrobiaceae	NA	NA	0	0	0	0	0	0	0	0	8	0	0	0	0	0	0	0	0	0	0	0	0	0	0	0	0	0	0	0	0	0	0	0	0	0	0	0	0	0	0	0	0	0
1564	Bacteria	Elusimicrobiota	Elusimicrobia	Lineage_IV	NA	NA	NA	0	0	0	0	0	0	0	0	5	0	0	0	0	0	0	0	0	0	0	0	0	0	0	0	0	0	0	0	0	0	0	0	0	15	0	0	0	0	0	0	0	0
1565	Bacteria	Bacteroidota	Bacteroidia	Sphingobacteriales	Sphingobacteriaceae	Arcticibacter	NA	0	0	0	0	0	0	0	0	0	0	0	0	0	0	0	0	0	5	0	0	0	0	0	0	0	0	0	0	0	0	8	0	0	0	0	0	0	0	15	0	0	0
1566	Bacteria	Patescibacteria	Parcubacteria	NA	NA	NA	NA	0	0	0	0	0	0	0	0	0	0	0	0	0	0	0	0	0	0	0	0	0	0	0	0	0	0	0	0	0	2	0	0	0	0	10	0	0	0	0	0	0	0
1567	Bacteria	Proteobacteria	Alphaproteobacteria	Rhizobiales	Beijerinckiaceae	Microvirga	NA	0	0	0	0	0	0	0	0	0	0	0	0	0	0	0	0	0	0	0	0	0	0	0	0	0	0	0	0	0	0	0	0	0	0	0	0	0	0	0	0	0	0
1568	Bacteria	Acidobacteriota	Thermoanaerobaculia	Thermoanaerobaculales	Thermoanaerobaculaceae	Subgroup_10	NA	0	0	0	0	0	0	0	0	0	0	0	0	0	0	0	0	0	0	0	0	0	0	0	0	0	0	0	0	0	0	0	0	0	0	0	0	0	0	0	0	0	0
1569	Bacteria	Gemmatimonadota	Gemmatimonadetes	Gemmatimonadales	Gemmatimonadaceae	Gemmatimonas	NA	0	5	0	0	0	0	0	0	0	0	0	0	0	0	0	9	0	0	0	0	0	0	0	0	0	0	0	0	0	0	0	0	0	0	0	0	0	0	0	0	0	0
1570	Bacteria	Bacteroidota	Bacteroidia	Sphingobacteriales	Sphingobacteriaceae	NA	NA	0	0	0	0	0	0	0	0	0	0	0	0	0	0	0	0	0	0	0	0	0	0	0	0	0	0	0	0	0	0	0	0	0	0	0	0	0	0	0	0	0	0
1571	Bacteria	Bacteroidota	Bacteroidia	Cytophagales	Hymenobacteraceae	Adhaeribacter	NA	0	0	0	21	0	0	0	0	0	0	7	0	0	0	8	0	0	0	0	0	0	0	0	9	7	0	0	0	0	0	0	0	0	0	0	0	0	0	0	0	0	0
1572	Bacteria	Proteobacteria	Alphaproteobacteria	Paracaedibacterales	Paracaedibacteraceae	Candidatus_Paracaedibacter	NA	0	0	0	0	0	0	0	0	11	0	0	0	0	0	0	0	0	0	0	0	0	0	0	0	0	0	0	0	0	0	0	0	0	6	0	0	0	0	0	0	0	0
1573	Bacteria	Acidobacteriota	Thermoanaerobaculia	Thermoanaerobaculales	Thermoanaerobaculaceae	Subgroup_10	NA	0	0	0	0	0	0	0	0	0	0	0	0	0	0	0	0	0	0	0	0	12	0	0	0	0	0	0	0	0	0	0	0	0	0	0	0	7	0	0	0	0	0
1574	Bacteria	Proteobacteria	Alphaproteobacteria	Rhodospirillales	Rhodospirillaceae	NA	NA	0	0	0	0	0	0	0	0	0	0	0	0	0	0	0	0	0	0	0	0	0	0	0	0	0	0	0	0	12	0	0	0	0	0	0	0	0	0	0	0	0	0
1575	Bacteria	Desulfobacterota	Desulfuromonadia	Bradymonadales	NA	NA	NA	0	0	0	0	0	0	0	0	0	0	0	0	0	0	0	0	0	0	0	0	0	0	0	0	0	0	0	0	0	0	0	0	0	2	4	0	0	0	0	0	0	0
1576	Bacteria	Bacteroidota	Bacteroidia	Cytophagales	Hymenobacteraceae	Pontibacter	NA	0	0	0	0	0	0	0	0	0	0	0	0	0	0	0	0	0	0	0	0	0	0	0	0	0	0	0	0	0	0	0	0	0	0	0	0	0	0	0	0	0	0
1577	Bacteria	Bacteroidota	Bacteroidia	Sphingobacteriales	Sphingobacteriaceae	Pedobacter	NA	0	3	0	0	0	0	0	0	0	0	0	0	0	4	0	0	0	0	0	0	0	0	0	4	0	0	0	0	0	0	0	0	1	0	0	0	3	0	0	0	0	0
1578	Bacteria	Planctomycetota	Phycisphaerae	Tepidisphaerales	CPla-3_termite_group	NA	NA	0	0	0	8	0	0	0	0	0	0	0	0	0	0	0	0	0	0	0	0	0	0	0	7	0	0	0	0	8	0	0	0	7	14	0	0	0	0	0	0	0	3
1579	Bacteria	Acidobacteriota	Vicinamibacteria	Vicinamibacterales	Vicinamibacteraceae	NA	NA	0	0	0	7	0	0	0	0	0	0	0	0	0	0	0	0	0	0	0	0	0	0	0	0	0	0	0	0	0	0	0	0	0	0	0	0	0	0	0	0	0	0
1580	Bacteria	Proteobacteria	Gammaproteobacteria	Cellvibrionales	Cellvibrionaceae	NA	NA	0	0	0	6	0	0	5	0	0	0	0	0	0	0	0	0	0	0	0	0	0	0	0	0	0	0	5	0	0	0	0	0	4	8	5	0	0	0	0	0	0	0
1581	Bacteria	Chloroflexi	Anaerolineae	RBG-13-54-9	NA	NA	NA	0	0	0	4	0	0	0	0	5	0	0	0	0	0	0	0	0	0	0	0	0	0	0	0	4	0	0	0	0	3	0	0	0	0	6	0	0	0	0	0	0	0
1582	Bacteria	Planctomycetota	BD7-11	NA	NA	NA	NA	0	0	0	0	0	0	0	0	6	0	3	0	0	0	0	0	0	0	0	0	0	0	0	0	3	0	0	0	0	0	0	0	0	5	9	0	0	0	0	0	0	0
1583	Bacteria	Firmicutes	Bacilli	Alicyclobacillales	Alicyclobacillaceae	Tumebacillus	NA	0	0	0	0	0	0	0	0	0	0	0	0	0	0	0	0	0	0	0	0	0	0	0	0	0	0	0	0	0	14	0	0	0	7	0	0	0	0	0	0	0	0
1584	Bacteria	Proteobacteria	Alphaproteobacteria	Micavibrionales	NA	NA	NA	0	0	0	0	0	0	0	0	0	0	0	0	0	0	0	0	0	0	0	0	0	0	0	0	0	0	0	0	0	0	0	0	0	11	0	0	0	0	0	0	0	0
1585	Bacteria	Armatimonadota	Fimbriimonadia	Fimbriimonadales	Fimbriimonadaceae	NA	NA	0	0	0	0	0	0	0	0	0	0	0	0	0	0	0	0	0	0	0	0	0	0	0	0	0	0	0	0	0	0	0	0	0	0	0	0	0	0	0	0	0	0
1586	Bacteria	Chloroflexi	OLB14	NA	NA	NA	NA	0	0	0	3	0	0	0	0	0	0	0	0	0	0	0	0	0	0	0	0	0	0	0	0	0	0	0	0	0	0	0	0	0	0	10	0	0	0	0	0	0	0
1587	Bacteria	Bacteroidota	Bacteroidia	Flavobacteriales	Crocinitomicaceae	Fluviicola	NA	0	0	0	0	0	0	5	0	0	0	0	0	0	0	0	0	0	0	0	0	0	0	0	0	0	0	0	0	9	0	0	0	0	0	0	0	0	0	0	0	18	0
1588	Bacteria	Bacteroidota	Bacteroidia	Chitinophagales	Chitinophagaceae	Flavisolibacter	NA	0	0	0	0	0	0	0	0	0	0	0	0	0	0	11	0	0	0	0	0	0	0	0	7	0	0	0	0	0	0	0	0	0	0	0	0	0	0	0	4	0	0
1589	Bacteria	Proteobacteria	Gammaproteobacteria	Diplorickettsiales	Diplorickettsiaceae	NA	NA	0	0	0	0	0	0	0	0	0	0	0	0	0	0	0	0	0	0	0	0	0	0	0	0	0	0	0	0	0	0	0	0	0	11	0	0	0	0	0	0	0	0
1590	Bacteria	Patescibacteria	Parcubacteria	NA	NA	NA	NA	0	0	0	0	0	0	0	0	0	0	0	0	0	0	0	0	0	0	0	0	0	0	4	0	0	0	0	0	0	0	0	0	0	0	15	0	0	0	0	3	0	0
1591	Bacteria	Proteobacteria	Gammaproteobacteria	Burkholderiales	Oxalobacteraceae	Massilia	NA	0	0	0	0	0	0	0	0	0	0	0	0	0	0	0	0	0	0	0	0	0	0	0	15	0	0	0	0	0	0	0	0	0	0	0	0	0	0	0	0	0	0
1592	Bacteria	Acidobacteriota	Vicinamibacteria	Vicinamibacterales	NA	NA	NA	0	0	0	0	0	0	0	0	0	0	0	0	0	0	0	0	0	0	0	0	0	0	0	0	0	0	0	0	0	0	0	0	0	0	0	0	0	0	0	0	0	0
1593	Bacteria	Firmicutes	Bacilli	Paenibacillales	Paenibacillaceae	Cohnella	NA	0	0	0	26	0	0	0	0	0	0	0	0	0	0	0	0	0	0	0	0	0	0	0	0	0	0	0	0	0	0	0	0	0	17	0	0	0	0	0	0	0	0
1594	Bacteria	Proteobacteria	Alphaproteobacteria	Defluviicoccales	Defluviicoccaceae	Defluviicoccus	NA	0	0	0	0	8	0	0	0	0	0	0	0	0	0	0	0	0	0	0	0	0	0	0	0	0	0	9	0	0	0	0	0	0	13	0	0	0	0	0	0	0	0
1595	Bacteria	Proteobacteria	Alphaproteobacteria	Holosporales	Holosporaceae	NA	NA	0	0	0	0	0	0	0	0	0	0	0	0	0	0	0	0	0	0	0	0	0	2	0	0	0	0	0	0	0	0	0	0	0	0	0	0	0	0	0	0	0	0
1596	Bacteria	Proteobacteria	Gammaproteobacteria	Nitrosococcales	Methylophagaceae	Methylophaga	NA	0	0	0	0	0	0	0	0	0	0	0	0	0	0	0	0	0	0	0	0	0	0	0	0	0	0	0	0	0	0	0	0	0	0	0	0	0	0	0	0	0	0
1597	Bacteria	Proteobacteria	Gammaproteobacteria	Burkholderiales	Comamonadaceae	Ramlibacter	NA	0	0	0	0	0	0	0	0	0	0	0	0	0	0	0	0	0	0	0	0	0	0	0	0	0	0	0	0	0	0	0	0	0	0	0	0	0	0	0	0	0	0
1598	Bacteria	Bacteroidota	Bacteroidia	Sphingobacteriales	NS11-12_marine_group	NA	NA	0	0	0	0	0	0	0	0	0	0	0	0	0	0	0	0	0	0	0	0	0	0	0	0	0	0	0	0	0	0	0	0	0	0	0	0	0	0	0	0	0	0
1599	Bacteria	Verrucomicrobiota	Verrucomicrobiae	Verrucomicrobiales	Rubritaleaceae	Luteolibacter	NA	0	0	0	0	0	0	0	0	0	0	0	0	0	0	0	0	0	0	0	0	0	0	0	0	0	0	0	0	0	0	0	0	0	0	0	0	0	0	0	0	0	0
1600	Bacteria	Proteobacteria	Gammaproteobacteria	Xanthomonadales	Xanthomonadaceae	Lysobacter	NA	0	0	0	0	0	0	0	0	0	0	0	0	0	0	0	12	0	0	0	0	0	0	0	0	0	0	0	0	0	0	0	0	0	0	0	0	0	0	0	0	0	0
1601	Bacteria	Bacteroidota	Bacteroidia	Sphingobacteriales	env.OPS_17	NA	NA	0	0	0	0	0	0	0	0	0	0	0	0	0	0	0	0	0	0	0	0	0	0	0	0	0	0	0	0	0	0	0	0	0	5	0	0	0	0	0	0	0	0
1602	Bacteria	Proteobacteria	Alphaproteobacteria	Rhizobiales	D05-2	NA	NA	0	0	0	0	0	0	0	0	0	0	0	0	0	0	0	0	0	0	0	0	0	0	0	0	0	0	0	0	0	0	0	0	0	0	0	0	10	13	0	11	0	0
1603	Bacteria	Proteobacteria	Alphaproteobacteria	Sphingomonadales	Sphingomonadaceae	Sphingomonas	NA	0	0	0	0	0	0	0	0	0	0	0	0	0	0	0	0	0	0	0	0	0	0	0	0	0	0	0	0	0	0	0	0	0	0	0	0	0	0	0	0	0	0
1604	Bacteria	Proteobacteria	Alphaproteobacteria	NA	NA	NA	NA	0	0	0	0	0	0	0	0	0	0	0	0	0	0	0	0	0	0	0	0	0	0	0	0	0	0	0	0	0	0	0	0	0	0	0	0	0	0	0	0	0	0
1605	Bacteria	Bacteroidota	Bacteroidia	Flavobacteriales	Flavobacteriaceae	Zeaxanthinibacter	NA	0	0	0	0	0	0	0	0	0	0	0	0	0	0	0	0	0	0	0	0	0	0	0	0	0	0	0	0	0	0	0	0	0	0	0	0	0	0	0	0	0	0
1606	Bacteria	Planctomycetota	Planctomycetes	Pirellulales	Pirellulaceae	Pir4_lineage	NA	0	0	0	0	0	0	0	0	0	0	0	0	0	0	0	0	0	0	0	0	0	0	0	0	0	0	0	0	0	0	0	0	0	0	0	0	0	0	0	0	0	0
1607	Bacteria	Proteobacteria	Gammaproteobacteria	Xanthomonadales	Xanthomonadaceae	Arenimonas	NA	0	0	0	0	0	0	0	0	0	0	0	0	0	0	0	0	0	0	0	0	0	0	0	0	0	0	0	0	0	0	0	0	0	0	0	0	0	0	0	0	0	0
1608	Bacteria	Proteobacteria	Gammaproteobacteria	Burkholderiales	Oxalobacteraceae	Massilia	NA	0	0	0	0	0	0	0	0	0	21	0	0	0	0	0	0	0	0	0	0	0	0	0	0	0	0	0	0	0	0	0	0	0	0	0	0	0	0	0	0	0	0
1609	Bacteria	Planctomycetota	Planctomycetes	Pirellulales	Pirellulaceae	NA	NA	0	0	0	0	0	0	0	0	0	0	0	0	0	0	0	7	0	0	7	0	0	0	0	0	0	0	0	0	0	0	0	0	0	0	0	0	0	0	0	0	0	0
1610	Bacteria	Patescibacteria	Parcubacteria	Candidatus_Kaiserbacteria	NA	NA	NA	0	0	0	0	0	0	0	0	0	0	0	0	0	0	0	0	0	0	0	0	0	0	0	0	8	0	0	0	0	8	0	0	0	0	0	0	0	0	0	0	0	0
1611	Bacteria	Chloroflexi	JG30-KF-CM66	NA	NA	NA	NA	0	0	0	0	0	0	0	0	0	0	0	0	0	0	0	0	0	0	0	0	0	0	0	0	0	0	0	0	0	12	0	0	0	0	11	0	0	0	0	0	0	0
1612	Bacteria	Verrucomicrobiota	Chlamydiae	Chlamydiales	cvE6	NA	NA	0	0	0	4	0	0	0	0	0	0	0	0	0	0	0	0	0	0	0	0	0	0	0	0	0	0	0	0	0	0	0	0	4	4	0	0	0	0	0	0	0	0
1613	Bacteria	Bdellovibrionota	Oligoflexia	0319-6G20	NA	NA	NA	0	0	0	0	0	0	0	0	4	0	0	0	0	0	0	0	0	0	0	0	0	0	0	0	0	0	0	0	0	0	0	0	0	7	0	0	0	0	0	0	0	0
1614	Bacteria	Proteobacteria	Alphaproteobacteria	Thalassobaculales	Thalassobaculaceae	Thalassobaculum	NA	0	0	0	0	0	0	0	0	0	0	0	0	0	0	0	0	0	0	0	0	0	0	0	0	0	0	7	0	0	0	0	0	0	0	0	0	0	0	8	0	0	0
1615	Bacteria	Patescibacteria	Parcubacteria	GWA2-38-13b	NA	NA	NA	0	0	0	0	0	0	0	0	0	0	0	0	0	0	0	0	0	0	0	0	0	0	0	0	0	0	0	0	0	0	0	0	0	0	36	0	0	0	2	0	0	0
1616	Bacteria	Actinobacteriota	Acidimicrobiia	Microtrichales	NA	NA	NA	0	0	0	0	0	0	0	0	0	0	0	0	0	0	0	0	0	0	0	0	0	0	0	0	0	0	0	0	0	0	0	0	0	0	0	0	17	0	0	0	0	0
1617	Bacteria	Proteobacteria	Gammaproteobacteria	Xanthomonadales	Xanthomonadaceae	Lysobacter	NA	0	0	0	0	0	0	0	0	0	0	0	0	0	0	0	0	0	0	0	0	0	0	0	0	0	0	0	0	0	0	0	0	0	0	0	0	0	0	0	0	0	0
1618	Bacteria	Gemmatimonadota	Gemmatimonadetes	Gemmatimonadales	Gemmatimonadaceae	NA	NA	0	0	0	5	0	0	0	0	0	0	0	0	0	0	0	0	0	0	0	0	0	0	0	0	0	0	0	0	0	0	0	0	0	11	0	0	0	0	0	0	0	0
1619	Bacteria	Proteobacteria	Alphaproteobacteria	Sphingomonadales	Sphingomonadaceae	NA	NA	0	0	0	0	0	0	0	0	11	0	0	0	0	0	0	0	0	0	0	0	0	0	0	0	0	0	0	0	0	0	0	0	0	0	0	0	0	0	0	0	0	0
1620	Bacteria	Verrucomicrobiota	Verrucomicrobiae	Pedosphaerales	Pedosphaeraceae	NA	NA	0	0	0	0	0	0	0	0	7	0	0	0	0	0	3	0	0	0	0	0	0	0	0	0	0	0	0	0	0	0	0	0	3	0	0	0	0	0	0	0	0	0
1621	Bacteria	Firmicutes	Bacilli	Bacillales	Bacillaceae	Bacillus	NA	0	0	0	0	0	0	0	0	0	0	31	0	0	0	0	0	0	0	0	0	0	0	0	0	0	0	0	0	0	0	0	0	0	0	0	0	0	0	0	0	0	0
1622	Bacteria	Verrucomicrobiota	Verrucomicrobiae	Verrucomicrobiales	Rubritaleaceae	Luteolibacter	NA	0	0	0	0	0	0	0	0	0	0	0	0	0	0	0	0	0	0	0	0	0	0	30	0	0	0	0	0	0	0	0	0	0	0	0	0	0	0	0	0	0	0
1623	Bacteria	Chloroflexi	Gitt-GS-136	NA	NA	NA	NA	0	0	0	0	0	0	0	0	0	0	0	0	0	0	0	0	0	0	0	0	0	0	0	0	0	0	0	0	0	0	0	0	0	0	0	0	0	0	0	0	0	0
1624	Bacteria	Bacteroidota	Bacteroidia	Sphingobacteriales	Sphingobacteriaceae	Pedobacter	NA	1	2	0	3	3	4	1	0	2	0	0	0	0	0	0	0	0	0	0	0	0	0	0	0	2	0	0	0	0	2	0	0	0	0	0	0	0	0	1	0	0	0
1625	Bacteria	Actinobacteriota	Acidimicrobiia	Microtrichales	Ilumatobacteraceae	Ilumatobacter	NA	0	12	0	0	0	0	0	0	0	0	0	0	0	0	0	0	0	0	0	0	0	0	0	0	0	0	0	0	0	0	10	0	0	0	0	0	0	0	0	0	0	0
1626	Bacteria	Chloroflexi	Dehalococcoidia	S085	NA	NA	NA	0	7	0	0	0	0	0	0	0	0	0	0	0	0	0	0	0	0	0	0	0	0	0	0	0	0	0	0	7	0	0	0	0	0	0	0	0	0	0	0	0	0
1627	Bacteria	Actinobacteriota	Actinobacteria	Propionibacteriales	Nocardioidaceae	Nocardioides	NA	0	0	0	13	0	0	0	0	0	0	0	0	0	0	0	0	0	0	0	0	0	0	0	0	0	0	0	0	0	0	0	0	0	0	0	0	0	0	0	0	0	0
1628	Bacteria	Planctomycetota	Phycisphaerae	Phycisphaerales	Phycisphaeraceae	SM1A02	NA	0	0	0	0	0	5	0	0	3	0	2	0	0	0	0	0	0	0	0	0	0	0	0	0	0	0	0	0	0	0	0	0	0	0	0	0	2	0	0	0	0	0
1629	Bacteria	Gemmatimonadota	Gemmatimonadetes	Gemmatimonadales	Gemmatimonadaceae	NA	NA	0	0	0	0	0	0	0	0	0	0	0	0	0	5	0	0	0	0	0	0	0	0	0	0	0	0	0	0	0	0	0	0	0	0	0	0	0	7	0	0	0	0
1630	Bacteria	Actinobacteriota	Actinobacteria	Frankiales	Geodermatophilaceae	NA	NA	0	0	0	0	0	0	0	0	0	0	0	0	0	0	0	0	0	15	0	0	0	0	0	0	0	0	0	0	0	0	0	0	0	0	0	0	0	0	8	0	0	0
1631	Bacteria	Bacteroidota	Bacteroidia	Cytophagales	Hymenobacteraceae	Pontibacter	NA	0	0	0	0	0	0	0	0	0	0	0	0	0	0	0	0	0	0	0	0	0	0	0	0	0	0	0	0	0	0	0	0	0	0	0	0	0	0	0	0	0	0
1632	Bacteria	Verrucomicrobiota	Verrucomicrobiae	Verrucomicrobiales	Rubritaleaceae	Luteolibacter	NA	0	0	0	0	0	0	0	0	0	0	0	0	0	0	0	0	0	0	0	0	0	0	0	0	0	0	0	0	0	0	0	0	0	0	0	0	0	0	0	0	0	0
1633	Bacteria	Patescibacteria	Parcubacteria	GWA2-38-13b	NA	NA	NA	0	0	0	0	0	0	0	0	0	0	0	0	0	0	0	0	0	0	0	0	0	0	0	0	0	0	0	0	0	0	0	0	0	0	0	0	0	0	0	0	0	0
1634	Bacteria	Gemmatimonadota	Longimicrobia	Longimicrobiales	Longimicrobiaceae	NA	NA	0	0	0	0	0	0	0	0	13	0	0	0	0	0	0	0	0	0	0	0	0	0	0	0	0	0	0	0	0	0	0	0	0	14	0	0	0	0	0	0	0	0
1635	Bacteria	Cyanobacteria	Cyanobacteriia	Chloroplast	NA	NA	NA	0	0	0	0	0	0	0	0	0	0	0	0	6	0	0	0	0	0	0	0	0	0	0	0	0	0	5	0	0	0	0	0	0	3	0	0	0	0	0	0	0	0
1636	Bacteria	Proteobacteria	Alphaproteobacteria	Caulobacterales	Caulobacteraceae	Brevundimonas	NA	0	0	0	0	0	0	0	0	0	0	0	0	0	0	0	0	0	0	0	14	0	0	0	0	0	0	0	0	0	0	0	0	0	0	0	0	0	0	0	0	0	0
1637	Bacteria	Chloroflexi	TK10	NA	NA	NA	NA	0	0	0	0	0	0	0	0	0	0	0	0	0	0	0	0	0	0	0	0	0	0	0	0	0	0	0	0	0	16	0	0	0	0	0	0	0	0	0	0	0	0
1638	Bacteria	Proteobacteria	Alphaproteobacteria	Caulobacterales	Hyphomonadaceae	SWB02	NA	0	0	0	0	0	0	0	0	0	0	0	0	0	0	0	0	0	0	0	0	0	0	0	0	0	0	0	0	0	5	0	0	0	11	0	0	0	0	0	0	0	0
1639	Bacteria	Planctomycetota	Planctomycetes	Pirellulales	Pirellulaceae	NA	NA	0	0	0	0	0	0	0	0	0	0	0	0	0	0	0	0	0	0	0	0	0	0	0	0	0	0	0	0	0	0	0	0	0	0	0	0	0	0	0	0	0	0
1640	Bacteria	Bacteroidota	Bacteroidia	Cytophagales	Hymenobacteraceae	Pontibacter	NA	0	0	0	0	0	0	0	0	0	0	0	0	0	0	0	0	0	0	0	0	0	0	0	0	0	0	0	0	0	0	0	0	0	0	0	0	0	0	0	0	0	0
1641	Bacteria	Bacteroidota	Bacteroidia	Chitinophagales	Chitinophagaceae	Edaphobaculum	NA	0	0	0	0	0	0	0	0	0	0	0	0	0	0	0	0	0	0	0	0	0	0	0	0	0	0	0	0	0	0	0	0	0	0	0	0	0	0	0	0	0	0
1642	Bacteria	Bacteroidota	Bacteroidia	Flavobacteriales	Flavobacteriaceae	Arenibacter	NA	0	0	0	0	0	0	0	0	0	0	0	0	0	0	0	0	0	0	0	0	0	0	0	0	0	0	0	0	0	0	0	0	0	0	0	0	0	0	0	0	0	0
1643	Bacteria	Myxococcota	Polyangia	Polyangiales	Sandaracinaceae	NA	NA	0	3	0	0	0	0	5	0	0	0	0	0	0	0	0	16	0	0	0	0	0	0	0	0	0	0	0	0	0	0	0	0	0	0	0	0	0	0	0	0	0	0
1644	Bacteria	Proteobacteria	Gammaproteobacteria	Xanthomonadales	Xanthomonadaceae	Lysobacter	NA	0	0	0	0	0	0	0	0	0	0	0	0	0	0	0	0	0	0	0	0	0	0	0	0	16	0	0	0	0	0	0	0	0	0	0	0	0	0	0	0	0	0
1645	Bacteria	Verrucomicrobiota	Verrucomicrobiae	Chthoniobacterales	Chthoniobacteraceae	Chthoniobacter	NA	0	0	0	0	0	0	0	0	0	0	0	0	0	0	0	0	0	0	0	0	0	0	0	0	0	0	0	0	0	0	0	0	9	0	0	0	0	0	0	0	0	0
1646	Bacteria	Proteobacteria	Gammaproteobacteria	Burkholderiales	Oxalobacteraceae	NA	NA	0	13	0	0	0	0	0	0	0	0	0	0	0	0	0	0	0	0	0	0	0	0	0	0	0	0	0	0	0	0	0	0	0	0	0	0	0	0	0	0	0	0
1647	Bacteria	Planctomycetota	Phycisphaerae	Phycisphaerales	Phycisphaeraceae	NA	NA	0	0	0	3	0	0	0	0	7	0	0	5	0	0	0	0	0	0	0	0	0	0	0	0	6	0	0	0	0	0	0	0	0	0	0	0	0	0	0	0	0	0
1648	Bacteria	Actinobacteriota	Acidimicrobiia	NA	NA	NA	NA	0	0	0	0	0	0	0	0	7	0	0	0	0	0	0	0	0	0	0	0	0	0	0	0	0	0	0	0	0	0	0	0	0	0	0	0	0	7	0	0	0	0
1649	Bacteria	Cyanobacteria	Vampirivibrionia	Obscuribacterales	Obscuribacteraceae	NA	NA	0	0	0	0	0	0	0	0	5	0	0	0	0	0	0	0	0	0	0	0	0	0	0	0	0	0	0	0	0	0	0	0	0	9	0	0	0	0	0	0	0	0
1650	Bacteria	Planctomycetota	Phycisphaerae	Phycisphaerales	Phycisphaeraceae	NA	NA	0	0	0	0	0	0	0	0	0	0	0	0	0	0	0	0	0	0	0	0	0	0	0	0	0	0	0	0	0	0	0	0	0	4	31	0	0	0	0	0	0	0
1651	Bacteria	Bdellovibrionota	Oligoflexia	Oligoflexales	NA	NA	NA	2	0	0	0	0	0	0	0	0	0	0	0	0	0	0	3	0	0	0	0	0	0	0	0	0	0	4	0	0	0	0	0	0	0	14	0	0	0	0	0	0	0
1652	Bacteria	Actinobacteriota	Acidimicrobiia	IMCC26256	NA	NA	NA	0	0	0	0	0	0	9	0	0	0	0	0	0	0	0	0	0	0	0	0	0	0	11	0	0	0	0	0	9	0	0	0	0	11	9	0	0	0	0	0	0	0
1653	Bacteria	Patescibacteria	Parcubacteria	GWA2-38-13b	NA	NA	NA	0	0	0	0	0	0	0	0	0	0	0	0	0	0	0	0	0	0	0	0	0	0	16	0	0	0	0	0	0	0	0	0	0	0	0	0	0	0	0	0	0	0
1654	Bacteria	Cyanobacteria	Cyanobacteriia	Chloroplast	NA	NA	NA	0	0	0	0	0	0	0	0	0	0	0	0	0	0	0	0	0	0	0	0	0	0	0	0	0	0	0	0	0	0	0	0	0	0	0	0	0	0	0	0	0	0
1655	Bacteria	Proteobacteria	Gammaproteobacteria	Burkholderiales	Oxalobacteraceae	Noviherbaspirillum	NA	0	0	0	0	0	0	0	0	0	0	0	0	0	0	0	0	0	0	0	0	0	0	0	0	0	0	0	0	0	0	0	0	0	0	0	0	0	0	0	0	0	0
1656	Bacteria	Chloroflexi	TK10	NA	NA	NA	NA	0	0	0	0	0	0	0	0	7	0	0	5	0	0	0	0	0	0	0	0	0	0	0	0	7	0	0	0	0	0	0	0	0	7	0	0	0	0	0	0	4	0
1657	Bacteria	Bacteroidota	Bacteroidia	Cytophagales	Microscillaceae	NA	NA	0	0	0	0	0	0	0	0	0	0	0	0	0	0	0	0	0	0	0	0	0	0	0	0	0	0	0	0	0	0	0	0	0	0	13	0	0	0	0	0	0	0
1658	Bacteria	Actinobacteriota	Acidimicrobiia	Microtrichales	Iamiaceae	Iamia	NA	0	0	0	0	0	0	0	0	0	0	0	0	0	0	0	0	0	0	0	0	0	0	0	0	0	0	0	0	0	0	0	0	0	0	0	0	0	0	0	30	0	0
1659	Bacteria	Proteobacteria	Alphaproteobacteria	Rhizobiales	Hyphomicrobiaceae	Hyphomicrobium	NA	0	0	0	0	0	0	0	0	0	0	0	0	0	0	0	0	0	0	0	0	0	0	0	0	0	0	0	0	0	0	0	0	0	0	0	0	0	0	0	0	0	0
1660	Bacteria	Bacteroidota	Bacteroidia	Flavobacteriales	Flavobacteriaceae	Flavobacterium	NA	0	0	0	0	0	0	0	0	0	0	0	0	0	0	0	0	0	0	0	0	0	0	0	0	0	0	0	0	0	0	0	0	0	0	0	0	0	0	0	0	0	0
1661	Bacteria	Bacteroidota	Bacteroidia	Flavobacteriales	Flavobacteriaceae	Flavobacterium	NA	0	0	0	0	0	0	0	0	0	0	0	0	0	0	0	0	0	0	0	0	0	0	0	0	0	0	0	0	0	0	0	0	0	0	0	0	0	0	0	0	0	0
1662	Bacteria	Bdellovibrionota	Oligoflexia	0319-6G20	NA	NA	NA	0	0	0	0	0	0	0	0	6	0	3	0	0	0	0	0	0	3	0	0	0	0	0	0	0	0	0	0	0	4	0	0	0	0	12	0	0	0	0	0	0	0
1663	Bacteria	Patescibacteria	Parcubacteria	NA	NA	NA	NA	0	0	0	0	0	0	0	0	6	0	0	0	0	0	0	0	0	0	0	0	0	0	0	0	0	0	0	0	0	0	0	0	0	12	5	0	0	0	0	0	0	0
1664	Bacteria	Firmicutes	Bacilli	Brevibacillales	Brevibacillaceae	Brevibacillus	NA	0	0	0	0	0	0	0	0	0	0	0	12	0	0	0	0	0	0	0	0	0	0	0	0	6	0	0	0	0	0	0	0	0	12	0	0	0	0	0	0	0	0
1665	Bacteria	Proteobacteria	Gammaproteobacteria	Burkholderiales	TRA3-20	NA	NA	0	0	0	0	0	0	0	0	0	0	0	0	0	0	0	0	0	0	0	0	0	0	5	3	0	0	0	0	0	0	0	0	0	0	0	0	0	0	0	0	0	0
1666	Bacteria	Cyanobacteria	Cyanobacteriia	Chloroplast	NA	NA	NA	0	0	0	0	0	0	0	0	0	0	0	0	0	0	0	0	0	0	0	0	0	0	0	0	0	0	0	0	0	14	0	0	0	0	0	0	0	0	0	0	0	0
1667	Bacteria	Actinobacteriota	Acidimicrobiia	IMCC26256	NA	NA	NA	0	0	0	0	0	0	0	0	0	0	0	0	0	0	0	0	0	0	0	0	0	0	0	0	0	0	0	0	0	0	0	0	0	17	0	0	0	0	0	0	0	0
1668	Bacteria	Bacteroidota	Bacteroidia	Cytophagales	Hymenobacteraceae	Pontibacter	NA	0	0	0	0	0	0	0	0	0	0	0	0	0	0	0	0	0	0	0	0	0	0	0	0	0	0	0	0	0	0	0	0	0	0	0	0	0	13	0	0	0	0
1669	Bacteria	Bacteroidota	Bacteroidia	Cytophagales	Microscillaceae	NA	NA	0	0	0	21	0	0	0	0	0	0	0	0	0	0	0	0	0	0	0	0	0	0	0	0	0	19	0	0	0	0	0	0	0	0	0	0	0	0	0	0	0	0
1670	Bacteria	Proteobacteria	Alphaproteobacteria	Sphingomonadales	Sphingomonadaceae	Qipengyuania	NA	0	0	0	0	0	0	0	2	0	0	0	0	0	0	0	0	0	0	0	0	0	0	0	0	0	0	0	0	0	0	0	0	0	0	0	0	0	0	0	0	0	0
1671	Bacteria	Gemmatimonadota	S0134_terrestrial_group	NA	NA	NA	NA	0	0	0	0	0	0	0	0	6	0	0	0	0	0	0	0	0	0	0	7	0	0	0	0	0	0	0	0	0	0	0	0	0	0	0	0	3	0	3	0	0	0
1672	Bacteria	Planctomycetota	Phycisphaerae	Tepidisphaerales	WD2101_soil_group	NA	NA	0	0	0	0	0	0	0	0	6	0	0	0	0	0	0	0	0	0	0	0	0	0	0	0	0	0	0	0	0	0	0	0	0	0	5	0	0	0	0	0	0	0
1673	Bacteria	Proteobacteria	Alphaproteobacteria	Micavibrionales	NA	NA	NA	0	0	0	0	0	0	0	0	5	0	0	0	0	0	0	0	0	0	0	0	0	0	0	0	0	0	0	0	0	0	0	0	0	0	0	0	0	0	0	0	0	0
1674	Bacteria	Dependentiae	Babeliae	Babeliales	NA	NA	NA	0	0	0	0	0	0	0	0	0	0	10	0	0	8	0	0	0	0	0	0	0	0	0	0	0	0	0	0	0	0	0	3	0	0	0	0	0	0	0	9	0	0
1675	Bacteria	Patescibacteria	Saccharimonadia	Saccharimonadales	LWQ8	NA	NA	0	0	0	0	0	0	0	0	0	0	0	0	0	0	9	0	0	0	0	0	0	0	0	5	8	0	2	0	0	0	0	0	0	0	0	0	5	0	4	0	0	0
1676	Bacteria	Proteobacteria	Alphaproteobacteria	Rhizobiales	KF-JG30-B3	NA	NA	0	0	0	0	0	0	0	0	0	0	0	0	0	0	0	0	0	0	0	0	0	0	0	0	0	0	0	0	0	0	0	0	0	0	0	0	0	9	0	0	0	0
1677	Bacteria	Planctomycetota	Planctomycetes	Isosphaerales	Isosphaeraceae	NA	NA	0	0	0	0	0	0	0	0	0	0	0	0	0	0	0	0	0	0	0	0	0	0	0	0	0	0	0	0	0	0	0	0	0	0	0	0	0	0	0	0	0	0
1678	Bacteria	Proteobacteria	Gammaproteobacteria	Burkholderiales	Oxalobacteraceae	Massilia	violaceinigra	0	0	0	0	0	0	0	0	0	0	0	0	0	0	0	0	0	0	0	0	0	0	0	0	0	0	0	0	0	0	0	0	0	0	0	0	0	0	0	0	0	0
1679	Bacteria	Myxococcota	Polyangia	Polyangiales	NA	NA	NA	0	0	0	0	0	0	0	0	4	0	0	0	0	0	0	0	0	0	0	0	0	0	0	3	0	0	0	0	0	0	0	0	0	0	0	0	0	0	0	0	0	0
1680	Bacteria	Actinobacteriota	Thermoleophilia	Solirubrobacterales	Solirubrobacteraceae	Solirubrobacter	NA	0	0	0	0	0	0	0	0	0	0	15	0	0	0	0	0	0	0	0	0	0	0	0	0	0	0	0	0	0	0	0	0	0	0	0	0	0	0	0	0	0	0
1681	Bacteria	Proteobacteria	Alphaproteobacteria	Rhizobiales	Rhizobiaceae	Mesorhizobium	NA	0	0	0	0	0	0	0	0	0	0	0	9	19	0	0	0	0	0	0	0	0	0	0	0	0	0	0	0	0	0	0	0	0	0	27	0	0	0	0	0	0	0
1682	Bacteria	Proteobacteria	Gammaproteobacteria	Xanthomonadales	Xanthomonadaceae	Lysobacter	NA	0	0	0	0	0	0	0	0	0	0	0	0	0	24	0	0	0	0	0	0	0	0	0	0	0	0	0	0	0	0	0	0	0	0	0	0	0	0	0	0	0	0
1683	Bacteria	Proteobacteria	Gammaproteobacteria	Xanthomonadales	Xanthomonadaceae	Lysobacter	NA	0	0	0	0	0	0	0	0	0	0	0	0	0	0	0	0	0	0	0	0	0	0	0	0	0	0	0	0	0	0	0	0	0	0	0	0	0	0	0	0	0	0
1684	Bacteria	Proteobacteria	Alphaproteobacteria	Sphingomonadales	Sphingomonadaceae	Novosphingobium	NA	0	0	0	0	0	0	0	0	0	0	0	0	0	0	0	0	0	0	0	0	0	0	0	0	0	0	0	0	0	0	0	0	0	0	0	0	0	0	0	0	0	0
1685	Bacteria	Gemmatimonadota	Gemmatimonadetes	Gemmatimonadales	Gemmatimonadaceae	Gemmatimonas	NA	0	0	0	0	0	0	0	0	0	0	0	0	0	0	0	0	0	0	0	0	0	0	0	0	0	0	0	0	0	0	0	0	0	0	0	0	0	0	0	0	0	0
1686	Bacteria	Bacteroidota	Bacteroidia	Flavobacteriales	Flavobacteriaceae	Flavobacterium	NA	0	0	0	0	0	0	0	0	0	0	0	0	0	0	0	0	0	0	0	0	0	0	0	0	0	0	0	0	0	0	0	0	0	0	0	0	0	0	0	0	0	0
1687	Bacteria	Proteobacteria	Alphaproteobacteria	Rhizobiales	Beijerinckiaceae	NA	NA	5	0	0	0	0	0	0	0	0	0	0	0	0	0	0	0	0	0	0	0	0	0	0	0	0	0	0	0	0	3	0	0	0	11	8	0	0	0	0	0	0	0
1688	Bacteria	Proteobacteria	Alphaproteobacteria	Rhizobiales	Rhizobiales_Incertae_Sedis	Bauldia	NA	0	0	0	0	0	0	0	0	0	0	0	9	0	0	0	0	0	0	16	0	0	0	0	0	0	0	0	0	0	0	0	0	0	0	0	0	0	0	0	0	0	0
1689	Bacteria	Planctomycetota	Planctomycetes	Pirellulales	Pirellulaceae	Pir4_lineage	NA	0	0	0	0	0	0	0	0	0	0	0	0	0	0	6	0	0	0	0	0	0	0	0	0	0	0	0	0	0	0	0	0	13	0	0	0	0	0	0	0	0	0
1690	Archaea	Nanoarchaeota	Nanoarchaeia	Woesearchaeales	GW2011_GWC1_47_15	NA	NA	0	0	0	0	0	0	0	0	0	0	0	0	0	0	0	0	0	0	0	0	0	0	4	0	0	0	0	0	0	0	0	0	0	0	19	0	0	0	0	0	0	0
1691	Bacteria	Sumerlaeota	Sumerlaeia	Sumerlaeales	Sumerlaeaceae	Sumerlaea	NA	0	0	0	0	0	0	0	0	0	0	0	0	0	0	0	0	0	0	0	0	0	0	0	0	0	0	0	0	0	0	0	0	0	0	0	12	0	0	0	0	0	0
1692	Bacteria	Bacteroidota	Bacteroidia	Flavobacteriales	Flavobacteriaceae	Flavobacterium	NA	0	0	0	0	0	0	0	0	0	0	0	0	0	0	0	0	0	0	0	0	0	0	0	0	0	0	0	0	0	0	0	0	0	0	0	0	0	0	0	0	0	0
1693	Bacteria	Patescibacteria	Parcubacteria	Candidatus_Kaiserbacteria	NA	NA	NA	0	0	0	0	0	0	0	0	8	0	0	0	0	0	0	0	0	0	0	0	0	0	0	0	0	0	0	0	0	0	0	0	0	0	0	0	0	0	0	0	0	0
1694	Bacteria	Planctomycetota	Phycisphaerae	Tepidisphaerales	Tepidisphaeraceae	Tepidisphaera	NA	0	0	0	0	0	0	0	0	0	0	0	0	0	0	0	0	0	0	0	3	0	0	0	4	0	0	0	0	0	0	0	0	0	0	0	0	0	0	0	0	0	0
1695	Bacteria	Patescibacteria	Saccharimonadia	Saccharimonadales	LWQ8	NA	NA	0	0	0	0	0	0	0	0	0	0	0	0	0	0	0	0	0	0	0	0	0	0	0	0	0	0	0	0	0	0	0	0	0	6	0	0	0	0	0	0	0	0
1696	Bacteria	Proteobacteria	Gammaproteobacteria	211ds20	NA	NA	NA	0	0	0	0	0	0	0	0	0	0	0	0	0	0	0	0	0	0	0	0	0	0	0	0	0	0	0	0	0	0	0	0	0	0	1	0	0	0	0	0	8	0
1697	Bacteria	Firmicutes	Bacilli	Paenibacillales	Paenibacillaceae	Oxalophagus	NA	0	0	0	0	0	0	0	0	0	0	0	0	0	0	0	0	0	0	0	0	0	0	0	0	0	0	0	0	0	0	0	0	0	0	0	0	0	0	0	0	0	0
1698	Bacteria	Actinobacteriota	Actinobacteria	Micrococcales	Microbacteriaceae	Microbacterium	NA	0	0	0	0	0	0	0	0	0	0	0	0	0	0	0	0	0	0	0	0	0	0	0	0	0	0	0	0	0	0	0	0	0	0	0	0	0	0	0	0	0	0
1699	Bacteria	Firmicutes	Bacilli	Paenibacillales	Paenibacillaceae	Paenibacillus	NA	0	0	0	11	0	0	0	0	0	0	0	0	0	0	0	0	0	0	6	0	0	0	0	0	0	0	0	0	0	0	0	0	11	0	6	0	0	3	0	0	0	0
1700	Bacteria	Proteobacteria	Gammaproteobacteria	Burkholderiales	Oxalobacteraceae	Massilia	NA	0	0	0	0	0	0	0	33	0	0	0	0	0	0	0	0	0	0	0	0	0	0	0	0	0	0	0	0	0	0	0	0	0	0	0	0	0	0	0	0	0	0
1701	Bacteria	Gemmatimonadota	Longimicrobia	Longimicrobiales	Longimicrobiaceae	NA	NA	0	0	0	0	0	0	0	8	0	0	0	0	0	0	0	0	0	0	0	0	0	0	0	0	0	0	0	18	0	0	0	0	0	0	0	0	0	0	0	0	0	0
1702	Bacteria	Proteobacteria	Alphaproteobacteria	NA	NA	NA	NA	0	0	0	0	0	0	0	0	0	0	0	0	0	0	0	0	0	0	0	20	0	0	0	0	0	0	0	0	0	0	12	0	0	0	0	0	0	0	0	0	0	0
1703	Bacteria	Proteobacteria	Alphaproteobacteria	Rhizobiales	Rhizobiaceae	Mesorhizobium	NA	0	0	0	0	0	0	0	0	0	0	0	0	0	0	0	0	0	0	0	10	0	0	0	0	0	0	0	0	0	0	0	16	0	8	11	0	0	0	0	0	0	0
1704	Bacteria	Proteobacteria	Alphaproteobacteria	Sphingomonadales	Sphingomonadaceae	Rhizorhapis	NA	0	0	0	0	0	0	0	0	0	0	0	0	0	0	0	0	0	0	0	0	0	9	0	0	0	0	0	0	0	0	0	0	0	0	0	0	0	0	0	0	0	0
1705	Bacteria	Patescibacteria	Parcubacteria	GWA2-38-13b	NA	NA	NA	0	0	0	0	0	0	0	0	0	0	0	0	0	0	0	0	0	0	0	0	0	0	0	0	0	0	12	0	0	0	0	0	0	0	0	0	0	0	0	0	0	0
1706	Bacteria	Planctomycetota	Planctomycetes	Pirellulales	Pirellulaceae	Pir4_lineage	NA	0	0	0	0	0	0	0	0	0	0	0	0	0	0	0	0	0	0	0	0	0	0	0	0	0	0	0	0	8	0	0	0	0	0	0	0	0	0	0	0	0	0
1707	Bacteria	Proteobacteria	Gammaproteobacteria	Burkholderiales	Rhodocyclaceae	Azoarcus	NA	0	0	0	0	0	0	0	0	0	0	0	0	0	0	0	0	0	0	0	0	0	0	0	0	0	0	0	0	0	0	0	0	0	0	0	0	0	0	0	0	0	0
1708	Bacteria	Verrucomicrobiota	Verrucomicrobiae	Verrucomicrobiales	Rubritaleaceae	Luteolibacter	flavescens	0	0	0	0	0	0	0	0	0	0	0	0	0	0	0	0	0	0	0	0	0	0	0	0	0	0	0	0	0	0	0	0	0	0	0	0	0	0	0	0	0	0
1709	Bacteria	Proteobacteria	Alphaproteobacteria	Micavibrionales	NA	NA	NA	0	0	0	0	0	0	0	0	4	0	0	0	0	0	0	0	0	0	0	0	0	0	0	0	0	0	0	0	0	0	0	0	0	15	9	0	0	0	0	0	0	0
1710	Bacteria	Patescibacteria	Parcubacteria	GWA2-38-13b	NA	NA	NA	0	0	0	0	0	0	0	0	0	0	0	0	0	0	4	0	0	0	0	0	0	0	0	0	0	0	0	0	0	0	0	0	0	0	0	0	0	0	0	0	0	0
1711	Bacteria	Proteobacteria	Gammaproteobacteria	Burkholderiales	Oxalobacteraceae	Massilia	NA	0	0	0	0	0	0	0	0	0	0	0	0	0	0	0	0	0	0	14	0	0	0	0	0	0	0	0	0	0	0	0	0	0	0	0	0	0	0	0	0	0	0
1712	Bacteria	Bdellovibrionota	Oligoflexia	0319-6G20	NA	NA	NA	0	0	0	0	0	0	0	0	0	0	0	0	0	0	0	0	0	0	0	0	0	0	5	0	0	0	0	0	0	0	0	0	0	0	22	0	0	0	0	0	0	0
1713	Bacteria	Acidobacteriota	Acidobacteriae	Acidobacteriales	NA	NA	NA	5	0	0	0	0	0	0	0	0	0	0	0	0	0	0	0	0	0	0	0	0	0	0	0	0	0	0	0	0	0	0	0	0	0	0	0	0	0	0	0	0	0
1714	Bacteria	Bacteroidota	Bacteroidia	Sphingobacteriales	Sphingobacteriaceae	NA	NA	0	0	0	0	0	1	0	0	2	0	0	0	0	1	0	0	0	0	0	0	1	0	0	0	0	0	0	0	0	0	1	0	1	0	0	0	0	0	0	0	0	0
1715	Bacteria	Bdellovibrionota	Oligoflexia	Oligoflexales	NA	NA	NA	0	0	0	0	0	0	0	0	6	0	0	0	0	0	0	0	0	0	0	0	0	0	0	0	0	0	0	0	0	0	0	0	0	0	8	0	0	0	0	0	0	0
1716	Bacteria	Proteobacteria	Gammaproteobacteria	Xanthomonadales	Rhodanobacteraceae	Aquimonas	NA	0	0	0	0	0	0	0	0	0	0	0	0	0	0	0	0	0	0	0	0	0	17	0	0	0	0	0	0	0	0	0	0	0	0	0	0	0	0	0	0	0	0
1717	Bacteria	Bacteroidota	Bacteroidia	Sphingobacteriales	Sphingobacteriaceae	NA	NA	0	0	0	0	0	0	0	0	0	0	0	0	0	0	0	0	0	0	0	0	0	0	0	0	0	15	0	0	0	0	0	0	0	0	0	0	0	0	0	0	29	0
1718	Bacteria	Proteobacteria	Gammaproteobacteria	Burkholderiales	Comamonadaceae	Rhizobacter	NA	0	0	0	0	0	0	0	0	0	0	0	0	0	0	0	0	0	0	0	0	0	0	0	0	0	0	0	0	0	0	0	0	0	0	0	0	0	0	0	0	6	0
1719	Bacteria	Proteobacteria	Gammaproteobacteria	Burkholderiales	Oxalobacteraceae	Massilia	NA	0	0	0	0	0	0	0	0	0	0	0	0	0	0	0	0	0	0	0	0	0	0	0	0	0	0	0	0	0	0	0	0	0	0	0	0	0	0	0	0	0	0
1720	Bacteria	Proteobacteria	Alphaproteobacteria	Reyranellales	Reyranellaceae	NA	NA	0	0	0	0	0	0	0	0	0	0	0	0	0	0	0	0	0	0	11	0	0	0	0	0	0	0	0	0	0	0	0	0	13	0	0	0	0	0	0	0	0	0
1721	Bacteria	Patescibacteria	Parcubacteria	Candidatus_Adlerbacteria	NA	NA	NA	0	0	0	0	0	0	0	0	0	0	0	0	0	0	0	0	0	0	0	0	0	0	0	0	0	0	0	0	6	0	0	0	0	0	0	6	0	0	0	0	0	0
1722	Bacteria	Proteobacteria	Alphaproteobacteria	Caulobacterales	Caulobacteraceae	Phenylobacterium	NA	0	0	0	0	0	0	0	0	0	0	0	0	0	0	0	0	0	0	0	0	0	0	0	0	0	0	0	0	0	0	0	0	0	0	0	0	0	0	0	0	0	0
1723	Bacteria	Proteobacteria	Gammaproteobacteria	Alteromonadales	Alteromonadaceae	Rheinheimera	NA	0	0	0	0	0	0	0	0	0	0	0	0	0	0	0	0	0	0	0	0	0	0	0	0	0	0	0	0	0	0	0	0	0	0	0	0	0	0	0	0	0	0
1724	Bacteria	Proteobacteria	Gammaproteobacteria	Burkholderiales	Oxalobacteraceae	Massilia	NA	0	0	0	0	0	0	0	0	0	0	0	0	0	0	0	0	0	0	0	0	0	0	0	0	0	0	0	0	0	0	0	0	0	0	0	0	0	0	0	0	0	0
1725	Bacteria	Bacteroidota	Bacteroidia	Sphingobacteriales	Sphingobacteriaceae	Pedobacter	NA	0	0	0	1	0	0	0	0	0	0	0	0	0	0	0	0	0	0	0	0	0	0	0	0	0	2	0	0	0	12	0	0	0	0	0	0	0	0	0	0	1	0
1726	Bacteria	Acidobacteriota	Acidobacteriae	Solibacterales	Solibacteraceae	Candidatus_Solibacter	NA	0	0	0	0	5	0	0	0	0	5	0	0	0	0	0	0	0	0	0	6	0	0	0	0	0	0	0	0	0	0	0	0	0	0	0	0	0	0	0	0	0	0
1727	Bacteria	Firmicutes	Bacilli	Bacillales	Planococcaceae	Lysinibacillus	NA	0	0	0	0	0	0	0	0	0	0	0	0	0	0	0	0	0	0	0	2	0	0	0	0	0	0	0	0	0	0	0	10	0	0	0	0	0	0	0	0	0	0
1728	Bacteria	Planctomycetota	Phycisphaerae	Tepidisphaerales	WD2101_soil_group	NA	NA	0	0	0	0	0	0	0	0	0	0	0	0	0	0	0	0	0	0	0	0	0	0	0	0	0	0	0	0	0	0	12	0	0	17	11	0	0	0	0	0	0	0
1729	Bacteria	Proteobacteria	Alphaproteobacteria	NA	NA	NA	NA	0	0	0	0	0	0	0	0	0	0	0	0	0	0	0	0	0	0	0	0	0	0	0	0	0	0	0	0	0	0	0	4	0	7	5	0	0	0	0	0	0	0
1730	Bacteria	Cyanobacteria	NA	NA	NA	NA	NA	0	0	0	0	0	0	0	0	0	0	0	0	0	0	0	0	0	0	0	0	0	0	0	0	0	0	0	0	0	0	0	0	0	24	18	0	0	0	0	0	0	0
1731	Bacteria	Proteobacteria	Gammaproteobacteria	Burkholderiales	Rhodocyclaceae	Azoarcus	NA	0	0	0	0	0	0	0	0	0	0	0	0	0	0	0	0	0	0	0	0	0	0	0	0	0	0	0	0	0	0	0	0	0	0	0	0	0	0	0	0	0	0
1732	Bacteria	Proteobacteria	Alphaproteobacteria	Rhodospirillales	NA	NA	NA	0	0	0	0	0	0	0	0	11	0	0	0	0	0	0	0	0	0	0	0	0	0	0	0	0	0	0	0	0	0	0	0	0	5	0	0	0	0	0	0	0	0
1733	Bacteria	Bdellovibrionota	Oligoflexia	0319-6G20	NA	NA	NA	0	0	0	0	0	0	0	0	7	0	0	0	0	0	2	0	0	0	0	0	0	0	0	0	0	0	0	0	0	0	0	0	0	0	11	0	0	0	0	0	0	0
1734	Bacteria	Planctomycetota	Planctomycetes	Pirellulales	Pirellulaceae	Roseimaritima	NA	0	0	0	0	0	0	0	0	0	0	0	0	0	0	6	0	0	0	0	0	0	0	0	0	0	0	0	0	0	0	0	0	0	0	0	0	0	0	0	0	0	0
1735	Bacteria	Firmicutes	Bacilli	Paenibacillales	Paenibacillaceae	Paenibacillus	NA	0	0	0	0	0	0	0	0	0	0	0	0	0	0	0	0	0	0	0	21	0	0	0	0	0	0	0	0	0	0	0	0	0	0	0	0	0	7	0	0	0	0
1736	Bacteria	Firmicutes	Bacilli	Bacillales	NA	NA	NA	0	0	0	0	0	0	0	0	0	0	0	0	0	0	0	0	0	0	0	0	0	0	0	0	0	0	0	0	0	0	16	0	0	0	0	0	0	0	0	0	0	0
1737	Bacteria	Patescibacteria	Parcubacteria	NA	NA	NA	NA	0	0	0	0	0	0	0	0	0	0	0	0	0	0	0	0	0	0	0	0	0	0	0	0	0	0	0	0	0	0	0	0	0	8	8	0	0	0	0	0	0	0
1738	Bacteria	Patescibacteria	Gracilibacteria	NA	NA	NA	NA	0	0	0	0	0	0	0	0	0	0	0	0	0	0	0	0	0	0	0	0	0	0	0	0	0	0	0	0	0	0	0	0	0	0	8	0	0	0	0	0	0	0
1739	Bacteria	Proteobacteria	Alphaproteobacteria	Sphingomonadales	Sphingomonadaceae	Ellin6055	NA	0	0	0	0	0	0	0	0	0	0	0	0	0	0	0	0	0	0	0	0	0	0	0	0	0	0	0	0	0	0	0	0	0	0	0	0	0	0	0	0	0	0
1740	Bacteria	Proteobacteria	Gammaproteobacteria	Xanthomonadales	Rhodanobacteraceae	NA	NA	0	0	0	0	0	0	0	0	0	0	0	0	0	0	0	0	0	0	0	0	0	0	0	0	0	0	0	0	0	0	0	0	0	0	0	0	0	0	0	0	0	0
1741	Bacteria	Proteobacteria	Gammaproteobacteria	Pseudomonadales	Pseudomonadaceae	Pseudomonas	NA	0	0	0	0	0	0	0	0	0	0	0	0	0	0	0	0	0	0	0	0	0	0	0	0	0	0	0	0	0	0	0	0	0	0	0	0	0	0	0	0	0	0
1742	Bacteria	Gemmatimonadota	Longimicrobia	Longimicrobiales	Longimicrobiaceae	NA	NA	0	0	0	0	0	0	0	0	12	0	8	0	12	0	0	0	0	0	0	0	0	0	0	0	0	0	0	0	0	0	0	0	0	0	0	0	0	0	14	0	10	0
1743	Bacteria	Actinobacteriota	Actinobacteria	Propionibacteriales	Nocardioidaceae	Aeromicrobium	ponti	0	0	0	0	0	0	0	0	0	0	0	0	0	0	0	0	0	0	0	0	0	0	0	0	0	0	0	0	0	0	0	0	0	0	0	0	0	16	0	0	0	0
1744	Bacteria	Bacteroidota	Bacteroidia	Cytophagales	Hymenobacteraceae	Pontibacter	NA	0	0	0	0	0	0	0	0	0	0	0	0	0	0	0	0	0	0	0	0	0	0	0	0	0	0	0	0	0	0	0	0	0	0	0	0	0	0	0	0	12	0
1745	Bacteria	Acidobacteriota	Vicinamibacteria	Vicinamibacterales	NA	NA	NA	0	0	0	0	0	0	0	0	0	0	0	0	0	0	0	0	0	0	0	0	0	0	0	0	0	0	0	0	0	0	0	0	0	0	0	0	0	0	0	0	0	0
1746	Bacteria	Firmicutes	Bacilli	Alicyclobacillales	Alicyclobacillaceae	Tumebacillus	NA	0	0	0	0	0	0	0	0	0	0	0	0	0	0	0	0	0	0	0	0	0	0	0	0	0	0	0	0	0	0	0	0	0	0	0	0	0	0	0	0	0	0
1747	Bacteria	Proteobacteria	Alphaproteobacteria	Rhizobiales	Devosiaceae	Devosia	NA	0	0	0	0	0	0	0	0	0	0	0	0	0	0	0	0	0	0	0	0	0	0	0	0	0	0	0	0	0	0	0	0	0	0	0	0	0	0	0	0	0	0
1748	Bacteria	Bacteroidota	Bacteroidia	Flavobacteriales	Flavobacteriaceae	Muricauda	NA	0	0	0	0	0	0	0	0	0	0	0	0	0	0	0	0	0	0	0	0	0	0	0	0	0	0	0	0	0	0	0	0	0	0	0	0	0	0	0	0	0	0
1749	Bacteria	Acidobacteriota	Vicinamibacteria	Vicinamibacterales	Vicinamibacteraceae	NA	NA	0	0	0	0	0	0	0	0	14	0	0	0	0	0	0	0	0	0	0	0	0	0	0	0	0	0	0	0	0	0	0	0	0	23	0	0	0	0	0	0	0	0
1750	Bacteria	Myxococcota	Polyangia	Haliangiales	Haliangiaceae	Haliangium	NA	0	0	0	0	0	0	0	0	0	7	0	0	0	0	4	0	0	0	0	0	0	0	0	0	0	0	0	0	0	0	0	0	0	6	0	0	0	0	0	0	0	0
1751	Bacteria	Bacteroidota	SJA-28	NA	NA	NA	NA	0	0	0	0	0	0	0	0	0	0	0	0	0	0	0	0	8	0	0	0	0	0	0	0	0	0	0	0	0	0	0	0	0	0	0	0	0	5	0	0	0	0
1752	Bacteria	Proteobacteria	Alphaproteobacteria	Thalassobaculales	Thalassobaculaceae	Thalassobaculum	NA	0	0	0	0	0	0	0	0	0	0	0	0	0	0	0	0	0	0	0	0	0	0	8	0	0	0	0	0	0	0	0	0	0	0	0	0	0	0	0	0	0	0
1753	Bacteria	Myxococcota	Polyangia	Polyangiales	Polyangiaceae	Pajaroellobacter	NA	0	0	0	0	0	0	0	0	0	0	0	0	0	0	0	0	0	0	0	0	0	0	0	0	0	0	0	0	0	0	0	0	0	0	0	0	0	0	0	0	0	0
1754	Bacteria	Firmicutes	Bacilli	Bacillales	Planococcaceae	Lysinibacillus	NA	0	0	0	0	0	0	0	0	0	0	12	0	0	0	0	0	0	0	0	0	0	0	0	0	8	0	0	0	0	0	0	0	18	0	0	0	0	0	0	0	0	0
1755	Bacteria	Firmicutes	Bacilli	Bacillales	Bacillaceae	NA	NA	0	0	0	0	0	0	0	0	0	0	0	0	0	0	0	0	0	0	0	0	0	0	0	0	0	0	8	0	0	0	0	0	0	0	0	0	0	0	0	0	0	0
1756	Bacteria	Bdellovibrionota	Oligoflexia	0319-6G20	NA	NA	NA	0	0	0	0	0	0	0	0	0	0	0	0	0	0	0	0	0	0	0	0	0	0	0	0	0	0	0	0	0	0	0	0	0	8	0	0	0	0	0	0	0	0
1757	Bacteria	Chloroflexi	TK10	NA	NA	NA	NA	0	0	0	0	0	0	0	0	0	0	0	0	0	0	0	0	0	0	0	0	0	0	0	0	0	0	0	0	0	0	0	0	0	0	8	0	0	0	0	0	0	0
1758	Bacteria	Bacteroidota	Bacteroidia	Chitinophagales	Chitinophagaceae	Chitinophaga	NA	0	0	0	0	0	0	0	0	0	0	0	0	0	0	0	0	0	0	0	0	0	0	0	0	0	0	0	0	0	0	0	0	0	0	0	0	0	0	0	0	0	0
1759	Bacteria	Bacteroidota	Bacteroidia	Flavobacteriales	Flavobacteriaceae	Flavobacterium	NA	0	0	0	0	0	0	0	0	0	0	0	0	0	0	0	0	0	0	0	0	0	0	0	0	0	0	0	0	0	0	0	0	0	0	0	0	0	0	0	0	0	0
1760	Bacteria	Proteobacteria	Alphaproteobacteria	Sphingomonadales	Sphingomonadaceae	Altererythrobacter	NA	27	0	0	0	0	0	0	0	0	0	0	0	0	0	0	0	0	0	0	0	0	0	0	0	0	0	0	0	0	0	0	0	0	0	0	0	0	0	0	0	0	0
1761	Bacteria	Bacteroidota	Bacteroidia	Sphingobacteriales	NS11-12_marine_group	NA	NA	2	0	3	2	0	0	0	0	0	0	0	0	0	0	4	0	0	0	2	0	0	0	0	0	0	2	0	0	0	0	0	0	0	0	0	0	0	0	0	0	0	0
1762	Bacteria	Proteobacteria	Gammaproteobacteria	Burkholderiales	Comamonadaceae	Ramlibacter	NA	0	0	24	0	0	0	0	0	0	0	0	0	0	0	0	0	0	0	0	0	0	0	0	0	0	0	0	0	0	0	0	0	0	0	0	0	0	0	0	0	0	0
1763	Bacteria	Myxococcota	Myxococcia	Myxococcales	Myxococcaceae	NA	NA	0	0	0	0	0	0	0	0	0	0	0	4	0	0	0	0	0	0	0	0	0	0	0	0	0	0	0	0	0	0	0	0	0	0	0	0	0	0	0	10	0	0
1764	Bacteria	Patescibacteria	Saccharimonadia	Saccharimonadales	Saccharimonadaceae	TM7a	NA	0	0	0	0	0	0	0	0	0	0	0	0	0	0	0	0	0	0	0	0	0	10	0	0	0	0	0	0	0	0	0	0	0	0	0	0	0	0	0	0	0	0
1765	Bacteria	Abditibacteriota	Abditibacteria	Abditibacteriales	Abditibacteriaceae	Abditibacterium	NA	0	0	0	0	0	0	0	0	0	0	0	0	0	0	0	0	0	0	0	0	0	0	0	0	0	0	0	0	0	0	0	0	5	0	0	0	0	0	0	0	0	0
1766	Bacteria	Proteobacteria	Gammaproteobacteria	Xanthomonadales	Rhodanobacteraceae	NA	NA	0	0	0	0	0	0	0	0	0	0	0	0	0	0	0	0	0	0	0	0	0	0	0	0	0	0	0	0	0	0	0	0	0	7	9	0	0	0	0	0	0	0
1767	Bacteria	Actinobacteriota	Acidimicrobiia	Microtrichales	Ilumatobacteraceae	Ilumatobacter	NA	0	0	0	0	0	0	0	0	0	0	0	0	0	0	0	0	0	0	0	0	0	0	0	0	0	0	0	0	0	0	0	0	0	0	28	0	0	0	0	0	0	0
1768	Bacteria	Bacteroidota	Bacteroidia	Sphingobacteriales	Sphingobacteriaceae	Arcticibacter	NA	0	0	0	0	0	0	0	0	0	0	0	0	0	0	0	0	0	0	0	0	0	0	0	0	0	0	0	0	0	0	0	0	0	0	0	0	0	0	0	0	0	0
1769	Bacteria	Gemmatimonadota	Gemmatimonadetes	Gemmatimonadales	Gemmatimonadaceae	Gemmatimonas	NA	0	0	0	0	0	0	0	0	0	0	0	0	0	0	0	0	0	0	0	0	0	0	0	0	0	0	0	0	0	0	0	0	0	0	0	0	0	0	0	0	0	0
1770	Bacteria	Verrucomicrobiota	Verrucomicrobiae	Verrucomicrobiales	Rubritaleaceae	Luteolibacter	NA	0	0	0	0	0	0	0	0	0	0	0	0	0	0	0	0	0	0	0	0	0	0	0	0	0	0	0	0	0	0	0	0	0	0	0	0	0	0	0	0	0	0
1771	Bacteria	Bacteroidota	Bacteroidia	Cytophagales	Cyclobacteriaceae	Algoriphagus	NA	0	0	0	0	0	0	5	0	0	0	0	0	0	0	0	0	0	0	0	0	0	0	0	0	0	0	0	0	0	0	0	0	0	0	0	0	0	0	0	0	0	0
1772	Bacteria	Proteobacteria	Alphaproteobacteria	Sphingomonadales	Sphingomonadaceae	Novosphingobium	NA	0	0	0	0	0	0	0	0	25	0	0	0	0	0	0	0	0	0	0	0	0	0	0	0	0	0	0	0	0	0	0	0	0	0	0	0	0	0	0	0	0	0
1773	Bacteria	Firmicutes	Bacilli	Bacillales	Bacillaceae	Bacillus	NA	0	0	0	0	0	0	0	0	0	0	0	2	0	0	0	3	0	0	0	0	0	0	0	0	1	0	0	0	0	0	0	0	1	0	1	0	0	9	0	0	0	0
1774	Bacteria	Planctomycetota	Planctomycetes	Pirellulales	Pirellulaceae	Pir4_lineage	NA	0	0	0	0	0	0	0	0	0	0	0	0	6	0	0	0	10	0	0	0	0	0	0	0	0	0	0	0	0	0	8	0	0	0	0	0	0	0	0	0	0	0
1775	Bacteria	Actinobacteriota	Actinobacteria	Propionibacteriales	Nocardioidaceae	Nocardioides	terrigena	0	0	0	0	0	0	0	0	0	0	0	0	0	0	0	15	0	13	0	0	0	0	0	0	0	0	0	0	0	0	0	0	0	0	0	0	0	0	0	0	0	0
1776	Bacteria	Myxococcota	Polyangia	Haliangiales	Haliangiaceae	Haliangium	NA	0	0	0	0	0	0	0	0	0	0	0	0	0	0	0	0	6	0	0	0	0	0	0	0	0	0	0	0	0	0	0	0	0	0	0	0	0	0	0	0	0	0
1777	Bacteria	Chloroflexi	KD4-96	NA	NA	NA	NA	0	0	0	0	0	0	0	0	0	0	0	0	0	0	0	0	0	0	0	0	0	23	0	0	0	0	0	0	0	0	0	0	0	0	0	0	0	0	0	0	0	0
1778	Bacteria	Proteobacteria	Gammaproteobacteria	Burkholderiales	Oxalobacteraceae	Noviherbaspirillum	NA	0	0	0	0	0	0	0	0	0	0	0	0	0	0	0	0	0	0	0	0	0	0	0	0	29	0	0	0	0	0	0	0	0	0	0	0	0	0	15	0	0	0
1779	Bacteria	Actinobacteriota	Actinobacteria	Corynebacteriales	Nocardiaceae	Rhodococcus	NA	0	0	0	0	0	0	0	0	0	0	0	0	0	0	0	0	0	0	0	0	0	0	0	0	0	0	0	0	0	0	0	0	30	0	0	0	0	0	0	0	0	0
1780	Bacteria	Chloroflexi	Dehalococcoidia	S085	NA	NA	NA	0	0	0	0	0	0	0	0	0	0	0	0	0	0	0	0	0	0	0	0	0	0	0	0	0	0	0	0	0	0	0	0	0	0	0	0	0	0	0	0	0	0
1781	Bacteria	Proteobacteria	Gammaproteobacteria	Burkholderiales	Oxalobacteraceae	Massilia	NA	0	0	0	0	0	0	0	0	0	0	0	0	0	0	0	0	0	0	0	0	0	0	0	0	0	0	0	0	0	0	0	0	0	0	0	0	0	0	0	0	0	0
1782	Bacteria	Proteobacteria	Gammaproteobacteria	Xanthomonadales	Xanthomonadaceae	Arenimonas	NA	0	0	0	0	0	0	0	0	0	0	0	0	0	0	0	0	0	0	0	0	0	0	0	0	0	0	0	0	0	0	0	0	0	0	0	0	0	0	0	0	0	0
1783	Bacteria	Bacteroidota	Bacteroidia	Cytophagales	Cyclobacteriaceae	Marinoscillum	NA	0	0	0	5	0	0	0	0	0	0	0	0	0	0	0	0	0	0	0	0	0	0	4	0	0	0	0	0	0	3	0	0	0	0	4	0	0	0	0	0	0	0
1784	Bacteria	Bacteroidota	Bacteroidia	Sphingobacteriales	KD3-93	NA	NA	0	0	0	0	3	0	0	0	0	0	0	5	0	0	0	0	0	0	0	0	0	0	0	0	0	0	0	0	0	0	0	0	0	0	0	4	0	0	0	0	0	0
1785	Bacteria	Bdellovibrionota	Oligoflexia	0319-6G20	NA	NA	NA	0	0	0	0	0	0	0	0	0	7	0	6	5	0	0	0	0	0	0	0	0	0	0	0	0	0	0	0	0	4	0	2	9	0	0	0	0	0	0	0	0	0
1786	Bacteria	Gemmatimonadota	S0134_terrestrial_group	NA	NA	NA	NA	0	0	0	0	0	0	0	0	0	0	0	0	0	0	0	0	0	0	0	0	0	0	0	0	0	0	0	0	0	0	0	0	0	0	0	0	0	0	6	0	0	0
1787	Bacteria	Proteobacteria	Alphaproteobacteria	Caulobacterales	Caulobacteraceae	Phenylobacterium	NA	0	0	0	0	0	0	0	0	0	0	0	0	0	0	0	0	0	0	0	0	0	0	0	0	0	0	0	0	0	0	0	0	0	0	0	0	0	0	0	0	0	0
1788	Bacteria	Chloroflexi	KD4-96	NA	NA	NA	NA	0	0	0	0	0	0	0	0	0	0	0	0	0	0	0	0	0	0	0	0	0	0	0	0	0	0	0	0	0	0	0	0	0	0	0	0	0	0	0	0	0	0
1789	Bacteria	Verrucomicrobiota	Verrucomicrobiae	Pedosphaerales	Pedosphaeraceae	NA	NA	0	0	0	0	0	0	0	0	0	0	0	0	0	0	0	0	0	0	0	0	0	0	0	0	0	0	0	0	0	0	0	0	0	0	0	0	0	0	0	0	0	0
1790	Bacteria	Firmicutes	Bacilli	Paenibacillales	Paenibacillaceae	Paenibacillus	NA	0	0	0	6	0	0	0	0	0	0	0	0	0	0	0	0	0	4	0	0	0	0	0	10	0	0	0	0	0	0	0	0	0	0	0	0	0	0	0	0	0	0
1791	Bacteria	Proteobacteria	Alphaproteobacteria	Sphingomonadales	Sphingomonadaceae	Sphingomonas	NA	0	0	0	0	0	0	0	0	23	0	0	0	0	0	0	0	0	0	0	0	0	0	0	0	0	0	0	0	0	0	0	0	0	0	0	0	0	0	0	0	0	0
1792	Bacteria	Verrucomicrobiota	Verrucomicrobiae	Verrucomicrobiales	Verrucomicrobiaceae	Prosthecobacter	NA	0	0	0	0	0	0	0	0	0	0	0	0	0	0	0	7	0	0	0	0	0	0	0	0	0	0	0	6	0	0	0	0	0	0	0	0	0	0	0	0	10	0
1793	Bacteria	Firmicutes	Bacilli	Paenibacillales	Paenibacillaceae	Cohnella	NA	0	0	0	0	0	0	0	0	0	0	0	0	0	0	0	0	0	0	0	0	0	0	0	0	0	0	0	0	0	22	0	0	0	0	0	0	0	0	0	0	0	0
1794	Bacteria	Firmicutes	Limnochordia	Limnochordia_or	Limnochordia_fa	Hydrogenispora	NA	0	0	0	0	0	0	0	0	0	0	0	0	0	0	0	0	0	0	0	0	0	0	0	0	0	0	0	0	0	7	6	0	0	0	0	0	0	0	0	0	0	0
1795	Bacteria	Proteobacteria	Gammaproteobacteria	Burkholderiales	Oxalobacteraceae	Massilia	glaciei	0	0	0	0	0	0	0	0	0	0	0	0	0	0	0	0	0	0	0	0	0	0	0	0	0	0	0	0	0	0	0	0	0	0	0	0	0	0	0	0	0	0
1796	Bacteria	Chloroflexi	Anaerolineae	Ardenticatenales	Ardenticatenaceae	NA	NA	0	0	0	0	0	0	0	0	0	0	0	0	0	0	0	0	0	0	0	0	0	0	0	0	0	0	0	0	0	0	0	0	0	0	0	0	0	0	0	0	0	0
1797	Bacteria	Actinobacteriota	Actinobacteria	Micromonosporales	Micromonosporaceae	Micromonospora	NA	0	0	0	0	0	0	0	0	0	0	0	0	0	0	0	0	0	0	0	0	0	0	0	0	0	0	0	0	0	0	0	0	0	0	0	0	0	0	0	0	0	0
1798	Bacteria	Proteobacteria	Gammaproteobacteria	Oceanospirillales	Hahellaceae	Hahella	NA	0	0	0	0	0	0	0	0	0	0	0	0	0	0	0	0	0	0	0	0	0	0	0	0	0	0	0	0	0	0	0	0	0	0	0	0	0	0	0	0	0	0
1799	Bacteria	Bacteroidota	Bacteroidia	Flavobacteriales	Flavobacteriaceae	Salinimicrobium	NA	0	0	0	0	0	0	0	0	0	0	0	0	0	0	0	0	0	0	0	0	0	0	0	0	0	0	0	0	0	0	0	0	0	0	0	0	0	0	0	0	0	0
1800	Bacteria	Actinobacteriota	Acidimicrobiia	IMCC26256	NA	NA	NA	0	0	0	0	0	0	0	0	0	0	0	0	0	0	0	0	0	0	3	0	0	0	0	0	0	0	0	0	0	0	0	3	0	0	0	5	0	0	0	0	0	0
1801	Bacteria	Firmicutes	Bacilli	Bacillales	Bacillaceae	Bacillus	NA	0	0	0	0	0	0	0	0	0	0	0	0	0	0	0	0	0	0	0	23	0	0	0	0	0	0	0	0	0	0	0	0	0	0	0	0	0	0	0	0	0	0
1802	Bacteria	Proteobacteria	Gammaproteobacteria	Acidiferrobacterales	Acidiferrobacteraceae	Sulfurifustis	NA	0	0	0	0	0	0	0	0	0	0	0	0	0	0	0	0	0	0	0	0	0	0	4	7	0	0	0	0	0	0	0	0	0	10	0	0	0	0	0	0	0	0
1803	Bacteria	Planctomycetota	Planctomycetes	Pirellulales	Pirellulaceae	Pirellula	NA	0	0	0	0	0	0	0	0	0	0	0	0	0	0	0	0	0	0	0	0	0	0	0	7	0	0	0	0	0	0	0	0	0	0	0	0	0	0	0	0	0	0
1804	Bacteria	Bacteroidota	Bacteroidia	Cytophagales	Hymenobacteraceae	Pontibacter	NA	0	0	0	0	0	0	0	0	0	0	0	0	0	0	0	0	0	0	0	0	0	0	0	0	0	5	0	0	0	0	17	0	4	0	0	0	0	0	0	0	1	7
1805	Bacteria	Proteobacteria	Alphaproteobacteria	Rhizobiales	Rhizobiaceae	Allorhizobium-Neorhizobium-Pararhizobium-Rhizobium	NA	0	0	0	0	0	0	0	0	0	0	0	0	0	0	0	0	0	0	0	0	0	0	0	0	0	0	0	0	0	0	0	0	10	0	0	0	0	0	0	0	0	0
1806	Bacteria	Myxococcota	Polyangia	Blfdi19	NA	NA	NA	0	0	0	0	0	0	0	0	0	0	0	0	0	0	0	0	0	0	0	0	0	0	0	0	0	0	0	0	0	0	0	0	2	0	11	0	0	0	0	0	0	0
1807	Bacteria	Firmicutes	Bacilli	Alicyclobacillales	Alicyclobacillaceae	Tumebacillus	NA	0	0	0	0	0	0	0	0	0	0	0	0	0	0	0	0	0	0	0	0	0	0	0	0	0	0	0	0	0	0	0	0	0	0	0	0	0	0	0	0	0	0
1808	Bacteria	Patescibacteria	Parcubacteria	GWA2-38-13b	NA	NA	NA	0	0	0	0	0	0	0	0	0	0	0	0	0	0	0	0	0	0	0	0	0	0	0	0	0	0	0	0	0	0	0	0	0	0	0	0	0	0	0	0	0	0
1809	Bacteria	Proteobacteria	Gammaproteobacteria	Burkholderiales	Alcaligenaceae	NA	NA	0	0	9	0	0	0	0	0	0	0	0	0	0	0	8	0	6	0	10	0	0	0	0	0	0	0	0	0	0	0	0	0	0	0	0	0	0	0	0	0	0	0
1810	Bacteria	Patescibacteria	Parcubacteria	NA	NA	NA	NA	0	0	0	0	0	0	0	0	8	0	0	0	0	0	0	0	0	0	0	0	0	0	2	0	0	0	0	0	0	0	0	0	0	0	10	0	0	0	0	0	0	0
1811	Bacteria	Bacteroidota	Bacteroidia	Cytophagales	Spirosomaceae	Dyadobacter	NA	0	0	0	0	0	0	0	0	0	0	0	0	0	0	3	0	0	0	0	0	0	0	0	0	0	0	0	0	0	0	0	0	0	0	0	0	0	0	0	0	0	0
1812	Bacteria	Gemmatimonadota	BD2-11_terrestrial_group	NA	NA	NA	NA	0	0	0	0	0	0	0	0	0	0	0	0	0	0	0	0	0	0	8	0	0	0	0	0	0	0	0	0	0	0	0	0	0	0	0	0	0	0	0	0	0	0
1813	Bacteria	Proteobacteria	Alphaproteobacteria	Rhodobacterales	Rhodobacteraceae	Paracoccus	NA	0	0	0	0	0	0	0	0	0	0	0	0	0	0	0	0	0	0	0	0	0	0	0	0	0	0	0	0	0	0	0	0	14	0	0	0	0	0	0	5	0	0
1814	Bacteria	Patescibacteria	Parcubacteria	NA	NA	NA	NA	0	0	0	0	0	0	0	0	0	0	0	0	0	0	0	0	0	0	0	0	0	0	0	0	0	0	0	0	0	0	0	0	0	0	7	0	0	0	0	0	0	0
1815	Bacteria	Firmicutes	Bacilli	Bacillales	Bacillaceae	Geobacillus	NA	0	0	0	0	0	0	0	0	0	0	0	0	0	0	0	0	0	0	0	0	0	0	0	0	0	0	0	0	0	0	0	0	0	0	0	0	0	0	0	0	0	11
1816	Bacteria	Firmicutes	Bacilli	Bacillales	Bacillaceae	Bacillus	NA	0	0	0	0	0	0	0	0	0	0	0	0	0	0	0	0	0	0	0	0	0	0	0	0	0	0	0	0	0	0	0	0	0	0	0	0	0	0	0	0	0	0
1817	Bacteria	Actinobacteriota	Actinobacteria	Pseudonocardiales	Pseudonocardiaceae	Amycolatopsis	NA	0	0	0	0	0	0	0	0	0	0	0	0	0	0	0	0	0	0	0	0	0	0	0	0	0	0	0	0	0	0	0	0	0	0	0	0	0	0	0	0	0	0
1818	Bacteria	Proteobacteria	Gammaproteobacteria	Burkholderiales	Comamonadaceae	Ramlibacter	NA	0	0	0	0	0	0	0	0	20	0	0	0	0	0	0	0	0	0	0	0	0	0	0	0	0	0	0	0	0	0	0	0	0	0	0	0	0	0	0	0	0	0
1819	Bacteria	Bacteroidota	Bacteroidia	Sphingobacteriales	Sphingobacteriaceae	NA	NA	0	0	0	0	0	0	0	0	0	0	0	0	0	0	0	0	0	0	0	0	7	0	0	0	0	0	0	0	0	0	0	0	0	0	0	0	0	0	0	0	0	0
1820	Bacteria	Proteobacteria	Gammaproteobacteria	Burkholderiales	Alcaligenaceae	Candidimonas	NA	0	0	0	0	0	0	0	0	0	0	0	0	0	0	0	0	0	0	0	0	0	0	0	15	0	0	0	0	0	0	0	0	0	0	0	0	0	0	0	0	0	0
1821	Bacteria	Cyanobacteria	Cyanobacteriia	Chloroplast	NA	NA	NA	0	0	0	0	0	0	0	0	0	0	0	0	0	0	0	0	0	0	0	0	0	0	0	10	0	0	0	0	0	0	0	0	0	0	0	0	0	0	0	0	0	0
1822	Bacteria	Proteobacteria	Gammaproteobacteria	Burkholderiales	Nitrosomonadaceae	MND1	NA	0	0	0	0	0	0	0	0	0	0	0	0	0	0	0	0	0	0	0	0	0	0	0	0	0	0	0	0	0	0	0	0	0	0	23	0	0	0	0	0	0	0
1823	Bacteria	Actinobacteriota	Actinobacteria	Frankiales	Geodermatophilaceae	Blastococcus	saxobsidens	0	0	0	0	0	0	0	0	0	0	0	0	0	0	0	0	0	0	0	0	0	0	0	0	0	0	0	0	0	0	0	0	0	0	22	0	0	0	0	0	12	0
1824	Bacteria	Cyanobacteria	Vampirivibrionia	Vampirovibrionales	NA	NA	NA	0	0	0	0	0	0	0	0	0	0	0	0	0	0	0	0	0	0	0	0	0	0	0	0	0	0	0	0	0	0	0	0	0	0	12	0	0	0	0	0	0	0
1825	Bacteria	Proteobacteria	Gammaproteobacteria	NA	NA	NA	NA	0	0	0	0	0	0	0	0	0	0	0	0	0	0	0	0	0	0	0	0	0	0	0	0	0	0	0	0	0	0	0	0	0	0	0	8	0	0	0	0	0	0
1826	Bacteria	Proteobacteria	Gammaproteobacteria	Pseudomonadales	Pseudomonadaceae	Pseudomonas	NA	0	0	0	0	0	0	0	0	0	0	0	0	0	0	0	0	0	0	0	0	0	0	0	0	0	0	0	0	0	0	0	0	0	0	0	0	0	0	0	0	0	0
1827	Bacteria	Bdellovibrionota	Oligoflexia	Oligoflexales	Oligoflexales_fa	Oligoflexus	NA	0	0	0	0	0	0	0	0	0	0	0	0	0	0	0	0	0	0	0	0	0	0	0	0	0	0	0	0	0	0	0	0	0	0	0	0	0	0	0	0	0	0
1828	Bacteria	Proteobacteria	Gammaproteobacteria	Alteromonadales	Marinobacteraceae	Marinobacter	NA	0	0	0	0	0	0	0	0	0	0	0	0	0	0	0	0	0	0	0	0	0	0	0	0	0	0	0	0	0	0	0	0	0	0	0	0	0	0	0	0	0	0
1829	Bacteria	Proteobacteria	Gammaproteobacteria	Xanthomonadales	Xanthomonadaceae	Pseudoxanthomonas	jiangsuensis	0	0	0	0	0	0	0	0	0	0	0	0	0	0	0	0	0	0	0	0	0	0	0	0	0	0	0	0	0	0	0	0	0	0	0	0	0	0	0	0	0	0
1830	Bacteria	Bacteroidota	Bacteroidia	Cytophagales	Hymenobacteraceae	Adhaeribacter	NA	0	0	0	0	0	0	0	0	9	0	0	0	0	0	0	0	0	0	0	0	0	0	0	0	0	0	0	0	0	0	0	0	0	0	0	0	0	0	0	0	0	0
1831	Bacteria	Bacteroidota	Rhodothermia	Rhodothermales	Rhodothermaceae	NA	NA	0	0	0	0	0	0	0	0	0	0	0	0	0	0	0	0	0	0	0	0	0	0	0	0	3	0	0	0	0	0	0	0	0	4	9	0	0	0	0	0	0	0
1832	Bacteria	Acidobacteriota	Vicinamibacteria	Vicinamibacterales	NA	NA	NA	0	0	0	0	0	0	0	0	0	0	0	0	0	0	0	0	0	0	0	0	0	0	0	0	0	0	0	0	0	0	0	0	0	0	0	0	0	0	0	0	0	0
1833	Bacteria	Chloroflexi	Chloroflexia	Thermomicrobiales	JG30-KF-CM45	NA	NA	0	0	0	0	0	0	0	0	0	0	0	0	0	0	0	0	0	0	0	0	0	0	0	0	0	0	0	0	0	0	0	0	0	0	0	0	0	0	0	0	0	0
1834	Bacteria	Proteobacteria	Alphaproteobacteria	Sphingomonadales	Sphingomonadaceae	Altererythrobacter	NA	0	0	0	0	0	0	0	0	0	0	0	0	0	0	0	0	0	0	0	0	0	0	0	0	0	0	0	0	0	0	0	0	0	0	0	0	0	0	0	0	0	0
1835	Bacteria	Proteobacteria	Gammaproteobacteria	Burkholderiales	Alcaligenaceae	NA	NA	0	0	0	0	0	0	0	0	0	0	0	0	0	0	0	0	0	0	0	0	0	0	0	0	0	0	0	0	0	0	0	0	0	0	0	0	0	0	0	0	0	0
1836	Bacteria	Bacteroidota	Bacteroidia	Flavobacteriales	Flavobacteriaceae	Salinimicrobium	NA	0	0	0	0	0	0	0	0	0	0	0	0	0	0	0	0	0	0	0	0	0	0	0	0	0	0	0	0	0	0	0	0	0	0	0	0	0	0	0	0	0	0
1837	Bacteria	Myxococcota	Myxococcia	Myxococcales	27F-1492R	NA	NA	0	0	0	4	0	0	0	0	0	0	0	0	0	0	0	0	0	0	0	0	0	0	0	0	0	0	0	0	0	0	0	0	0	0	16	0	0	0	0	0	0	0
1838	Bacteria	Planctomycetota	Phycisphaerae	Phycisphaerales	Phycisphaeraceae	SM1A02	NA	0	0	0	0	5	0	0	0	0	0	0	0	0	0	0	0	0	0	0	0	0	0	0	0	0	0	0	0	0	0	0	0	0	0	0	0	0	0	0	0	0	0
1839	Bacteria	Proteobacteria	Alphaproteobacteria	Sphingomonadales	Sphingomonadaceae	Sphingomonas	mucosissima	0	0	0	0	0	0	0	0	0	0	0	0	0	0	0	0	0	0	0	0	0	0	0	0	0	0	0	0	0	0	0	0	0	0	0	0	0	0	0	0	0	0
1840	Bacteria	Bacteroidota	Bacteroidia	Sphingobacteriales	Sphingobacteriaceae	Arcticibacter	NA	0	0	0	0	0	0	0	0	0	0	0	0	0	0	0	0	0	0	0	0	0	0	0	0	0	0	0	0	0	0	0	0	0	0	0	0	0	0	0	0	0	0
1841	Bacteria	Actinobacteriota	Actinobacteria	Micrococcales	Micrococcaceae	Pseudarthrobacter	chlorophenolicus	0	0	0	0	0	0	0	0	0	0	0	0	0	0	0	0	0	0	0	0	0	0	0	0	0	0	0	0	0	0	0	0	0	0	0	0	0	0	0	0	0	0
1842	Bacteria	Patescibacteria	Saccharimonadia	Saccharimonadales	Saccharimonadaceae	TM7a	NA	0	0	0	0	0	0	0	0	0	0	0	0	0	0	0	0	0	0	0	0	0	0	0	0	0	0	0	0	0	0	0	0	0	0	0	0	0	0	0	0	0	0
1843	Bacteria	Acidobacteriota	Vicinamibacteria	Vicinamibacterales	NA	NA	NA	0	0	0	0	0	0	0	0	0	0	0	0	0	0	0	0	0	0	0	0	0	0	0	0	0	0	0	0	0	0	0	0	0	0	0	0	0	0	0	0	0	0
1844	Bacteria	Proteobacteria	Gammaproteobacteria	Nitrosococcales	Methylophagaceae	Methylophaga	NA	0	0	0	0	0	0	0	0	0	0	0	0	0	0	0	0	0	0	0	0	0	0	0	0	0	0	0	0	0	0	0	0	0	0	0	0	0	0	0	0	0	0
1845	Bacteria	Acidobacteriota	Vicinamibacteria	Vicinamibacterales	NA	NA	NA	0	6	0	0	0	0	0	0	0	0	0	0	0	0	0	0	0	0	0	0	0	0	0	0	0	0	0	0	0	0	0	0	0	0	0	0	13	0	0	0	0	0
1846	Bacteria	Patescibacteria	Saccharimonadia	Saccharimonadales	NA	NA	NA	0	0	0	0	4	0	0	0	0	0	0	0	0	0	0	0	0	0	0	0	0	0	0	0	0	0	0	0	0	0	0	0	0	0	0	0	0	0	0	0	0	0
1847	Bacteria	Planctomycetota	OM190	NA	NA	NA	NA	0	0	0	0	2	0	0	0	8	0	0	0	0	0	0	4	0	0	0	0	0	0	0	0	0	0	0	0	0	0	0	0	0	0	0	0	0	0	0	0	0	0
1848	Bacteria	Bacteroidota	Bacteroidia	Chitinophagales	Chitinophagaceae	Flaviaesturariibacter	NA	0	0	0	0	0	0	0	5	0	0	0	0	7	0	0	0	0	0	0	0	0	0	0	0	0	0	0	0	0	0	0	0	0	0	0	0	0	0	0	0	0	0
1849	Bacteria	Acidobacteriota	Vicinamibacteria	Vicinamibacterales	Vicinamibacteraceae	NA	NA	0	0	0	0	0	0	0	0	0	0	0	0	0	0	0	0	0	0	0	0	0	0	0	0	0	0	0	0	0	0	0	0	0	0	0	0	0	0	0	0	0	0
1850	Bacteria	Firmicutes	Bacilli	Brevibacillales	Brevibacillaceae	Brevibacillus	NA	0	7	0	0	0	0	0	0	0	0	0	0	0	0	0	0	0	0	0	0	0	0	0	0	0	0	0	0	0	0	0	0	0	0	0	0	0	0	0	0	0	0
1851	Bacteria	Proteobacteria	Alphaproteobacteria	Rhizobiales	Beijerinckiaceae	Microvirga	NA	0	0	0	0	0	0	22	0	0	0	0	0	0	0	0	0	0	0	0	0	0	0	0	0	0	0	0	0	0	0	0	0	0	0	0	0	0	0	0	0	0	0
1852	Bacteria	Bdellovibrionota	Bdellovibrionia	Bacteriovoracales	Bacteriovoracaceae	Peredibacter	NA	0	0	0	0	0	0	0	0	15	0	0	0	0	0	0	0	0	0	0	0	0	0	0	0	0	0	0	0	0	0	0	0	0	0	0	0	0	0	0	0	0	0
1853	Bacteria	Proteobacteria	Alphaproteobacteria	Sphingomonadales	Sphingomonadaceae	Sphingomonas	NA	0	0	0	0	0	0	0	0	0	0	11	0	0	0	0	0	0	0	0	0	0	0	0	0	0	0	0	0	0	0	0	0	0	0	0	0	0	0	0	0	0	0
1854	Bacteria	Planctomycetota	Planctomycetes	Planctomycetales	NA	NA	NA	0	0	0	0	0	0	0	0	0	0	0	8	0	0	0	0	0	0	0	0	0	0	0	0	0	0	0	0	0	0	0	0	0	0	0	0	3	0	0	0	0	0
1855	Bacteria	Proteobacteria	Gammaproteobacteria	Burkholderiales	Oxalobacteraceae	Massilia	NA	0	0	0	0	0	0	0	0	0	0	0	0	25	0	0	0	0	0	0	0	0	0	0	0	0	0	0	0	0	0	0	0	0	0	0	0	0	0	0	0	0	0
1856	Bacteria	Actinobacteriota	Acidimicrobiia	NA	NA	NA	NA	0	0	0	0	0	0	0	0	0	0	0	0	0	0	0	0	0	0	0	15	0	0	0	0	0	0	0	0	0	0	0	0	0	0	0	0	0	12	0	0	0	0
1857	Bacteria	Bacteroidota	Bacteroidia	Sphingobacteriales	Sphingobacteriaceae	NA	NA	0	0	0	0	0	0	0	0	0	0	0	0	0	0	0	0	0	0	0	0	0	0	0	0	0	0	0	0	0	0	7	0	0	0	0	0	6	0	0	0	0	0
1858	Bacteria	Proteobacteria	Gammaproteobacteria	Diplorickettsiales	Diplorickettsiaceae	NA	NA	0	0	0	0	0	0	0	0	0	0	0	0	0	0	0	0	0	0	0	0	0	0	0	0	0	0	0	0	0	0	0	0	0	0	0	0	0	0	0	0	0	0
1859	Bacteria	Myxococcota	Myxococcia	Myxococcales	Myxococcaceae	Myxococcus	NA	0	0	0	0	0	0	0	0	0	0	0	0	0	0	0	0	0	0	0	0	0	0	0	0	0	0	0	0	0	0	0	0	0	0	0	0	0	0	0	0	0	0
1860	Bacteria	Proteobacteria	Alphaproteobacteria	Rhizobiales	Xanthobacteraceae	NA	NA	0	0	0	0	0	0	0	0	0	0	0	0	0	0	0	0	0	0	0	0	0	0	0	0	0	0	0	0	0	0	0	0	0	0	0	0	0	0	0	0	0	0
1861	Bacteria	Planctomycetota	Planctomycetes	Pirellulales	Pirellulaceae	Pir4_lineage	NA	0	0	0	6	0	0	0	0	0	0	0	0	0	0	0	0	0	0	3	0	0	0	0	0	11	0	0	0	0	0	0	0	0	0	0	0	0	0	0	0	2	0
1862	Bacteria	Firmicutes	Bacilli	Alicyclobacillales	Alicyclobacillaceae	Tumebacillus	NA	0	0	0	0	0	0	0	0	0	0	0	0	0	0	0	0	0	0	0	0	0	0	0	9	0	0	17	0	0	0	0	0	0	12	0	0	0	0	0	0	0	0
1863	Bacteria	Actinobacteriota	Actinobacteria	Propionibacteriales	Nocardioidaceae	Nocardioides	NA	0	0	0	0	0	0	0	0	0	0	0	0	0	0	0	0	0	0	0	0	0	0	0	9	0	0	0	0	12	0	0	0	0	0	0	0	0	0	12	0	0	0
1864	Bacteria	Proteobacteria	Gammaproteobacteria	Xanthomonadales	Xanthomonadaceae	Pseudoxanthomonas	NA	0	0	0	0	0	0	0	0	0	0	0	0	0	0	0	0	0	0	0	0	0	0	0	0	0	0	0	0	0	12	0	0	0	0	0	0	0	0	0	0	0	11
1865	Bacteria	Gemmatimonadota	S0134_terrestrial_group	NA	NA	NA	NA	0	0	0	0	0	0	0	0	0	0	0	0	0	0	0	0	0	0	0	0	0	0	0	0	0	0	0	0	0	0	9	0	0	0	0	0	10	0	0	0	0	0
1866	Bacteria	Patescibacteria	Parcubacteria	Candidatus_Zambryskibacteria	NA	NA	NA	0	0	0	0	0	0	0	0	0	0	0	0	0	0	0	0	0	0	0	0	0	0	0	0	0	0	0	0	0	0	0	0	0	0	9	0	0	0	0	0	0	0
1867	Bacteria	Planctomycetota	Planctomycetes	Pirellulales	Pirellulaceae	Pirellula	NA	0	0	0	0	0	0	0	0	0	0	0	0	0	0	0	0	0	0	0	0	0	0	0	0	0	0	0	0	0	0	0	0	0	0	0	0	0	0	0	0	0	0
1868	Bacteria	Bacteroidota	Bacteroidia	Cytophagales	Hymenobacteraceae	Pontibacter	NA	0	0	0	0	0	0	0	0	0	0	0	0	0	0	0	0	0	0	0	0	0	0	0	0	0	0	0	0	0	0	0	0	0	0	0	0	0	0	0	0	0	0
1869	Bacteria	Actinobacteriota	Actinobacteria	Micrococcales	Micrococcaceae	Kocuria	NA	0	0	0	0	0	0	0	0	0	0	0	0	0	0	0	0	0	0	0	0	0	0	0	0	0	0	0	0	0	0	0	0	0	0	0	0	0	0	0	0	0	0
1870	Bacteria	Chloroflexi	Anaerolineae	SBR1031	A4b	NA	NA	5	0	0	0	0	0	0	0	0	0	0	0	0	0	0	0	0	0	0	0	0	0	0	0	5	0	0	0	0	0	0	0	0	0	0	0	0	0	0	0	6	0
1871	Bacteria	Cyanobacteria	Sericytochromatia	NA	NA	NA	NA	0	9	0	0	0	0	0	0	0	0	0	0	0	0	4	0	0	0	0	0	0	0	0	0	0	0	0	0	0	0	0	0	10	0	0	0	0	0	0	0	0	0
1872	Bacteria	Myxococcota	Myxococcia	Myxococcales	Myxococcaceae	KD3-10	NA	0	0	0	0	0	0	0	0	5	0	0	0	0	0	0	0	0	0	0	0	0	0	0	0	0	0	0	0	0	0	0	0	0	3	5	0	0	0	0	0	0	0
1873	Bacteria	Patescibacteria	Dojkabacteria	NA	NA	NA	NA	0	0	0	0	0	0	0	0	0	0	0	3	0	0	0	0	0	0	0	0	0	0	0	0	2	0	0	0	0	0	0	0	0	0	0	0	0	2	0	0	0	0
1874	Bacteria	Proteobacteria	Alphaproteobacteria	Rhizobiales	Rhizobiaceae	NA	NA	0	0	0	0	0	0	0	0	0	0	0	0	0	0	0	0	0	0	0	0	0	0	0	0	0	0	0	0	0	0	0	0	0	0	0	0	0	0	0	0	0	0
1875	Bacteria	NA	NA	NA	NA	NA	NA	0	0	0	2	0	0	0	0	0	0	0	4	0	0	0	0	0	0	0	0	0	0	0	0	0	0	0	0	0	6	0	0	5	0	0	0	0	0	0	0	0	0
1876	Bacteria	Proteobacteria	Gammaproteobacteria	Burkholderiales	Oxalobacteraceae	Noviherbaspirillum	NA	0	0	0	0	0	0	0	0	0	0	0	18	0	0	14	0	0	0	0	0	0	0	0	0	0	0	0	0	0	0	0	0	0	0	0	0	0	0	0	0	0	0
1877	Bacteria	Actinobacteriota	Actinobacteria	Propionibacteriales	Nocardioidaceae	Nocardioides	oleivorans	0	0	0	0	0	0	0	0	0	0	0	0	0	0	0	0	0	0	0	9	0	0	0	0	0	0	0	0	0	0	0	0	0	0	0	0	0	0	0	0	0	0
1878	Bacteria	Myxococcota	Polyangia	Haliangiales	Haliangiaceae	Haliangium	NA	0	0	0	0	0	0	0	0	0	0	0	0	0	0	0	0	0	0	0	0	0	0	0	0	0	0	0	0	0	0	0	0	4	0	0	0	0	0	0	0	0	0
1879	Bacteria	Bacteroidota	Bacteroidia	Cytophagales	Microscillaceae	NA	NA	0	0	0	11	0	0	0	0	0	0	0	0	0	0	0	0	0	0	0	0	0	0	0	0	0	0	0	0	0	0	0	0	0	0	0	0	0	0	0	0	0	0
1880	Bacteria	Acidobacteriota	Vicinamibacteria	Vicinamibacterales	Vicinamibacteraceae	NA	NA	0	0	0	0	0	0	0	0	10	0	0	0	0	0	0	0	0	0	0	0	0	0	0	0	0	0	0	0	0	0	0	0	0	0	0	0	0	0	0	0	0	0
1881	Bacteria	Bacteroidota	Bacteroidia	Flavobacteriales	Flavobacteriaceae	Zeaxanthinibacter	NA	0	0	0	0	0	0	0	0	0	0	0	0	0	0	0	0	0	0	0	0	0	0	0	0	0	0	0	0	0	0	0	0	0	0	0	0	0	0	0	0	0	0
1882	Bacteria	Proteobacteria	Alphaproteobacteria	NA	NA	NA	NA	0	0	0	0	0	0	0	0	2	0	0	0	0	0	0	0	0	0	0	0	0	0	2	0	0	0	0	0	0	0	0	0	0	0	6	0	0	0	0	0	0	2
1883	Bacteria	Chloroflexi	TK10	NA	NA	NA	NA	0	0	0	0	0	0	0	0	0	6	0	0	0	0	0	0	0	0	0	0	0	0	0	0	0	0	0	0	0	0	0	0	0	0	14	3	0	0	0	0	0	0
1884	Bacteria	Proteobacteria	Alphaproteobacteria	Azospirillales	Azospirillaceae	Azospirillum	NA	0	0	0	0	0	0	0	0	0	0	0	3	0	0	0	0	0	0	0	0	0	0	0	0	0	0	0	0	0	0	0	0	0	0	0	0	0	0	0	0	0	0
1885	Bacteria	Proteobacteria	Gammaproteobacteria	Steroidobacterales	Steroidobacteraceae	Steroidobacter	NA	0	0	0	0	0	0	0	0	0	0	0	0	0	0	0	0	0	0	0	0	0	0	0	0	0	0	0	0	0	0	0	0	0	0	0	0	0	0	0	0	0	0
1886	Bacteria	Bacteroidota	Bacteroidia	Cytophagales	Cytophagaceae	Sporocytophaga	NA	0	0	0	0	0	0	0	0	0	0	0	0	0	0	0	0	0	0	0	0	0	0	0	0	0	0	0	0	0	0	0	0	0	0	0	0	0	0	0	0	0	0
1887	Bacteria	Cyanobacteria	Sericytochromatia	NA	NA	NA	NA	0	0	0	0	0	0	0	0	0	0	0	0	0	0	0	0	0	0	0	0	0	0	0	0	0	0	0	0	0	0	0	0	0	0	0	0	0	0	0	0	0	0
1888	Bacteria	Bacteroidota	Bacteroidia	Chitinophagales	Chitinophagaceae	Chitinophaga	NA	0	0	0	0	0	0	0	0	0	0	0	0	0	0	0	0	0	0	0	0	0	0	0	0	0	0	0	0	0	0	0	0	0	0	0	0	0	0	0	0	0	0
1889	Bacteria	Proteobacteria	Gammaproteobacteria	Xanthomonadales	Xanthomonadaceae	Lysobacter	NA	0	0	0	0	0	0	0	0	0	0	0	0	0	0	0	0	0	0	0	0	0	0	0	0	0	0	0	0	0	0	0	0	0	0	0	0	0	0	0	0	0	0
1890	Bacteria	Planctomycetota	Phycisphaerae	Phycisphaerales	Phycisphaeraceae	SM1A02	NA	2	0	0	0	0	0	0	0	0	0	0	0	0	0	0	0	0	0	0	0	0	0	2	0	0	0	0	0	0	0	0	0	0	0	0	0	0	0	0	0	0	0
1891	Bacteria	Armatimonadota	Armatimonadia	Armatimonadales	NA	NA	NA	0	0	0	0	0	0	0	0	0	4	0	0	0	0	0	0	0	0	0	0	0	0	0	0	0	0	0	0	0	0	0	0	0	0	0	0	0	0	0	0	0	0
1892	Bacteria	Bacteroidota	Bacteroidia	Sphingobacteriales	NS11-12_marine_group	NA	NA	0	0	0	0	0	0	0	0	0	0	0	0	0	0	0	0	0	0	0	0	0	0	0	0	2	0	0	0	0	0	0	0	0	0	0	0	0	0	0	0	0	0
1893	Bacteria	Bacteroidota	Bacteroidia	Flavobacteriales	Flavobacteriaceae	Arenibacter	NA	0	0	0	0	0	0	0	0	0	0	0	0	0	0	0	0	0	0	0	0	0	0	0	0	0	0	7	0	0	0	0	0	0	0	0	0	0	0	0	0	0	0
1894	Bacteria	Chloroflexi	Chloroflexia	Thermomicrobiales	JG30-KF-CM45	NA	NA	0	0	0	0	0	0	0	0	0	0	0	0	0	0	0	0	0	0	0	0	0	0	0	0	0	0	0	0	0	0	0	0	0	0	15	0	0	0	0	0	0	0
1895	Bacteria	Proteobacteria	Gammaproteobacteria	Burkholderiales	Oxalobacteraceae	Massilia	albidiflava	0	0	0	0	0	0	0	0	0	0	0	0	0	0	0	0	0	0	0	0	0	0	0	0	0	0	0	0	0	0	0	0	0	0	0	0	0	0	0	0	0	0
1896	Bacteria	Bacteroidota	Bacteroidia	Chitinophagales	Chitinophagaceae	Flavitalea	NA	0	0	0	0	0	0	0	0	0	0	0	0	0	0	0	0	0	0	0	0	0	0	0	0	0	0	0	0	0	0	0	0	0	0	0	0	0	0	0	0	0	0
1897	Bacteria	Firmicutes	Limnochordia	Limnochordia_or	Limnochordia_fa	Hydrogenispora	NA	4	0	0	0	0	0	0	0	0	0	0	0	0	0	5	5	0	0	0	0	0	0	0	0	0	0	0	0	0	0	0	0	0	0	0	0	0	0	0	0	0	0
1898	Bacteria	Proteobacteria	Alphaproteobacteria	Rhodospirillales	NA	NA	NA	0	0	0	0	0	0	0	0	6	0	5	0	3	0	0	0	0	0	0	0	0	0	0	0	0	0	0	0	0	0	0	0	0	0	0	0	0	0	0	0	0	0
1899	Bacteria	Proteobacteria	Alphaproteobacteria	Acetobacterales	Acetobacteraceae	Craurococcus-Caldovatus	NA	0	0	0	0	0	0	0	0	5	0	0	0	0	0	0	0	0	0	0	0	0	0	0	0	0	0	0	0	0	0	0	0	0	7	0	0	0	0	0	5	0	0
1900	NA	NA	NA	NA	NA	NA	NA	0	0	0	0	0	0	0	0	0	0	0	0	0	0	0	0	0	11	0	0	0	0	0	0	11	0	0	0	0	0	0	0	0	0	0	0	5	0	0	0	0	5
1901	Bacteria	Firmicutes	Bacilli	Bacillales	Planococcaceae	Domibacillus	robiginosus	0	0	0	0	0	0	0	0	0	0	0	0	0	0	0	0	0	0	0	35	0	0	0	0	0	0	0	0	0	0	0	0	0	0	0	0	0	0	0	0	0	0
1902	Bacteria	Bacteroidota	Bacteroidia	Sphingobacteriales	env.OPS_17	NA	NA	0	0	0	0	0	0	0	0	0	0	0	0	0	0	0	0	0	0	0	0	0	0	0	0	0	0	2	0	0	0	0	0	0	5	0	0	0	0	0	0	4	0
1903	Bacteria	Planctomycetota	Planctomycetes	Pirellulales	Pirellulaceae	NA	NA	0	0	0	0	0	0	0	0	0	0	0	0	0	4	0	0	0	0	0	0	0	0	0	0	0	0	0	0	0	0	0	0	0	0	0	0	0	0	0	0	6	0
1904	Bacteria	Bacteroidota	Bacteroidia	Cytophagales	Microscillaceae	Ohtaekwangia	NA	0	0	0	0	0	0	0	0	0	0	0	0	0	0	0	0	11	0	0	0	0	0	0	0	0	0	0	0	0	0	0	0	0	0	0	0	0	0	0	0	0	0
1905	Bacteria	Proteobacteria	Gammaproteobacteria	Burkholderiales	Comamonadaceae	NA	NA	0	0	0	0	0	0	0	0	0	0	0	0	0	0	0	0	0	0	0	0	0	0	0	0	0	0	0	0	0	0	0	0	0	0	0	0	0	0	0	0	0	0
1906	Bacteria	Proteobacteria	Alphaproteobacteria	Rickettsiales	Mitochondria	NA	NA	0	0	0	0	0	0	0	0	2	0	0	0	0	0	0	0	0	0	0	0	0	0	0	0	0	0	0	0	0	0	0	2	0	7	11	0	0	0	0	0	0	0
1907	Bacteria	Proteobacteria	Alphaproteobacteria	Rhizobiales	Xanthobacteraceae	Pseudolabrys	NA	0	0	0	0	0	0	0	0	0	0	0	0	0	0	0	7	0	0	0	0	0	0	0	0	0	0	0	0	0	0	8	0	0	0	0	0	0	0	0	0	0	0
1908	Bacteria	Actinobacteriota	Acidimicrobiia	Actinomarinales	NA	NA	NA	0	0	0	0	0	0	0	0	0	0	0	0	0	0	0	0	0	0	0	0	0	0	0	0	0	0	0	0	0	0	0	0	0	5	0	0	0	0	0	0	0	0
1909	Bacteria	Patescibacteria	Saccharimonadia	Saccharimonadales	Saccharimonadaceae	TM7a	NA	0	0	0	0	0	0	0	0	0	0	0	0	0	0	0	0	0	0	0	0	0	0	0	0	0	0	0	0	0	0	0	0	0	0	0	0	0	0	0	0	0	0
1910	Bacteria	Verrucomicrobiota	Verrucomicrobiae	Verrucomicrobiales	Rubritaleaceae	Luteolibacter	NA	0	0	0	0	0	0	0	0	0	0	0	0	0	0	0	0	0	0	0	0	0	0	0	0	0	0	0	0	0	0	0	0	0	0	0	0	0	0	0	0	0	0
1911	Bacteria	Bacteroidota	Bacteroidia	Cytophagales	Hymenobacteraceae	Adhaeribacter	NA	8	0	0	0	0	0	0	0	0	0	0	0	0	0	0	0	0	0	0	0	0	0	0	0	0	0	0	0	0	0	0	0	0	0	0	0	0	0	0	0	0	0
1912	Bacteria	Dependentiae	Babeliae	Babeliales	Vermiphilaceae	NA	NA	0	0	0	0	0	0	0	0	0	0	0	0	0	0	0	0	0	0	0	0	0	4	0	0	0	0	0	0	0	0	0	0	0	0	0	0	0	0	0	0	0	0
1913	Bacteria	Firmicutes	Limnochordia	Limnochordia_or	Limnochordia_fa	Hydrogenispora	NA	0	0	0	0	0	0	0	0	0	0	0	0	0	0	0	0	0	0	0	0	0	0	0	0	0	0	0	0	0	0	0	0	6	0	0	0	0	0	0	0	0	0
1914	Bacteria	Gemmatimonadota	Gemmatimonadetes	Gemmatimonadales	Gemmatimonadaceae	NA	NA	0	0	0	0	0	0	0	0	0	0	0	0	0	0	0	0	0	0	0	0	0	0	0	0	0	0	0	0	0	0	0	0	0	0	0	0	13	0	0	0	0	0
1915	Bacteria	Proteobacteria	Gammaproteobacteria	Oceanospirillales	Alcanivoracaceae1	Alcanivorax	venustensis	0	0	0	0	0	0	0	0	0	0	0	0	0	0	0	0	0	0	0	0	0	0	0	0	0	0	0	0	0	0	0	0	0	0	0	0	0	0	0	0	0	0
1916	Bacteria	Firmicutes	Bacilli	Bacillales	Bacillaceae	Anoxybacillus	NA	0	0	0	0	0	0	0	0	0	0	0	0	0	0	0	0	0	0	0	0	0	0	0	0	0	0	0	0	0	0	0	0	0	0	0	0	0	0	0	0	0	0
1917	Bacteria	Firmicutes	Bacilli	Paenibacillales	Paenibacillaceae	Paenibacillus	NA	0	0	0	0	0	0	0	0	0	0	0	0	0	0	0	0	0	0	0	0	0	0	0	0	0	0	0	0	0	0	0	0	0	0	0	0	0	0	0	0	0	0
1918	Bacteria	Acidobacteriota	Vicinamibacteria	Vicinamibacterales	Vicinamibacteraceae	NA	NA	0	0	0	0	0	0	0	0	0	0	0	0	0	0	0	0	0	0	0	0	0	0	0	0	0	0	0	0	0	0	0	0	0	0	0	0	0	0	0	0	0	0
1919	Bacteria	Planctomycetota	Planctomycetes	Pirellulales	Pirellulaceae	Rhodopirellula	NA	0	0	0	0	0	0	0	0	0	0	0	0	0	0	0	0	0	0	0	0	0	0	0	0	0	0	0	0	0	0	0	0	0	0	0	0	0	0	0	0	0	0
1920	Bacteria	Bdellovibrionota	Bdellovibrionia	Bacteriovoracales	Bacteriovoracaceae	Peredibacter	NA	0	0	0	3	0	0	0	4	0	0	0	0	0	0	0	0	0	0	0	0	0	0	0	0	0	0	0	0	0	0	0	0	0	0	0	0	0	0	0	5	0	0
1921	Bacteria	Bdellovibrionota	Bdellovibrionia	Bdellovibrionales	Bdellovibrionaceae	OM27_clade	NA	0	0	0	0	0	0	0	4	0	0	0	0	0	0	0	0	0	0	0	0	0	0	0	0	0	0	0	0	0	0	0	0	0	0	23	0	0	0	0	0	0	0
1922	Bacteria	Hydrogenedentes	Hydrogenedentia	Hydrogenedentiales	Hydrogenedensaceae	NA	NA	0	0	0	0	0	0	0	0	21	0	0	0	0	0	0	0	0	0	0	0	0	0	0	0	0	0	0	0	0	0	0	0	0	0	0	0	0	0	0	0	0	0
1923	Bacteria	Proteobacteria	Gammaproteobacteria	NA	NA	NA	NA	0	0	0	0	0	0	0	0	11	0	0	0	0	0	0	0	0	0	0	0	0	0	0	0	0	0	0	0	0	0	0	0	0	0	0	0	0	0	0	0	0	0
1924	Bacteria	Patescibacteria	Saccharimonadia	Saccharimonadales	Saccharimonadaceae	TM7a	NA	0	0	0	0	0	0	0	0	0	7	0	0	0	0	0	0	0	0	0	0	0	0	0	0	0	0	0	0	28	0	0	0	0	0	0	0	0	0	0	0	0	0
1925	Bacteria	Patescibacteria	Parcubacteria	Candidatus_Kaiserbacteria	NA	NA	NA	0	0	0	0	0	0	0	0	0	0	0	0	0	0	0	0	0	0	0	0	0	0	61	0	0	0	0	0	0	0	0	0	0	0	0	0	0	0	0	0	0	0
1926	Bacteria	Verrucomicrobiota	Verrucomicrobiae	Verrucomicrobiales	Rubritaleaceae	Luteolibacter	NA	0	0	0	0	0	0	0	0	0	0	0	0	0	0	0	0	0	0	0	0	0	0	8	0	0	0	0	0	0	0	15	0	0	0	0	0	0	0	0	0	0	0
1927	Bacteria	Proteobacteria	Alphaproteobacteria	Rickettsiales	NA	NA	NA	0	0	0	0	0	0	0	0	0	0	0	0	0	0	0	0	0	0	0	0	0	0	3	0	0	0	0	0	0	0	0	0	0	10	0	0	0	0	0	0	0	0
1928	Bacteria	Actinobacteriota	Actinobacteria	Micromonosporales	Micromonosporaceae	Catellatospora	NA	0	0	0	0	0	0	0	0	0	0	0	0	0	0	0	0	0	0	0	0	0	0	0	0	0	0	0	0	0	0	0	0	0	0	0	0	0	0	0	0	0	0
1929	Bacteria	Gemmatimonadota	S0134_terrestrial_group	NA	NA	NA	NA	0	0	0	0	0	0	0	0	0	0	0	0	0	0	0	0	0	0	0	0	0	0	0	0	0	0	0	0	0	0	0	0	0	0	0	0	0	0	0	0	0	0
1930	Bacteria	Acidobacteriota	Vicinamibacteria	Vicinamibacterales	Vicinamibacteraceae	NA	NA	0	0	0	0	0	0	0	0	0	0	0	0	0	0	0	0	0	0	0	0	0	0	0	0	0	0	0	0	0	0	0	0	0	0	0	0	0	0	0	0	0	0
1931	Bacteria	Bacteroidota	Bacteroidia	Chitinophagales	NA	NA	NA	0	0	0	0	0	0	0	0	0	0	0	0	0	0	0	0	0	0	0	0	0	0	0	0	0	0	0	0	0	0	0	0	0	0	0	0	0	0	0	0	0	0
1932	Bacteria	Bacteroidota	Rhodothermia	Rhodothermales	Rhodothermaceae	NA	NA	0	0	0	0	0	0	0	0	0	0	0	0	0	0	0	0	0	0	0	0	0	0	0	0	0	0	0	0	0	0	0	0	0	0	0	0	0	0	0	0	0	0
1933	Bacteria	Proteobacteria	Alphaproteobacteria	Rhizobiales	Rhizobiaceae	Allorhizobium-Neorhizobium-Pararhizobium-Rhizobium	NA	0	0	0	0	0	0	0	0	0	0	0	0	0	0	0	0	0	0	0	12	0	0	0	0	0	0	0	0	0	0	0	0	0	0	0	0	0	0	0	0	0	0
1934	Bacteria	Proteobacteria	Alphaproteobacteria	Rhizobiales	NA	NA	NA	0	0	0	0	0	0	0	0	0	0	0	0	0	0	0	0	0	0	0	6	0	0	0	0	0	0	0	0	0	0	0	0	0	0	0	0	0	0	0	0	0	0
1935	Bacteria	Firmicutes	Bacilli	Bacillales	Bacillaceae	Geobacillus	NA	0	0	0	0	0	0	0	0	0	0	0	0	0	0	0	0	0	0	0	0	0	0	0	15	0	0	0	0	0	0	0	0	0	0	0	0	0	0	0	0	0	0
1936	Bacteria	Gemmatimonadota	Longimicrobia	Longimicrobiales	Longimicrobiaceae	NA	NA	0	0	0	0	0	0	0	0	0	0	0	0	0	0	0	0	0	0	0	0	0	0	0	0	0	0	0	0	22	0	0	0	0	0	0	0	0	0	0	0	0	0
1937	Bacteria	Gemmatimonadota	Gemmatimonadetes	Gemmatimonadales	Gemmatimonadaceae	NA	NA	0	0	0	0	0	0	0	0	0	0	0	0	0	0	0	0	0	0	0	0	0	0	0	0	0	0	0	0	6	0	0	0	0	9	0	0	0	0	0	0	0	0
1938	Bacteria	Hydrogenedentes	Hydrogenedentia	Hydrogenedentiales	Hydrogenedensaceae	NA	NA	0	0	0	0	0	0	0	0	0	0	0	0	0	0	0	0	0	0	0	0	0	0	0	0	0	0	0	0	0	0	0	0	0	0	0	0	0	0	0	4	0	0
1939	Bacteria	Bacteroidota	Bacteroidia	Chitinophagales	Chitinophagaceae	Edaphobaculum	NA	0	0	0	0	0	0	0	0	0	0	0	0	0	0	0	0	0	0	0	0	0	0	0	0	0	0	0	0	0	0	0	0	0	0	0	0	0	0	0	0	9	0
1940	Bacteria	Chloroflexi	TK10	NA	NA	NA	NA	0	0	0	0	0	0	0	0	0	0	0	0	0	0	0	0	0	0	0	0	0	0	0	0	0	0	0	0	0	0	0	0	0	0	0	0	0	0	0	0	0	10
1941	Bacteria	Bacteroidota	Bacteroidia	Cytophagales	Hymenobacteraceae	Adhaeribacter	NA	0	0	0	0	0	0	0	0	0	0	0	0	0	0	0	0	0	0	0	0	0	0	0	0	0	0	0	0	0	0	0	0	0	0	0	0	0	0	0	0	0	0
1942	Bacteria	Chloroflexi	KD4-96	NA	NA	NA	NA	0	0	0	0	0	0	0	0	0	0	0	0	0	0	0	0	0	0	0	0	0	0	0	0	0	0	0	0	0	0	0	0	0	0	0	0	0	0	0	0	0	0
1943	Bacteria	Proteobacteria	Gammaproteobacteria	Burkholderiales	Oxalobacteraceae	Massilia	violaceinigra	0	0	0	0	0	0	0	0	0	0	0	0	0	0	0	0	0	0	0	0	0	0	0	0	0	0	0	0	0	0	0	0	0	0	0	0	0	0	0	0	0	0
1944	Bacteria	Actinobacteriota	Actinobacteria	Streptomycetales	Streptomycetaceae	Streptomyces	NA	0	0	0	0	0	0	0	0	0	0	0	0	0	0	0	0	0	0	0	0	0	0	0	0	0	0	0	0	0	0	0	0	0	0	0	0	0	0	0	0	0	0
1945	Bacteria	Planctomycetota	Phycisphaerae	Phycisphaerales	Phycisphaeraceae	NA	NA	0	0	0	0	0	0	0	3	0	0	0	0	0	0	0	0	0	0	0	0	0	0	0	0	0	0	0	0	0	0	0	0	0	0	0	0	0	0	0	0	0	0
1946	Bacteria	Patescibacteria	Parcubacteria	Candidatus_Kaiserbacteria	NA	NA	NA	0	0	0	0	0	0	0	0	0	0	0	0	0	0	6	0	0	0	0	0	0	0	0	0	0	0	0	0	0	0	0	0	0	0	0	0	0	0	0	0	0	0
1947	Bacteria	Actinobacteriota	Actinobacteria	Micrococcales	Microbacteriaceae	Microbacterium	NA	0	0	0	0	0	0	0	0	0	0	0	0	0	0	0	33	0	0	0	0	0	0	0	0	0	0	0	0	0	0	0	0	0	0	0	0	0	0	0	0	0	0
1948	Bacteria	Proteobacteria	Alphaproteobacteria	Rhizobiales	Xanthobacteraceae	Bradyrhizobium	NA	0	0	0	0	0	0	0	0	0	0	0	0	0	0	0	0	0	0	0	0	0	0	0	0	0	0	0	0	0	0	0	0	0	12	0	0	0	0	0	0	0	0
1949	Bacteria	Patescibacteria	Parcubacteria	Candidatus_Nomurabacteria	NA	NA	NA	0	0	0	0	0	0	0	0	0	0	0	0	0	0	0	0	0	0	0	0	0	0	0	0	0	0	0	0	0	0	0	0	0	6	0	0	0	0	0	0	0	0
1950	Bacteria	Gemmatimonadota	Longimicrobia	Longimicrobiales	Longimicrobiaceae	NA	NA	0	0	0	0	0	0	0	0	0	0	0	0	0	0	0	0	0	0	0	0	0	0	0	0	0	0	0	0	0	0	0	0	0	0	0	0	0	0	0	0	0	0
1951	Bacteria	Proteobacteria	Gammaproteobacteria	Burkholderiales	Oxalobacteraceae	Massilia	NA	0	0	0	0	0	0	0	0	0	0	0	0	0	0	0	0	0	0	0	0	0	0	0	0	0	0	0	0	0	0	0	0	0	0	0	0	0	0	0	0	0	0
1952	Bacteria	Proteobacteria	Gammaproteobacteria	Burkholderiales	Comamonadaceae	Ramlibacter	NA	0	0	0	0	0	0	0	0	0	0	0	0	0	0	0	0	0	0	0	0	0	0	0	0	0	0	0	0	0	0	0	0	0	0	0	0	0	0	0	0	0	0
1953	Bacteria	Proteobacteria	Gammaproteobacteria	Burkholderiales	Comamonadaceae	Ramlibacter	NA	0	0	0	0	0	0	0	0	0	0	0	0	0	0	0	0	0	0	0	0	0	0	0	0	0	0	0	0	0	0	0	0	0	0	0	0	0	0	0	0	0	0
1954	Bacteria	Proteobacteria	Gammaproteobacteria	Burkholderiales	Procabacteriaceae	Procabacter	NA	0	0	0	8	0	0	0	0	0	0	0	0	0	0	0	0	0	0	0	0	0	0	5	0	0	0	0	0	0	0	0	0	0	0	0	0	0	0	0	0	0	0
1955	Bacteria	Cyanobacteria	Sericytochromatia	NA	NA	NA	NA	0	0	0	0	3	0	0	0	0	0	0	0	0	0	0	0	0	0	0	0	0	0	0	0	0	0	0	0	0	0	0	0	0	0	0	0	0	3	0	0	0	0
1956	Bacteria	Cyanobacteria	Vampirivibrionia	Vampirovibrionales	NA	NA	NA	0	0	0	0	0	0	0	0	5	0	0	0	0	0	0	0	0	0	0	0	0	0	0	0	0	0	0	0	0	0	0	0	0	0	0	0	0	0	0	0	0	0
1957	Bacteria	Proteobacteria	Alphaproteobacteria	Caulobacterales	Caulobacteraceae	Brevundimonas	viscosa	0	0	0	0	0	0	0	0	0	5	0	0	0	0	0	0	0	0	0	0	0	0	0	0	0	0	0	0	0	0	0	0	0	0	0	0	0	0	0	0	0	0
1958	Bacteria	Acidobacteriota	Blastocatellia	Blastocatellales	Blastocatellaceae	NA	NA	0	0	0	0	0	0	0	0	0	0	0	0	0	0	0	0	0	0	0	0	8	0	0	0	0	0	0	0	0	0	0	0	0	0	0	0	0	0	5	0	0	0
1959	Bacteria	Patescibacteria	Parcubacteria	Candidatus_Kaiserbacteria	NA	NA	NA	0	0	0	0	0	0	0	0	0	0	0	0	0	0	0	0	0	0	0	0	0	0	0	0	0	0	5	0	0	0	0	0	0	0	0	0	0	0	0	0	0	0
1960	Bacteria	Acidobacteriota	Thermoanaerobaculia	Thermoanaerobaculales	Thermoanaerobaculaceae	Subgroup_10	NA	0	0	0	0	0	0	0	0	0	0	0	0	0	0	0	0	0	0	0	0	0	0	0	0	0	0	0	0	0	0	0	0	0	0	5	0	0	0	0	0	0	0
1961	Bacteria	Bacteroidota	Bacteroidia	Flavobacteriales	Cryomorphaceae	Vicingus	NA	0	0	0	0	0	0	0	0	0	0	0	0	0	0	0	0	0	0	0	0	0	0	0	0	0	0	0	0	0	0	0	0	0	0	0	7	0	0	0	0	0	5
1962	Bacteria	Acidobacteriota	Vicinamibacteria	Vicinamibacterales	Vicinamibacteraceae	NA	NA	0	0	0	0	0	0	0	0	0	0	0	0	0	0	0	0	0	0	0	0	0	0	0	0	0	0	0	0	0	0	0	0	0	0	0	0	0	0	0	0	0	0
1963	Bacteria	Planctomycetota	Planctomycetes	Planctomycetales	NA	NA	NA	7	0	0	0	0	0	0	0	0	0	0	0	0	0	0	0	0	0	0	0	0	0	0	0	0	0	0	0	0	0	0	0	0	0	0	0	0	0	0	0	0	0
1964	Bacteria	Bacteroidota	Bacteroidia	Cytophagales	Microscillaceae	NA	NA	0	0	0	3	0	0	0	0	0	0	0	0	0	0	0	0	0	0	0	0	0	0	0	0	0	0	0	12	0	0	0	0	0	0	6	0	0	0	0	0	0	0
1965	Bacteria	Proteobacteria	Alphaproteobacteria	Rhizobiales	NA	NA	NA	0	0	0	0	0	0	0	0	8	0	0	0	0	0	0	0	0	0	0	0	0	0	6	0	0	0	0	0	0	0	0	3	0	0	0	0	0	0	0	0	0	0
1966	Bacteria	Myxococcota	Polyangia	Polyangiales	Polyangiaceae	Aetherobacter	NA	0	0	0	0	0	0	0	0	7	0	0	0	0	0	6	0	0	0	0	0	0	0	0	0	0	0	0	0	0	0	0	0	0	0	6	0	0	0	0	0	0	0
1967	Bacteria	Firmicutes	Bacilli	Bacillales	Bacillaceae	Bacillus	NA	0	0	0	0	0	0	0	0	0	0	0	0	0	0	0	0	0	0	0	28	0	0	0	0	0	0	0	0	0	0	0	0	0	0	0	0	0	0	0	0	0	0
1968	Bacteria	Proteobacteria	Gammaproteobacteria	Burkholderiales	Nitrosomonadaceae	Nitrosomonas	NA	0	0	0	0	0	0	0	0	0	0	0	0	0	0	0	0	0	0	0	0	0	0	0	0	0	0	0	0	0	0	0	0	0	0	12	0	0	0	0	0	0	0
1969	Bacteria	Planctomycetota	Planctomycetes	Pirellulales	Pirellulaceae	NA	NA	0	0	0	0	0	0	0	0	0	0	0	0	0	0	0	0	0	0	0	0	0	0	0	0	0	0	0	0	0	0	0	0	0	0	10	0	0	0	0	0	0	0
1970	Bacteria	Proteobacteria	Gammaproteobacteria	Xanthomonadales	Xanthomonadaceae	Lysobacter	NA	0	0	0	0	0	0	0	0	0	0	0	0	0	0	0	0	0	0	0	0	0	0	0	0	0	0	0	0	0	0	0	0	0	0	0	0	0	16	0	0	0	0
1971	Bacteria	Chloroflexi	KD4-96	NA	NA	NA	NA	0	0	0	0	0	0	0	0	0	0	0	0	0	0	0	0	0	0	0	0	0	0	0	0	0	0	0	0	0	0	0	0	0	0	0	0	0	0	0	0	0	0
1972	Bacteria	Patescibacteria	Microgenomatia	Candidatus_Levybacteria	NA	NA	NA	0	0	0	0	0	0	0	0	0	0	0	0	0	0	0	0	0	0	0	0	0	0	0	0	0	0	0	0	0	0	0	0	0	0	0	0	0	0	0	0	0	0
1973	Bacteria	Firmicutes	Bacilli	Paenibacillales	Paenibacillaceae	NA	NA	0	0	0	0	0	0	0	0	0	0	0	0	0	0	0	0	0	0	0	0	0	0	0	0	0	0	0	0	0	0	0	0	0	0	0	0	0	0	0	0	0	0
1974	Bacteria	Planctomycetota	Planctomycetes	Pirellulales	Pirellulaceae	Pirellula	NA	0	7	0	0	0	0	0	0	0	0	0	0	0	0	0	0	0	0	0	0	0	8	0	0	0	0	0	0	0	0	0	0	0	0	0	0	8	0	0	0	0	0
1975	Bacteria	Proteobacteria	Gammaproteobacteria	Burkholderiales	Rhodocyclaceae	Azoarcus	NA	0	0	8	0	0	0	0	0	0	0	0	0	0	0	0	0	0	0	0	0	0	0	0	0	0	0	0	0	0	0	0	0	0	0	0	0	0	0	0	0	0	0
1976	Bacteria	Planctomycetota	Planctomycetes	Pirellulales	Pirellulaceae	NA	NA	0	0	0	5	0	0	0	0	7	0	0	0	0	0	0	0	2	0	0	0	0	0	0	0	0	0	0	0	0	0	0	0	0	0	0	0	0	0	0	0	3	0
1977	Bacteria	Bacteroidota	Bacteroidia	Chitinophagales	Chitinophagaceae	Chitinophaga	NA	0	0	0	0	23	0	0	0	0	0	0	0	0	0	0	0	0	0	0	0	0	0	0	0	0	0	0	0	0	0	0	0	0	0	0	0	0	0	0	0	0	0
1978	Bacteria	Proteobacteria	Gammaproteobacteria	Pseudomonadales	Pseudomonadaceae	Pseudomonas	NA	0	0	0	0	0	0	0	0	0	0	0	0	0	0	0	0	0	0	0	11	0	0	0	0	0	0	0	0	0	0	0	0	0	0	0	0	0	0	0	0	0	0
1979	Bacteria	Planctomycetota	Planctomycetes	Planctomycetales	NA	NA	NA	0	0	0	0	0	0	0	0	0	0	0	0	0	0	0	0	0	0	0	0	0	0	0	8	0	5	0	0	0	0	0	0	0	0	0	0	0	0	0	0	0	0
1980	Bacteria	Chloroflexi	Anaerolineae	Caldilineales	Caldilineaceae	NA	NA	0	0	0	0	0	0	0	0	0	0	0	0	0	0	0	0	0	0	0	0	0	0	0	0	20	0	0	0	0	0	0	0	0	0	0	0	0	0	0	0	0	0
1981	Bacteria	Proteobacteria	Alphaproteobacteria	Rhizobiales	NA	NA	NA	0	0	0	0	0	0	0	0	0	0	0	0	0	0	0	0	0	0	0	0	0	0	0	0	0	0	0	0	0	0	0	0	0	8	0	0	0	0	0	0	0	0
1982	Bacteria	Proteobacteria	Gammaproteobacteria	Cellvibrionales	Cellvibrionaceae	NA	NA	0	0	0	0	0	0	0	0	0	0	0	0	0	0	0	0	0	0	0	0	0	0	0	0	0	0	0	0	0	0	0	0	0	0	8	0	0	0	0	0	0	0
1983	Bacteria	Firmicutes	Bacilli	Bacillales	Bacillaceae	NA	NA	0	0	0	0	0	0	0	0	0	0	0	0	0	0	0	0	0	0	0	0	0	0	0	0	0	0	0	0	0	0	0	0	0	0	0	0	0	0	0	0	0	0
1984	Bacteria	Bacteroidota	Bacteroidia	Sphingobacteriales	Sphingobacteriaceae	NA	NA	0	0	0	0	0	0	0	0	0	0	0	0	0	0	0	0	0	0	0	0	0	0	0	0	0	0	0	0	0	0	0	0	0	0	0	0	0	0	0	0	0	0
1985	Bacteria	Gemmatimonadota	Longimicrobia	Longimicrobiales	Longimicrobiaceae	NA	NA	0	0	0	0	0	0	0	0	0	0	0	0	0	0	0	0	0	0	0	0	0	0	0	0	0	0	0	0	0	0	0	0	0	0	0	0	0	0	0	0	0	0
1986	Bacteria	Proteobacteria	Gammaproteobacteria	Xanthomonadales	Xanthomonadaceae	Luteimonas	NA	0	0	0	0	0	0	0	0	0	0	0	0	0	0	0	0	0	0	0	0	0	0	0	0	0	0	0	0	0	0	0	0	0	0	0	0	0	0	0	0	0	0
1987	Bacteria	Patescibacteria	Parcubacteria	GWA2-38-13b	NA	NA	NA	0	0	0	0	0	0	0	0	0	0	0	0	0	0	0	0	0	0	0	0	0	0	0	0	0	0	0	0	0	0	0	0	0	0	0	0	0	0	0	0	0	0
1988	Bacteria	Bacteroidota	Bacteroidia	Chitinophagales	Chitinophagaceae	Terrimonas	NA	0	0	0	0	0	0	0	0	0	0	0	0	0	0	0	0	0	0	0	0	0	0	0	0	0	0	0	0	0	0	0	0	0	0	0	0	0	0	0	0	0	0
1989	Bacteria	Patescibacteria	Berkelbacteria	NA	NA	NA	NA	0	0	0	0	0	2	0	0	0	0	0	0	4	0	0	0	0	0	0	0	0	0	0	0	0	0	0	0	0	0	0	0	0	0	0	0	0	0	0	0	0	0
1990	Bacteria	Gemmatimonadota	Gemmatimonadetes	Gemmatimonadales	Gemmatimonadaceae	NA	NA	0	0	0	0	0	0	8	9	9	0	0	0	0	0	0	0	0	0	0	0	0	0	0	0	0	0	0	0	0	0	0	0	0	14	0	0	0	0	0	0	0	0
1991	Bacteria	Actinobacteriota	Actinobacteria	Propionibacteriales	Nocardioidaceae	Nocardioides	NA	0	0	0	0	0	0	0	0	0	0	9	0	0	0	0	0	0	0	0	0	0	0	0	0	0	0	0	0	0	0	0	0	0	0	17	0	0	0	0	0	0	0
1992	Bacteria	Gemmatimonadota	BD2-11_terrestrial_group	NA	NA	NA	NA	0	0	0	0	0	0	0	0	0	0	0	0	0	0	6	0	0	0	0	0	0	0	0	0	0	0	0	0	0	0	0	0	0	0	0	0	0	0	0	0	0	0
1993	Bacteria	Gemmatimonadota	Gemmatimonadetes	Gemmatimonadales	Gemmatimonadaceae	NA	NA	0	0	0	0	0	0	0	0	0	0	0	0	0	0	0	0	0	0	0	0	0	0	0	0	0	0	0	0	0	0	0	0	0	0	32	0	0	0	0	0	0	0
1994	Bacteria	Chloroflexi	N9D0	NA	NA	NA	NA	0	0	0	0	0	0	0	0	0	0	0	0	0	0	0	0	0	0	0	0	0	0	0	0	0	0	0	0	0	0	0	0	0	0	0	0	0	0	0	0	0	0
1995	Bacteria	Cyanobacteria	Sericytochromatia	NA	NA	NA	NA	0	0	0	0	0	0	0	0	0	0	0	0	0	0	0	0	0	0	0	0	0	0	0	0	0	0	0	0	0	0	0	0	0	0	0	0	0	0	0	0	0	0
1996	Bacteria	Proteobacteria	Gammaproteobacteria	Burkholderiales	Alcaligenaceae	Candidimonas	NA	0	0	0	0	0	0	0	0	0	0	0	0	0	0	0	0	0	12	0	0	0	0	0	0	0	0	0	0	0	0	0	0	0	0	0	0	0	0	0	0	0	0
1997	Bacteria	Cyanobacteria	Sericytochromatia	NA	NA	NA	NA	0	0	0	0	0	0	0	0	0	0	0	0	0	0	0	0	0	0	0	0	0	7	0	0	0	0	0	0	0	0	0	0	0	0	0	0	0	0	0	0	0	0
1998	Bacteria	Myxococcota	Myxococcia	Myxococcales	Myxococcaceae	NA	NA	0	0	0	0	0	0	0	0	0	0	0	0	0	0	0	0	0	0	0	0	0	0	0	0	0	0	0	0	0	0	0	0	0	0	0	0	0	0	0	0	0	0
1999	Bacteria	Bacteroidota	Bacteroidia	Cytophagales	Hymenobacteraceae	Rufibacter	NA	0	0	0	0	0	0	0	0	7	0	0	0	7	0	0	0	0	0	0	0	0	0	0	0	0	0	0	0	0	0	0	0	0	0	0	0	0	0	10	0	0	0
[truncated: 3,801 more rows]
[truncated: 219 more columns]
