# Supplementary material for: Disentangling the genetic basis of rhizosphere microbiome assembly in tomato
Source: Nat Commun. 2022 Jun 16;13:3228. doi: 10.1038/s41467-022-30849-9 (PMC9203511; doi:10.1038/s41467-022-30849-9)
Supplement: Supplementary file 6 — Supplementary Data 3 [file 41467_2022_30849_MOESM6_ESM.csv]

asv	100_283_P	101_291_P	102_230_P	10_273_P	103_212_P	107_BULK1.3	108_245_P	109_206_P	110_208_P	111_271_P	112_255_Y	11_282_P	113_271_Y	114_246_P	115_243_Y	116_240_P	117_MM2	120_237_Y	121_283_Y	12_225_P	122_262_Y	123_218_Y	125_299_Y	126_246_Y	127_299_P	128_215_Y	1_295_P	129_BULK1.1	130_BULK7.2	131_308.2_P	132_213_Y	13_235_P	133_210_Y	134_297_Y	135_270_Y	136_236_Y	137_291_Y	138_238_Y	139_263_Y	140_229_P	141_244_Y	142_305_Y	14_254_P	143_261_Y	144_BULK4.1	145_240_Y	146_BULK3.3	147_301_Y	149_BULK2.4
3	8.09472088428605	7.855887666122	7.82946594649362	8.18663936817634	8.20113647911009	0	8.63418203553976	6.57692926047023	6.13044914529154	8.24597207403371	8.78123196037368	7.92170572033126	6.89800844476927	7.58674308026839	6.68151779423078	7.1089944884449	7.94246932270579	8.29682937236819	7.94109494895108	7.17786733601833	7.87347764400623	6.01834698349447	7.30137673752568	6.25424671136761	8.68898768744988	8.14512054212496	7.48287325553014	0	0	7.65532500775697	8.02054874261677	8.14568680243536	8.76229370694199	7.61817513503253	7.57387433674125	8.07833610398012	6.89324961636998	6.95720374037309	7.63288091612161	7.96049872483111	7.70200581233371	8.21546020584482	7.98500476699152	7.38588915591234	0	8.20192188805294	0	8.40653699209464	0
5	7.07928320192251	7.14001955466519	7.36905303419944	8.41564465656717	8.5961443328721	0	9.07398362573336	7.14313702602509	8.62419195844281	7.32245839999934	6.96857952901609	8.48275558317161	7.6606898268844	7.59445928329583	8.55276713082344	8.31444617889019	7.21090956440885	7.62023844471673	9.05322522525222	8.38738981118004	8.62205392023657	7.52682851104714	7.98856494051957	8.30624514698801	7.67966037280726	8.66696013280531	8.81065284899275	0	0	8.35980567208111	8.07196758427215	9.38562496883004	7.64749698378153	8.93228298779363	8.08906916581642	6.64546727731864	8.45454559372463	8.13373264282749	9.39111521623994	8.22884078366578	6.80581348956479	8.17679157921763	8.75841919313372	8.34900265943603	0	7.57037261068047	0	6.94070032992398	0
6	5.45963101377629	7.63120619731577	8.16617490566039	6.66166358042793	6.26149349999134	2.51712686714743	6.00709706206776	7.97992237600199	5.17370070378291	6.33144389000756	7.35171367512007	6.36051933981995	5.17710617625389	6.92621956344128	5.82458233567695	6.82280110145704	7.90354302640155	6.66084695207961	6.42761698560144	7.36184370409858	8.3088924700148	7.23118499195203	6.25096921319935	5.98684971648125	5.1605449952878	6.61813435265335	6.12677378310034	4.28677164947375	0	6.36362362252532	7.572081425882	6.2729614426994	6.99020102742913	5.44340320175737	8.11515052159754	6.84051973301325	6.84157331587569	7.22483039446196	5.83755190503501	6.97508645736701	7.71346929826566	7.41823643129678	5.60428067792094	5.74430802380787	5.68169812569109	8.11133202206092	1.93510553673084	8.17420110587358	2.89788855819815
9	6.435924544031	5.91878138301083	6.96917104718199	6.20141838073466	6.06919675370724	0	7.68600963206283	6.4490622970647	2.36483668635665	6.35651670135091	6.8381943475907	7.50784611263001	7.15068978916141	5.19247077274806	3.93922102448752	5.17463703551619	5.53774786230032	5.97418946108258	5.86438586709398	6.82699542776652	3.76785776081124	8.2336196767597	4.30670705741214	3.55605483752777	9.42647385803887	6.31108944792449	6.10707036017588	0	0	6.07552242697955	7.5158011226874	6.4285714679381	6.89347786069237	7.2268795720105	3.72549487288769	9.69271045440921	5.96802064769057	6.0537293646277	6.87727609384661	6.62949051289093	6.75124376987412	7.3170589242021	6.95351175756697	9.02266381189752	0	7.21771020044106	0	6.39578075837361	0
12	6.02883256296993	5.96179071752986	6.22722387130478	6.37968233807441	6.74388230463855	2.34893721522034	6.8583716656224	5.1184507484719	5.5787109071493	6.43707887378551	5.61623852774527	6.95857154575961	5.49702714266761	6.06564514765929	6.31957594245202	5.80265819531899	6.60439759985508	5.70726352161244	6.25556164619452	6.20011712357489	6.19552785752508	5.96131152855205	5.54934616699285	5.54320663557295	6.24836163909635	6.61813435265335	5.80674430917301	1.96107448809168	1.31555552838538	5.72680708491467	6.61789018871024	7.21097288596366	7.0316969418272	6.14523293353417	5.52637552326737	6.79265265596114	6.28181105869549	6.0809732809407	6.60638387213138	6.58415678945759	6.40039721892444	6.91372375708092	5.97862634920743	6.56676228549142	2.8661378071227	6.8818540446712	2.13385058943595	6.1294130421842	2.61091268148115
15	6.35401667954275	5.50441676982708	6.02303644324794	6.79787107030295	5.24749789894667	6.14814625933056	5.62446730758771	6.68810005130377	6.70592575387963	6.15213568799878	6.34907295288818	6.17848701494574	6.2450829700699	5.98575392754528	5.55373414380823	6.48624718461529	6.18286488414018	6.34575845812107	6.50651554175434	5.87849415961249	5.73359392040363	6.69366206097454	6.46067830597919	6.40842616225216	6.09267494447705	6.42516832009143	6.77311055440096	6.79381401617205	6.32577887371682	5.29757640323643	5.46776262370534	6.2028202732965	5.88558321615235	6.21868520853447	6.02670366699104	5.31481175743105	5.61202054772628	6.36577955832727	5.91978779354136	5.08427528242895	6.32018958285775	5.34761816191492	6.40639260799048	6.17919293460639	7.1231317344507	6.36704283332936	7.0072802526193	6.20846901076542	6.59581180502858
16	4.95298280582291	4.92079910050677	3.56421050319599	4.71332859624601	3.27846361155658	6.89233365202778	6.13166180537053	3.32147373341031	6.11482272616846	2.73271612116485	4.75349896014975	3.71976660906176	4.50503895642421	5.98575392754528	6.48494730151199	4.54038735734536	3.46145106891229	6.90269941023315	3.46996997843123	4.4350582919509	10.0793447857556	6.37346634476412	4.12916966732733	6.75740974213331	2.97486849397688	0	3.29964930798254	7.77781846069154	3.99003045609449	5.82761996833244	1.83575964927676	5.07298686447162	0	5.24673401398648	6.74967669125114	5.68624512207539	6.29584312030313	5.13716092673866	4.21801102590957	3.92271074239726	6.02133510357785	4.16697066476482	5.04696347897059	4.23771704720614	2.40310160007514	3.7111396067983	2.73294685719327	4.16638091638708	5.62644227779129
17	2.41793314247138	4.98475409621172	6.45333652120341	6.19462579479259	4.64003407915884	0	6.88221160992779	7.44078232231648	0	8.79842415044712	5.10153802646206	5.41960455461957	4.76540769823284	2.35718919937516	0	4.37157378660599	5.96885757276116	0	7.22291173131682	6.43194329353675	0	3.25439956960585	4.68638497651399	0	2.47885933934541	5.62714830714728	4.40743222882464	0	0	5.60585491388601	8.13925553968362	1.3032780377797	6.70113715557662	5.99653744680478	0	2.38061133341085	7.28663242264806	6.45871864850127	5.97852759757526	4.38599119014292	5.14846391338227	7.95660354217827	4.98131543673507	0	0	6.70108594213438	0	7.37009605661465	0
19	4.99289282336046	6.67446297864601	4.08810197961095	6.05159195141476	4.58877659938393	0	6.1514157241439	5.48009472418938	5.80978329334445	4.61644073219432	5.20675010676868	4.7750436984066	5.52074217203167	5.59761103607066	5.57941217687539	6.17176881102167	4.84473598365439	7.59634464647887	3.66602351512061	4.78506940103721	6.78145753024468	6.91406205129385	6.75810410576838	6.87318587105654	4.87589335052205	5.0058445889604	4.71569909294852	0	0	6.0197943420074	4.73854798344956	6.71222723276458	3.94738940916331	5.33195999969997	6.89571620593435	5.7751411907895	7.44612411812755	6.00714740258727	5.62111498950288	7.0970964411846	5.27763881874257	4.71358025281292	6.19678290857933	6.22776820753097	0.893655909148699	5.05563230698123	0	5.72929371426914	0
25	4.71124611333084	3.96765824048586	7.38539528754252	3.85607097237119	6.15979231025493	0	6.09132353421346	5.02187849474077	3.78974893357061	5.62849914900481	5.59054654718646	6.53482078561948	4.38095999959929	0	0	5.5090501757065	4.99170962733672	0	4.72264229608728	6.1245657607863	6.31469860532313	3.53016613017453	5.98477478631383	0	4.33722402887924	6.95399061035745	5.94634503987707	0	0	3.99152667463899	6.63041719594122	5.39577976663535	6.73502786485926	4.93427405220464	5.46529580866425	5.51981818333822	6.23887692642962	7.41167820438695	5.94945662622119	5.82051130180072	6.1450138638125	6.45073010488478	4.8550516640889	5.52861164633979	0	7.04736826523647	0	5.36530130600487	0
28	4.8261674391904	5.17952198189119	5.16349569998079	5.84154287830823	5.01487267282311	5.04989141599662	5.78482931496876	5.83870775311981	6.45602501719405	5.61470984411521	5.3966233135052	5.89340003590576	5.8551482338416	5.50239097502552	5.59208181456066	6.31056899588535	5.26172551312032	5.86414612307473	5.84427549071474	5.6991468989277	5.71795360980415	5.43332855894189	5.84223221925226	6.09982158617444	5.7069485658342	6.16419967679518	5.78210542083325	5.9282716130849	6.50675560199268	5.56749942642153	5.80265819531899	5.8641293378092	5.84477625772083	5.70857076819887	5.80799465667616	4.68806471527616	6.06133268817447	5.91931110183961	6.28039143988558	5.71930757387251	5.00657537722022	5.31799816298395	5.63021358181606	5.74430802380787	5.34866994016958	4.9340395725695	5.94760331203164	5.05893919922032	5.424477386229
31	4.93260599408685	4.73494209175197	5.46970696101109	5.72381222286934	5.73387820273961	3.14958711340006	5.6662596178414	5.32683580407532	5.17370070378291	5.27228671907199	5.27285696554314	5.85345133664706	4.30104432794757	6.00903497237839	5.90801583606129	5.10453421669576	5.51362115799545	5.47242176359132	5.84427549071474	5.9531848808411	5.56899279151338	5.07310541599998	4.90075061265143	5.95716826852559	5.1040987439332	5.21436019104604	6.29875211854437	2.76278188597034	2.28432223352382	6.23900684204051	5.49541852479359	6.57458484814146	5.28253270175366	5.24673401398648	5.91236541244839	5.79956546217349	5.80097369443397	5.61828477536391	5.85855449658788	5.83992718767597	5.04337706253742	5.7973543269956	5.37810356355906	5.52861164633979	3.21611683899613	5.23795948950182	2.73294685719327	5.23541782323649	2.33151671275751
35	5.0695460022524	5.36718231266451	5.62916450043267	4.29761292878206	5.5315918445654	5.97836140409096	5.42791784632706	4.85251020467294	5.08023931830518	5.55819559115837	4.90709876169226	4.20565045935643	4.52862372021304	4.94939052632645	5.35992459055683	5.3362986812623	5.04318109094544	4.99695787700551	4.40335569423121	4.32685792772097	4.83484904453079	3.96096241904257	4.6604747394747	5.28103234551016	5.08478164842904	5.10583806776944	4.04280475332821	4.99822476068259	5.63919147547474	5.18385303273414	5.22506548296676	4.63536035342509	5.87548917499635	5.38077911580415	4.53373662387371	4.90619347308184	4.32275069020047	4.01759106120195	4.73208029700226	5.46799244368735	4.84919466091257	5.75377065539008	4.43217341159287	4.74450835638347	5.63264911059138	5.57273757363989	6.30275924327784	5.30901363944827	6.15340318868702
36	5.69558658513735	6.20494040185196	4.69782490783946	5.60588980238362	4.36332847727381	1.93909327531018	5.69346337741836	5.34291540435057	3.4839678399828	5.92516169761472	6.22096976884174	3.53006425457226	5.24985860429489	4.62710135146201	5.15317963306545	4.43006745923706	4.49643989535948	5.1360419838077	5.64943003459932	6.0311111526417	4.04356617383163	7.96139879273117	4.4036076463639	4.96039346356227	5.65550371853915	5.58156245311885	3.98640374552093	0	0	5.79479222831824	5.53593305239731	3.49508487559574	4.09388506813102	6.16394956356012	5.92148966758675	6.04403640060877	5.25785385841353	6.18507832497558	5.5454218843845	5.54098688586859	5.89614630455095	3.74546120599572	6.29732090884301	6.57429536811546	0	5.7751411907895	0	4.77713342904188	1.05349920984297
39	5.77784584077634	5.6429975802989	5.32471027381109	4.29761292878206	6.0022152335041	5.55410537478273	5.4116287342538	4.78349388689668	5.08023931830518	5.2367177053684	4.82133915149331	4.26775952676509	4.91607611038449	4.90043112708328	5.02822535249344	5.28967335861607	5.27613874682074	4.24834812424566	5.31141873609758	4.4350582919509	4.80555057320084	4.56151343185747	4.87844573992136	5.09367818214096	4.54938396323398	5.34287238592635	5.02660429178465	4.78766076017174	5.01205963009116	5.24993112222686	4.80636159643461	5.20802176537167	5.59702851895755	4.77294719016573	4.90885548252467	4.99347238715023	4.97353096313328	5.01063702904384	5.09270174575553	4.96555449563667	4.67251931943568	5.76479063030184	4.8550516640889	4.82248978205515	4.67764962192514	5.95261079350943	5.72690537648374	5.50964389705625	5.18956414701025
42	5.124476181341	5.21550801024845	0	4.41913802376783	4.85051464637238	4.87511441695668	4.8834346710479	5.04171702964947	4.46806684346531	5.30699985335998	4.84326169823718	0	5.11614159460915	5.04259018659339	5.1869794252524	5.5225542293815	5.33239348698518	5.15486017565096	5.43758429562629	4.61145726106275	0	5.49892435720558	5.43172835251061	0	0	4.54167253944191	4.12347581982114	4.71004107822204	5.11482436374161	4.82054866396297	4.31060791663913	4.50152679636586	4.93915524531078	5.01895859287339	5.32105957034739	5.11522426834576	4.68452864913062	5.28505864567488	5.01999277586832	4.92975910409445	4.91024180510816	5.03815848545576	4.54553235589262	0	4.39349566208708	4.9550300935927	4.96428091499082	4.64694761538506	4.55990271226333
46	4.68712102287358	3.96765824048586	5.98063983822736	3.98763588962864	4.64003407915884	0	3.47894991680918	3.81202930898845	3.90325660114078	4.08746284125034	0	1.94144781764489	3.92804402253091	3.62529459475638	3.67912684374336	0	2.76088521791099	3.28864350317529	0	0	0	0	2.70033799453514	0	0	2.38612592974415	0	0	0	4.86339480872871	3.43963737381288	4.06865503497179	0	3.06930953759752	5.20629122765646	0	0	3.81615834888705	4.21801102590957	5.36454025717145	4.4711485626029	4.29411501041494	4.02627932479885	6.11865774438021	0	4.86917092965936	0	5.25044039890108	0
50	5.21161982894268	5.08542232258327	5.60145255315319	4.89190233282308	5.57174439374763	5.20576439270686	5.18121171456125	4.96067161318236	4.8729216598241	5.62849914900481	5.49684081103273	4.49247750449389	4.95140687595081	5.08702532948326	5.23623919923124	5.28967335861607	5.64158699634832	4.74707094726078	4.92768239721357	4.6478913502856	4.64940769269372	4.32879894526648	4.80938426166038	4.99974767709215	5.47438319716044	5.19934793262659	3.76958458372518	5.01122725542325	5.11482436374161	5.44590669200979	5.67545087583954	4.83405057656414	5.97338565022988	5.21118209323014	4.21547504250532	5.26305899573957	4.68452864913062	5.11975137011115	5.75034357701852	5.10046513543418	5.57020873403113	5.81866215786216	4.76428620016572	4.7709732834111	5.39842400496518	5.39980813182248	5.52935171315453	5.10924981024317	5.63427370985598
54	4.09364299162794	4.27102491663963	4.2396097655156	5.85883194743248	4.16762121268975	1.93909327531018	4.59691209126154	4.5262118968881	5.04768982619634	4.86963920031195	4.60742639413597	5.75930458183095	4.50503895642421	4.92511850293687	4.95164238037579	4.69150068933083	5.42585112317838	4.64428240789249	4.78727067601427	5.59102860654478	5.30156833888377	4.56151343185747	5.35302954719172	4.72236721795999	4.783062631369	4.72055776969653	5.98284042283255	2.8230133347235	2.45073475848127	4.77639099518185	4.4011170538469	6.82858779727411	4.83882459695056	4.28423933429228	4.75402970333702	3.86371422673694	4.70570465005128	4.82973478097287	4.77689853306964	4.67255529693631	3.28109437737879	4.90503903368812	4.88408071270043	4.82248978205515	2.23801399128448	4.72996786804139	0	4.47854316352529	2.40659973782055
56	4.56004559640717	4.63218834163566	4.6170921294344	4.97353096313328	5.05319453708373	5.27780906954002	4.70779612387554	4.49776835505728	4.67402566941334	4.40839218563683	4.50112201326194	4.73162759589436	3.14718968871987	4.71467040208707	4.57138559263233	4.4011170538469	5.21760116044941	4.34983102908989	4.19682022850537	5.09319484202536	5.60344972809904	3.81407115102927	4.09088136736916	4.31766762984004	4.04906633490928	4.36459396441491	5.33965302680134	4.91764833611574	3.07808165206192	5.31311479918556	4.54038735734536	5.33149223008272	4.70842290501169	4.31805616102972	5.57344315672612	5.19103440483621	4.64122072847087	3.77226269227565	4.37201173864936	5.7087855084372	4.67251931943568	4.86463438665437	4.63363634745685	4.31168916536031	4.7712657110252	4.9550300935927	4.64411691877653	4.9709813578032	4.78764450440096
57	4.39112318816656	4.65857099219353	4.67141279346469	5.23420108236301	5.26393005728263	3.19990415893518	5.30983182404407	4.98136377749862	4.75690243969895	4.64385618977473	4.32535900028764	6.29491906676058	4.30104432794757	4.92511850293687	5.02822535249344	5.06816259122153	4.61457373866934	4.86604306809046	5.49030097671693	5.44338404428204	5.58632412737584	4.65079919113987	4.96566791226607	5.0190294021762	4.6838453893287	5.28716402905826	5.80674430917301	4.02995179248968	3.75568289259771	4.8421307897673	4.89208934723743	6.27979158939392	4.97741206868351	5.39669182280017	4.58056856066434	5.3483101694828	5.66703732016924	5.20477137420826	5.65752256669007	5.72975345362007	4.44387975652541	4.82306546690091	4.86963920031195	5.03394212858774	3.60317129921064	5.18563923290044	3.10851855204319	4.85782405250671	3.34230477496094
59	4.91193724939942	5.08542232258327	4.40903928930961	4.89190233282308	4.87211292754939	5.34642648165269	5.08177075643421	4.24744923424024	4.39231742277876	4.55999558520458	4.32535900028764	4.41225364569816	4.35481023995522	4.17075105072963	4.01644879607621	4.4011170538469	4.56847437793259	5.33066035854086	4.3184334745895	4.68342794519941	5.42229399653153	5.48280289052363	4.16646803341531	5.32817162628345	4.36951054485461	4.84152144094493	4.19987388727585	5.4536517045749	5.6218468041285	4.63517889182305	4.80636159643461	4.59211410184112	4.34861869966913	4.31805616102972	4.92709068163598	4.49219778514768	5.39453605053475	4.41018598507061	4.90355978387614	5.19396489627215	4.89017841449215	4.38262089678538	4.95419631038688	4.34729988459567	5.25454571517437	4.13562195186159	5.10114241311807	4.55313564498637	4.80162164354522
64	4.58637191796953	4.92079910050677	3.87317181353349	4.27202938388962	4.39351274580243	5.02219303623487	4.62544225909877	5.17343606436019	5.4351001850176	4.16520259119991	4.70643247844397	4.03756478096834	4.95140687595081	4.5656222991908	4.87076511360263	5.10453421669576	4.63708254274145	5.22777036871502	5.18918690360295	4.05570622957753	4.74510585574112	5.51486766280168	4.71183807383881	5.14723449836441	4.52091965670872	5.38328589958609	4.07019938713135	5.82159684463338	5.42590502024664	5.1668495471954	4.6428672804457	4.09986652896823	4.7750965861388	4.95591574928999	4.69140017932167	4.49219778514768	5.34140678297143	4.82973478097287	5.056805260836	4.75668657794924	4.35883736050838	4.88497815397128	4.7951802081115	5.3988656681655	5.2217550347498	4.89111949150349	4.99015003389496	4.22839385969601	5.28219578599097
66	5.10639751263899	4.78369878184534	5.10548931903085	5.36095364330169	4.76073514496165	0	5.65246292823128	4.66058058298084	3.57814123486514	5.20024953829911	4.68231061503431	5.78076343534263	4.18710014525044	4.65688554389226	4.80698544329038	4.4584483300265	4.9383336432594	4.13918284429608	5.03803395457901	5.19519545734413	4.61604369531273	5.02937741210125	4.94435173829412	4.76866854717273	5.24997544063224	4.97091164476767	4.44976476170474	0	2.8587215451253	4.79863876891404	5.5090501757065	5.04118188303915	5.06883807702595	5.15615552696073	4.64808380605143	5.03520847403693	4.70570465005128	4.9129474543455	5.17871965141176	5.05134012065862	5.21449662864976	4.73615209551447	4.76428620016572	5.1392720432863	3.85200797951449	4.91273913484386	2.38849030828997	5.32329277577823	2.61091268148115
67	4.68712102287358	4.68447983325743	4.58914504754979	5.19389709040716	4.61463296803063	2.34893721522034	5.01864054129339	4.58146997900098	4.46806684346531	3.91816170794354	4.08893160700804	4.26775952676509	3.08491975044397	5.17198923851059	5.40370302134595	4.48628164320587	4.9563459507581	4.93298491743215	4.88893960072448	5.47414651670805	5.25897206042842	4.21629496458035	4.85579059894649	4.98020475548614	4.52091965670872	4.16269900462463	4.58885078551863	2.33654788416014	0	4.92536867562856	4.66738890488274	5.92639121274906	4.22686681847361	4.24961077474204	5.84682688022956	4.55092483493385	5.22889182907494	4.99162114735461	5.03851643075125	5.01763548443076	4.41608558871171	5.40509392204905	5.18166383789908	4.19925828471965	2.61994563833576	4.77787687383931	1.93510553673084	5.0926737852434	2.33151671275751
68	4.05645998815617	4.12730083888061	4.6170921294344	0	4.13225753611112	0	3.41501570877111	4.91837507459749	3.4839678399828	4.8224302425197	4.75349896014975	4.26775952676509	4.52862372021304	4.12885800735554	4.67028813056928	4.4584483300265	4.1658438246305	0	3.41649109642034	0	5.65363955946648	4.36443165409113	0	4.34848047570178	4.94179533410189	3.69085423798481	1.94245891551009	0	0	4.06678599400417	4.21403824957611	3.71260587631889	5.44150734543132	5.31531282153573	4.18549090027681	5.98136379190569	4.2087118869464	3.17316929243062	4.9822163153009	4.4879692648372	5.72547666552226	5.19303440608096	2.84327449631255	4.82248978205515	1.58578736926329	4.68041309116604	0	4.03373563785973	0
78	4.75831873837064	3.78812661631213	4.00593109738058	4.21945966943783	3.94113573898835	4.96514799537312	4.12375387517035	3.98593793759966	4.25649800423794	5.54371421445364	5.0268766883893	4.64066749762372	5.68717135313701	3.84820346322234	5.43216760868283	3.7462805380786	3.46145106891229	5.8176657716207	4.25890790925503	3.13995110475213	4.89171922768089	5.69359202213476	3.92667783862521	5.11175209454497	4.36951054485461	3.55593307646174	5.17277111607791	3.09138640918644	2.66910242150802	4.65969509897382	4.11053780088437	3.75243435577935	3.38965306056363	5.80711680248671	5.55010127798557	4.71399497783994	4.93818201747881	3.85875777199298	5.65752256669007	5.13230978329678	5.93583562093733	3.83183197036046	4.41238304583287	4.3820527402677	4.45121346927154	0	2.60485647697163	4.13434533772643	0
80	4.75831873837064	4.55001589889815	4.9603183281126	3.89010399535184	4.76073514496165	5.10374212900809	5.18121171456125	4.80686810071305	4.54003662983964	4.44001416481006	4.65777856600709	3.62803122261304	4.18710014525044	5.04259018659339	4.62168421645485	4.97300745101963	4.9383336432594	4.21286964721794	4.67789010244831	3.78832083152195	4.86356434157727	4.29226381885399	4.05154914995044	4.98020475548614	4.36951054485461	5.0058445889604	3.25259817759817	4.48620187669739	4.34743605226001	4.94544882164887	4.93311564317934	3.44734867496873	5.17141093734552	4.93427405220464	5.03191145521927	4.63476269101043	4.72657431877334	4.35173260754856	5.00122818746369	5.22383171542535	5.11427846783631	5.46036735488444	3.49749965947082	4.69007598140705	5.34866994016958	5.11278979961542	5.38081526511212	4.91551185283401	5.06762270745532
81	4.53322992828438	4.49251321761362	3.91879587355778	4.10819919091606	4.20213874610444	4.79554117365409	4.62544225909877	4.21286964721794	3.4839678399828	4.50125179433192	3.56346455734923	4.23703919730085	4.43187914137697	4.17075105072963	4.15950961028579	3.87818550856718	2.91619690828371	5.19177581048889	3.79734774870222	4.55502057943465	4.23154203681559	4.4987640310354	4.27290449332846	4.67453049833905	4.94179533410189	4.33742478663113	3.55366720325005	5.21602725035235	6.03610323347306	3.78417220300715	4.51358812774687	3.79119276574976	3.20852086236611	5.26418674595091	4.58056856066434	4.2654983378813	4.66303718897584	3.97949185381048	4.73208029700226	4.69405252149383	4.94955044428243	3.700256046472	4.02627932479885	4.98955825327835	5.07036231529213	3.85208477831941	5.01556345012305	4.03373563785973	5.00859357514646
82	3.33949404746641	0	3.96302122959324	3.7488722925374	4.20213874610444	0	4.3796442763621	4.40890984305813	0	4.40839218563683	3.97440217338415	7.00944693518213	5.35913142495708	4.62710135146201	4.80698544329038	3.38153831956884	3.35684699434067	0	3.79734774870222	4.6478913502856	0	4.67937400208491	3.8825309805806	3.88511459777301	0	4.6338859625406	4.07019938713135	0	0	0	0	5.25036361709472	6.13442208761286	3.89367443076292	3.29111570244392	4.73946740001212	5.67779331602015	3.68024930007987	6.06238278471743	0	5.41034921916257	3.78929284353147	3.60602411624899	5.1392720432863	0	4.46318741650436	0	0	0
86	0	0	0	0	0	2.59439808073077	0	0	0	0	0	0	0	0	0	0	0	5.36338855107581	0	0	0	4.46633526536648	6.54097768677356	0	0	0	0	0	0	0	0	0	0	0	0	3.61119556137402	0	0	0	0	0	0	0	4.71754886795838	0	0	0	4.3726797097627	0
90	0	3.96765824048586	4.30978676667979	4.89190233282308	4.36332847727381	0	4.78570173308788	4.37803104424811	4.13781281628856	4.12685627955043	3.8926643691416	4.14074679097642	3.5209303291941	5.0198486211113	4.76284331327851	4.37157378660599	4.34059079624667	4.47490997059764	4.88893960072448	4.89525352152773	4.80555057320084	4.25477937612137	4.80938426166038	4.72236721795999	4.27039899419275	4.39126092898112	4.47047415399387	0	0	4.88434996218671	4.48628164320587	5.63828644375236	3.82684710653318	0	5.64128494343384	4.07854819841533	5.13834480896117	4.93302173279182	4.79879612338681	4.83618087872786	4.41608558871171	4.82306546690091	4.65062941837015	4.57463343373877	0	5.14967428738508	0	4.287850726005	0
94	3.61994426811852	0	4.9383336432594	4.19243857650146	4.09600518792402	0	4.31104426886896	4.78349388689668	3.70879108757401	4.8224302425197	4.16052630344006	4.95570651155156	4.45668025823761	4.39938254483628	4.46520058471163	3.83554327206737	4.86394761090625	4.84302060524439	4.96541192821638	0	6.02806138165733	4.78832895071739	4.83277401298747	5.24872811661145	5.81640109286381	4.56528432373953	3.59197278656315	0	0	4.68380164568989	4.69150068933083	4.56999492512319	4.66219798392395	4.77294719016573	3.92013380668563	0	4.37655871840569	5.61828477536391	4.68582499126476	4.0280329641957	3.70522478070647	4.32422431204167	4.10236171762968	5.31141873609758	0	4.77787687383931	0	3.27427342112761	0
95	4.42068643401546	4.92079910050677	4.04760148032575	3.7488722925374	4.42307841513714	3.92345616952356	4.83539563796202	4.82986964083534	4.75690243969895	4.8462278137019	4.35618040409561	3.53006425457226	4.18710014525044	5.08702532948326	5.04675233773422	4.99254719632402	4.63708254274145	4.84302060524439	4.34729988459567	3.82059795668928	4.27494377091403	4.96119516810186	0	5.21568394469904	4.08839426327068	3.85311653179163	3.29964930798254	4.59384065206761	4.7970995192632	5.26598835148037	4.31060791663913	3.75243435577935	4.685495571251	4.47618280801391	4.9628838528609	4.66165985220243	4.57371917431247	4.7184790238076	4.61353659493218	5.14797233769628	5.11427846783631	4.82306546690091	4.30914193993152	4.34729988459567	4.15959723760246	4.57588483905368	4.0956837565705	4.69166096986059	4.4037252405795
100	4.8261674391904	4.98475409621172	5.06548079208461	5.06575421403965	4.91436301244449	2.15852023817006	5.23774423973904	4.02632618220566	3.57814123486514	4.44001416481006	4.50112201326194	5.08207990206165	3.77868703628285	3.74104992206457	3.97835160097043	3.69948885632326	4.9383336432594	3.21881980042083	5.31141873609758	5.13229501496597	4.23154203681559	4.00678065657203	3.78996540195591	4.00600389453947	4.40109029895063	5.16884648912811	4.24864706210732	2.69992584634906	3.55098277575218	3.82809592681167	4.69150068933083	5.2642058440896	4.8797978741897	3.9378456204132	4.09160768205238	4.36704555710426	4.42843182519528	4.93302173279182	4.51114762333667	4.98312455692446	3.95743953777195	4.96360038468449	4.48996598678541	4.03426990208475	3.63672620017232	4.82424591975549	2.60485647697163	4.287850726005	2.40659973782055
103	4.44965602392754	4.52155103074413	4.64450810801487	4.3717491693682	5.1088337766224	2.43548160204593	4.68086381342609	3.71652443770141	4.16841194934674	4.23896664587196	4.35618040409561	3.8873986685704	3.655557501867	4.74271745649128	4.25820288984166	3.95986545127462	5.18741689192079	3.97945620541627	3.66602351512061	4.00042273474636	4.18679400774288	0	3.47021056249273	3.32769231275904	3.58243039385264	3.81422961498165	3.80262610672627	0	2.28432223352382	4.61023885985757	4.07431912855643	4.95845959670707	4.63851798801935	3.6499235331572	3.95609785560677	4.52186011091231	4.01873435067164	4.12619998048421	4.34249869062591	4.33216509193123	4.29922323420158	5.05621113840147	4.19793937761191	3.74490893809947	3.0266203474999	4.52063628068707	3.01080713501799	3.92558017844757	3.09236063507322
110	4.12989169616268	4.20095189706294	4.53157236797964	4.41913802376783	3.46057263027609	3.86228346421027	4.31104426886896	5.34291540435057	4.39231742277876	3.91816170794354	4.35618040409561	4.51825717408482	4.43187914137697	4.87531393555514	4.91177041871633	4.69150068933083	4.49643989535948	4.79584329759059	4.67789010244831	4.25781518171073	4.54690773856447	4.70739381933768	4.63409064141375	4.79127363556891	4.92016077697371	4.4431601636115	4.38579085638503	4.0041684369967	3.69062407479524	4.39348730205215	4.34141286707542	3.67164655920447	4.34861869966913	4.5633566542068	4.64808380605143	4.15625862924026	4.23807775000482	4.93302173279182	4.90355978387614	4.12618662903669	4.03258123573926	4.46600957554317	4.22087618888907	4.87222995086585	4.08862722451202	4.75412123204008	4.18798718231255	4.83807053944838	3.87905521187941
111	4.01829324612637	4.27102491663963	4.5606458780798	3.67270887995717	4.87211292754939	4.35949018076339	4.50777165240078	4.24744923424024	3.62301872698323	4.86963920031195	4.08893160700804	3.92643078200416	4.21644092388462	4.71467040208707	4.3204365595454	4.59253706827993	4.70257558896157	0	4.55953128556556	3.85216872657176	4.80555057320084	3.7615846409232	3.78996540195591	0	4.783062631369	4.06670144498764	3.95735423812888	3.92393267736056	0	3.95237167040648	4.8282758180513	3.79119276574976	5.20404289057619	4.38340086138643	4.24484867848539	4.43097834829358	4.52689711780859	4.52043418943864	3.89107674795511	4.77697455769783	4.52418699543753	4.78026318077521	3.80128040764792	3.98989626609748	4.33337216377859	4.54852501429544	3.9970686504628	3.92558017844757	4.07591590405413
112	4.33011477299699	3.92482608939222	4.27512492643618	3.50714236652912	4.09600518792402	5.25419168039423	4.31104426886896	4.21286964721794	3.74983781188069	4.2744809324849	4.16052630344006	3.05401400818674	4.24519685955414	3.43213288474368	3.10294923513166	3.38153831956884	3.55898076455413	4.5620803042508	3.95569677338317	2.72830331396434	3.50169675312457	4.46633526536648	3.58485229982427	3.96682230378755	4.08839426327068	3.60232299815732	2.93264158999938	5.4912592724724	4.66785223777704	3.78417220300715	4.11053780088437	2.99502804203747	3.64865322466728	4.06278185480889	3.88325026194601	3.76794297984188	3.94941065993879	3.97949185381048	3.97039836169913	3.68574958724923	4.38774541755516	4.02752859984405	3.38014270883266	3.74490893809947	5.82685559698728	4.1719345262496	5.53814646269068	3.63637303090408	5.2519746324605
121	0	3.40748654187393	4.69782490783946	3.21659247304513	5.31213255337038	0	3.95417381695406	3.71652443770141	0	5.34089733145395	0	4.93671441166649	3.56721605955604	3.8989363643446	4.25820288984166	3.79160215533822	4.54486027471014	0	5.05563230698123	4.4140576876419	5.05000158922712	0	0	0	4.16397300795861	5.70361368472427	0	0	0	3.78417220300715	5.84626887720303	5.08863022772608	5.49523220756056	4.31805616102972	5.04866437569293	4.90619347308184	4.70570465005128	5.52878186384276	4.34249869062591	4.6060721444475	4.80701252380255	5.31799816298395	0	0	0	4.62909543734977	0	3.99857708338314	0
122	3.61994426811852	3.96765824048586	3.31402737526729	4.67479947369612	4.48045187621854	2.43548160204593	4.34575197466119	3.71652443770141	3.74983781188069	3.38014270883266	3.66542821127348	3.96443464001628	3.56721605955604	4.59668928433604	4.64619084503744	4.34141286707542	4.0698334831375	4.61739877976411	4.43058743970648	5.15778521491018	4.64940769269372	4.36443165409113	4.23829088924789	4.74570362184484	4.00863620943807	3.29856364920447	4.19987388727585	2.76278188597034	0	4.30300277173388	4.11053780088437	5.25036361709472	3.69530719749435	3.70207984341751	5.01496170798195	3.90931665286333	4.95596475267853	4.01759106120195	4.73208029700226	4.62857533092117	3.99549954389889	4.0989336789186	4.28757659009659	3.84794718502539	2.55122306702915	4.52063628068707	1.57378298972817	4.57716669965285	1.65586281459926
124	5.10639751263899	5.25061821880902	0	0	4.58877659938393	5.23018122329751	4.78570173308788	4.82986964083534	4.41801169125732	0	4.41591549608506	4.38448943265174	4.18710014525044	5.06497882709896	4.49248847508798	5.0118258294379	3.96697529451601	4.91101429453591	0	3.72151591387489	5.19262244512429	4.36443165409113	4.33973572031138	3.44638727081257	4.73430676522	3.69085423798481	3.66566147174842	3.89616418901546	4.66785223777704	4.58486009113525	0	0	0	0	4.48533330373058	4.2654983378813	0	0	4.40093312495014	4.75668657794924	3.83683673918495	4.43874540755673	3.20715790764129	4.44914352392366	5.03304819169604	4.89111949150349	4.99015003389496	5.12563754427657	5.14640490608817
126	3.40011531069469	4.65857099219353	4.50190089104996	4.21945966943783	4.33249916960261	0	5.03999236497927	4.17744083442419	4.46806684346531	4.23896664587196	3.84999059725829	4.68686429295441	3.99729781707687	4.12885800735554	4.57138559263233	4.37157378660599	4.19647804511196	4.47490997059764	4.90844104717192	4.5928892620465	4.35801625391296	4.53047986183629	4.37202512686564	4.00600389453947	3.96704032116008	4.28150154014373	4.47047415399387	0	0	4.58486009113525	4.4011170538469	4.94133033592979	4.05863200587549	5.38077911580415	3.99118714131431	3.61119556137402	4.37655871840569	4.85099222019155	5.5454218843845	3.76913665895132	3.87816805904131	4.61958638625735	4.61644073219432	6.04466529754028	0	3.9389366517943	0	3.8876482678891	0
127	3.67003940018108	0	4.58914504754979	4.39563816320424	0	0	3.81247589199759	4.17744083442419	4.28470408430186	4.64385618977473	4.29386473409733	4.29783932210047	3.655557501867	4.21146185132281	5.15317963306545	4.48628164320587	4.1658438246305	3.79981826030017	4.4573146776252	4.16029702727569	0	0	3.74135575554963	4.28618229929268	0	4.58851588174658	4.58885078551863	0	0	4.33379917335754	4.80636159643461	4.73812325632338	4.37751633369327	4.31805616102972	0	4.03806474751074	4.42843182519528	0	5.03851643075125	4.06149835040191	3.5086897593243	4.59509889237385	4.54553235589262	4.71754886795838	0	4.1719345262496	0	3.68141024532273	0
131	4.58637191796953	3.6371056432975	4.1658438246305	3.36916946180871	4.45205033217376	4.19557080863318	3.99847386906624	3.61424620846482	3.38321521567151	4.08746284125034	3.56346455734923	3.57987914120484	3.5209303291941	3.62529459475638	3.77113436581832	4.07431912855643	3.93099240772296	3.79981826030017	3.11458196759854	3.72151591387489	3.08038564855007	3.32843813620098	3.58485229982427	4.28618229929268	0	0	3.25259817759817	4.0041684369967	4.95779516007355	3.48818914167609	4.03716772479606	2.22333752129877	3.14271108418671	3.9378456204132	3.23366912611593	3.90931665286333	3.28469877399928	4.12619998048421	4.08175836806895	3.40206858739882	4.41608558871171	3.83183197036046	3.94596016028711	2.99057205424672	4.90119991836823	3.98047744173518	4.75389122831825	3.68141024532273	4.45768489677625
134	0	0	4.12749649366283	4.89190233282308	3.81299412809447	4.58448909791432	4.34575197466119	0	4.60858610524706	3.77672330340394	3.50964649174983	0	0	3.99534463926191	4.89141344650122	0	2.91619690828371	3.79981826030017	3.7111396067983	4.05570622957753	4.91933515885662	0	0	3.75316133593192	0	3.05347202191054	4.91015366865402	3.47603358597443	0	5.61841677091249	3.32100101225448	4.73812325632338	0	0	5.51436470570076	4.36704555710426	4.52689711780859	3.42071654840816	0	5.11647532105686	0	0	4.7951802081115	0	0	3.31622880737137	2.9593521951212	3.99857708338314	0
135	3.45829168886806	3.68922238264061	4.20319820632466	4.04917657991385	4.20213874610444	4.79554117365409	4.31104426886896	4.31421704454668	4.44325634308857	3.87253909081774	4.12517302643502	3.80601599384931	3.92804402253091	4.25105530879531	4.08975175525378	4.1458694317451	3.65033264734936	4.44464210757103	4.40335569423121	4.73514359974513	4.61604369531273	4.86496380238874	3.52866986228346	4.34848047570178	0	4.25270542545812	4.98402917522754	5.13518673401684	5.25642717516887	3.73886908856963	3.6511285369617	3.58606505716831	3.78431926625722	3.59581071526725	3.68320515390246	3.30489874269231	4.52689711780859	3.1040250503757	4.37201173864936	3.95867927473664	3.70522478070647	3.39450437909223	3.53458897820604	4.11912134361183	4.39349566208708	3.85208477831941	4.81306213172173	3.80865464740757	4.97198086983325
138	3.85464908446261	3.58303541994875	3.8260576790012	4.0789897012518	5.12691335156977	2.05297446486505	3.54017065278102	3.1122536515924	2.73560391870798	3.01056924171019	2.90564096795058	4.03756478096834	3.14718968871987	3.99534463926191	3.97835160097043	0	4.72376216333594	0	4.86917092965936	3.37544688868162	4.43656462544504	2.59099132287058	3.58485229982427	3.55605483752777	3.92420944176518	3.96385792721293	0	0	0	4.06678599400417	3.43963737381288	4.54753133324528	4.8797978741897	3.22000945518255	0	3.61119556137402	3.28469877399928	3.81615834888705	0	5.28177208199051	3.91834819420849	5.01987707149464	2.78290187833307	3.98989626609748	0	4.2756906474965	0	3.54184780750637	0
139	3.514212767413	3.88068328400911	3.96302122959324	3.71129313458049	3.67235148071251	4.72856331905548	3.65532969222109	3.66629149572925	3.27489456104386	4.30914193993152	3.71382909536827	3.47846760126236	0	3.49943496821607	3.97835160097043	4.18035643401537	4.28466104492307	3.59458824819444	3.52153712057952	3.65146671545526	4.23154203681559	3.17635485070783	4.01111449161465	3.50226286136699	3.34328427577252	3.85311653179163	3.04736085418637	3.18616010417711	0	3.69209712927434	3.91960345395504	3.34685932538478	3.82684710653318	3.75241620236961	3.92013380668563	3.55491887456387	3.03989896066968	3.77226269227565	3.71801403757757	3.68574958724923	4.32933819257442	3.95240451337631	3.53458897820604	3.79734774870222	3.76364669183627	4.02085551222092	4.41503113323542	3.92558017844757	4.6858186717017
140	4.26641209168624	4.46287892025577	4.30978676667979	4.10819919091606	4.66499568736899	4.17055596363951	4.44512988929128	3.1122536515924	3.62301872698323	4.04696347897059	3.27172575682808	4.68686429295441	3.69777914561962	3.68433290764254	3.72586395015704	4.21403824957611	0	3.0681356372008	3.61945087710645	4.16029702727569	0	0	0	3.79850004614052	3.27674592080885	3.99896001986926	3.86652208188081	2.88083061816758	0	0	3.19172765549145	4.16033405048096	3.82684710653318	3.6499235331572	2.97784859050136	4.43097834829358	0	0	4.11704678606892	3.34885013683571	3.01074415836081	3.91332270106211	3.80128040764792	0	3.17102472139333	4.09837174041728	3.44416525601283	3.96254026518938	3.55527374905569
142	3.40011531069469	3.46840735294526	4.67141279346469	4.01873435067164	4.23584968313199	0	3.20422363875865	3.61424620846482	2.56209839236942	3.77672330340394	3.8926643691416	4.68686429295441	2.64143526980446	3.84820346322234	2.78757488161179	2.973105811002	4.39443296687936	3.21881980042083	3.99270996406952	4.28119848814917	3.42670741431884	4.05118844202128	3.13603014317807	3.12905232344421	3.88006798710388	2.98509153092089	4.09708351624146	0	0	3.82809592681167	4.69150068933083	3.49508487559574	4.51391143896719	2.08227695947786	2.75098243904937	4.63476269101043	4.01873435067164	4.95282051805246	4.56325024475866	3.11386180010899	4.57534449815956	4.64366517075246	3.57074864150146	4.44914352392366	0	4.13562195186159	1.82442364216294	3.54184780750637	0
143	3.76529510061667	4.3701387378642	3.17052863954354	3.7488722925374	3.85698482324691	4.52652234363658	3.86127133891727	4.31421704454668	3.82858560010873	2.73271612116485	4.32535900028764	3.36938490094102	3.69777914561962	3.99534463926191	3.77113436581832	4.37157378660599	3.55898076455413	4.38213200313757	3.83859398391419	4.02832927112817	3.9924793279052	4.73487979149969	3.92667783862521	4.18738083501026	3.46780688290033	3.69085423798481	3.38938412110904	5.23831627113306	5.4158763749836	3.91212427568317	3.4954870044443	3.39797875786919	3.78431926625722	4.41499583119096	4.46050871475834	3.86371422673694	4.01873435067164	3.58196519318628	3.97039836169913	4.06149835040191	4.52418699543753	3.65358849021271	3.38014270883266	4.44914352392366	4.75607882761588	3.9389366517943	4.75389122831825	3.84869204423895	4.773530625893
145	3.85464908446261	4.30482510478399	3.31402737526729	2.9842683040427	3.5165023815997	5.18092719583205	3.90847025670252	3.94438637903875	3.70879108757401	2.83140039602426	3.76065875172261	2.98173406424353	3.56721605955604	3.20905133273213	2.87311324043435	3.54925492048992	2.98800188679832	3.35524330185677	2.89755273102918	3.8830633961242	3.88453571545957	4.00678065657203	3.47021056249273	4.08131233159566	0	3.29856364920447	3.38938412110904	5.64098129544534	4.81247070433582	3.5419310168764	2.40126326059046	3.34685932538478	3.00133741116525	3.70207984341751	2.90611859961974	3.23498366063185	3.63306428279956	2.69767319393549	3.97039836169913	3.45339354464119	3.45506774646283	3.00603093791388	4.02627932479885	2.79812000050453	5.59046129895245	3.107099868882	4.92458613813674	3.15160481823552	4.773530625893
149	3.67003940018108	3.73952188338164	4.04760148032575	3.63306428279956	4.26879086125436	0	3.86127133891727	3.66629149572925	2.65145791250806	4.53092266100827	3.80601599384931	3.25137481506205	3.37243500589888	4.50140631223615	3.89899943919355	4.18035643401537	4.52085321381791	3.70084954558249	4.09837174041728	3.13995110475213	4.23154203681559	3.17635485070783	3.63892860400107	3.79850004614052	3.68861344707419	4.0994155363716	2.59819659337218	0	0	4.68380164568989	4.48628164320587	3.67164655920447	4.51391143896719	3.6499235331572	4.02544320948182	3.99641241192843	3.39310085752019	3.81615834888705	4.61353659493218	4.4879692648372	3.61030137452933	4.59509889237385	3.67408839119414	4.48155407579148	2.8661378071227	4.37248284274642	0	3.80865464740757	0
156	4.05645998815617	4.08901558730728	3.50561346905587	2.26371993449525	0	4.99395244689726	3.7096360412804	0	0	3.56358884992859	4.12517302643502	2.74024072619907	4.18710014525044	4.04123575522411	0	4.51358812774687	3.77735284306814	4.24834812424566	4.06400386842635	2.2482835088329	4.18679400774288	4.67937400208491	3.92667783862521	4.22107208985644	0	4.13140423193236	2.80800595773692	4.74159182480739	4.52587636072784	4.3639518977597	4.11053780088437	3.34685932538478	3.64865322466728	0	4.27363617393223	4.03806474751074	4.29507489346906	3.85875777199298	4.15149261574642	3.88582248202515	4.10400222523281	3.83183197036046	2.65400414515081	3.69049196344873	4.37373159501832	4.09837174041728	4.45273059194453	3.54184780750637	4.85621418370485
160	3.21002914983199	3.58303541994875	3.17052863954354	4.21945966943783	3.40238686551511	4.24433573970233	3.54017065278102	3.56025289072207	3.74983781188069	2.62678267641578	3.1362254828801	3.71976660906176	3.31933409651236	2.73770905980538	2.78757488161179	3.38153831956884	3.4100968771633	3.59458824819444	3.52153712057952	3.97196572737854	3.82737595794216	3.53016613017453	3.27911580795073	3.55605483752777	3.1336886559745	3.73316256106048	3.83492780401749	4.26522433692462	4.48808654097009	3.11538268575258	3.43963737381288	3.79119276574976	2.8445899926974	3.59581071526725	3.29111570244392	3.95352168094232	2.97160911659418	2.12992666176158	3.80713886888747	3.84796622103547	3.61030137452933	3.5037813401692	3.38014270883266	3.31222987185957	4.5425572518791	3.60889400985678	4.33654153562192	3.33190590608294	4.59242688730056
161	3.61994426811852	3.73952188338164	3.31402737526729	3.32008178031363	3.57034455223239	4.95052719589423	3.47894991680918	3.25504875089991	3.27489456104386	3.38014270883266	2.72850952608373	2.21803635356724	2.8048845532333	3.12630531714507	3.10294923513166	2.61804744953086	3.73624295421692	3.53837077806431	2.81729315911372	3.23880787983423	3.50169675312457	3.09384551664057	3.27911580795073	3.84245723010835	3.1336886559745	2.91330799344142	3.4322417220463	4.59384065206761	4.8276798422294	3.64375787671183	2.51372336984126	3.12207995224418	2.35671050382116	3.70207984341751	3.39957078045975	3.37158167065459	3.39310085752019	3.1040250503757	3.71801403757757	3.68574958724923	3.56038996826127	3.07848151919039	3.73908564604058	3.31222987185957	4.39349566208708	2.94868122271502	4.66031968160666	3.27427342112761	4.65535490738331
166	2.73276048959728	3.34387936831963	5.30766177894533	0	4.36332847727381	0	3.81247589199759	3.66629149572925	0	4.72310879349081	0	5.19826962713627	0	0	0	0	3.73624295421692	0	4.6317051393039	4.37111652632522	0	4.46633526536648	3.05878789635418	0	0	5.08964639772386	4.22446657414795	0	0	3.31379465977219	4.97300745101963	5.45732439545908	5.3998586174457	3.9378456204132	0	4.83708456783403	4.50290363213187	4.57255187024856	0	4.85538841348959	0	5.4191120764031	3.16046467219325	3.23828619510262	0	4.1719345262496	0	3.38732426664862	0
169	4.61222643308032	3.73952188338164	4.53157236797964	3.67270887995717	3.76761976612926	0	3.95417381695406	3.71652443770141	0	5.04439411935845	4.32535900028764	4.43949361815426	3.61206285840375	3.99534463926191	3.97835160097043	3.95986545127462	3.69392718492073	3.70084954558249	4.13193991464043	3.37544688868162	0	0	0	3.26446986550106	5.14197388901087	3.64726760347134	2.93264158999938	0	0	3.78417220300715	4.99254719632402	3.71260587631889	4.89985624363578	4.61867725118444	0	4.43097834829358	3.10510187997459	3.77226269227565	4.00848147675509	3.34885013683571	4.71875757520828	0	3.33880191345176	3.16034690789882	0	4.46318741650436	0	4.79773311423308	0
172	3.7184532793682	4.12730083888061	3.77735284306814	4.13682900827896	3.62224938911089	0	3.95417381695406	3.18541717759523	0	3.77672330340394	3.80601599384931	3.96443464001628	2.95168606221987	3.62529459475638	2.87311324043435	2.973105811002	4.25586148109656	2.80773547997089	3.57132449870819	4.02832927112817	3.42670741431884	3.25439956960585	3.63892860400107	3.12905232344421	3.20698975254661	3.50800178478746	3.10147164224298	0	0	4.02964702387236	3.60109074739986	4.06865503497179	0	3.35644586787678	2.97784859050136	4.2654983378813	3.44439296570705	4.05470996381345	3.71801403757757	4.18809843033098	3.61030137452933	3.700256046472	3.83140039602426	4.15974616042361	1.94844907160249	3.75966749143077	0	3.49215647032741	0
173	3.27621335545068	4.00925532817719	3.17052863954354	3.21659247304513	3.85698482324691	4.44542224183779	3.47894991680918	3.85751096346084	3.57814123486514	2.38827058971606	3.06338340753459	2.74024072619907	3.14718968871987	2.8451020036813	3.10294923513166	3.7462805380786	2.84063004251983	3.97945620541627	3.11458196759854	3.23880787983423	3.26391357764582	3.86471499751775	3.34566644258479	3.96682230378755	3.1336886559745	3.18121624953006	3.51431674689534	4.88975744580533	4.71768662800075	3.25064141184398	3.38153831956884	3.18164238598218	2.92509146257652	3.80105535050692	3.54834709810858	3.37158167065459	3.91345826267568	2.8741645912573	3.29352225741343	3.68574958724923	3.70522478070647	2.84920676938035	3.70695302509977	3.38256771262401	4.37373159501832	2.86243183792747	4.35656788459875	3.72508397139804	4.55990271226333
175	3.67003940018108	0	4.3767079111203	3.36916946180871	0	0	4.12375387517035	0	3.70879108757401	3.50499419601774	3.39558513661267	0	0	0	3.17208684878238	4.1458694317451	3.8173236798539	3.53837077806431	3.79734774870222	0	4.35801625391296	3.39886183074851	3.83699045806545	3.88511459777301	4.16397300795861	3.40707993916639	2.67157600097754	0	0	4.06678599400417	0	2.99502804203747	0	0	4.71258022178703	4.46191276617097	0	3.90013532610758	4.04558510437809	3.40206858739882	3.79428631981018	4.29411501041494	2.90122184552183	0	0	4.9340395725695	0	0	0
177	2.8240892328109	3.52685954615759	3.44453530621272	3.85607097237119	4.02064756900742	3.2955610630575	3.65532969222109	3.5041600251911	3.43447087419371	3.24345403686428	3.33498424771281	3.05401400818674	3.69777914561962	0	3.67912684374336	3.54925492048992	2.67647327387251	3.14544412570718	3.18023000983405	3.41826124286269	2.8700604871323	3.09384551664057	2.97717497045567	3.55605483752777	3.05646295183358	2.67366418261332	3.59197278656315	3.9511767651715	4.54440643951623	3.37429895736776	2.8064719997284	3.23884294211704	2.75932974761734	3.59581071526725	2.97784859050136	3.30489874269231	0	3.03139936742733	3.35393280103036	3.50295513170118	3.65854363310226	3.3365965759586	3.88981708224958	3.74490893809947	3.79370580452291	2.86243183792747	3.9970686504628	3.15160481823552	3.87905521187941
179	4.165251905537	4.30482510478399	3.77735284306814	2.54578732834359	2.41997300883437	3.2955610630575	3.65532969222109	3.56025289072207	3.03030276016353	4.50125179433192	3.50964649174983	2.45003292063505	3.14718968871987	3.8989363643446	3.41961281653073	3.32100101225448	2.5868137713985	3.84686785610321	3.04580368961313	3.28580689055459	3.57298008746923	3.17635485070783	3.78996540195591	3.96682230378755	4.16397300795861	3.29856364920447	1.94245891551009	3.51306958223937	4.88696199812329	3.82809592681167	4.4011170538469	2.61767807586453	3.38965306056363	2.98761340192157	3.39957078045975	3.00227454814006	2.66065346399497	4.12619998048421	0	2.83300629021082	4.54999248849634	3.5037813401692	3.29624145122371	2.99057205424672	4.22723912635309	3.49884563296132	4.07165470321694	3.68141024532273	3.85244579562558
180	0	2.9754446668717	3.50561346905587	4.63521307834954	3.72077186006317	0	3.81247589199759	3.3849745013941	2.00678916566264	3.67408839119414	3.39558513661267	4.75349896014975	3.20688275744098	3.94794566387129	3.47538471194215	3.19172765549145	3.65033264734936	3.21881980042083	3.46996997843123	3.45984154505958	4.3978249501427	3.59159282174979	4.30670705741214	3.26446986550106	4.23578871179567	3.85311653179163	3.04736085418637	0	0	3.59374264058877	3.4954870044443	5.04118188303915	4.12829720957197	3.14662631430557	3.63963826450223	3.76794297984188	3.87658697293963	3.72698943511661	3.89107674795511	4.0280329641957	0	4.26336390394526	3.01056924171019	3.98989626609748	0	4.06013418357616	0	3.58988444107615	0
181	3.27621335545068	3.68922238264061	2.92435401704693	2.9842683040427	0	4.17055596363951	3.65532969222109	4.02632618220566	3.90325660114078	2.92376441417292	3.20556583636665	2.45003292063505	3.655557501867	3.20905133273213	4.08975175525378	4.18035643401537	2.98800188679832	4.59000466615009	3.57132449870819	3.28580689055459	3.57298008746923	4.78832895071739	3.34566644258479	4.04414944324774	3.34328427577252	3.73316256106048	3.15362606681121	4.59384065206761	5.51315738700648	3.37429895736776	3.43963737381288	2.43393949905353	2.46837809195523	3.84810801557275	3.72549487288769	3.71756267156739	4.29507489346906	3.42071654840816	4.34249869062591	3.45339354464119	3.2181065913148	1.80008864423302	3.33880191345176	4.15974616042361	4.48844781696011	2.56762220734209	4.45273059194453	3.27427342112761	4.47523209178082
184	3.56804690063542	3.27733794386329	0	4.27202938388962	3.85698482324691	0	3.90847025670252	3.56025289072207	3.43447087419371	0	3.27172575682808	0	3.56721605955604	3.74104992206457	4.43738658986753	4.18035643401537	2.38881997854253	4.61739877976411	3.83859398391419	3.50025694573762	3.50169675312457	4.36443165409113	4.2028263671097	4.96039346356227	3.46780688290033	0	4.12347581982114	0	0	3.73886908856963	2.51372336984126	4.75782578228481	2.92509146257652	4.06278185480889	4.27363617393223	3.16150706432276	3.39310085752019	3.42071654840816	3.62301872698323	0	0	0	4.22087618888907	3.31222987185957	0	3.03006389743611	0	3.15160481823552	0
186	3.89733295752268	3.27733794386329	3.67471427840804	2.8523814336934	3.76761976612926	4.4865420909701	2.76551423765893	2.33587851824499	0	2.62678267641578	0	2.82530987429589	2.24565232760556	0	2.4955397988518	0	3.05640183345012	0	0	2.85836972131532	0	0	2.35745524330566	0	3.58243039385264	2.38612592974415	2.93264158999938	2.49304001128012	2.8587215451253	2.61134533684747	2.14604393371579	3.34685932538478	3.20852086236611	0	2.48166141276021	0	3.10510187997459	2.26275525885181	2.25507312013111	0	2.11178556995809	3.83183197036046	3.25238716163429	0	3.30228120354511	3.7111396067983	4.76891302187692	3.01752855043601	4.07591590405413
188	2.73276048959728	3.40748654187393	3.09304572470924	3.26926488176102	2.82624423270239	3.95309655550636	3.04437298917397	3.1122536515924	3.62301872698323	2.62678267641578	2.72850952608373	2.64983938151634	3.14718968871987	2.49548418060543	3.0303308649865	3.04972030937315	3.24406142348135	3.28864350317529	2.89755273102918	3.08786071267551	2.97905249411348	3.81407115102927	2.70033799453514	3.32769231275904	2.47885933934541	2.91330799344142	3.47386281253957	4.05528243550119	4.06894627964395	3.25064141184398	0	3.54129202906418	2.46837809195523	3.22000945518255	3.23366912611593	0	3.39310085752019	2.49654145231668	2.37653269724085	2.48392685681559	2.36536329427639	3.27626688283432	3.11220950358603	2.5759849046019	4.0641729372896	3.49884563296132	4.78378001426069	3.15160481823552	4.05272803381811
190	0	3.27733794386329	3.01116406939277	3.161923899252	2.41997300883437	4.95052719589423	3.34811629069432	0	0	0	2.98666703438128	0	0	0	2.69664345839156	2.973105811002	2.49121076758534	3.41890381205469	2.73230421679634	2.65859097309637	3.17506601370974	0	3.13603014317807	4.15288393666704	0	0	3.15362606681121	3.80950019388916	4.14376834742876	2.79960983491061	0	2.99502804203747	0	2.98761340192157	2.57713151125371	3.37158167065459	0	3.03139936742733	0	2.57942856589252	0	3.27626688283432	2.95693127810811	0	4.7712657110252	3.107099868882	4.75389122831825	3.27427342112761	4.89584425973186
192	2.63525716984222	2.79694172366686	3.01116406939277	3.59229941326389	3.62224938911089	0	3.41501570877111	2.77567284561532	2.89046504769541	3.24345403686428	3.61534699248969	4.0727851376898	2.64143526980446	3.84820346322234	3.58084943462244	3.54925492048992	3.73624295421692	3.53837077806431	3.61945087710645	3.53957094112105	3.08038564855007	2.91316004740421	2.70033799453514	3.84245723010835	3.20698975254661	2.38612592974415	4.04280475332821	0	0	3.82809592681167	3.12247053575247	4.45400681367941	3.07375525485499	2.98761340192157	3.84539896732363	3.95352168094232	3.49392392166898	3.47649275676477	3.16453803587082	4.18809843033098	3.45506774646283	3.14746702959201	3.53458897820604	3.84794718502539	1.2808357688521	0	0	2.70498364328604	0
193	2.9910415729004	3.27733794386329	4.1658438246305	0	3.89967374868897	0	3.59889889804259	3.76506701914658	2.56209839236942	0	3.56346455734923	3.80601599384931	2.55219738979353	4.21146185132281	3.52908057662366	3.54925492048992	4.31289693603898	3.14544412570718	3.36095325186943	0	4.04356617383163	3.39886183074851	3.69105099265534	3.50226286136699	3.1336886559745	3.05347202191054	2.80800595773692	0	0	3.82809592681167	3.87818550856718	3.34685932538478	3.27145917883412	3.14662631430557	4.02544320948182	3.95352168094232	3.94941065993879	3.53019261923288	3.46765681218761	3.88582248202515	3.91834819420849	4.41095605826068	2.17932369944456	3.84794718502539	0	3.60889400985678	0	3.49215647032741	0
199	3.06779060324166	3.40748654187393	0	3.63306428279956	4.13225753611112	3.51016451975956	3.95417381695406	3.4457976992961	4.22772945296517	3.44391861926597	3.8926643691416	0	3.37243500589888	0	3.89899943919355	3.79160215533822	2.98800188679832	4.24834812424566	3.41649109642034	3.23880787983423	3.42670741431884	3.70711629792855	3.34566644258479	3.7063514340589	0	3.92788042468252	3.4322417220463	3.71729561402607	4.19157732272858	3.11538268575258	3.12247053575247	0	3.27145917883412	3.80105535050692	3.63963826450223	3.81662316206816	3.71888768290493	3.47649275676477	4.18513515781988	3.048605785081	3.5086897593243	0	3.64045761331286	3.57508406470945	3.0266203474999	0	3.24369695358298	0	3.74081062664344
200	4.97307581661815	0	3.50561346905587	3.04594978126987	0	0	3.7096360412804	3.32147373341031	0	0	0	3.05401400818674	0	0	3.58084943462244	0	2.91619690828371	3.89243139287548	0	0	0	0	0	0	0	3.50800178478746	0	0	0	3.4323676070838	3.4954870044443	0	5.22008619182548	0	0	4.19359850801516	0	0	0	3.80908978375338	0	0	3.4594316186373	0	0	3.55491887456387	0	0	0
203	3.61994426811852	3.27733794386329	3.62052014210521	3.55034911258957	3.67235148071251	3.34111165144854	3.65532969222109	0	0	3.87253909081774	0	4.00146303129959	0	0	3.89899943919355	2.973105811002	2.84063004251983	3.21881980042083	2.89755273102918	3.94293609463035	0	0	0	3.84245723010835	4.00863620943807	3.11875757195075	3.80262610672627	3.77941538029116	2.73511700453181	4.55902687260227	0	3.79119276574976	0	3.59581071526725	0	2.82326152426762	0	3.90013532610758	3.57306757026937	2.90850986473925	0	0	3.73908564604058	3.79734774870222	2.74828687005022	3.75966749143077	3.68493722201825	3.72508397139804	3.68157715715088
204	3.40011531069469	3.46840735294526	0	3.46260158202146	3.14288687986903	0	3.59889889804259	2.05272814948494	2.00678916566264	2.10236171762968	3.97440217338415	5.77007390597814	0	2.35718919937516	3.3615978815465	2.89219338149317	0	2.98644875543601	1.93454693851138	2.50816628172166	5.25897206042842	3.7615846409232	4.49440739695637	2.72163772242974	3.40688864461108	2.27595984759707	0	0	0	0	0	4.27415905501677	3.14271108418671	2.98761340192157	3.59471465361665	3.43531812911093	3.49392392166898	3.47649275676477	3.16453803587082	3.5508705027772	2.11178556995809	3.27626688283432	4.05208851114845	3.07795540743704	0	0	0	2.70498364328604	0
207	2.63525716984222	2.79694172366686	2.38881997854253	2.26371993449525	2.82624423270239	4.03853019838767	3.47894991680918	2.33587851824499	2.25507312013111	2.73271612116485	2.72850952608373	3.18854067960966	2.457073631121	2.73770905980538	2.5995928866842	2.71533371155736	1.8861427742943	4.17649664617728	2.33120590847537	2.2482835088329	3.08038564855007	3.53016613017453	3.58485229982427	3.38826012257307	3.05646295183358	2.98509153092089	1.68333281041639	4.19858146006538	4.8276798422294	2.96611849897191	3.12247053575247	2.43393949905353	2.46837809195523	3.48108688740974	2.97784859050136	3.43531812911093	3.58815885122509	2.9549229852348	2.78031450153725	2.90850986473925	3.65854363310226	1.80008864423302	2.65400414515081	3.16034690789882	4.0641729372896	2.77069645147876	3.32725552551175	2.86970329872541	4.65535490738331
210	2.29561835571854	2.79694172366686	2.62735182771427	2.9842683040427	2.63736265426531	0	2.6591432044238	2.45901856866265	0	2.51245000093679	0	3.05401400818674	0	0	2.87311324043435	3.32100101225448	3.65033264734936	0	0	2.91925453320433	3.17506601370974	0	3.05878789635418	2.28519518793115	0	2.83776487432434	2.99114119306856	0	0	0	0	3.71260587631889	2.8445899926974	0	2.97784859050136	0	3.10510187997459	2.49654145231668	2.78031450153725	2.57942856589252	0	3.39450437909223	2.71989208080727	2.5759849046019	0	3.18023000983405	0	3.54184780750637	0
213	2.01465310639238	3.52685954615759	1.935406473492	2.91983143233195	3.14288687986903	3.79840163777945	3.54017065278102	3.1122536515924	3.38321521567151	2.73271612116485	3.33498424771281	2.55339242172029	3.47311026002896	2.49548418060543	3.10294923513166	4.11053780088437	3.12170511733625	3.79981826030017	4.02879726430744	2.2482835088329	2.97905249411348	4.05118844202128	3.13603014317807	3.38826012257307	2.97486849397688	2.91330799344142	3.25259817759817	4.32892420508941	5.35419489775643	2.96611849897191	3.04972030937315	2.85569716523653	2.23566897946344	3.6499235331572	3.54834709810858	2.09509983004858	3.759957778841	2.49654145231668	4.04558510437809	3.23613509565458	3.61030137452933	2.84920676938035	3.16046467219325	3.79734774870222	4.41299262815448	2.45425137953162	4.07165470321694	3.4406923519008	4.16511101243088
215	3.27621335545068	3.40748654187393	0	0	0	3.38526796859803	0	3.56025289072207	3.62301872698323	3.24345403686428	3.39558513661267	2.64983938151634	3.37243500589888	0	3.0303308649865	3.7462805380786	2.84063004251983	2.80773547997089	3.41649109642034	0	3.7057780962614	3.46600726831132	3.47021056249273	3.7063514340589	3.96704032116008	3.73316256106048	3.4322417220463	3.65238026208126	3.72352018378362	3.73886908856963	3.12247053575247	3.34685932538478	3.44530661084271	3.28983991858052	0	0	3.33991772391831	3.36269694652347	3.23047114689803	3.11386180010899	0	3.07848151919039	3.49749965947082	3.38256771262401	3.66951837131235	3.75966749143077	3.62014579323848	3.01752855043601	3.22273874184493
216	3.56804690063542	3.68922238264061	3.50561346905587	3.36916946180871	3.62224938911089	0	2.95727460023757	0	3.57814123486514	2.62678267641578	2.90564096795058	3.12284479856562	2.64143526980446	3.20905133273213	3.52908057662366	2.89219338149317	2.5868137713985	0	3.11458196759854	2.97767358521982	3.50169675312457	2.81355562662111	2.59484626882083	3.38826012257307	2.47885933934541	3.35384184779172	2.52088396098714	0	0	2.50711927807227	2.71533371155736	3.23884294211704	3.38965306056363	0	0	3.30489874269231	3.03989896066968	2.69767319393549	3.46765681218761	2.57942856589252	2.85384316449064	0	2.58496250072116	3.63394170846474	1.71706775569497	3.75966749143077	0	3.49215647032741	0
221	0	0	0	0	0	0	0	0	0	0	0	0	0	0	0	0	0	0	0	0	0	0	0	0	0	0	0	0	0	0	0	0	0	0	0	0	0	0	0	0	0	0	0	0	0	0	0	0	0
227	0	0	0	0	0	2.59439808073077	0	0	0	0	0	0	0	0	0	0	0	2.80773547997089	0	0	0	0	1.71873455134105	0	0	0	0	0	0	0	0	0	0	0	2.66667411483644	0	0	0	0	0	0	0	0	0	0	0	0	0	0
230	3.7184532793682	3.40748654187393	3.31402737526729	3.04594978126987	3.85698482324691	2.92868739270468	3.99847386906624	2.86746077772484	3.57814123486514	3.44391861926597	2.81979202529583	3.25137481506205	2.24565232760556	3.36153685221107	2.69664345839156	3.25781179959359	3.35684699434067	3.14544412570718	3.04580368961313	2.34021185754551	3.34760548766726	0	2.59484626882083	3.05625803849228	2.97486849397688	3.45842316407304	0	3.27508984442611	3.51385336428799	2.88526503475305	3.25781179959359	3.05995215941718	3.44530661084271	0	2.90611859961974	3.43531812911093	3.67661407423428	2.8741645912573	3.41191508872411	3.64217611813275	0	3.21330384128684	3.25238716163429	3.16034690789882	3.49755337620505	2.94868122271502	2.67032277124004	2.61498845527979	3.30354011607356
231	3.33949404746641	3.05704374095502	3.17052863954354	2.91983143233195	0	0	3.95417381695406	3.1122536515924	3.33007126819598	0	0	3.05401400818674	3.01984038572796	3.28730777328126	0	3.91960345395504	3.89408904922013	3.64869700656999	3.66602351512061	2.72830331396434	3.82737595794216	3.39886183074851	4.01111449161465	0	0	3.40707993916639	2.74140308389008	2.16099187667231	2.36992659371373	3.59374264058877	3.04972030937315	4.13041706262701	3.60043998842763	3.35644586787678	4.05890471457537	0	3.67661407423428	4.09089774587449	3.89107674795511	3.84796622103547	0	3.65358849021271	3.11220950358603	3.74490893809947	2.0515646795804	0	1.82442364216294	0	0
236	2.9910415729004	3.05704374095502	2.83198408318308	3.10510187997459	3.14288687986903	3.09745153825514	2.41951934116688	2.57246967541898	2.46683639985905	3.01056924171019	2.4138660050684	2.74024072619907	2.12705987544384	3.12630531714507	2.78757488161179	0	2.76088521791099	2.70932729934147	3.30319153230578	3.28580689055459	3.7057780962614	3.25439956960585	2.97717497045567	3.19834937042509	2.59264168034994	2.98509153092089	3.4322417220463	3.27508984442611	3.17640261303625	3.04268012933581	3.32100101225448	3.58606505716831	3.27145917883412	3.22000945518255	2.97784859050136	3.16150706432276	3.63306428279956	2.60060955829644	3.29352225741343	2.83300629021082	3.08322750684277	2.92974869745791	3.06228427825434	2.99057205424672	3.30228120354511	2.86243183792747	2.90599398011313	2.51900367409471	3.34230477496094
237	3.06779060324166	3.68922238264061	0	3.32008178031363	0	3.58779966002469	3.27796318143812	3.3849745013941	2.96207751685625	0	0	2.08636028480318	3.31933409651236	3.8989363643446	3.3615978815465	3.6511285369617	3.12170511733625	3.97945620541627	3.61945087710645	2.72830331396434	3.50169675312457	3.81407115102927	0	4.25399447417301	3.8345332145205	3.18121624953006	2.99114119306856	3.68520302278702	0	3.48818914167609	3.69948885632326	3.05995215941718	3.74049961151331	3.35644586787678	2.83063478186083	2.91554280192105	3.33991772391831	4.05470996381345	3.16453803587082	3.80908978375338	3.34144678781895	3.5037813401692	3.4594316186373	2.89755273102918	3.73294793497037	3.37970442616656	4.16545904633566	2.86970329872541	4.00520335455459
238	2.73276048959728	2.47940106622274	3.50561346905587	3.21659247304513	3.21226725667114	2.98716328123462	3.27796318143812	3.18541717759523	3.21752338181471	2.83140039602426	2.52654581449583	2.64983938151634	2.72547341088122	3.28730777328126	3.0303308649865	2.71533371155736	3.30155608306259	3.21881980042083	3.36095325186943	3.13995110475213	2.97905249411348	3.39886183074851	3.40928203177089	3.60791302593193	0	2.83776487432434	3.47386281253957	3.09138640918644	4.28268970130549	3.18459660287826	2.40126326059046	3.34685932538478	3.07375525485499	3.35644586787678	3.45088660874428	3.23498366063185	2.74489777002788	3.72698943511661	2.68946327232803	3.45339354464119	3.45506774646283	3.07848151919039	3.25238716163429	2.45061775117292	3.79370580452291	3.49884563296132	3.51715292647661	2.61498845527979	2.61091268148115
239	2.90997907519304	0	0	3.36916946180871	2.99323526520692	0	3.54017065278102	2.86746077772484	3.33007126819598	3.31341659503185	2.98666703438128	3.12284479856562	3.14718968871987	3.12630531714507	3.41961281653073	3.83554327206737	2.84063004251983	3.70084954558249	2.54564957669633	3.08786071267551	0	3.7615846409232	3.05878789635418	3.44638727081257	2.88838119445545	2.83776487432434	2.87166927760493	4.57644935413302	4.36838816236936	3.31379465977219	0	0	2.57201987335422	3.22000945518255	3.63963826450223	0	3.83874858477558	2.49654145231668	0	3.29359311307901	2.93442559146439	3.00603093791388	3.33880191345176	0	3.76364669183627	2.94868122271502	4.14257353859397	3.21424250111542	4.20772238944501
240	2.9910415729004	2.88895218070858	3.01116406939277	3.26926488176102	3.27846361155658	0	3.12651111444414	2.77567284561532	3.43447087419371	2.73271612116485	3.56346455734923	3.12284479856562	0	0	0	3.25781179959359	3.30155608306259	2.70932729934147	3.18023000983405	2.91925453320433	3.50169675312457	3.17635485070783	3.34566644258479	2.8128451749722	3.27674592080885	3.29856364920447	3.59197278656315	2.06449328870113	0	3.48818914167609	2.71533371155736	3.90158656374859	0	0	2.97784859050136	3.00227454814006	3.16748492468155	3.72698943511661	3.52132470902303	0	2.76849209972015	2.76390113863466	3.49749965947082	3.07795540743704	0	2.86243183792747	0	3.01752855043601	0
241	2.9910415729004	0	3.56421050319599	3.161923899252	3.46057263027609	0	3.20422363875865	0	3.27489456104386	3.44391861926597	3.56346455734923	2.90564096795058	2.88015172712203	3.36153685221107	2.4955397988518	3.19172765549145	2.98800188679832	2.60371195481016	3.52153712057952	2.15009643034385	3.26391357764582	0	0	2.8128451749722	3.05646295183358	3.35384184779172	3.10147164224298	1.72892827510079	0	0	3.43963737381288	3.86571908457159	3.00133741116525	3.42011199766294	3.17383988544804	3.43531812911093	3.22728192320666	3.30224589633034	3.52132470902303	2.66899897487836	3.75044269292674	3.07848151919039	2.58496250072116	3.31222987185957	0	3.03006389743611	0	0	0
243	3.06779060324166	2.59319238636396	2.10288268050798	4.01873435067164	2.16391347215134	3.7315595715154	2.76551423765893	2.67764594542056	3.33007126819598	1.93490497177812	2.15807957595205	2.64983938151634	3.20688275744098	2.94505159060211	2.26179156682544	3.79160215533822	0	4.24834812424566	2.81729315911372	3.28580689055459	3.08038564855007	4.00678065657203	3.05878789635418	3.55605483752777	3.05646295183358	2.38612592974415	3.20396066938542	5.07453794370063	4.91571392205731	2.88526503475305	2.27928993603112	2.85569716523653	0	3.53958886299093	3.50043968336592	3.43531812911093	3.22728192320666	2.26275525885181	3.35393280103036	2.9802576956066	3.28109437737879	0	3.33880191345176	2.5759849046019	4.59471041939502	3.03006389743611	4.18798718231255	2.61498845527979	4.00520335455459
248	3.06779060324166	2.9754446668717	2.25292374130653	2.36399616685453	2.73489234990716	3.76536768075676	2.86457813053298	2.95375660796544	3.53182280912758	0	2.15807957595205	2.74024072619907	2.55219738979353	2.03308235495583	2.12898744150155	3.19172765549145	2.27860337413627	2.98644875543601	3.04580368961313	3.23880787983423	3.08038564855007	2.81355562662111	2.70033799453514	3.19834937042509	2.22022231622563	2.91330799344142	3.38938412110904	3.86785071570767	3.8776098018765	2.61134533684747	2.27928993603112	2.61767807586453	3.20852086236611	2.7104563445641	3.17383988544804	2.50464119094149	3.28469877399928	2.69767319393549	2.78031450153725	2.83300629021082	2.36536329427639	1.80008864423302	2.95693127810811	2.99057205424672	3.38358818029647	0	3.24369695358298	3.08612366447091	3.45271547827357
254	0	3.6371056432975	2.62735182771427	0	0	3.34111165144854	2.95727460023757	2.77567284561532	0	0	3.27172575682808	3.36938490094102	3.37243500589888	3.36153685221107	3.0303308649865	0	0	3.21881980042083	3.66602351512061	2.58533827105665	3.08038564855007	3.32843813620098	3.8825309805806	3.88511459777301	3.46780688290033	3.55593307646174	0	0	0	3.99152667463899	3.4954870044443	0	3.60043998842763	3.42011199766294	3.88325026194601	2.72467169957147	3.03989896066968	3.30224589633034	3.57306757026937	3.17629344490114	2.58096278914657	3.91332270106211	0	0	0	0	3.10851855204319	3.21424250111542	3.09236063507322
256	2.8240892328109	2.88895218070858	2.92435401704693	2.45775324851567	2.82624423270239	2.98716328123462	3.76197211629229	3.61424620846482	3.21752338181471	2.51245000093679	2.01088831614274	0	3.37243500589888	2.8451020036813	3.17208684878238	3.19172765549145	2.84063004251983	3.14544412570718	3.46996997843123	3.19022606332862	0	0	3.27911580795073	3.50226286136699	3.05646295183358	3.35384184779172	3.25259817759817	3.35885466388572	3.81793401967117	3.25064141184398	3.12247053575247	2.70145749246259	3.00133741116525	2.98761340192157	2.83063478186083	0	3.33991772391831	3.23915065886235	3.29352225741343	2.83300629021082	2.24413858968419	0	2.78290187833307	3.07795540743704	3.79370580452291	2.77069645147876	2.90599398011313	2.945508454848	2.9983989190955
259	0	0	0	0	0	0	3.7096360412804	0	0	0	0	3.05401400818674	0	3.68433290764254	0	0	0	0	0	0	2.623752449916	0	0	0	0	0	2.93264158999938	0	0	0	2.8064719997284	0	0	0	4.46050871475834	0	0	3.42071654840816	0	2.38165225441858	0	0	3.01056924171019	2.5759849046019	0	0	0	0	0
262	2.01465310639238	2.22074079546529	4.1658438246305	3.21659247304513	2.5327585796937	0	1.29276751872947	2.20123877234882	0	3.91816170794354	3.71382909536827	3.18854067960966	0	2.03308235495583	2.87311324043435	2.27928993603112	3.12170511733625	0	3.04580368961313	3.0338188484494	2.15132007268944	2.32771624724877	0	0	3.8345332145205	3.2410827359082	2.05643011661772	0	0	2.27293374216431	3.83554327206737	2.99502804203747	4.34861869966913	2.23169587622654	0	3.71756267156739	3.03989896066968	3.58196519318628	3.52132470902303	3.17629344490114	2.24413858968419	3.78929284353147	3.20715790764129	2.89755273102918	0	3.89616418901546	0	2.61498845527979	0
263	0	0	0	0	0	4.26811369930722	3.90847025670252	4.06561448108949	0	0	3.27172575682808	0	1.99783865871053	3.84820346322234	0	3.38153831956884	0	3.93659987768951	0	2.97767358521982	3.57298008746923	3.65051056554306	0	3.44638727081257	3.05646295183358	2.91330799344142	0	4.75711216727798	4.6508507560422	3.31379465977219	3.43963737381288	0	0	2.80887795734383	0	0	0	3.1040250503757	3.02287956374567	3.23613509565458	0	0	3.38014270883266	0	3.70158171827707	3.18023000983405	4.27473849181218	0	4.09873697245791
266	2.90997907519304	2.22074079546529	1.74590375029747	3.46260158202146	2.16391347215134	4.01061070025125	2.2829148592825	2.67764594542056	1.86453658270488	2.51245000093679	0	2.21803635356724	0	2.03308235495583	0	0	2.02915746037048	2.08125904276599	2.73230421679634	3.37544688868162	2.8700604871323	2.81355562662111	2.22229796394021	2.72163772242974	1.71689553433026	2.02664357855498	3.4322417220463	4.19858146006538	4.54440643951623	2.27293374216431	2.8064719997284	2.70145749246259	0	2.36708162523925	3.11142174827493	1.73878551947139	2.82449296964934	2.49654145231668	2.25507312013111	2.90850986473925	1.80392727720248	1.80008864423302	2.71989208080727	2.45061775117292	3.34350740042652	0	3.44416525601283	0	3.71149786791063
269	3.97908929477867	2.9754446668717	4.00593109738058	0	4.20213874610444	0	0	0	3.09544678548304	3.0924462487646	0	0	0	3.99534463926191	0	2.8064719997284	3.12170511733625	0	0	2.65859097309637	0	0	0	0	3.27674592080885	0	3.38938412110904	0	0	3.18459660287826	3.54925492048992	3.71260587631889	3.14271108418671	2.98761340192157	0	0	0	0	2.94646800519779	0	3.08322750684277	3.87315263544278	2.17932369944456	0	0	3.75966749143077	0	2.70498364328604	0
272	2.53068343745623	1.90534913697356	2.51301008598018	3.89010399535184	3.14288687986903	0	3.34811629069432	2.57246967541898	3.53182280912758	2.62678267641578	2.52654581449583	3.18854067960966	2.8048845532333	3.36153685221107	3.3615978815465	3.32100101225448	2.5868137713985	0	4.19682022850537	3.50025694573762	2.623752449916	2.46535105040558	3.40928203177089	2.89862773860735	1.90486526577118	3.69085423798481	3.62928755360566	0	1.99202988394567	2.50711927807227	0	4.09986652896823	3.14271108418671	3.48108688740974	2.97784859050136	0	3.22728192320666	2.8741645912573	3.71801403757757	3.29359311307901	0	0	3.73908564604058	0	1.58578736926329	2.77069645147876	2.22381770764053	2.78969305282112	2.07952278712113
276	3.76529510061667	3.6371056432975	0	3.95585228000309	3.40238686551511	2.73753347256003	0	0	4.28470408430186	0	3.1362254828801	0	0	0	3.41961281653073	0	0	0	2.81729315911372	3.68691642254738	4.14061348010572	0	0	0	0	0	3.4322417220463	2.69992584634906	0	0	0	3.71260587631889	0	3.42011199766294	3.17383988544804	4.33398434632917	4.8266209814934	0	3.57306757026937	3.99377282838858	3.45506774646283	0	3.11220950358603	0	0	0	0	4.06805772094343	0
277	0	0	4.1658438246305	0	3.76761976612926	0	2.95727460023757	0	3.33007126819598	3.82542649497962	3.50964649174983	0	0	4.32712432653317	3.97835160097043	0	4.0698334831375	0	0	0	0	0	0	3.7063514340589	3.96704032116008	2.83776487432434	0	0	0	4.06678599400417	0	0	3.60043998842763	0	0	0	2.97160911659418	0	4.11704678606892	3.34885013683571	4.44387975652541	4.02752859984405	0	0	0	0	0	3.49215647032741	0
285	0	0	0	0	4.13225753611112	3.76536768075676	0	0	0	0	0	4.79627142292859	0	0	0	0	0	0	4.50932806288431	4.10894923342075	0	0	0	4.00600389453947	4.52091965670872	4.58851588174658	0	0	3.55098277575218	0	4.03716772479606	3.54129202906418	0	0	3.99118714131431	0	3.58815885122509	3.97949185381048	0	0	0	3.74546120599572	3.11220950358603	0	0	0	0	0	0
288	2.53068343745623	2.59319238636396	2.10288268050798	2.45775324851567	0	0	0	3.25504875089991	2.96207751685625	2.51245000093679	2.15807957595205	2.82530987429589	3.42365062958355	2.49548418060543	2.3833945562079	2.973105811002	2.49121076758534	2.89985760471404	3.87869370377787	0	0	3.09384551664057	2.70033799453514	2.8128451749722	3.63649859056264	1.72505116922685	1.68333281041639	3.13955135239879	3.78714419082906	0	2.71533371155736	1.67889890143273	2.57201987335422	3.48108688740974	3.39957078045975	1.73878551947139	3.39310085752019	2.60060955829644	2.94646800519779	2.38165225441858	2.58096278914657	0	2.43609911480667	0	3.98822008469101	2.56762220734209	4.66031968160666	3.21424250111542	4.26936871934483
289	0	1.71735487695674	2.92435401704693	3.36916946180871	0	0	3.86127133891727	3.25504875089991	3.62301872698323	3.24345403686428	0	4.14074679097642	3.47311026002896	2.73770905980538	3.67912684374336	3.19172765549145	0	0	3.7111396067983	3.08786071267551	0	0	3.69105099265534	2.62427264226915	2.79637660715994	3.45842316407304	3.51431674689534	0	0	0	2.973105811002	3.54129202906418	3.20852086236611	3.75241620236961	0	3.00227454814006	3.39310085752019	2.8741645912573	3.80713886888747	0	3.08322750684277	0	3.29624145122371	3.44963510040893	0	0	0	0	0
290	3.06779060324166	2.35586007155852	3.72694612833935	2.9842683040427	3.27846361155658	0	2.54430059348678	0	0	4.2744809324849	3.76065875172261	3.12284479856562	2.95168606221987	3.12630531714507	2.95386259176519	1.83575964927676	3.89408904922013	0	2.54564957669633	2.2482835088329	0	0	0	0	3.40688864461108	2.83776487432434	1.53392938111154	0	0	3.25064141184398	3.69948885632326	1.50327870312745	3.78431926625722	3.28983991858052	0	3.37158167065459	2.57118307370736	3.30224589633034	3.23047114689803	2.90850986473925	3.56038996826127	3.74546120599572	1.4671260104273	2.5759849046019	0	3.8066160257337	0	2.945508454848	0
293	0	0	3.62052014210521	0	0	0	0	0	0	0	0	5.56273800838344	0	0	0	0	0	0	0	3.78832083152195	0	0	0	0	0	0	0	0	0	0	0	0	0	0	0	0	0	0	4.73208029700226	0	0	0	0	0	0	0	0	0	0
294	0	2.47940106622274	2.38881997854253	1.62010386238077	2.41997300883437	0	2.86457813053298	0	2.65145791250806	2.73271612116485	2.63105891531061	0	2.55219738979353	2.94505159060211	2.5995928866842	2.14604393371579	2.49121076758534	2.08125904276599	0	2.04473573279847	2.75215654820092	0	3.05878789635418	0	2.59264168034994	3.18121624953006	0	0	0	3.4323676070838	2.89219338149317	2.43393949905353	3.00133741116525	0	3.39957078045975	2.61884708972344	2.37365085751291	3.47649275676477	2.78031450153725	0	1.96605266807666	0	2.08246216019197	2.5759849046019	0	3.24983134354101	0	0	0
295	3.61994426811852	2.79694172366686	2.51301008598018	2.70721357559486	2.91215453956995	0	0	3.0351806319436	2.96207751685625	0	3.06338340753459	3.36938490094102	2.88015172712203	3.5637368338287	2.69664345839156	2.71533371155736	2.84063004251983	3.0681356372008	3.11458196759854	2.79480179128236	2.8700604871323	2.91316004740421	3.47021056249273	0	3.05646295183358	3.2410827359082	3.10147164224298	0	0	0	3.25781179959359	3.29386181294356	3.60043998842763	3.06930953759752	3.29111570244392	0	2.89992546817387	3.17316929243062	3.02287956374567	3.29359311307901	3.08322750684277	3.5037813401692	3.06228427825434	2.99057205424672	0	2.56762220734209	2.53627766942238	3.01752855043601	2.67305653365727
297	0	4.12730083888061	3.56421050319599	0	3.94113573898835	0	0	3.71652443770141	3.33007126819598	0	0	2.98173406424353	3.20688275744098	0	0	0	3.8173236798539	0	4.48355576193673	2.4266317873041	4.09290569624521	0	0	3.12905232344421	0	1.8837139739408	0	0	0	4.02964702387236	3.4954870044443	0	2.35671050382116	0	2.37942306461102	4.11792658235716	3.98448885384792	0	2.37653269724085	3.45339354464119	0	2.92974869745791	0	4.51325248465268	0	2.77069645147876	0	0	0
299	3.40011531069469	0	1.74590375029747	1.91276310759176	2.41997300883437	3.66146952690293	2.95727460023757	2.57246967541898	2.56209839236942	2.25238716163429	2.29163417257376	2.21803635356724	2.88015172712203	0	2.78757488161179	2.61804744953086	0	3.14544412570718	2.81729315911372	2.2482835088329	3.26391357764582	2.81355562662111	2.22229796394021	3.50226286136699	2.6981025465829	2.67366418261332	2.05643011661772	3.43802171694854	3.8776098018765	2.70854635649274	0	0	2.23566897946344	2.80887795734383	2.75098243904937	0	3.10510187997459	2.26275525885181	3.09544678548304	2.57942856589252	0	1.96205005653769	3.29624145122371	2.89755273102918	3.82315138533121	0	3.6529051999184	2.18551641910142	3.8253363517917
300	3.61994426811852	2.69866096577376	3.56421050319599	0	2.82624423270239	3.34111165144854	0	3.3849745013941	2.13626569009108	3.38014270883266	3.33498424771281	0	3.08491975044397	2.8451020036813	2.5995928866842	2.89219338149317	3.24406142348135	3.21881980042083	3.18023000983405	2.04473573279847	0	2.32771624724877	0	1.84111448299445	2.6981025465829	2.67366418261332	1.53392938111154	4.12871040529193	4.01681824045352	3.59374264058877	3.32100101225448	2.22333752129877	2.92509146257652	2.49084531720398	2.83063478186083	1.73878551947139	2.0150068922388	3.47649275676477	2.12244004483914	2.48392685681559	2.36536329427639	2.57648161053722	2.84327449631255	0	3.9352682893099	3.03006389743611	2.90599398011313	2.05470060011711	3.48771792396265
301	3.21002914983199	2.79694172366686	2.25292374130653	0	3.07000063457316	3.83069610409243	0	3.1122536515924	0	3.01056924171019	2.63105891531061	2.45003292063505	1.85589423677507	3.03852307180334	2.5995928866842	2.71533371155736	2.84063004251983	2.60371195481016	0	1.93106999168333	3.08038564855007	2.81355562662111	2.48102800276007	3.12905232344421	2.6981025465829	2.75804649499829	0	3.77941538029116	3.65696033642143	3.04268012933581	2.973105811002	0	3.14271108418671	2.80887795734383	2.90611859961974	2.24490698009209	3.10510187997459	2.26275525885181	1.97636747882536	2.48392685681559	2.47718675693965	3.00603093791388	0	2.69132356787615	4.03929698189947	2.77069645147876	4.33654153562192	2.86970329872541	4.07591590405413
302	2.90997907519304	2.35586007155852	2.25292374130653	2.26371993449525	2.5327585796937	3.04336104015864	2.6591432044238	2.33587851824499	3.09544678548304	2.51245000093679	2.4138660050684	2.33869297736677	2.64143526980446	0	2.26179156682544	2.8064719997284	2.38881997854253	2.80773547997089	2.54564957669633	2.4266317873041	3.17506601370974	2.70656109490423	2.59484626882083	3.05625803849228	2.35532892931368	2.75804649499829	2.43919245252892	3.74868981653922	3.35497192338041	2.50711927807227	3.04972030937315	2.10525978773845	2.6687125604343	2.7104563445641	2.48166141276021	2.38061133341085	3.16748492468155	0	3.29352225741343	2.57942856589252	2.76849209972015	3.00603093791388	1.86673346913654	0	3.60317129921064	0	3.10851855204319	0	3.61980719513512
304	2.8240892328109	0	3.01116406939277	0	2.99323526520692	3.86228346421027	2.2829148592825	2.57246967541898	0	3.01056924171019	2.63105891531061	2.64983938151634	2.88015172712203	3.5637368338287	2.78757488161179	2.61804744953086	2.76088521791099	0	3.57132449870819	2.65859097309637	0	3.09384551664057	2.22229796394021	0	3.1336886559745	2.91330799344142	1.94245891551009	2.56534894307818	2.52725577078222	2.88526503475305	3.19172765549145	1.97664951272262	3.60043998842763	2.98761340192157	2.48166141276021	2.24490698009209	0	3.30224589633034	2.94646800519779	2.66899897487836	3.01074415836081	2.76390113863466	2.27008916336774	2.69132356787615	3.12447763011764	2.56762220734209	4.04721864129739	3.01752855043601	3.22273874184493
312	0	0	3.56421050319599	3.4166417486057	3.67235148071251	0	3.81247589199759	0	0	2.83140039602426	3.1362254828801	2.21803635356724	0	0	0	0	3.51103991544115	0	0	0	0	0	0	0	3.1336886559745	0	0	0	0	2.61134533684747	0	0	3.8681571223338	0	2.97784859050136	3.4963575235675	0	0	3.02287956374567	0	0	3.5037813401692	2.35548065459839	3.44963510040893	0	3.85208477831941	0	2.945508454848	0
313	2.01465310639238	1.90534913697356	1.52769051669563	2.26371993449525	2.01654162787285	3.92345616952356	2.41951934116688	2.20123877234882	2.46683639985905	1.52724700286487	2.4138660050684	1.59894673015686	1.99783865871053	0	2.26179156682544	2.40126326059046	2.67647327387251	2.60371195481016	1.93454693851138	2.15009643034385	1.95181802820239	3.00632960293668	2.48102800276007	2.97959467402198	1.50071343241736	2.15668065726811	2.43919245252892	4.17566505217267	3.12807955321717	3.11538268575258	0	2.10525978773845	2.23566897946344	2.08227695947786	2.75098243904937	2.09509983004858	2.57118307370736	1.82077704890115	2.12244004483914	2.38165225441858	2.36536329427639	1.80008864423302	2.43609911480667	1.79966326509193	3.30228120354511	0	3.58662519790527	1.75100543068502	3.48771792396265
315	3.21002914983199	0	2.83198408318308	3.4166417486057	0	0	0	0	0	2.92376441417292	0	0	0	0	3.85762425858282	3.04972030937315	3.12170511733625	0	3.18023000983405	3.41826124286269	0	0	3.20934614324536	2.62427264226915	0	0	3.83492780401749	0	2.79824261513141	0	0	3.86571908457159	0	3.53958886299093	0	0	3.10510187997459	3.17316929243062	3.76326457273815	3.50295513170118	0	3.00603093791388	3.4594316186373	3.16034690789882	0	0	0	2.78969305282112	0
316	1.85057109847138	0	0	2.03947445131223	2.63736265426531	2.34893721522034	2.41951934116688	2.45901856866265	2.56209839236942	1.93490497177812	2.15807957595205	0	2.55219738979353	2.49548418060543	2.3833945562079	2.8064719997284	2.84063004251983	2.48974976126368	2.73230421679634	1.93106999168333	3.26391357764582	3.32843813620098	0	0	0	2.91330799344142	0	3.9511767651715	3.39636253663573	2.27293374216431	2.51372336984126	1.07101946332002	0	2.98761340192157	2.83063478186083	3.23498366063185	3.16748492468155	3.03139936742733	2.94646800519779	2.48392685681559	3.08322750684277	0	2.58496250072116	2.45061775117292	3.42258547424011	2.67272948343797	3.44416525601283	1.91082949032275	3.18057509803259
322	0	0	3.56421050319599	0	3.89967374868897	0	0	0	0	0	3.76065875172261	0	0	0	3.89899943919355	0	4.22647528016208	0	0	0	3.9924793279052	0	0	0	0	3.35384184779172	0	0	0	3.78417220300715	3.43963737381288	0	4.31913038531002	0	3.11142174827493	4.03806474751074	0	0	4.21801102590957	0	0	0	3.25238716163429	3.89683192409893	0	3.89616418901546	0	3.21424250111542	0
323	0	0	0	0	2.29761670268927	0	1.96345624460816	2.33587851824499	0	0	0	3.25137481506205	0	0	2.78757488161179	2.27928993603112	0	0	1.59269814950076	2.58533827105665	3.82737595794216	2.1755526849708	0	0	0	1.72505116922685	2.87166927760493	0	0	0	2.61804744953086	3.44734867496873	3.07375525485499	0	0	0	0	2.69767319393549	0	3.80908978375338	0	2.47277274719977	2.58496250072116	2.69132356787615	0	2.19667923705245	0	0	0
324	2.16196470659106	2.69866096577376	1.74590375029747	2.45775324851567	0	2.8041056075289	3.20422363875865	2.20123877234882	2.73560391870798	0	1.84695562535429	2.21803635356724	2.12705987544384	2.03308235495583	1.81990431465884	4.21403824957611	2.02915746037048	3.41890381205469	2.54564957669633	2.97767358521982	0	3.46600726831132	1.71873455134105	2.97959467402198	1.50071343241736	2.27595984759707	2.35259610269774	3.43802171694854	4.95779516007355	2.79960983491061	1.65137441596373	2.52873188210236	1.61400576473423	2.80887795734383	2.83063478186083	2.09509983004858	3.16748492468155	1.82077704890115	2.78031450153725	2.66899897487836	2.47718675693965	1.16427661770547	2.35548065459839	2.16154765290437	3.30228120354511	3.107099868882	3.51715292647661	2.945508454848	3.98084074585214
326	0	0	0	0	0	0	0	3.25504875089991	0	2.38827058971606	0	2.33869297736677	0	0	0	2.89219338149317	0	3.14544412570718	2.81729315911372	2.50816628172166	2.97905249411348	3.09384551664057	0	0	2.22022231622563	0	0	2.88083061816758	4.19157732272858	2.79960983491061	0	0	0	0	3.23366912611593	0	0	2.69767319393549	3.57306757026937	3.29359311307901	0	0	2.35548065459839	3.23828619510262	2.68554292813016	0	4.25353479094752	2.61498845527979	4.34766870482843
329	3.14066211926874	0	2.38881997854253	2.9842683040427	0	0	4.0414540514761	0	3.03030276016353	0	0	0	3.26420378180776	0	0	3.6511285369617	0	3.14544412570718	0	3.91331031714613	0	0	0	3.26446986550106	3.52625670763718	0	3.38938412110904	0	0	3.25064141184398	0	3.86571908457159	0	3.6499235331572	0	3.61119556137402	0	0	2.59250404973378	0	0	3.00603093791388	3.60602411624899	0	0	3.60889400985678	0	0	0
333	0	0	0	0	0	0	0	0	0	0	0	0	0	0	0	0	0	0	0	0	0	0	0	0	0	0	0	0	0	0	0	0	0	0	0	0	0	0	0	0	0	0	0	0	0	0	0	0	0
335	0	0	0	0	0	0	0	0	0	0	0	2.08636028480318	0	0	0	0	0	0	0	0	0	0	2.89066692063315	0	0	0	0	0	0	0	0	0	0	0	0	0	0	0	0	0	0	0	0	0	0	0	0	0	0
343	0	0	2.92435401704693	3.59229941326389	0	0	3.20422363875865	0	1.70670777307353	3.44391861926597	0	3.62803122261304	0	2.73770905980538	3.17208684878238	2.8064719997284	0	2.70932729934147	0	3.19022606332862	3.82737595794216	0	3.9695138052682	0	4.27039899419275	0	0	0	0	3.31379465977219	0	4.30126544265086	0	2.7104563445641	2.90611859961974	0	0	3.17316929243062	0	3.34885013683571	2.76849209972015	3.45017726055373	0	0	0	3.60889400985678	0	0	0
344	0	0	0	0	0	0	0	0	4.22772945296517	3.56358884992859	4.22873541565151	0	4.30104432794757	0	0	0	0	0	0	3.6151239528599	3.57298008746923	0	0	4.57381833236591	0	4.03322829385441	3.95735423812888	0	0	3.91212427568317	0	2.78063758368183	0	4.28423933429228	0	0	4.32275069020047	0	3.35393280103036	3.5508705027772	0	0	3.49749965947082	0	0	3.49884563296132	4.50749463610777	0	4.4037252405795
346	0	0	0	2.70721357559486	0	2.8041056075289	1.77257249669957	2.33587851824499	1.52946738812945	0	2.01088831614274	1.94144781764489	1.69844474887982	0	2.5995928866842	1.83575964927676	0	2.08125904276599	0	2.79480179128236	0	2.46535105040558	0	2.40729245961841	1.71689553433026	1.72505116922685	2.59819659337218	2.16099187667231	3.12807955321717	0	1.83575964927676	2.52873188210236	1.4053414303509	2.08227695947786	2.57713151125371	2.38061133341085	2.57118307370736	0	0	1.7211934226208	2.36536329427639	1.80008864423302	2.78290187833307	2.16154765290437	2.14779925602714	2.19667923705245	2.85058626276134	2.78969305282112	3.1371420023966
347	3.14066211926874	2.69866096577376	0	2.45775324851567	0	3.46972192646437	2.6591432044238	0	2.36483668635665	2.51245000093679	2.4138660050684	0	2.64143526980446	2.35718919937516	2.78757488161179	2.61804744953086	0	3.4798735473147	2.44240847079498	2.4266317873041	3.17506601370974	0	3.40928203177089	2.28519518793115	3.1336886559745	1.72505116922685	0	3.39898115305977	3.47574308552411	2.88526503475305	2.51372336984126	0	0	2.49084531720398	2.90611859961974	0	0	0	2.68946327232803	2.15238967508023	0	0	2.95693127810811	0	3.42258547424011	2.56762220734209	3.9184153360014	2.41617482298054	3.5879012741353
351	0	0	0	0	0	0	0	0	0	0	0	5.06469028116472	3.5209303291941	4.08571199753923	0	0	0	4.06152889507501	0	2.91925453320433	0	0	0	0	3.63649859056264	0	2.87166927760493	0	0	0	0	0	0	0	0	3.76794297984188	0	0	3.09544678548304	0	3.91834819420849	0	3.20715790764129	3.57508406470945	0	3.49884563296132	0	0	0
355	0	0	2.73329305495545	2.9842683040427	0	0	2.76551423765893	2.20123877234882	2.36483668635665	0	0	3.05401400818674	0	3.5637368338287	3.10294923513166	2.973105811002	3.18418002582946	1.91459632461682	2.54564957669633	3.33132298588412	3.50169675312457	0	0	2.51985791787946	0	2.83776487432434	2.80800595773692	0	0	3.04268012933581	0	3.71260587631889	2.6687125604343	0	0	3.37158167065459	2.37365085751291	2.60060955829644	0	2.90850986473925	2.47718675693965	2.92974869745791	2.65400414515081	0	0	2.56762220734209	0	2.41617482298054	0
359	0	0	0	0	0	5.55410537478273	0	0	0	0	0	0	0	0	0	0	0	0	0	0	0	0	0	0	0	0	0	4.75711216727798	0	0	0	0	0	0	0	0	0	0	0	0	0	0	0	0	0	0	0	0	0
371	2.53068343745623	0	3.17052863954354	2.45775324851567	0	0	0	3.3849745013941	0	4.20255600568228	2.90564096795058	3.3115861506659	4.32817773587804	0	3.3615978815465	0	0	0	4.19682022850537	0	0	0	0	0	4.43199357196909	0	2.43919245252892	0	0	0	4.37157378660599	0	2.75932974761734	4.95591574928999	0	0	2.74489777002788	0	2.68946327232803	0	2.76849209972015	0	0	0	2.61994563833576	3.107099868882	0	2.51900367409471	0
374	0	0	0	0	0	0	0	0	4.31236926646252	4.8462278137019	0	0	3.77868703628285	0	0	0	0	0	0	4.10894923342075	0	0	0	0	0	4.49325703537754	3.29964930798254	0	0	4.47863010525354	0	0	0	4.31805616102972	4.32954316494773	4.81329249115373	0	0	4.40093312495014	0	4.67251931943568	0	0	0	0	0	0	0	0
379	2.16196470659106	0	0	3.161923899252	3.27846361155658	0	2.6591432044238	2.45901856866265	2.96207751685625	0	3.20556583636665	3.12284479856562	0	3.94794566387129	2.5995928866842	2.71533371155736	2.38881997854253	0	0	2.72830331396434	4.61604369531273	0	0	0	0	2.38612592974415	0	0	0	2.79960983491061	0	3.05995215941718	0	0	3.84539896732363	0	3.28469877399928	0	3.71801403757757	2.9802576956066	3.15224272388176	3.00603093791388	2.78290187833307	3.16034690789882	0	0	0	2.78969305282112	0
380	0	0	3.01116406939277	0	0	0	0	2.57246967541898	0	0	3.06338340753459	2.33869297736677	0	0	0	0	0	0	0	3.0338188484494	0	0	4.23829088924789	0	0	2.83776487432434	0	0	0	2.61134533684747	0	0	0	0	0	3.37158167065459	0	3.72698943511661	4.00848147675509	0	4.13842914851307	2.92974869745791	0	3.94411438104379	0	2.0483061968163	0	2.945508454848	0
389	0	3.20757840197991	2.38881997854253	2.03947445131223	2.63736265426531	1.81544633441115	3.04437298917397	0	3.1577759187762	3.16992500144231	0	0	2.55219738979353	0	3.58084943462244	0	2.15926495006226	2.98644875543601	2.21071061628881	0	3.88453571545957	3.25439956960585	3.05878789635418	3.12905232344421	0	0	2.26046809319583	0	0	3.04268012933581	0	3.67164655920447	0	0	0	0	2.57118307370736	2.26275525885181	2.25507312013111	3.45339354464119	0	0	0	0	0	0	0	2.78969305282112	0
392	2.9910415729004	3.96765824048586	0	3.26926488176102	0	0	2.76551423765893	0	2.73560391870798	2.25238716163429	0	4.20565045935643	3.14718968871987	0	2.78757488161179	0	0	5.15486017565096	0	2.2482835088329	4.18679400774288	4.29226381885399	3.92667783862521	0	3.92420944176518	0	2.05643011661772	0	0	0	0	0	0	3.70207984341751	2.90611859961974	3.4963575235675	0	2.69767319393549	0	0	3.79428631981018	0	0	4.51325248465268	0	0	1.4299836404719	0	0
394	0	0	4.2396097655156	0	6.64070116318274	0	0	0	0	0	0	0	0	0	0	0	0	0	0	2.15009643034385	4.64940769269372	0	0	0	0	0	0	0	0	0	0	4.06865503497179	0	0	0	0	0	0	0	0	0	0	4.74858751380773	3.69049196344873	0	0	0	0	0
395	3.14066211926874	3.58303541994875	0	2.45775324851567	3.14288687986903	3.38526796859803	0	0	2.89046504769541	0	0	0	0	0	3.0303308649865	0	0	3.79981826030017	3.11458196759854	0	2.32655582953988	0	0	3.7063514340589	3.63649859056264	3.60232299815732	0	0	0	0	2.8064719997284	2.43393949905353	0	0	0	0	3.67661407423428	3.42071654840816	0	2.83300629021082	0	2.92974869745791	2.71989208080727	0	3.25984219206605	0	0	0	3.04614459950295
398	0	4.65857099219353	4.08810197961095	0	0	0	0	4.14112003186384	0	3.31341659503185	4.19503392894029	2.82530987429589	0	0	0	0	3.60537963876808	0	0	4.4140576876419	3.26391357764582	2.81355562662111	0	0	0	3.35384184779172	0	0	0	0	0	0	0	0	4.18549090027681	3.16150706432276	0	0	0	0	2.67777231108376	0	0	0	0	4.1719345262496	0	3.92558017844757	0
400	3.06779060324166	0	0	3.36916946180871	0	3.51016451975956	2.76551423765893	0	4.31236926646252	0	3.39558513661267	2.55339242172029	0	3.12630531714507	3.77113436581832	0	0	0	0	2.79480179128236	3.17506601370974	4.05118844202128	0	0	2.97486849397688	0	3.29964930798254	0	3.07808165206192	0	3.32100101225448	3.62949030817134	0	3.6499235331572	0	2.82326152426762	4.01873435067164	3.94035915438554	0	0	0	0	0	3.84794718502539	0	2.45425137953162	2.9593521951212	0	3.18057509803259
409	2.29561835571854	2.47940106622274	1.74590375029747	2.03947445131223	2.16391347215134	3.04336104015864	2.13200983448885	3.0351806319436	2.65145791250806	2.83140039602426	2.01088831614274	0	2.72547341088122	2.62167427907768	2.69664345839156	1.83575964927676	2.15926495006226	1.91459632461682	2.81729315911372	2.85836972131532	0	2.91316004740421	2.48102800276007	2.62427264226915	1.90486526577118	2.48847311785957	2.74140308389008	3.61879333124815	3.22315941251917	2.39477307450507	0	1.97664951272262	0	2.08227695947786	2.57713151125371	2.61884708972344	2.74489777002788	0	2.68946327232803	2.66899897487836	0	2.47277274719977	2.43609911480667	2.45061775117292	2.92163932531523	2.94868122271502	2.73294685719327	0	2.47796772014262
413	2.16196470659106	2.22074079546529	0	2.70721357559486	1.85238485922554	3.46972192646437	1.96345624460816	1.88715688051994	2.00678916566264	0	0	1.39142494205689	1.85589423677507	2.03308235495583	0	2.89219338149317	1.72737509942865	2.89985760471404	1.38565369249775	1.80767701690855	1.72023199226035	3.09384551664057	0	2.51985791787946	0	1.8837139739408	1.94245891551009	4.08017598984163	4.09432058460088	1.99322532567277	0	1.07101946332002	1.79626836544174	2.08227695947786	1.71927175949403	1.92791506583798	2.74489777002788	2.26275525885181	0	2.15238967508023	2.36536329427639	0	3.06228427825434	1.99192268162658	3.38358818029647	0	4.18798718231255	0	3.55527374905569
414	0	3.88068328400911	0	3.36916946180871	0	0	3.65532969222109	0	3.03030276016353	0	0	3.62803122261304	0	0	0	2.973105811002	0	0	2.97358165169547	2.72830331396434	0	0	0	0	3.1336886559745	3.2410827359082	3.3452142839183	0	3.39636253663573	0	0	4.54753133324528	0	0	3.23366912611593	0	0	0	0	2.90850986473925	0	0	3.53458897820604	4.3820527402677	0	0	2.85058626276134	0	0
416	0	2.35586007155852	0	2.70721357559486	2.01654162787285	0	0	2.67764594542056	3.1577759187762	3.16992500144231	2.98666703438128	2.82530987429589	3.56721605955604	2.8451020036813	2.87311324043435	2.51372336984126	0	0	2.81729315911372	0	2.623752449916	2.70656109490423	3.52866986228346	2.40729245961841	0	3.05347202191054	3.10147164224298	0	0	0	2.71533371155736	2.85569716523653	2.8445899926974	3.14662631430557	2.75098243904937	0	3.44439296570705	3.17316929243062	4.04558510437809	3.11386180010899	3.01074415836081	0	2.65400414515081	3.31222987185957	0	2.33120590847537	0	0	0
418	2.53068343745623	2.79694172366686	2.83198408318308	2.78162263244479	0	0	0	2.57246967541898	0	0	2.52654581449583	2.33869297736677	0	2.03308235495583	2.3833945562079	0	3.05640183345012	0	1.93454693851138	2.72830331396434	0	0	0	0	1.90486526577118	2.5840381109664	2.80800595773692	1.10929864249081	0	0	1.99922747251654	2.99502804203747	0	0	2.48166141276021	1.92791506583798	0	0	0	0	2.93442559146439	0	1.86673346913654	0	0	2.77069645147876	0	2.78969305282112	0
424	4.56004559640717	0	4.53157236797964	0	4.45205033217376	0	0	0	0	4.77362406474505	0	0	0	5.13013266069207	0	0	4.42061879975529	0	0	0	0	0	0	0	0	0	0	0	0	5.09675779962424	0	4.50152679636586	5.03295989349687	0	0	4.66165985220243	0	0	0	0	4.17205365552216	4.26336390394526	0	0	0	0	0	0	0
432	3.06779060324166	2.79694172366686	2.62735182771427	2.8523814336934	3.34175540998352	4.06591963118851	3.41501570877111	0	3.43447087419371	0	2.98666703438128	0	2.88015172712203	2.73770905980538	3.3615978815465	0	3.05640183345012	0	0	0	0	0	3.63892860400107	3.05625803849228	0	2.91330799344142	0	3.04155775689838	0	0	3.04972030937315	0	0	3.14662631430557	0	2.61884708972344	3.79989099641626	0	0	0	3.28109437737879	3.27626688283432	0	0	3.53362533659146	2.56762220734209	0	0	0
433	0	0	0	0	0	4.58448909791432	0	0	0	0	0	0	0	0	0	0	0	0	0	0	4.3978249501427	0	0	0	0	0	0	3.39898115305977	3.84808044315834	0	4.69150068933083	0	0	0	0	0	0	0	0	0	0	0	0	0	3.96198711214958	0	4.43400400094488	0	4.42193695997332
434	3.21002914983199	1.90534913697356	2.83198408318308	2.26371993449525	3.34175540998352	0	0	0	0	3.38014270883266	2.4138660050684	2.45003292063505	0	2.73770905980538	2.87311324043435	0	3.69392718492073	0	0	1.80767701690855	0	0	0	0	2.47885933934541	0	0	0	0	0	3.04972030937315	2.10525978773845	2.57201987335422	0	0	2.09509983004858	0	2.8741645912573	2.25507312013111	0	0	3.91332270106211	2.35548065459839	0	0	2.77069645147876	0	0	1.52718366669444
435	0	0	0	2.45775324851567	2.29761670268927	0	2.6591432044238	0	0	0	0	0	0	0	4.25820288984166	0	0	0	0	3.13995110475213	0	2.91316004740421	0	3.65797165211532	0	0	0	0	0	0	0	3.23884294211704	0	0	4.35670466982555	0	0	0	1.97636747882536	2.66899897487836	0	0	2.95693127810811	3.16034690789882	0	0	0	1.91082949032275	0
436	0	0	0	0	0	0	0	0	0	0	0	0	0	0	0	4.11053780088437	0	0	0	0	3.57298008746923	0	0	0	0	0	0	0	0	0	0	0	4.02249589238688	0	0	3.90931665286333	0	0	0	0	4.0687336496715	0	0	0	0	0	0	0	0
446	0	3.05704374095502	3.01116406939277	0	1.85238485922554	2.66774017650561	0	2.77567284561532	2.00678916566264	0	2.01088831614274	0	0	2.8451020036813	2.5995928866842	2.51372336984126	0	2.48974976126368	0	1.67273480700644	3.08038564855007	2.91316004740421	1.71873455134105	3.05625803849228	2.47885933934541	2.38612592974415	0	3.61879333124815	3.90654685125595	3.04268012933581	2.8064719997284	2.10525978773845	1.79626836544174	2.08227695947786	2.83063478186083	0	2.26371993449525	2.38437876336899	2.12244004483914	2.57942856589252	2.36536329427639	2.1076504763401	2.08246216019197	2.69132356787615	3.38358818029647	0	3.51715292647661	2.51900367409471	3.09236063507322
449	0	2.9754446668717	2.10288268050798	0	0	2.8041056075289	2.13200983448885	2.86746077772484	0	0	2.29163417257376	2.21803635356724	1.69844474887982	2.35718919937516	2.12898744150155	1.65137441596373	2.15926495006226	2.23064698784012	2.21071061628881	1.67273480700644	3.17506601370974	2.81355562662111	2.07315733038876	2.15180123864933	2.22022231622563	2.38612592974415	2.05643011661772	3.31758010607839	3.43659870579898	1.82999819204978	0	1.97664951272262	2.23566897946344	0.944269569472602	0	1.92791506583798	0	2.38437876336899	1.97636747882536	2.83300629021082	1.62124870650053	2.47277274719977	2.58496250072116	2.45061775117292	2.74828687005022	0	2.79296528849052	2.41617482298054	2.47796772014262
451	0	0	2.51301008598018	2.26371993449525	2.99323526520692	0	0	0	2.25507312013111	2.51245000093679	0	3.18854067960966	0	2.62167427907768	2.69664345839156	0	2.76088521791099	0	0	0	0	0	0	2.89862773860735	0	0	2.35259610269774	0	0	2.50711927807227	0	2.92704396671882	0	0	0	0	3.49392392166898	0	0	2.48392685681559	0	2.67323267976073	2.58496250072116	2.69132356787615	0	0	0	2.78969305282112	0
455	2.29561835571854	1.90534913697356	0	2.15594976701411	2.29761670268927	3.42811284083389	1.96345624460816	1.70009022201417	2.25507312013111	1.93490497177812	2.01088831614274	0	1.69844474887982	0	1.98270734643717	0	0	2.80773547997089	0	1.67273480700644	1.44422729895384	0	2.35745524330566	0	2.59264168034994	1.72505116922685	1.68333281041639	2.93641982802765	2.28432223352382	2.27293374216431	0	0	2.35671050382116	0	1.54130897132063	2.61884708972344	2.74489777002788	1.82077704890115	2.12244004483914	2.15238967508023	2.11178556995809	2.23989423100391	1.86673346913654	2.31331067728474	2.40310160007514	1.696057650586	2.85058626276134	1.91082949032275	3.61980719513512
458	0	3.1342735801022	0	2.70721357559486	0	3.2955610630575	0	0	0	0	0	2.21803635356724	3.96308642927665	0	3.89899943919355	0	0	5.11697508400982	2.64199344575754	0	0	0	2.48102800276007	0	4.1266784988236	0	0	0	0	0	0	0	0	0	3.80652776768757	0	0	0	0	0	2.24413858968419	0	0	2.89755273102918	0	0	0	2.945508454848	0
462	2.16196470659106	2.07164644161075	2.25292374130653	2.36399616685453	2.82624423270239	0	0	0	2.73560391870798	2.10236171762968	1.44974715356649	2.82530987429589	2.72547341088122	0	0	2.8064719997284	0	2.80773547997089	3.61945087710645	0	0	0	0	2.28519518793115	2.07114338254904	2.15668065726811	1.94245891551009	0	0	0	2.8064719997284	3.29386181294356	0	3.6499235331572	1.87767299454488	0	2.89992546817387	2.69767319393549	3.71801403757757	0	0	2.23989423100391	2.43609911480667	3.16034690789882	0	0	0	0	0
464	2.01465310639238	0	1.74590375029747	3.10510187997459	0	2.66774017650561	0	0	3.09544678548304	0	2.01088831614274	0	2.24565232760556	2.20421817899619	3.3615978815465	2.61804744953086	0	3.0681356372008	0	1.80767701690855	2.623752449916	3.39886183074851	0	2.72163772242974	0	0	1.81870584639413	0	0	1.43486971972513	0	2.61767807586453	0	1.72706483815915	2.57713151125371	0	2.14471639218092	2.26275525885181	2.25507312013111	0	3.45506774646283	0	1.97862634920743	1.99192268162658	0	0	2.03789773949664	2.05470060011711	0
483	0	0	2.10288268050798	0	0	0	0	0	1.70670777307353	0	0	1.94144781764489	0	0	2.12898744150155	0	1.8861427742943	0	0	0	2.32655582953988	0	0	0	0	0	0	0	0	0	0	2.85569716523653	0	0	0	3.00227454814006	2.0150068922388	0	0	2.48392685681559	0	1.96205005653769	2.17932369944456	0	0	0	0	0	0
488	0	3.6371056432975	0	3.32008178031363	0	0	0	0	0	0	0	0	4.80457545949009	0	0	0	0	0	0	0	0	0	3.20934614324536	0	4.73430676522	0	0	0	0	0	3.54925492048992	0	0	0	0	3.37158167065459	0	0	0	0	0	0	0	0	0	3.98047744173518	0	3.54184780750637	0
489	0	0	0	3.63306428279956	0	0	0	3.3849745013941	0	0	0	0	0	0	0	0	0	0	3.66602351512061	0	0	0	4.09088136736916	3.96682230378755	3.63649859056264	0	0	0	0	4.02964702387236	0	4.27415905501677	0	0	0	0	0	3.77226269227565	3.80713886888747	3.40206858739882	0	0	3.86090439033434	3.98989626609748	0	0	0	3.01752855043601	0
493	2.29561835571854	0	0	0	0	0	0	0	0	3.77672330340394	4.26166757006989	0	0	0	3.63082481827773	0	3.12170511733625	0	0	0	0	2.32771624724877	3.58485229982427	0	3.63649859056264	0	2.52088396098714	0	0	0	3.25781179959359	2.92704396671882	0	5.38077911580415	0	4.46191276617097	0	2.8741645912573	0	3.84796622103547	3.56038996826127	0	0	0	0	0	1.09059900594282	0	0
502	0	0	0	0	0	0	0	0	0	3.67408839119414	3.66542821127348	0	0	0	0	0	3.65033264734936	0	0	0	0	0	0	0	4.27039899419275	3.35384184779172	0	0	0	0	3.54925492048992	0	0	0	0	0	3.33991772391831	0	0	0	0	3.07848151919039	3.25238716163429	0	0	3.66092240295054	0	3.21424250111542	0
507	0	0	0	0	0	0	0	0	0	0	0	0	0	0	0	0	0	0	0	0	0	0	0	0	0	0	0	0	0	0	0	3.44734867496873	0	0	0	0	0	0	0	0	0	0	0	0	0	0	0	0	0
508	0	1.90534913697356	0	1.77384175371504	0	3.51016451975956	1.77257249669957	0	1.86453658270488	0	0	0	0	0	2.3833945562079	1.83575964927676	0	2.80773547997089	0	0	0	2.81355562662111	0	3.26446986550106	0	0	1.36724738613335	4.12871040529193	4.6508507560422	0	0	0	0	1.9155756832059	0	0	1.53662025754223	0	2.25507312013111	0	2.47718675693965	0	1.12199052437861	1.99192268162658	3.56881734033378	0	4.41503113323542	0	3.30354011607356
511	2.73276048959728	0	0	2.91983143233195	0	0	0	2.20123877234882	1.52946738812945	0	2.29163417257376	3.42495697847637	0	0	3.10294923513166	2.14604393371579	0	3.28864350317529	2.73230421679634	2.91925453320433	2.75215654820092	3.70711629792855	2.7986388498567	2.72163772242974	3.1336886559745	0	0	0	0	0	0	2.52873188210236	0	4.35109844081928	2.48166141276021	2.82326152426762	0	2.38437876336899	2.59250404973378	2.66899897487836	3.70522478070647	0	0	3.23828619510262	0	0	0	2.30545043433317	0
514	0	0	0	0	0	0	0	0	0	0	0	3.96443464001628	0	0	0	0	0	0	0	0	0	0	0	0	0	0	0	0	0	0	0	3.82893710401264	0	0	2.75098243904937	0	3.49392392166898	0	0	0	0	0	0	0	0	0	0	3.15160481823552	0
517	0	0	6.11410503294944	0	0	0	3.41501570877111	0	0	4.74858751380773	0	0	0	0	0	0	0	0	2.97358165169547	0	0	0	0	0	0	0	0	0	0	0	0	0	0	0	0	0	0	0	0	0	0	0	0	0	0	0	0	0	0
519	0	0	0	0	4.16762121268975	0	0	0	0	3.7263183499667	0	0	0	0	0	0	0	0	3.24302038272318	3.41826124286269	0	0	0	0	0	4.49325703537754	0	0	0	0	3.83554327206737	0	3.64865322466728	0	0	0	0	0	0	0	0	3.65358849021271	0	0	0	0	0	0	0
520	0	0	2.62735182771427	2.54578732834359	0	0	0	3.61424620846482	2.56209839236942	0	0	0	0	3.43213288474368	0	2.51372336984126	3.46145106891229	3.79981826030017	2.33120590847537	2.34021185754551	2.97905249411348	0	0	0	0	2.5840381109664	2.67157600097754	3.18616010417711	0	0	3.32100101225448	0	0	0	2.15025172255524	0	0	0	0	2.48392685681559	0	0	0	0	2.68554292813016	3.89616418901546	0	0	0
523	0	2.47940106622274	3.77735284306814	3.67270887995717	0	0	3.20422363875865	3.61424620846482	0	0	2.63105891531061	0	0	0	0	0	2.91619690828371	0	0	3.57784197331457	0	0	3.52866986228346	0	0	0	0	0	0	0	0	2.33247801422827	0	0	0	0	0	0	2.48855596763527	0	0	3.27626688283432	2.17932369944456	0	0	2.86243183792747	0	0	0
530	0	0	0	2.54578732834359	0	0	0	0	0	0	0	2.98173406424353	0	2.94505159060211	0	0	0	0	2.21071061628881	0	0	3.25439956960585	0	2.51985791787946	0	0	0	0	0	3.04268012933581	2.8064719997284	0	0	2.80887795734383	0	2.82326152426762	0	3.30224589633034	2.94646800519779	0	0	0	2.84327449631255	2.69132356787615	0	0	0	0	0
531	0	3.34387936831963	0	2.54578732834359	2.73489234990716	0	0	0	2.56209839236942	0	0	0	0	0	0	0	0	0	0	0	0	0	0	0	2.88838119445545	2.83776487432434	0	0	0	3.37429895736776	0	2.85569716523653	0	0	3.54834709810858	0	0	0	0	2.9802576956066	0	3.27626688283432	0	0	0	3.107099868882	0	0	0
534	2.01465310639238	0	3.67471427840804	1.91276310759176	3.57034455223239	0	3.04437298917397	3.0351806319436	0	2.73271612116485	0	1.78033737141912	0	0	0	0	2.49121076758534	0	3.36095325186943	1.52385604551455	0	0	0	0	0	2.98509153092089	0	0	0	0	3.60109074739986	1.67889890143273	3.69530719749435	0	0	0	1.87247299855116	2.60060955829644	0	2.75333194739046	0	2.47277274719977	2.43609911480667	0	0	1.88290595506478	0	2.05470060011711	0
535	0	0	0	0	3.21226725667114	3.62510477770041	0	0	3.62301872698323	0	0	0	0	3.49943496821607	3.77113436581832	3.83554327206737	0	3.21881980042083	3.41649109642034	0	0	4.21629496458035	3.69105099265534	3.26446986550106	0	3.40707993916639	0	0	0	3.69209712927434	0	0	0	3.80105535050692	0	0	0	0	0	3.048605785081	0	0	0	3.51372269869592	3.85200797951449	2.94868122271502	3.89121491035318	0	0
536	0	0	0	3.82121567763306	0	0	3.34811629069432	0	0	0	0	4.0727851376898	0	0	0	0	0	0	0	0	0	0	0	0	0	0	0	0	0	0	0	0	3.64865322466728	0	0	0	2.66065346399497	0	0	3.34885013683571	0	0	0	0	0	4.68041309116604	0	0	0
547	0	0	0	0	3.14288687986903	0	0	0	0	0	0	0	2.88015172712203	0	3.3615978815465	0	0	0	3.57132449870819	3.45984154505958	0	0	0	0	0	3.64726760347134	3.47386281253957	0	0	0	3.38153831956884	3.44734867496873	0	0	0	0	3.22728192320666	0	4.18513515781988	0	0	0	3.38014270883266	0	0	0	0	0	0
548	0	0	0	0	0	2.98716328123462	2.54430059348678	0	0	0	0	0	1.69844474887982	0	2.3833945562079	0	0	0	0	0	0	2.1755526849708	0	3.60791302593193	0	0	0	2.56534894307818	4.14376834742876	0	0	0	0	0	0	0	0	0	2.25507312013111	0	1.96605266807666	0	2.35548065459839	0	0	0	3.15499965231963	0	3.61980719513512
557	0	0	0	0	4.78370921305513	0	0	0	0	0	0	0	0	4.84975169628906	0	0	0	0	0	0	0	0	0	0	0	0	0	0	0	0	0	0	0	4.77294719016573	0	0	0	0	0	0	4.32933819257442	5.03815848545576	3.83140039602426	0	0	0	0	0	0
558	0	3.05704374095502	0	0	0	0	0	0	0	0	0	0	0	0	0	3.12247053575247	0	3.21881980042083	0	2.85836972131532	3.42670741431884	2.91316004740421	0	3.26446986550106	0	0	3.20396066938542	0	0	3.04268012933581	0	3.23884294211704	0	3.22000945518255	3.11142174827493	3.16150706432276	3.63306428279956	0	0	2.9802576956066	0	0	2.58496250072116	0	0	0	0	0	0
561	0	0	3.67471427840804	0	0	0	0	0	0	0	0	0	0	0	0	0	0	0	0	0	0	0	0	0	0	0	0	0	0	1.43486971972513	0	1.3032780377797	0	0	0	0	0	0	0	0	0	4.82306546690091	4.33038967363556	0	0	4.91273913484386	0	0	0
562	0	0	0	0	0	0	0	0	0	0	0	3.47846760126236	0	0	0	0	0	3.64869700656999	0	0	0	0	0	2.89862773860735	0	0	0	0	0	0	0	0	0	2.80887795734383	0	0	2.14471639218092	0	0	2.15238967508023	0	0	0	0	0	0	0	3.08612366447091	0
563	3.33949404746641	0	0	2.70721357559486	0	0	0	2.05272814948494	0	0	0	0	0	0	1.81990431465884	0	0	0	2.81729315911372	0	0	0	3.13603014317807	0	0	0	0	0	0	0	0	0	0	4.21413055258087	3.11142174827493	0	0	0	0	3.59724551128417	0	0	0	0	0	0	0	2.70498364328604	0
567	0	0	0	0	0	0	2.76551423765893	0	0	0	0	0	0	0	0	0	0	0	0	0	0	0	0	0	0	0	0	0	0	0	3.60109074739986	0	0	0	0	0	3.49392392166898	0	0	2.2715702731369	0	0	0	0	0	0	0	0	0
568	4.01829324612637	0	0	0	0	0	0	0	0	0	0	0	3.14718968871987	0	0	0	0	0	0	2.97767358521982	0	0	0	3.84245723010835	3.78751428933475	0	0	0	0	0	0	0	0	0	0	0	0	0	0	0	0	3.99045548451169	0	0	0	0	0	0	0
570	0	0	0	0	0	0	0	0	0	4.08746284125034	0	4.35618040409561	0	0	0	0	0	0	0	0	0	0	0	0	0	4.25270542545812	3.4322417220463	0	0	0	4.31060791663913	0	0	0	0	0	0	0	0	0	0	0	0	0	0	0	0	0	0
572	0	0	0	0	0	0	0	3.32147373341031	0	0	0	0	0	0	0	0	0	0	4.55953128556556	0	0	0	0	0	0	3.29856364920447	0	0	0	0	3.60109074739986	0	0	0	0	0	0	0	0	0	0	0	0	0	0	3.55491887456387	0	4.13434533772643	0
575	0	0	0	0	0	3.7315595715154	0	0	0	0	0	0	2.55219738979353	0	0	0	0	0	0	0	0	1.58978757224514	0	0	0	0	0	2.98994633533608	3.07808165206192	0	0	0	0	0	0	0	1.71429775988665	0	0	0	0	0	0	0	3.21611683899613	0	3.06048991512928	0	2.84487936066117
576	0	3.52685954615759	3.24406142348135	0	0.521212600791354	2.43548160204593	0.568835000606475	0	0	2.38827058971606	2.72850952608373	2.08636028480318	1.52168271254408	0	1.17969505867353	1.83575964927676	2.76088521791099	1.72613480060241	3.30319153230578	1.52385604551455	3.7057780962614	0	2.07315733038876	2.28519518793115	2.47885933934541	2.75804649499829	2.43919245252892	0	0	0	0	3.05995215941718	0	0	1.71927175949403	2.38061133341085	0	3.42071654840816	0	2.02246977868227	0	1.61761829591126	1.97862634920743	0	0	3.18023000983405	2.03789773949664	1.57124421947338	0
579	0	0	0	0	0	0	0	0	0	0	0	3.18854067960966	0	0	0	0	0	0	0	0	0	0	0	0	0	0	0	0	0	0	1.83575964927676	0	1.16130949716136	0	0	0	0	0	0	0	0	4.29411501041494	0	0	0	0	0	0	0
581	3.06779060324166	2.59319238636396	0	0	0	0	2.86457813053298	2.57246967541898	0	0	0	0	2.55219738979353	0	1.98270734643717	0	2.02915746037048	2.80773547997089	2.54564957669633	2.15009643034385	0	0	0	0	0	0	0	0	0	0	0	2.70145749246259	0	0	0	0	0	2.12992666176158	0	2.2715702731369	2.76849209972015	0	0	0	0	0	0	1.75100543068502	0
583	3.06779060324166	0	3.17052863954354	0	3.46057263027609	0	2.41951934116688	0	0	0	0	2.21803635356724	0	0	0	0	0	0	0	0	0	0	0	0	0	0	0	0	0	0	0	0	2.57201987335422	0	0	0	0	0	0	0	2.11178556995809	2.84920676938035	0	0	0	0	0	3.21424250111542	0
586	0	1.24671070931263	2.51301008598018	0.428316021417684	1.85238485922554	0	2.41951934116688	2.45901856866265	0	2.51245000093679	0	2.21803635356724	0	0	2.5995928866842	0	0	0	1.93454693851138	1.93106999168333	0	0	0	0	0.543452865853405	2.83776487432434	2.43919245252892	0	0	0	0.514264211474923	2.22333752129877	1.95806613089484	0	0	0.952345766065247	2.74489777002788	0	0	0	2.11178556995809	1.96205005653769	1.86673346913654	0	0	0.923002600284838	0	1.12628919749732	0
587	0	0	0	0	0	0	0	0	0	0	3.20556583636665	0	0	0	0	0	0	0	0	0	0	0	0	0	0	0	0	0	0	0	0	0	0	3.75241620236961	0	0	2.26371993449525	3.58196519318628	0	3.29359311307901	0	0	0	0	0	0	0	0	0
591	0	3.73952188338164	0	0	0	0	3.81247589199759	0	0	0	3.66542821127348	0	0	0	0	0	0	0	0	3.94293609463035	0	0	0	0	0	0	0	0	0	0	3.6511285369617	0	0	0	0	0	4.23807775000482	0	0	0	0	0	0	3.69049196344873	0	0	0	0	0
592	0	0	0	0	0	2.73753347256003	0	0	2.36483668635665	0	0	0	0	0	0	0	0	0	2.64199344575754	2.4266317873041	0	0	0	0	0	0	0	0	0	0	2.8064719997284	0	0	0	0	3.08408653490972	2.82449296964934	0	2.37653269724085	0	0	0	2.17932369944456	3.38256771262401	0	0	0	3.38732426664862	0
598	0	0	0	0	0	0	0	0	1.09225850785199	0	4.68231061503431	0	0	0	2.4955397988518	0	0	0	0	0	0	0	1.71873455134105	0	0	0	0	0	0	0	1.19206572111476	0	0	0	0	1.92791506583798	0	1.82077704890115	0	2.2715702731369	0	0	0	0	0	0	0	0	0
599	0	0	0	0	0	3.38526796859803	0	0	0	0	2.72850952608373	0	0	0	0	0	0	2.98644875543601	0	0	2.97905249411348	0	0	0	0	0	2.52088396098714	3.65238026208126	3.39636253663573	0	0	0	0	0	0	0	0	0	0	0	0	0	0	2.69132356787615	3.25984219206605	0	3.32725552551175	0	3.18057509803259
603	2.29561835571854	0	2.38881997854253	1.77384175371504	2.16391347215134	0	0	0	0	2.51245000093679	0	2.45003292063505	0	0	0	0	2.67647327387251	0	2.07922669115058	0	1.95181802820239	0	2.59484626882083	0	0	2.38612592974415	0	0	0	2.39477307450507	2.27928993603112	1.67889890143273	1.61400576473423	2.60482552729753	1.54130897132063	2.09509983004858	1.53662025754223	0	2.12244004483914	0	0	0	2.27008916336774	0	0	1.88290595506478	0	1.36585323800628	0
604	0	1.71735487695674	0	1.02643594292201	0	3.24852527398286	0	0.925760298774312	2.00678916566264	0	0	0	0	0	0	1.99922747251654	0	2.36600731317198	1.77372414417632	0	1.72023199226035	1.81252402483179	0	2.8128451749722	0	0	0	3.65238026208126	3.51385336428799	1.6459192180013	1.43992206943115	1.07101946332002	0	2.08227695947786	0	0	1.71429775988665	0	0	1.33993182774588	0	0	0	2.31331067728474	3.17102472139333	0	3.6529051999184	1.91082949032275	3.5879012741353
605	0	0	3.62052014210521	0	0	0	2.6591432044238	0	0	2.83140039602426	0	3.05401400818674	0	3.36153685221107	0	0	0	0	0	0	0	0	0	0	0	0	0	0	0	0	3.25781179959359	0	0	0	0	0	2.37365085751291	2.69767319393549	2.59250404973378	0	2.58096278914657	0	0	0	0	2.67272948343797	0	0	0
606	0	0	0	0	0	0	0	0	0	0	2.98666703438128	0	0	0	0	0	0	0	0	0	0	0	0	0	0	0	0	0	0	0	0	0	0	0	2.57713151125371	0	0	0	0	0	0	0	0	0	0	0	0	0	0
608	0	0	0	0	0	0	0	0	0	0	0	3.05401400818674	0	0	0	0	0	0	0	0	0	0	0	0	0	0	0	0	0	0	0	0	0	0	0	0	0	0	0	0	0	4.32422431204167	0	0	0	0	0	0	0
610	0	0	0	0	0	0	0	0	0	3.01056924171019	0	0	0	0	3.30115189764626	0	0	4.72205219797535	3.11458196759854	0	0	0	0	2.40729245961841	3.46780688290033	0	0	0	0	0	0	0	0	3.70207984341751	0	2.91554280192105	2.47579506484619	2.49654145231668	0	0	2.93442559146439	0	0	0	0	0	0	0	0
611	0	0	0	0	0	0	0	0	0	0	0	0	0	0	0	0	0	0	0	0	0	0	0	0	0	0	0	0	0	0	0	0	0	0	2.02039033809835	0	0	0	0	1.7211934226208	0	0	0	0	0	3.44050455096619	0	0	0
614	0	0	0	0	0	0	0	0	3.1577759187762	0	4.05175626900782	0	0	0	0	0	0	0	0	3.23880787983423	0	0	0	4.18738083501026	0	0	0	0	0	0	0	0	0	0	0	0	0	0	0	0	0	0	0	0	0	0	0	0	0
616	0	3.27733794386329	3.62052014210521	2.70721357559486	0	0	0	0	0	0	0	0	0	0	0	0	0	0	0	0	0	0	0	2.72163772242974	0	0	2.43919245252892	2.33654788416014	2.45073475848127	0	3.25781179959359	2.85569716523653	0	0	2.83063478186083	0	2.97160911659418	0	0	0	0	0	0	0	0	0	0	0	2.47796772014262
630	2.41793314247138	2.47940106622274	0	0	2.16391347215134	3.24852527398286	2.13200983448885	0	2.46683639985905	0	0	0	0	0	0	0	0	0	0	1.17017552587396	2.15132007268944	2.81355562662111	0	0	0	0	0	3.09138640918644	3.07808165206192	2.27293374216431	0	1.67889890143273	1.61400576473423	2.36708162523925	0	0	0	0	0	0	0	0	0	0	2.40310160007514	2.56762220734209	2.60485647697163	0	2.67305653365727
642	0	0	0	0	3.46057263027609	0	0	4.10386116176273	0	0	0	0	0	0	0	0	4.00208251256998	0	0	0	0	0	0	0	0	0	0	0	0	0	0	0	0	0	0	0	0	0	0	0	0	0	0	0	0	0	0	0	0
643	0	0	0	0	0	0	0	0	0	4.98131543673507	0	0	0	0	4.59675409704124	0	0	0	4.02879726430744	0	0	0	0	0	0	4.22332281560743	0	0	0	0	0	0	4.40584648725817	0	0	0	0	0	0	0	0	0	0	0	0	0	0	0	0
644	3.7184532793682	0	0	0	0	0	0	4.60832508200333	0	0	0	0	0	3.68433290764254	4.35057479577902	0	0	0	0	0	0	0	4.09088136736916	0	0	0	0	4.1523787463676	0	0	0	0	3.49889276920468	0	3.63963826450223	0	0	0	0	0	3.56038996826127	0	0	0	0	0	0	0	0
649	0	0	0	2.26371993449525	0	0	0	0	2.89046504769541	2.83140039602426	0	0	0	0	0	0	0	0	0	0	0	0	2.48102800276007	0	0	3.05347202191054	0	0	0	0	0	2.99502804203747	0	0	0	0	0	2.69767319393549	3.41191508872411	0	0	0	2.17932369944456	0	0	0	0	0	0
651	0	0	0	0	0	0	0	0	0	0	0	0	0	0	0	0	0	0	0	0	0	0	0	0	0	0	0	0	0	0	0	0	0	0	0	3.81662316206816	0	0	0	0	0	0	0	0	0	0	0	0	0
653	0	0	0	0	2.63736265426531	0	2.13200983448885	0	0	0	0	3.05401400818674	3.42365062958355	0	2.95386259176519	0	0	1.91459632461682	2.64199344575754	1.80767701690855	0	3.32843813620098	0	0	0	0	3.15362606681121	0	0	0	0	0	0	3.22000945518255	2.57713151125371	2.24490698009209	3.10510187997459	0	0	3.34885013683571	2.76849209972015	2.76390113863466	0	2.69132356787615	0	0	0	0	0
655	0	2.22074079546529	0	3.10510187997459	0	0	0	1.88715688051994	2.25507312013111	2.62678267641578	2.29163417257376	0	0	0	0	0	0	0	1.77372414417632	0	0	0	0	2.00480511282424	0	1.72505116922685	0	0	0	0	0	2.61767807586453	0	0	2.26938308560509	0	0	2.26275525885181	0	0	0	2.57648161053722	0	0	0	0	0	2.05470060011711	0
663	2.16196470659106	0	2.62735182771427	0	2.99323526520692	0	2.13200983448885	0	0	0	2.01088831614274	2.45003292063505	0	0	0	0	0	0	1.93454693851138	2.2482835088329	0	0	0	0	2.47885933934541	0	1.94245891551009	0	0	0	0	2.70145749246259	0	0	0	2.24490698009209	0	0	0	0	2.11178556995809	2.76390113863466	2.08246216019197	1.99192268162658	0	2.77069645147876	0	0	0
664	0	2.79694172366686	3.17052863954354	0	2.91215453956995	0	0	0	2.89046504769541	0	0	0	0	0	0	0	0	0	0	0	0	0	0	0	0	0	2.43919245252892	0	0	0	0	0	3.14271108418671	0	0	0	0	0	0	0	0	2.92974869745791	0	0	2.40310160007514	3.31622880737137	0	0	0
665	2.29561835571854	2.47940106622274	0	0	1.85238485922554	2.8041056075289	0	0	0	0	2.01088831614274	0	0	0	0	1.99922747251654	0	0	0	0	0	0	0	0	0	0	2.16205319694976	2.69992584634906	3.35497192338041	0	0	0	0	0	2.57713151125371	0	0	0	3.16453803587082	2.15238967508023	1.96605266807666	0	0	2.5759849046019	2.97508452399022	0	3.6529051999184	0	3.18057509803259
666	0	0	0	0	0	0	2.13200983448885	0	0	0	0	0	0	0	0	0	0	0	0	0	0	0	0	0	0	0	0	0	0	0	0	1.97664951272262	0	0	0	0	1.71429775988665	0	0	0	0	0	0	2.16154765290437	0	0	1.09059900594282	0	0
668	0	0	0	0	0	0	0	0	0	0	0	0	0	0	0	0	0	0	0	0	0	0	0	0	0	0	0	0	0	0	0	0	6.40389542904061	0	0	0	0	3.97949185381048	0	0	0	0	4.12685627955043	0	0	0	0	0	0
670	0	0	0	0	0	0	0	0	0	0	0	0	0	0	0	0	0	0	0	0	0	0	0	0	0	0	0	0	0	0	0	0	0	0	0	0	0	0	0	0	0	0	0	0	0	0	0	0	0
680	2.01465310639238	0	0	3.161923899252	0	0	0	0	2.56209839236942	0	0	3.18854067960966	0	0	2.87311324043435	2.61804744953086	0	2.80773547997089	0	0	0	0	0	0	3.46780688290033	0	2.16205319694976	0	0	0	0	3.54129202906418	0	2.98761340192157	2.75098243904937	0	2.89992546817387	0	3.02287956374567	0	0	0	2.08246216019197	0	0	0	0	0	0
689	0	0	0	0	0	3.09745153825514	2.95727460023757	0	0	0	0	0	0	0	0	2.89219338149317	0	0	0	2.50816628172166	0	0	0	2.51985791787946	0	0	2.16205319694976	0	3.43659870579898	0	1.83575964927676	2.22333752129877	2.1035343094755	0	0	0	0	0	0	0	0	0	2.08246216019197	0	0	0	0	0	2.73263372754939
690	0	0	0	0	0	0	0	0	0	0	0	4.32730474956551	0	0	0	0	0	0	0	0	0	3.00632960293668	0	0	0	0	0	0	0	3.18459660287826	0	0	0	0	0	0	0	0	0	0	0	0	0	0	0	0	0	0	0
693	0	2.47940106622274	1.74590375029747	2.36399616685453	2.29761670268927	0	2.13200983448885	0	0	2.10236171762968	1.84695562535429	2.08636028480318	1.99783865871053	0	0	0	0	2.08125904276599	0	0	0	2.32771624724877	0	2.15180123864933	2.22022231622563	0	1.94245891551009	0	0	1.99322532567277	0	0	0	0	0	0	0	1.9836168715015	0	0	0	0	0	1.79966326509193	0	0	0	1.57124421947338	0
694	0	0	0	2.15594976701411	0	0	0	2.05272814948494	0	2.73271612116485	2.90564096795058	2.82530987429589	2.24565232760556	0	2.4955397988518	0	0	2.48974976126368	2.33120590847537	0	0	0	0	0	0	2.27595984759707	1.68333281041639	0	0	0	0	0	2.1035343094755	0	0	0	1.33394607082029	0	0	2.57942856589252	2.58096278914657	2.23989423100391	0	0	0	0	0	1.91082949032275	1.52718366669444
695	0	0	0	0	0	4.06591963118851	0	0	0	0	0	0	0	0	0	0	0	0	0	0	0	0	0	0	0	0	0	3.27508984442611	0	0	0	0	0	0	0	0	0	0	0	0	0	0	0	0	0	0	0	0	0
702	0	1.90534913697356	2.62735182771427	0	0	0	2.86457813053298	0	0	0	0	2.90564096795058	0	0	0	0	2.49121076758534	0	1.93454693851138	2.34021185754551	0	0	0	0	1.90486526577118	2.5840381109664	0	0	0	2.50711927807227	2.14604393371579	2.85569716523653	0	1.51016636268797	0	0	2.0150068922388	0	0	2.48392685681559	1.80392727720248	2.92974869745791	2.17932369944456	2.79812000050453	0	3.107099868882	0	2.70498364328604	0
710	0	0	0	0	0	0	0	0	0	0	0	0	0	0	0	0	0	0	0	0	0	0	0	0	0	0	0	0	0	0	0	0	0	0	0	0	0	2.12992666176158	1.97636747882536	0	0	0	0	0	0	0	0	0	0
714	0	0	0	1.62010386238077	0	0	0	0	0	0	0	2.08636028480318	0	0	0	0	1.54894952215036	0	0	1.67273480700644	2.32655582953988	0	0	2.28519518793115	0	0	0	0	0	1.99322532567277	0	0	0	1.25478850148038	0	0	0	1.4267886733863	3.09544678548304	0	1.62124870650053	0	1.7454271729144	0	0	3.03006389743611	0	1.36585323800628	0
717	0	0	0	2.91983143233195	0	2.43548160204593	0	0	0	0	0	0	0	0	0	0	3.85621688709307	0	0	0	0	0	0	0	0	0	3.04736085418637	2.69992584634906	0	0	0	0	0	0	0	0	0	0	0	0	0	0	0	0	0	0	0	0	2.94901886210964
720	3.14066211926874	2.9754446668717	0	0	0	0	0	3.32147373341031	0	0	0	2.64983938151634	0	0	0	0	2.91619690828371	0	0	3.19022606332862	0	0	0	0	0	0	2.93264158999938	0	0	0	0	0	0	0	3.54834709810858	0	0	0	0	0	0	2.23989423100391	0	0	0	2.86243183792747	0	0	0
724	0	0	0	2.91983143233195	0	0	0	0	0	0	3.39558513661267	0	0	0	3.52908057662366	0	0	0	0	0	0	0	0	0	0	1.54675806314417	0	3.27508984442611	2.45073475848127	0	0	2.92704396671882	0	0	0	0	0	0	0	0	0	0	3.16046467219325	0	0	0	0	0	0
725	2.90997907519304	0	0	3.10510187997459	0	0	0	0	0	0	2.4138660050684	3.18854067960966	2.64143526980446	0	3.10294923513166	0	0	0	2.97358165169547	0	0	0	0	0	0	2.5840381109664	0	2.69992584634906	0	0	0	2.78063758368183	0	0	0	0	0	3.30224589633034	3.09544678548304	2.48392685681559	0	0	0	3.07795540743704	0	0	0	0	0
727	0	0	2.92435401704693	0	0	0	0	0	0	0	0	2.90564096795058	0	0	0	0	0	0	0	3.28580689055459	0	0	0	0	0	0	2.67157600097754	0	0	0	1.83575964927676	3.05995215941718	0	0	0	0	0	0	0	4.30447973511938	0	0	2.58496250072116	0	0	0	0	0	0
728	2.90997907519304	3.52685954615759	0	0	2.99323526520692	3.34111165144854	2.95727460023757	0	0	0	2.52654581449583	0	2.95168606221987	0	0	0	0	0	0	2.72830331396434	0	0	0	0	0	0	0	3.13955135239879	4.19157732272858	0	0	0	0	0	0	0	3.22728192320666	0	0	0	0	0	0	0	0	0	0	0	2.84487936066117
736	0	0	0	0	0	0	2.54430059348678	0	2.25507312013111	0	0	0	0	0	0	0	0	0	2.21071061628881	2.58533827105665	0	0	3.05878789635418	0	2.88838119445545	2.38612592974415	2.16205319694976	0	2.45073475848127	0	0	0	2.57201987335422	0	0	0	0	2.49654145231668	2.37653269724085	0	0	0	2.27008916336774	0	0	0	2.13385058943595	2.05470060011711	0
737	0	0	0	3.10510187997459	0	0	0	0	3.33007126819598	2.51245000093679	2.15807957595205	1.94144781764489	2.24565232760556	0	1.98270734643717	0	0	0	0	0	0	0	0	0	0	2.5840381109664	2.16205319694976	0	0	0	0	0	2.23566897946344	0	0	0	2.57118307370736	0	2.48855596763527	0	0	0	2.71989208080727	3.07795540743704	0	2.19667923705245	0	1.57124421947338	2.61091268148115
740	2.63525716984222	0	0	2.62875706634739	0	2.34893721522034	2.41951934116688	0	0	2.62678267641578	0	0	2.88015172712203	0	0	2.14604393371579	0	0	0	0	0	0	0	2.28519518793115	0	2.15668065726811	0	0	1.99202988394567	0	0	0	0	2.36708162523925	0	0	0	0	0	0	0	0	0	0	0	0	0	0	0
742	0	0	3.31402737526729	0	3.21226725667114	0	0	0	0	2.83140039602426	0	0	0	0	0	0	2.76088521791099	0	2.33120590847537	0	0	0	0	0	0	0	0	0	0	3.11538268575258	2.8064719997284	0	0	0	0	0	2.66065346399497	3.03139936742733	0	0	0	3.27626688283432	0	0	0	2.77069645147876	0	0	0
743	0	0	0	0	0	0	0	0	2.36483668635665	0	0	0	0	0	0	0	0	0	0	2.72830331396434	0	2.32771624724877	0	0	0	0	2.43919245252892	0	0	0	0	2.85569716523653	0	0	1.87767299454488	0	2.66065346399497	0	3.57306757026937	0	0	0	3.20715790764129	0	0	0	0	2.61498845527979	0
749	0	0	0	2.26371993449525	0	0	0	0	2.25507312013111	0	0	0	0	0	0	0	0	0	2.21071061628881	2.04473573279847	0	0	0	0	0	0	2.67157600097754	0	0	2.27293374216431	0	3.34685932538478	2.57201987335422	0	2.15025172255524	0	0	0	0	0	0	0	0	2.5759849046019	0	0	0	0	0
757	1.45292192088531	2.22074079546529	0	0	2.41997300883437	1.81544633441115	2.13200983448885	0	2.56209839236942	0	0	0	2.12705987544384	0	0	0	0	0	2.64199344575754	2.65859097309637	0	0	0	2.28519518793115	0	2.15668065726811	0	0	0.920970786200946	0	0	0	0	0	0	1.92791506583798	1.33394607082029	0	0	0	0	0	2.58496250072116	0	0	2.33120590847537	0	0	0
758	0	2.59319238636396	0	2.26371993449525	0	0	0	0	0	0	0	0	0	0	0	0	0	2.70932729934147	0	0	0	0	0	0	0	0	0	0	0	0	0	0	0	0	0	0	0	0	0	0	0	0	0	0	0	0	0	0	0
759	0	0	0	0	0	0	0	0	0	0	0	0	0	0	0	0	0	3.0681356372008	0	0	0	0	0	1.44462006536519	0	0	0	0	0	1.82999819204978	0	0	0	2.60482552729753	0	0	0	0	0	0	0	0	0	0	0	0	0	0	0
760	0	0	0	0	0	0	0	0	0	0	0	2.64983938151634	3.14718968871987	0	0	0	0	0	0	0	0	0	0	0	0	0	0	0	0	0	3.32100101225448	0	0	0	0	0	0	2.9549229852348	0	5.20897559270878	0	0	0	0	0	0	0	0	0
761	2.41793314247138	0	0	0	0	3.24852527398286	0	0	2.73560391870798	0	0	0	0	0	0	0	0	0	0	0	0	0	0	0	0	0	0	2.93641982802765	2.8587215451253	0	0	0	0	0	0	0	0	0	0	0	0	0	0	0	3.07637853111571	0	2.85058626276134	0	2.67305653365727
769	0	0	0	0	2.63736265426531	0	0	0	0	0	0	0	0	0	0	0	0	0	0	0	0	0	0	2.89862773860735	0	2.75804649499829	0	0	0	0	0	2.78063758368183	0	0	0	0	0	0	2.94646800519779	0	0	0	0	0	0	3.18023000983405	0	0	0
770	2.63525716984222	0	0	0	0	0	0	0	0	0	0	0	3.42365062958355	0	0	0	0	2.70932729934147	0	0	0	2.59099132287058	3.40928203177089	3.19834937042509	0	0	0	0	0	0	0	0	0	0	3.04618049073245	0	0	2.69767319393549	0	0	0	3.27626688283432	0	0	0	0	0	0	0
771	0	0	0	0	0	0	2.76551423765893	0	0	0	0	2.55339242172029	0	2.62167427907768	2.69664345839156	0	0	0	0	2.79480179128236	0	0	0	0	0	0	2.74140308389008	0	0	0	0	2.33247801422827	0	0	3.04618049073245	0	0	0	2.68946327232803	0	0	0	0	0	0	0	0	0	0
773	0	0	0	0	0	2.25686801948352	0	0	0	0	0	0	0	0	0	0	0	0	0	0	0	0	0	0	0	0	0	2.98994633533608	3.58718054595522	0	0	0	0	0	0	0	0	0	0	0	0	0	0	0	2.61994563833576	0	3.10851855204319	0	3.34230477496094
774	2.53068343745623	0	0	2.70721357559486	0	0	0	0	3.03030276016353	0	0	2.64983938151634	2.8048845532333	0	2.5995928866842	0	0	0	0	0	0	2.00542707238433	0	3.19834937042509	1.90486526577118	0	0	2.25143857636147	0	0	1.99922747251654	2.78063758368183	0	0	0	0	0	0	0	0	2.67777231108376	2.47277274719977	0	0	0	2.45425137953162	0	0	0
777	0	0	0	0	0	0	0	3.4457976992961	0	0	0	0	0	0	0	3.6511285369617	0	0	0	0	0	0	0	0	0	0	0	2.88083061816758	3.51385336428799	0	0	0	0	0	0	0	0	0	0	0	0	0	0	0	0	0	0	0	2.9983989190955
782	0	2.79694172366686	0	0	0	0	0	0	0	0	0	0	0	0	0	0	0	0	0	0	2.8700604871323	0	0	0	0	0	0	0	0	0	0	3.34685932538478	0	0	0	0	3.28469877399928	0	0	0	0	0	0	0	0	0	0	0	0
788	0	0	0	0	0	0	0	0	0	0	0	0	0	0	0	0	0	0	0	0	0	0	0	0	0	0	0	3.35885466388572	2.8587215451253	0	0	0	0	0	0	0	0	0	0	0	0	0	0	0	0	0	2.13385058943595	0	3.26370503783233
790	0	0	0	0	0	2.73753347256003	0	0	0	0	0	0	0	0	2.12898744150155	1.99922747251654	2.38881997854253	0	0	0	0	3.17635485070783	0	0	0	2.67366418261332	0	2.98994633533608	0	2.27293374216431	0	0	2.92509146257652	0	0	0	0	0	0	0	0	0	2.08246216019197	0	0	0	2.38849030828997	0	0
795	0	0	0	0	0	2.92868739270468	0	0	0	0	0	0	0	0	0	0	0	0	0	0	0	0	0	0	0	0	0	0	2.45073475848127	0	0	0	0	0	0	0	0	0	0	0	0	0	1.97862634920743	0	2.92163932531523	0	2.79296528849052	0	0
796	0	0	0	0	0	0	0	0	0	0	0	0	0	0	0	0	0	3.28864350317529	0	0	0	0	0	0	0	0	0	0	3.31235865829374	0	0	0	0	0	0	0	3.22728192320666	3.47649275676477	0	0	0	0	0	0	0	0	0	0	2.73263372754939
800	0	0	0	2.54578732834359	0	0	0	0	0	0	0	0	0	0	0	0	0	0	0	0	0	0	2.7986388498567	0	0	0	1.68333281041639	0	0	0	0	2.43393949905353	0	0	0	0	0	0	0	0	0	0	0	0	0	0	0	0	0
804	0	0	2.92435401704693	1.91276310759176	0	0	0	0	0	0	0	2.33869297736677	0	0	0	0	0	0	0	1.93106999168333	0	0	0	0	0	0	2.16205319694976	0	0	0	2.27928993603112	2.33247801422827	2.23566897946344	0	0	0	0	0	0	1.7211934226208	0	2.76390113863466	0	0	0	0	0	0	0
806	2.41793314247138	0	0	0	0	0	2.6591432044238	0	0	0	0	0	0	0	0	0	3.24406142348135	0	2.73230421679634	0	0	0	0	0	0	2.75804649499829	0	0	0	0	2.40126326059046	2.78063758368183	3.00133741116525	0	0	0	0	0	0	2.57942856589252	0	0	0	0	0	0	0	0	0
808	0	0	0	0	0	0	0	0	0	0	0	0	0	0	2.95386259176519	0	3.24406142348135	0	0	0	0	0	0	0	0	0	0	0	0	3.4323676070838	0	3.12207995224418	0	0	0	0	0	0	0	0	0	0	0	0	0	0	0	3.27427342112761	0
821	0	0	0	2.15594976701411	0	0	0	0	0	0	0	0	0	0	0	0	0	0	2.07922669115058	0	1.72023199226035	0	0	0	0	0	0	0	0	0	0	0	1.61400576473423	0	1.87767299454488	0	0	0	0	2.57942856589252	0	0	0	0	0	0	0	1.75100543068502	0
822	2.41793314247138	2.22074079546529	0	2.15594976701411	0	2.15852023817006	2.13200983448885	0	0	0	0	0	2.55219738979353	0	0	0	0	0	0	0	1.95181802820239	0	0	2.15180123864933	0	0	0	1.72892827510079	0	0	1.99922747251654	0	0	0	0	0	0	0	0	0	2.36536329427639	0	0	0	0	2.45425137953162	0	0	0
829	0	0	0	0	0	0	0	0	0	0	0	0	2.35523238920209	0	0	0	3.12170511733625	0	0	0	0	0	0	0	0	0	0	0	0	0	0	0	3.07375525485499	0	0	0	0	0	0	0	0	0	0	3.31222987185957	0	0	0	0	0
832	0	0	0	0	0	0	0	0	0	0	0	0	0	0	0	0	5.30454029086551	0	0	0	0	0	0	0	0	0	0	0	0	0	0	3.71260587631889	0	0	0	0	0	0	0	0	0	0	0	0	0	0	0	0	0
835	0	0	0	0	0	0	0	0	0	0	0	2.55339242172029	0	0	0	0	5.94199029977437	0	0	2.34021185754551	0	0	0	0	0	0	0	0	0	0	0	0	0	0	0	0	0	0	0	0	0	0	0	0	0	0	0	0	0
840	0	2.47940106622274	1.52769051669563	0	0	0	0	0	2.13626569009108	0	2.01088831614274	0	0	0	0	0	0	0	1.93454693851138	0	3.26391357764582	0	0	0	0	2.38612592974415	0	0	0	0	0	0	0	0	0	2.24490698009209	0	0	0	0	0	1.40868151012062	0	0	0	0	0	0	0
841	0	0	0	0	0	0	0	0	0	0	0	0	0	0	0	0	0	0	0	0	0	0	0	0	0	0	0	0	0	0	0	0	0	2.98761340192157	0	0	0	0	0	0	0	3.07848151919039	0	0	0	0	0	0	0
846	0	0	0	0	0	0	0	0	0	0	0	0	0	0	0	0	0	2.70932729934147	2.33120590847537	2.15009643034385	0	0	0	2.28519518793115	0	0	0	0	0	0	0	0	0	0	0	0	0	0	1.42069735369721	0	0	0	0	0	0	0	0	0	0
852	0	0	0	0	0	0	0	0	1.86453658270488	0	0	0	0	0	0	0	0	2.48974976126368	0	0	0	0	0	1.84111448299445	0	0	2.43919245252892	1.84966572691557	0	0	0	0	0	0	2.48166141276021	0	0	0	0	0	2.11178556995809	0	0	0	1.94844907160249	2.0483061968163	0	0	2.61091268148115
853	0	0	0	0	0	0	0	0	0	0	0	0	0	0	0	0	0	0	0	0	0	0	0	0	0	0	0	0	0	0	0	0	0	0	0	0	0	0	0	0	0	0	0	0	0	0	0	0	0
857	0	0	0	0	0	0	0	0	0	0	0	0	0	0	0	5.19164312670626	0	0	0	0	0	0	0	0	0	0	0	0	0	0	0	0	0	0	0	0	0	0	0	0	0	0	0	0	0	0	0	0	0
859	0	0	0	3.04594978126987	0	0	0	0	0	0	0	0	0	0	0	0	0	0	0	0	4.14061348010572	0	0	2.00480511282424	0	0	0	0	0	0	0	0	0	0	4.24484867848539	0	0	0	0	2.83300629021082	0	0	0	1.99192268162658	0	0	0	2.51900367409471	0
863	0	0	0	0	0	0	0	0	0	0	0	0	0	0	0	0	0	0	0	0	0	0	0	0	0	0	0	3.97791589223003	0	0	0	0	0	0	0	0	0	0	0	0	0	0	0	0	0	0	0	0	3.85244579562558
867	0	0	0	2.70721357559486	0	2.59439808073077	0	0	0	0	0	0	0	0	0	0	0	0	0	0	0	0	0	0	0	0	2.52088396098714	0	0	0	0	0	0	0	2.57713151125371	0	0	0	1.97636747882536	0	0	0	2.58496250072116	0	0	0	3.36728736720658	0	0
868	0	0	0	0	2.91215453956995	0	0	0	0	0	0	0	0	0	0	0	0	0	0	0	0	0	0	3.60791302593193	0	0	0	3.2313100850428	4.14376834742876	0	0	0	0	0	0	0	0	0	0	0	0	0	0	0	0	0	3.44416525601283	0	3.1371420023966
870	0	0	0	0	0	0	0	0	0	0	0	0	0	0	1.63636469560131	0	0	0	0	0	0	0	0	0	0	0	0	0	0	0	0	0	1.61400576473423	0	0	0	0	0	0	0	0	2.47277274719977	0	0	0	4.30868154452268	0	0	0
876	0	0	0	0	0	3.38526796859803	0	0	0	0	0	0	0	0	0	0	0	0	0	0	0	0	0	0	0	0	0	2.56534894307818	2.79824261513141	0	0	0	0	0	0	0	0	0	0	0	0	0	0	0	3.0266203474999	0	3.28608110224068	0	3.09236063507322
878	0	0	1.74590375029747	0	0	0	0	0	0	0	0	0	0	0	0	0	0	0	0	0	0	0	0	0	2.47885933934541	0	0	0	2.19331621752377	0	0	1.50327870312745	0	0	0	0	1.87247299855116	0	0	2.02246977868227	0	0	0	0	0	0	0	2.05470060011711	0
890	0	0	2.92435401704693	1.25256569204847	0	0	2.13200983448885	0	0	0	0	0	0	0	0	0	0	0	0	0	0	0	0	0	0	0	1.36724738613335	0	0	0	2.14604393371579	0	2.6687125604343	0	0	0	0	0	0	2.02246977868227	0	0	0	0	0	0	0	0	0
896	0	0	0	0	0	0	0	0	0	0	0	0	0	0	0	0	0	0	0	0	0	0	0	0	0	0	0	0	0	0	0	3.34685932538478	0	0	0	0	3.10510187997459	0	0	0	0	0	0	0	0	0	0	0	0
897	0	0	0	0	0	0	0	0	0	0	0	2.33869297736677	0	0	0	0	0	0	0	0	0	0	3.20934614324536	0	3.46780688290033	0	0	0	0	0	0	0	0	0	0	0	0	0	0	5.03458622742293	0	0	0	0	0	0	0	0	0
900	0	0	3.50561346905587	0	0	0	0	0	0	0	0	0	0	0	0	0	0	0	0	0	0	3.00632960293668	0	0	0	3.45842316407304	0	0	0	0	0	0	0	0	0	2.82326152426762	0	0	0	0	0	0	0	0	2.55122306702915	0	0	0	0
908	0.902119691290831	0	0	0	0	2.51712686714743	0	0	0	0	0	0	0	0	0	0	0	1.72613480060241	0	0	0	0	0	0	0	0	0	1.45212681801406	3.31235865829374	0	0	0	0	0	0	0	0	0	0	0	0	0	1.7454271729144	0	1.44135405755023	0	2.30850224830929	0	1.65586281459926
909	0	0	0	0	0	2.66774017650561	0	0	0	0	0	0	0	0	0	0	0	0	1.77372414417632	0	0	0	0	0	0	0	0	2.06449328870113	2.52725577078222	0	1.65137441596373	0	0	0	0	0	1.71429775988665	1.82077704890115	0	0	0	0	0	0	2.40310160007514	0	2.9593521951212	0	3.1371420023966
913	0	0	0	0	0	0	0	0	0	0	0	2.21803635356724	0	0	0	0	0	0	0	0	0	0	0	0	0	0	0	0	0	3.37429895736776	0	0	0	2.80887795734383	0	2.82326152426762	2.74489777002788	0	0	0	0	0	0	0	0	0	0	0	0
915	0	0	0	0	1.85238485922554	0	1.77257249669957	0	0	0	0	0	0	0	1.98270734643717	0	0	1.91459632461682	0	0	0	2.00542707238433	0	0	2.79637660715994	0	1.53392938111154	0	2.09618066732263	0	0	1.07101946332002	0	2.49084531720398	1.71927175949403	1.52106718733729	0	0	0	1.10336011207347	2.11178556995809	0	0	0	0	0.923002600284838	2.30850224830929	0	1.98469300582915
916	0	0	0	0	0	3.38526796859803	0	0	0	0	0	0	0	0	0	0	0	0	0	0	0	0	0	0	0	0	0	3.58440579801663	3.55098277575218	0	0	0	0	0	0	0	0	0	0	0	0	0	0	0	3.38358818029647	0	3.55230719718404	0	0
917	0	0	0	0	0	3.09745153825514	0	0	0	0	0	0	0	0	0	0	0	0	0	0	0	0	0	0	0	0	0	2.93641982802765	3.35497192338041	0	0	0	0	0	0	0	0	0	0	0	0	0	2.27008916336774	0	2.61994563833576	0	0	0	0
930	0	0	0	0	0	0	0	0	0	0	0	0	0	0	0	0	0	0	0	0	0	0	0	0	0	0	0	0	0	0	0	0	0	0	0	0	0	0	0	0	0	0	0	0	0	0	0	0	0
940	0	0.937594343049746	0.957260566563955	0	0	1.53095156607105	0	0	0.811238356544832	0	0	0	0	0	1.42602417462419	0	0	0	0	1.35782696812869	0	0	0	0	1.24632880518139	1.54675806314417	0	1.72892827510079	2.36992659371373	0	0	1.50327870312745	0	0	1.10188587853058	0	1.71429775988665	0.883024907203987	0	1.54312066472759	0	0	0.912537158749661	1.57778489864811	1.94844907160249	0	1.70453948662686	0	0
942	0	2.22074079546529	0	0	2.91215453956995	2.86774084185337	0	0	2.56209839236942	0	0	2.21803635356724	0	0	0	0	0	0	2.54564957669633	2.04473573279847	0	0	0	0	0	0	0	2.8230133347235	0	0	0	2.33247801422827	0	0	0	0	0	0	0	2.57942856589252	0	0	0	0	0	0	2.22381770764053	0	2.16850190618727
944	0	0	0	0	0	3.34111165144854	0	0	0	0	0	0	0	0	0	0	0	0	0	0	0	0	0	0	0	0	0	0	0	0	0	0	0	0	2.66667411483644	0	0	0	0	0	0	0	3.11220950358603	0	3.70158171827707	0	3.40623833169029	0	0
957	0	0	0	2.03947445131223	0	0	0	0	0	0	0	0	1.32019928097061	0	0	0	0	0	0	0	0	0	0	2.51985791787946	0	0	2.35259610269774	0	0	0	0	0	0	0	0	0	2.0150068922388	0	0	0	0	0	2.08246216019197	0	0	0	1.57378298972817	0	0
961	0	0	0	0	0	0	0	0	0	0	0	0	0	0	0	0	0	2.48974976126368	0	0	2.15132007268944	0	0	0	0	0	0	0	0	0	0	0	0	0	0	0	0	0	1.1749570785387	0	0	0	0	0	0	0	0	0	0
962	0	0	0	0	0	0	0	0	0	0	0	0	0	0	0	0	0	0	0	0	0	0	0	0	0	0	0	0	0	2.61134533684747	5.94985482327053	0	0	0	0	0	0	0	0	0	0	0	0	0	0	0	0	3.38732426664862	0
965	0	0	0	0	0	3.09745153825514	0	0	0	0	0	0	0	0	0	0	0	0	0	0	0	0	0	0	0	0	0	2.8230133347235	3.31235865829374	0	0	0	0	0	0	0	0	0	0	0	0	0	0	0	2.68554292813016	0	0	0	0
966	0	0	0	0	0	0	0	0	0	0	2.4138660050684	0	0	0	0	0	2.27860337413627	0	0	0	1.44422729895384	0	0	0	0	0	0	1.84966572691557	0	0	0	0	0	2.08227695947786	2.37942306461102	1.52106718733729	0	0	0	1.54312066472759	2.24413858968419	0	0	2.16154765290437	0	0	0	0	0
967	0	0	0	0	0	2.8041056075289	1.55252517541943	0	0	0	0	0	0	0	0	0	1.72737509942865	0	0	0	0	0	0	1.6564456416935	0	0	0	0	2.8587215451253	0	0	0	0	0	0	0	0	0	0	0	0	0	2.17932369944456	0	0	0	2.30850224830929	0	3.18057509803259
968	0	0	0	0	0	2.98716328123462	0	0	2.65145791250806	3.38014270883266	2.81979202529583	0	0	0	0	0	0	0	0	0	0	0	0	3.44638727081257	0	0	0	2.98994633533608	0	0	0	0	0	0	0	0	0	0	0	0	0	0	0	0	0	0	0	0	0
970	0	0	0	0	2.5327585796937	2.43548160204593	2.54430059348678	0	0	2.73271612116485	0	0	0	0	0	0	0	2.48974976126368	3.04580368961313	0	0	0	0	0	0	0	0	2.06449328870113	0	0	0	0	0	0	0	3.00227454814006	0	0	0	2.90850986473925	0	0	1.4671260104273	0	0	2.45425137953162	0	0	0
971	0	0	0	0	0	1.68020029749408	0	0	0	0	0	0	0	0	0	0	0	0	0	0	0	0	0	0	0	0	2.05643011661772	2.69992584634906	2.91676682839159	0	0	0	0	0	0	0	0	0	0	0	0	0	1.12199052437861	0	0	0	2.53627766942238	3.08612366447091	2.94901886210964
972	0	0	0	0	0	0	0	0	2.73560391870798	0	0	0	0	0	0	0	0	0	0	0	0	0	0	0	0	2.5840381109664	0	3.43802171694854	3.47574308552411	2.61134533684747	0	0	0	0	0	0	0	0	0	0	0	0	0	0	0	0	2.85058626276134	0	2.78984789617067
973	0	0	0	0	0	1.17622223990352	0	0	0	0	0	0	0	0	0	0	0	0.94362959643232	0	0	0	0	0	0	0	0	0	3.04155775689838	1.47859799842328	0	0	0	0	0	0	0	0	0	0	0	0	0	0	0	2.74828687005022	0	2.79296528849052	0	2.61091268148115
977	0	0	0	0	0	0	0	0	0	0	0	0	0	0	0	0	0	0	0	0	0	0	0	0	3.40688864461108	0	0	0	0	0	0	0	0	0	0	0	0	0	0	0	0	0	0	0	3.53362533659146	0	3.58662519790527	0	3.26370503783233
978	0	0	0	0	0	1.53095156607105	0	2.05272814948494	0	0	0	0	0	0	0	0	0	0	0	0	0	0	0	0	0	0	0	2.06449328870113	2.73511700453181	0	0	0	0	0	0	0	0	0	0	0	0	0	1.61297687689075	0	2.68554292813016	0	0	0	2.73263372754939
986	0	0	0	0	0	0	0	0	0	0	0	3.47846760126236	3.37243500589888	0	0	0	0	0	0	0	0	0	0	0	0	0	0	0	0	0	0	0	0	0	0	0	0	0	0	0	0	0	0	0	0	0	0	0	0
991	1.66540383530265	0	1.74590375029747	0	0	0	0	0	1.86453658270488	0	0	0	0	0	0	2.40126326059046	0	0	0	0	2.48279349634675	0	0	0	0	1.8837139739408	0	2.25143857636147	0	2.27293374216431	0	0	0	0	0	0	2.47579506484619	0	1.63060865475928	0	0	0	0	0	0	0	0	0	0
995	0	0	0	0	0	0	0	0	2.56209839236942	0	0	0	0	0	2.69664345839156	0	0	0	0	0	0	0	0	0	0	0	0	0	0	0	0	0	0	0	0	0	0	0	0	0	0	0	0	0	0	0	0	0	0
1003	0	0	0	0	0	0	0	0	0	0	0	0	0	0	0	0	0	0	0	0	0	0	0	0	0	0	0	2.33654788416014	0	0	3.04972030937315	0	0	0	0	0	0	0	0	0	0	0	0	0	0	0	0	0	0
1004	0	0	0	0	0	0	0	0	0	0	0	0	0	0	0	0	0	0	0	0	0	0	2.22229796394021	0	0	0	0	2.88083061816758	3.51385336428799	0	2.14604393371579	0	0	2.49084531720398	0	0	0	0	0	0	0	2.47277274719977	0	0	2.47906245266834	0	3.06048991512928	0	0
1007	0	0	0	0	0	0	0	0	0	0	0	0	0	0	0	0	0	3.0681356372008	0	0	0	0	0	0	0	0	0	0	0	0	0	0	0	0	0	0	0	0	0	0	0	3.83183197036046	0	0	0	0	0	0	0
1008	0	0	0	1.44800742595745	0	2.43548160204593	0	0	0	0	0	0	0	0	0	0	0	0	0	1.17017552587396	0	0	0	0	0	0	0	1.45212681801406	2.36992659371373	0	0	0	0	1.51016636268797	0	0	0	0	0	0	0	0	0	0	1.71706775569497	0	2.85058626276134	0	2.25231053233431
1011	0	0	0	0	0	0	0	0	0	0	0	0	0	0	0	0	4.36776304440683	0	0	0	0	0	0	0	0	0	0	0	0	0	0	0	0	0	0	0	0	0	0	0	0	0	0	0	0	0	0	0	0
1016	0	0	0	0	0	0	0	0	0	0	0	0	0	0	0	0	0	0	0	0	0	0	0	0	0	0	2.35259610269774	0	0	0	0	0	0	0	3.54834709810858	0	0	0	0	0	2.24413858968419	0	0	0	0	0	0	0	0
1017	0	0	0	0	0	0	0	0	0	0	0	0	0	0	0	0	0	0	0	0	0	0	0	0	0	0	0	0	0	0	0	0	0	0	0	0	0	0	2.48855596763527	0	0	0	0	2.45061775117292	0	0	0	0	0
1021	0	0	0	0	0	0	2.41951934116688	0	2.13626569009108	0	0	0	0	3.36153685221107	0	0	0	0	0	0	0	0	3.20934614324536	3.12905232344421	0	0	0	0	0	0	0	0	0	2.98761340192157	0	0	0	0	0	0	0	0	0	0	2.14779925602714	0	0	0	0
1024	0	0	0	0	0	0	0	0	0	0	0	0	0	0	0	0	0	0	0	0	0	2.00542707238433	0	1.6564456416935	0	0	0	3.86785071570767	2.45073475848127	0	0	0	0	0	0	0	0	0	0	0	0	0	0	0	0	0	2.53627766942238	0	2.25231053233431
1025	0	0	0	0	0	0	0	0	0	0	0	0	0	0	0	0	0	0	0	0	0	0	0	0	0	0	0	0	0	0	0	0	0	0	0	0	0	0	0	0	0	0	0	0	0	0	0	0	0
1027	0	0	0	0	1.4545149594893	1.68020029749408	0	0	0	0	0.899795017673041	0	0	0	0	0	0	0	0	0	0	0	0	0	0	0	0	0	0	0	0	0	0	0	0	0	0	0	0	0	0	0	0	0	0	0	1.27024815007251	0	0
1031	0	0	0	0	0	0	0	0	0	0	0	2.98173406424353	0	0	0	0	3.89408904922013	0	0	0	0	0	0	0	0	0	0	0	0	0	0	0	0	0	0	0	0	0	2.68946327232803	0	0	0	0	0	0	0	0	0	0
1033	0	0	0	2.15594976701411	0	0	0	0	0	0	2.52654581449583	0	2.457073631121	0	0	0	0	0	0	0	0	1.81252402483179	0	2.8128451749722	0	0	0	0	0	0	0	0	0	0	0	0	0	2.38437876336899	0	0	2.11178556995809	0	1.30485458152842	0	0	0	0	0	0
1034	0	0	0	0	0	0	0	0	0	0	0	0	2.12705987544384	0	0	0	0	2.23064698784012	0	0	2.623752449916	0	0	0	0	0	0	2.25143857636147	2.52725577078222	0	0	0	0	2.7104563445641	0	0	0	0	0	0	0	0	0	2.45061775117292	2.68554292813016	0	0	0	0
1035	0	0	0	0	1.4545149594893	0	0	2.33587851824499	0	0	0	0	0	0	0	0	0	0	0	0	0	0	0	0	0	0	0	0	2.52725577078222	2.70854635649274	0	0	0	0	0	0	0	0	0	2.57942856589252	0	0	0	0	0	0	0	0	1.77399859367973
1043	0	0	0	0	0	0	0	0	0	0	0	2.64983938151634	2.35523238920209	0	0	0	0	0	0	0	0	0	0	0	0	2.98509153092089	0	2.56534894307818	0	0	0	2.52873188210236	0	0	0	0	0	0	0	0	0	1.80008864423302	0	0	0	0	0	0	2.25231053233431
1046	0	0	0	1.77384175371504	0	0	0	0	0	0	0	0	0	0	0	0	2.27860337413627	0	0	0	0	0	0	0	0	2.38612592974415	0	0	0	0	0	3.12207995224418	0	0	0	0	0	0	0	0	0	0	0	0	0	0	0	2.30545043433317	0
1049	0	0	0	0	0	0	0	0	0	0	0	0	2.8048845532333	0	0	0	0	0	0	0	0	0	0	0	0	0	0	0	3.65696033642143	0	0	0	0	0	0	0	0	0	0	0	0	0	0	0	0	0	0	0	3.09236063507322
1053	0	0	0	0	0	0	0	0	0	0	0	0	0	0	0	0	0	0	0	0	0	0	0	0	0	0	0	0	0	0	0	0	0	0	0	0	0	0	0	0	0	0	0	0	0	0	0	0	0
1056	0	0	2.10288268050798	0	0	0	0	0	0	0	0	0	0	0	0	0	0	0	0	0	0	0	0	0	0	0	0	0	0	0	0	0	0	0	0	0	2.97160911659418	0	3.02287956374567	0	2.24413858968419	2.57648161053722	0	0	0	0	0	0	0
1059	0	0	0	0	0	2.86774084185337	0	0	0	0	0	0	0	0	0	0	0	0	0	2.2482835088329	0	0	2.89066692063315	0	0	0	0	0	0	0	3.04972030937315	0	0	0	0	2.61884708972344	0	0	0	0	0	0	0	3.31222987185957	0	0	0	0	0
1064	0	0	0	2.36399616685453	0	0	0	0	2.25507312013111	0	0	0	0	0	2.78757488161179	0	0	2.89985760471404	0	0	0	0	0	2.8128451749722	0	0	0	0	0	2.39477307450507	0	0	0	0	0	2.50464119094149	0	0	0	1.87968175158344	0	0	0	0	0	0	0	0	0
1068	0	0	0	0	0	0	0	0	0	0	0	0	0	0	0	0	0	0	0	0	0	0	0	0	0	0	0	0	0	0	0	0	0	0	0	0	0	0	0	0	0	0	0	0	0	0	0	0	0
1073	0	0	0	0	0	0	0	0	0	0	0	0	0	0	0	0	0	0	0	0	0	0	0	0	0	0	0	0	0	0	0	0	0	0	0	0	0	0	0	0	0	0	2.43609911480667	0	0	0	0	0	0
1078	0	0	0	0	0	2.66774017650561	0	0	0	0	0	0	0	0	0	0	0	0	0	1.52385604551455	0	0	0	0	0	0	0	1.84966572691557	0	0	0	0	0	0	1.54130897132063	0	0	0	0	0	0	0	0	0	3.12447763011764	0	2.30850224830929	0	0
1082	0	0	0	0	0	0	0	0	0	0	0	0	0	0	0	0	0	0	0	2.34021185754551	0	0	0	0	0	0	0	0	0	2.27293374216431	0	2.78063758368183	0	0	0	0	3.03989896066968	0	0	2.66899897487836	0	2.47277274719977	0	0	0	0	0	0	0
1085	0	0	0	0	2.73489234990716	0	0	0	0	0	0	2.08636028480318	0	0	0	0	0	0	0	0	0	0	0	0	0	0	0	0	0	0	0	0	0	0	0	0	2.37365085751291	0	0	0	0	0	0	0	2.0515646795804	0	2.13385058943595	0	1.98469300582915
1086	0	0	0	0	0	2.8041056075289	0	0	0	0	0	0	0	0	0	0	0	0	0	0	0	0	0	0	0	0	0	0	0	0	0	0	0	0	0	0	0	0	0	0	0	0	0	0	3.63672620017232	0	3.24369695358298	0	2.54597102612701
1090	0	0	0	0	0	0	0	0	0	0	0	2.45003292063505	0	0	0	0	0	0	0	0	0	0	0	0	0	0	0	0	0	0	0	2.33247801422827	0	0	0	0	0	0	0	0	0	0	0	0	0	0	0	0	0
1093	0	0	0	1.25256569204847	0	2.43548160204593	0	0	0	0	0	0	0	0	0	0	0	0	0	0	0	0	0	0	0	0	0	1.84966572691557	1.99202988394567	0	0	0	0	0	0	0	0	0	0	0	0	0	0	0	1.71706775569497	0	1.57378298972817	0	1.22924793088595
1096	0	0	0	0	0	0	0	0	0	0	0	0	0	0	0	0	0	0	0	0	0	0	0	0	0	0	0	0	0	0	0	0	0	0	0	0	0	0	0	0	0	0	0	0	0	0	0	0	0
1101	0	0	0	0	0	0	0	0	2.25507312013111	0	0	1.94144781764489	0	0	0	0	0	0	0	0	0	0	0	0	0	0	0	2.25143857636147	0	0	0	1.83544202020927	0	1.9155756832059	0	0	0	0	0	0	0	0	0	0	0	0	0	0	0
1111	0	0	0	0	0	0	0	0	0	0	0	2.82530987429589	0	0	0	0	0	0	0	3.08786071267551	0	0	0	0	0	0	0	0	0	0	0	0	0	0	0	0	0	0	0	0	0	0	0	0	0	0	0	0	0
1116	0	0	2.25292374130653	0	0	4.01061070025125	0	0	0	0	0	0	0	0	0	0	0	0	0	0	3.26391357764582	0	0	0	0	0	0	0	0	0	2.27928993603112	2.52873188210236	0	0	0	0	0	0	0	0	0	0	0	0	0	0	0	0	0
1120	0	0	0	0	0	0	0	0	0	0	0	1.94144781764489	2.12705987544384	0	2.3833945562079	0	0	0	0	0	0	0	0	0	0	0	0	0	0	0	0	0	2.35671050382116	0	0	0	0	0	0	0	0	3.07848151919039	0	0	0	0	0	0	0
1132	0	0	0	0	0	0	0	0	0	0	0	2.55339242172029	0	0	0	0	0	0	0	0	0	0	0	0	0	0	1.81870584639413	0	0	0	0	0	0	0	0	0	2.14471639218092	0	0	0	0	0	0	0	0	0	0	0	0
1140	0	0	0	0	0	0	0	0	0	0	0	0	2.95168606221987	0	0	0	0	0	0	0	0	0	0	0	0	0	0	0	0	0	0	0	0	0	0	0	0	0	0	0	0	0	0	0	0	0	0	1.75100543068502	0
1142	0	0	0	0	0	2.43548160204593	2.41951934116688	2.20123877234882	0	0	0	0	0	0	0	0	0	0	0	0	0	0	0	0	0	0	0	2.63420601974101	1.99202988394567	0	0	0	0	0	0	0	0	0	0	2.66899897487836	0	0	0	0	0	0	2.67032277124004	0	2.61091268148115
1146	0	0	0	0	0	0	0	0	0	0	0	0	0	0	0	0	0	0	0	0	0	0	0	0	0	0	0	0	0	0	0	0	0	0	0	0	0	0	0	0	0	0	0	0	0	0	2.9593521951212	0	2.67305653365727
1150	0	0	0	0	0	0	0	0	0	0	0	0	0	0	0	0	0	0	2.21071061628881	0	0	0	0	0	0	0	0	0	0	0	0	0	0	0	0	0	0	0	0	0	0	0	0	0	0	0	0	0	0
1154	0	0	0	0	0	2.86774084185337	0	0	1.09225850785199	0	0	0	0	0	0	0	0	0	0	0	0	0	0	0	0	0	0	0.658740426860704	1.75803468148783	0	0	1.07101946332002	0	0	0	0	0	0	0	0	0	0	0	1.31546986208421	0	0	2.53627766942238	0	2.84487936066117
1156	0	0	0	0	0	1.93909327531018	0	0	0	0	0	0	0	0	0	0	0	0	0	0.700613162765652	1.44422729895384	0	0	0	0	0	0	0	0	0	0	0	0	0	0	0	0	0	0	0	0	0	0	0	1.71706775569497	0	2.13385058943595	1.57124421947338	2.16850190618727
1159	2.41793314247138	0	0	0	0	0	0	0	0	0	0	0	2.64143526980446	0	0	0	0	0	0	0	0	0	0	0	0	0	0	0	0	0	0	0	0	0	0	0	0	0	0	0	0	0	0	0	0	0	0	0	0
1161	0	0	0	0	0	0	0	0	0	0	0	0	0	0	0	0	0	0	0	0	0	0	0	0	0	0	0	3.43802171694854	0	0	0	0	0	0	0	0	0	0	0	0	3.39937552038326	0	0	0	0	0	0	0	0
1165	0	0	0.957260566563955	1.25256569204847	0	2.34893721522034	0	0	0	0	0	0	0	0	0	0	0	0	0	0	0	0	0	0	0	0	0	2.63420601974101	0	0	0	0	0	0	0	0	0	0	0	0	0	0	0	0	2.74828687005022	0	0	0	0
1166	0	0	0	0	0	2.05297446486505	0	0	0	0	0	0	0	0	0	0	0	1.91459632461682	0	0	0	0	0	1.44462006536519	0	0	0	0	3.07808165206192	0	0	0	0	0	0	0	0	0	0	0	0	0	0	0	0	0	2.03789773949664	0	2.54597102612701
1167	0	0	0	0	0	1.17622223990352	0	0	0	0	0	0	0	0	0	0	0	0	0	0	0	0	0	0	0	0	0	2.25143857636147	1.47859799842328	0	0	0	0	0	0	0	0	0	0	0	0	0	0	0	1.94844907160249	0	1.82442364216294	0	2.16850190618727
1168	0	0	0	0	0	0	0	0	0	0	0	0	0	0	0	0	0	0	0	0	0	0	0	0	0	0	0	2.98994633533608	0	0	0	0	0	0	0	0	0	0	0	0	0	0	0	0	0	0	0	0	2.78984789617067
1169	0	0	0	0	0.90328668478167	0	0	0	0	0	0	0	0	0	0	0	0	0	0	0	0	0	0	0	0	0	0	0	0	0	0	0	0	0	0	0	0	0	0	0	0	0	0	0	1.58578736926329	0	1.82442364216294	0	1.98469300582915
1174	0	0	0	0	0	0	0	0	0	0	0	0	0	0	0	0	0	0	0	0	0	0	0	0	0	0	0	0	0	0	0	0	0	0	0	0	0	0	0	0	0	0	0	0	0	0	3.10851855204319	0	0
1175	0	0	0	2.62875706634739	0	0	0	2.20123877234882	0	0	0	0	0	0	0	0	0	0	0	0	0	0	0	0	0	1.8837139739408	0	0	0	0	0	1.67889890143273	0	0	1.71927175949403	0	0	0	0	0	0	0	0	1.79966326509193	0	2.56762220734209	0	0	0
1181	2.01465310639238	0	0	0	0	0	0	0	0	0	0	0	0	0	0	0	0	0	0	0	0	0	0	3.05625803849228	0	1.54675806314417	0	0	0	0	0	0	0	0	0	0	0	0	0	0	0	0	0	0	0	0	0	0	0
1183	0	0	0	0	0	0	0	2.77567284561532	0	0	0	0	0	0	1.98270734643717	0	0	0	1.93454693851138	0	1.72023199226035	0	0	0	0	0	0	2.88083061816758	0	0	0	0	2.35671050382116	0	0	0	0	0	0	0	0	0	0	0	0	0	0	0	0
1185	0	2.22074079546529	0	0	0	1.53095156607105	0	0	0	0	0	0	0	0	0	1.43992206943115	0	1.25401440050967	1.14383577257365	1.17017552587396	0	0	0	0	0	0	0	0.658740426860704	0	0	0	0	0	0	0	0	1.53662025754223	0	0	0	0	0.869849359274571	0	0	0	0	1.93510553673084	0.479563529252025	1.22924793088595
1186	0	0	0	2.8523814336934	0	0	0	0	0	0	0	0	0	0	0	0	0	0	0	0	0	0	0	0	0	0	0	0	0	0	0	0	3.69530719749435	0	0	0	0	0	0	0	0	0	0	0	0	0	0	0	0
1187	0	0	0	0	0	2.73753347256003	0	0	0	0	0	0	0	0	0	0	0	0	0	0	0	0	0	0	0	0	0	0	0	0	0	0	0	0	0	0	0	0	0	0	0	0	0	0	0	0	0	0	2.47796772014262
1188	0	0	0	0	0	2.51712686714743	0	0	0	0	0	0	0	0	2.4955397988518	0	0	0	0	0	0	0	0	0	0	0	0	2.16099187667231	0	0	0	0	0	0	0	0	0	0	0	0	0	0	0	0	0	0	2.30850224830929	0	0
1189	0	0	0	0	0	0	0	0	3.38321521567151	0	0	0	0	3.12630531714507	2.69664345839156	0	0	0	0	0	0	0	0	0	0	0	0	0	0	0	0	0	0	0	0	2.91554280192105	0	0	0	0	3.28109437737879	0	0	0	0	0	0	0	0
1190	0	0	0	0	0	0	0	0	1.70670777307353	0	0	0	0	1.83887901039113	0	1.19206572111476	0	0	0	0	0	2.91316004740421	0	0	0	0	0	0	0	0	0	1.3032780377797	0	0	0	0	0	0	0	0	0	0.869849359274571	0	0	0	0	0	0	0
1195	0	0	0	0	0	0	0	0	0	0	0	0	0	0	0	0	0	0	0	0	0	0	0	0	0	0	0	0	0	0	0	0	0	0	0	0	0	0	0	0	0	0	0	0	0	0	0	0	0
1197	1.45292192088531	0	0	0	0	0	0	0	0	0	0	0	0	0	0	0	2.02915746037048	0	0	0	0	0	0	2.00480511282424	0	0	0	0	0	0	0	0	0	0	0	0	0	0	0	0	0	0	0	0	2.80841538072737	0	2.60485647697163	0	0
1198	0	0	3.24406142348135	0	0	0	0	0	0	0	0	0	0	0	0	0	0	0	0	0	0	0	0	0	0	0	0	0	0	2.96611849897191	0	0	0	0	0	0	0	0	0	0	0	0	0	0	0	3.44050455096619	0	2.70498364328604	0
1200	0	0	0	0	0	0	0	0	0	0	0	0	0	0	0	0	0	0	0	0	0	0	0	0	0	0	1.68333281041639	2.41691478651951	2.28432223352382	0	0	0	0	0	0	0	0	0	0	0	0	0	0	0	2.61994563833576	0	2.13385058943595	0	0
1204	0	0	0	0	0	0	0	0	0	0	0	0	0	0	0	0	0	0	0	2.34021185754551	0	0	0	0	0	0	0	0	0	0	2.973105811002	0	0	0	0	0	0	0	0	0	0	0	2.78290187833307	0	0	0	0	0	0
1206	0	0	0	0	0	0	0	0	0	0	0	0	0	0	0	0	0	0	0	0	0	0	0	0	0	0	0	0	0	0	0	0	0	0	0	0	0	0	0	0	0	0	0	0	0	0	2.73294685719327	0	0
1208	0	0	0	0	0	0	0	0	0	2.62678267641578	0	0	0	0	0	0	0	0	3.52153712057952	0	0	0	0	0	0	0	0	0	0	0	0	0	0	3.06930953759752	0	0	0	0	0	0	0	0	1.4671260104273	0	0	0	0	1.57124421947338	0
1210	0	0	0	0	0	1.36446213872592	0	0	0.811238356544832	0	0	0	0.806120266405965	0	0	0	0	0	0	0	0	0.587377053654456	0	1.6564456416935	0	0	0	1.72892827510079	1.75803468148783	0	0	0	0	0	0	0	0	0	0	0	0	0	0	0	2.32291788055826	0	1.93510553673084	0	1.98469300582915
1224	0	0	0	0	0	0	0	0	0	0	0	0	0	0	0	2.973105811002	0	2.23064698784012	0	0	0	0	0	1.84111448299445	0	0	0	0	0	0	0	0	0	0	0	0	0	0	0	0	0	0	0	0	0	0	0	0	1.88318867191613
1230	0	0	0	0	0	0	0	0	0	0	1.66197855453638	0	0	0	0	0	0	2.36600731317198	0	0	0	0	0	0	0	0	0	0	0	0	0	0	0	0	0	0	0	0	0	0	0	0	0	0	0	0	0	0	0
1231	0	0	0	0	0	0	0	0	0	0	0	0	2.55219738979353	0	0	0	0	2.60371195481016	0	0	0	2.46535105040558	0	0	0	0	0	0	0	0	0	0	0	0	0	0	0	2.49654145231668	0	0	0	0	0	0	0	0	0	0	0
1236	0	0	0	0	0	1.81544633441115	0	0	0	0	0	0	0	0	0	0	0	0	0	0	0	0	1.50242255253462	0	0	0	0	2.49304001128012	0	0	0	1.07101946332002	0	0	0	0	0	0	0	0	0	0	0	0	2.32291788055826	0	2.90599398011313	0	2.40659973782055
1237	0	0	0	0	0	0	0	0	1.52946738812945	0	0	0	0	0	0	1.83575964927676	1.54894952215036	0	1.38565369249775	0	0	0	0	0	0	0	0	0	0	0	0	0	0	0	0	0	0	0	0	0	0	0	0	0	0	0	0	0	0
1238	0	0	0	0	0	0	0	0	0	0.956931278108114	0	0	0	0	0	0	0	1.72613480060241	0	0	0	0	0	0	0	0	0	0	2.45073475848127	0	0	0	0	0	0	0	0.815949393967934	0	0	0	1.16725975952248	0	0	0	0	0	1.82442364216294	0	0
1241	0	0	0	0	0	0	0	0	0	0	0	0	0	0	0	0	0	0	0	0	0	0	0	0	0	0	0	0	0	0	0	0	0	0	0	0	0	0	0	2.9802576956066	0	0	0	0	0	0	0	0	0
1242	0	0	0	0	0	0	0	0	0	0	0	0	0	0	0	0	0	0	0	0	0	0	0	0	0	0	0	0	0	0	0	0	0	0	0	0	0	0	0	0	0	0	0	0	0	0	0	0	0
1244	0	0	2.25292374130653	0	0	0	0	0	0	0	0	0	0	0	0	0	0	0	0	0.954414511529833	0	0	0	0	2.6981025465829	0	0	0	0	0	0	0	0	0	0	0	0	0	0	0	0	0	0	0	0	0	0	0	0
1250	0	0	0	0	0	0	0	0	0	0	0	0	0	0	0	0	0	0	0	3.08786071267551	0	0	0	0	0	0	0	0	0	0	0	0	0	0	0	0	0	0	0	0	0	0	0	0	0	0	0	0	0
1253	0	0	0	0	0	0	0	0	0	0	0	0	0	0	0	0	0	0	0	0	0	0	0	0	0	0	0	0	0	0	0	0	0	0	1.54130897132063	0	0	0	0	0	0	0	0	0	0	1.48135820623248	0	0	0
1257	0	0	0	0	0	0	0	0	0	0	0	1.94144781764489	0	0	0	0	1.8861427742943	0	1.38565369249775	0	0	0	0	0	0	0	3.04736085418637	0	0	0	0	0	0	0	0	0	0	0	0	0	0	0	0	0	0	1.2290255136689	0	0	0
1260	0	0	0	0	0	0	0	0	0	0	0	0	0	0	0	0	0	0	0	0	0	0	0	0	0	0	0	2.8230133347235	2.91676682839159	0	0	0	0	0	0	0	0	0	0	0	0	0	0	0	3.0266203474999	0	0	0	2.33151671275751
1261	0	0	0	0	0	0	0	0	0	0	0	0	0	0	0	0	0	0	0	0	0	0	0	0	0	0	0	0	0	0	0	0	0	0	0	0	0	0	0	0	0	0	0	0	0	0	0	0	0
1262	0	0	0	0	0	3.2955610630575	0	0	0	0	0	0	2.64143526980446	0	0	0	0	0	0	0	0	0	0	0	0	0	0	2.25143857636147	0	0	0	0	0	0	0	0	0	0	2.86578189572212	0	0	0	0	0	2.47906245266834	0	0	0	0
1264	0	0	0	0	0	0	0	0	0	0	0	0	0	0	0	0	0	0	0	0	2.623752449916	1.81252402483179	0	0	0	0	0	0	2.19331621752377	0	0	0	0	0	0	0	0	0	0	0	0	0	0	0	0	0	2.13385058943595	0	0
1265	0	0	0	0	0	2.51712686714743	0	0	0	0	0	0	0	0	0	0	0	0	0	0	0	0	0	0	0	0	0	1.96107448809168	2.73511700453181	0	0	0	0	0	0	0	0	0	0	0	0	0	0	0	2.14779925602714	0	0	0	2.33151671275751
1276	0	0	0	0	0	0.959682544812512	0	0	0	0	0	0	0	0	0	0	0	0	0	0	0	0	0	0	0	0	0	1.10929864249081	0	0	0	0	0	0	0	0	0	0	0	0	0	0	0	0	0	0	0	0	0
1282	0	0	0	1.77384175371504	0	2.66774017650561	0	0	0	0	0	0	0	0	0	0	0	0	0	0	0	0	0	0	0	0	0	2.41691478651951	2.5999217004951	0	0	0	0	0	0	0	0	0	0	0	0	0	0	0	1.83739210537302	0	2.03789773949664	0	0
1283	0	0	0	0	0	3.09745153825514	0	0	0	0	0	0	0	0	0	0	0	0	0	0	0	0	0	0	0	0	0	0	0	0	0	0	0	0	0	0	0	0	0	0	0	0	0	0	2.47906245266834	0	0	0	0
1287	0	0	0	0	0	0	0	0	0	0	0	0	0	0	0	0	0	0	0	0	0	0	0	0	0	0	0	0	2.97256676987689	0	0	0	0	0	0	0	0	0	0	0	0	0	2.43609911480667	0	0	0	0	0	0
1288	0	0	0	0	0	0	0	0	0	0	0	0	0	0	0	0	0	0	0	0	0	0	0	0	0	0	0	0	0	0	0	0	0	0	0	0	0	0	2.78031450153725	0	0	2.76390113863466	0	0	0	0	0	3.15160481823552	0
1290	0	0	0	0	0	2.86774084185337	0	0	0	0	0	0	0	0	0	0	0	0	0	0	0	0	0	0	0	0	0	0	0	0	0	0	0	0	0	0	0	0	0	0	0	0	0	0	0	0	0	0	0
1291	0	0	0	0	0	0	0	0	0	0	3.06338340753459	0	0	0	0	0	0	0	0	0	0	0	3.52866986228346	0	0	0	0	0	0	0	0	0	0	0	2.83063478186083	0	0	0	0	0	3.01074415836081	0	0	0	0	0	0	0	0
1292	0	0	0	0	0	0	0	0	0	0	0	0	0	0	0	0	0	0	0	0	0	0	0	0	0	0	0	0	0	0	0	0	0	0	0	0	0	4.38125531899301	0	0	0	0	0	0	0	0	0	0	0
1294	0	2.22074079546529	0	0	2.29761670268927	0	0	0	0	0	0	0	0	0	0	0	0	0	2.33120590847537	0	0	0	0	0	0	2.48847311785957	0	0	0	0	0	0	0	0	0	0	0	0	0	0	0	0	0	0	0	0	0	0	0
1303	0	0	0	0	0	0	0	0	0	0	0	0	0	0	0	0	0	0	0	0	0	0	0	0	0	0	0	0	0	0	0	0	0	0	0	0	0	0	0	0	0	4.73615209551447	0	0	0	0	0	0	0
1304	0	0	0	0	0	0	0	0	0	0	0	0	0	0	0	0	0	0	0	0	0	0	0	0	0	0	0	0	0	0	0	0	0	0	0	0	0	0	0	0	0	0	0	0	0	0	2.79296528849052	0	3.22273874184493
1305	0	0	0	0	0	0.959682544812512	0	0	0	0	0	0	0	0	0	0	0	0	1.38565369249775	0	0	0	0	0	0	0	0	0	0	0	0	0	0	0	0	0	0	0	0	0	0	0	0	0	0	0	2.60485647697163	0	0
1306	0	0	0	0	0	0	0	0	0	0	0	2.74024072619907	1.85589423677507	0	0	0	0	0	0	0	0	0	0	0	0	0	0	1.96107448809168	0	0	0	0	0	0	0	0	1.87247299855116	0	0	0	0	0	0	0	0	0	0	0	2.67305653365727
1307	0	0	0	0	0	0	0	0	0	0	0	0	0	0	0	0	0	0	0	0	0	0	0	0	0	0	0	0	0	0	0	0	0	0	0	0	0	0	0	0	0	0	0	0	2.23801399128448	0	3.06048991512928	0	0
1311	0	0	0	0	0	0	0	0	0	0	0	0	0	0	0	0	0	0	0	0	0	0	0	0	0	0	0	1.96107448809168	0	0	0	0	0	0	1.71927175949403	0	0	0	0	0	0	0	0	0	2.14779925602714	0	1.93510553673084	0	2.16850190618727
1314	0	0	0	0	0	2.8041056075289	0	0	0	0	0	0	0	0	0	0	0	0	0	0	0	0	0	0	0	0	0	2.16099187667231	0	0	0	0	0	0	0	0	0	0	0	0	0	0	0	0	2.74828687005022	0	0	0	0
1322	0	0	0	0	0	2.15852023817006	0	0	0	0	0	0	0	0	0	0	0	0	0	0	0	0	0	0	0	0	0	0	2.66910242150802	0	0	0	0	0	0	0	0	0	0	0	0	0	0	0	0	0	0	0	0
1324	0	0	0	0	0	2.15852023817006	0	0	0	0	0	0	0	0	0	0	0	0	0	0	0	0	0	0	0	0	0	2.06449328870113	0	0	0	0	0	0	0	0	0	0	0	0	0	0	0	0	2.47906245266834	0	0	0	0
1325	1.45292192088531	1.24671070931263	0	0	0	2.43548160204593	0.975740635213701	0	0	0	0	0	0	0	0	0	0	0	0	0	0	0	0	0	0	0	0	1.96107448809168	2.28432223352382	0	0	0	0	0	0	0	0	0	0	0	0	0	0	0	1.94844907160249	0	2.30850224830929	0	1.52718366669444
1330	0	0	0	0	0	2.51712686714743	2.2829148592825	0	0	0	0	0	0	0	0	0	0	0	0	0	1.95181802820239	0	0	0	0	0	0	0	1.62507132819382	1.43486971972513	0	0	0	0	0	0	0	0	2.12244004483914	0	0	0	1.7454271729144	0	0	0	0	0	0
1332	0	0	0	0	0	0	0	0	0	0	0	0	0	0	0	0	0	0	0	0	0	0	0	0	0	0	0	0	0	0	0	0	0	0	0	0	0	0	0	0	0	0	0	0	0	0	0	0	0
1333	0	0	0	0	0	2.43548160204593	0	0	0	0	0	0	0	0	0	0	0	0	0	0	0	0	0	0	0	0	0	0	1.87977114316597	0	0	0	0	0	0	0	0	0	0	0	0	0	2.43609911480667	0	0	0	0	0	0
1336	0	0	0	0	0	0	0	0	0	0	0	0	0	0	0	0	0	0	0	0	0	0	0	0	0	0	0	0	0	0	0	0	0	0	0	0	0	0	0	0	0	0	0	0	0	0	0	0	0
1337	0	0	0	0	0	0	0	0	0	0	0	0	0	0	0	0	0	0	0	0	0	0	0	0	0	0	0	0	0	0	0	0	0	0	0	0	0	0	0	0	0	0	0	0	0	0	0	0	0
1338	0	1.71735487695674	0	0	1.66712235293837	0	0	0	0	0	0	1.14895522759519	2.12705987544384	0	0	0	0	1.72613480060241	0	0	0	0	0	0	2.07114338254904	0	0	0	0	0	0	0	0	0	0	0	0	0	1.63060865475928	0	0	1.16427661770547	0	0	0	0	0	0	0
1340	0	0	0	0	0	0	0	0	0	0	0	0	0	0	0	0	0	0	0	0	0	0	0	0	0	0	0	2.16099187667231	0	0	0	0	0	0	0	0	0	0	0	0	0	0	0	0	0	0	2.79296528849052	0	2.84487936066117
1341	0	0	0	0	0	2.73753347256003	0	0	0	0	0	0	0	0	0	0	0	0	0	0	0	0	0	0	0	0	0	0	2.09618066732263	0	0	0	0	0	0	0	0	0	0	0	0	0	0	0	2.97508452399022	0	2.73294685719327	0	0
1343	0	0	0	0	0	0	0	0	0	0	0	0	0	0	0	0	0	0	2.54564957669633	0	0	0	0	2.62427264226915	0	0	0	0	0	0	0	0	0	0	0	0	0	0	2.25507312013111	0	0	0	0	0	2.23801399128448	0	0	0	0
1344	0	0	0	2.70721357559486	0	0	0	2.20123877234882	0	0	0	0	0	0	0	0	0	0	0	0	0	0	0	2.72163772242974	0	0	0	0	0	0	0	0	0	0	0	0	0	0	0	0	0	0	0	0	0	0	0	0	0
1345	0	0	0	0	0	2.51712686714743	0	0	0	0	0	0	0	0	0	0	0	0	0	0	0	0	0	0	0	0	0	2.93641982802765	0	0	0	0	0	0	0	0	0	0	0	0	0	0	0	0	0	0	0	0	0
1348	0	0	0	0	0	0	0	0	0	0	0	0	0	0	0	0	0	0	0	0	0	0	0	0	0	0	0	0	0	0	0	0	0	0	0	0	0	0	0	0	0	0	0	0	0	0	0	0	0
1350	0	0	0	0	0	0	0	0	0	2.10236171762968	0	0	0	0	0	0	0	0	0	0	0	0	0	0	0	0	0	0	0	0	0	0	0	0	0	0	0	0	0	0	0	0	0	0	0	0	0	0	0
1352	0	0	0	0	2.16391347215134	0	0	0	0	0	0	0	0	0	0	0	0	0	0	0	0	0	0	0	0	0	0	0	2.5999217004951	0	0	0	0	0	0	0	0	0	0	0	0	0	0	0	2.14779925602714	0	0	0	2.40659973782055
1354	0	0	0	0	0	0	0	0	0	0	0	0	0	0	0	0	0	0	0	0	0	0	0	0	0	3.11875757195075	0	0	0	0	0	0	0	0	0	0	0	0	0	0	0	0	0	0	0	0	0	0	0
1357	0	0	0	0	0	2.51712686714743	0	2.77567284561532	0	0	0	0	0	0	0	0	0	0	0	0	0	0	0	0	0	0	0	0	0	0	0	0	0	0	0	0	0	0	0	0	0	0	0	0	0	0	0	0	0
1358	0	0	0	0	0	2.25686801948352	0	0	0	0	0	0	0	0	0	0	0	0	0	0	0	1.81252402483179	0	0	0	0	0	1.96107448809168	0	0	0	0	0	0	0	0	0	0	0	0	0	0	0	0	0	0	2.85058626276134	0	0
1359	0	0	0	0	0	2.15852023817006	0	0	0	0	0	0	0	0	0	0	0	0	0	0	0	0	0	0	0	0	0	1.45212681801406	0.674092350905349	0	0	0	0	0	0	0	0	0	0	0	0	0	0	0	2.14779925602714	0	2.46427554948457	0	1.77399859367973
1360	0	0	0	0	0	0	0	0	0	0	0	0	0	0	0	0	0	0	0	0	0	0	0	0	0	0	0	0	0	0	0	0	0	0	0	0	0	0	0	0	0	0	0	0	0	0	0	0	0
1361	0	2.07164644161075	0	0	0	0	1.55252517541943	0	0	0	0	0	0	0	0	0	0	0	0	0	0	0	0	0	0	0	0	0	0	0	0	1.3032780377797	0	0	0	0	0	0	0	1.7211934226208	0	0	0	0	0	0	0	0	0
1363	0	0	0	0	0	0	0	0	0	0	0	0	0	0	0	0	0	0	0	0	0	0	0	0	0	0	0	1.29087215921921	1.13171144603594	0	0	0	0	0	0	0	0	0	0	0	0	0	1.12199052437861	0	0	0	0	0	1.65586281459926
1368	0	0	0	0	0	0	0	0	0	0	0	0	0	0	0	0	0	0	0	0	0	0	0	0	0	3.60232299815732	0	3.47603358597443	0	0	0	0	0	0	0	0	0	0	0	0	0	0	0	0	3.42258547424011	0	0	0	0
1371	0	0	0	0	0	1.93909327531018	0	0	1.52946738812945	0	0	0	0	0	0	0	0	0	0	0	0	0	0	0	0	0	0	0	2.5999217004951	0	0	0	0	0	0	0	0	0	1.42069735369721	0	0	0	0	0	0	0	2.38849030828997	0	2.25231053233431
1372	0	0	0	0	0	1.36446213872592	0	0	0	0	0	0	0	0	0	0	0	1.50930164649885	0	0	0	1.0036203156787	0	0	0	0	0	0	3.75568289259771	0	0	0	0	0	0	0	0	0	0	0	0	0	0	0	0	0	0.645989523312678	0	0
1373	0	0	0	0	0	0	0	0	0	0	0	0	0	0	0	0	0	0	0	0	0	0	0	0	0	0	0	0	3.12807955321717	0	0	0	0	0	0	0	0	0	0	0	0	0	0	0	2.55122306702915	0	0	0	0
1374	1.66540383530265	0	0	0	0	0	0	0	1.70670777307353	0	0	0	0	0	0	0	0	0	0	0	0	0	0	2.15180123864933	0	0	1.1787612048338	1.96107448809168	1.62507132819382	0	0	0	0	0	0	0	0	0	0	0	0	0	0	0	0	0	0	0	0
1375	1.45292192088531	0	0	0	0	1.53095156607105	0	0	0	0	0	0	0	0	0	0	0	0	0	0	0	2.81355562662111	0	0	0	0	0	1.10929864249081	0	0	0	0	0	0	0	0	0	0	0	0	0	0	0	0	0	0	0	0	0
1380	0	0	0	0	0	0	0	0	0	0	0	0	0	0	0	0	0	0	1.93454693851138	0	0	0	0	0	0	0	0	0	0	0	0	0	0	2.98761340192157	2.15025172255524	0	0	0	1.42069735369721	0	0	0	0	1.79966326509193	1.83739210537302	0	0	0	0
1381	0	0	0	0	0	0	0	0	0	0	0	0	2.12705987544384	0	0	0	0	0	0	0	0	0	0	0	1.50071343241736	0	0	2.16099187667231	2.28432223352382	0	0	0	0	0	0	0	2.26371993449525	0	0	0	0	0	0	0	2.23801399128448	0	1.82442364216294	0	2.25231053233431
1382	0	0	0	0	0	0	0	0	0	0	0	0	0	0	0	0	0	0	0	0	0	0	0	0	0	0	0	2.76278188597034	2.91676682839159	0	0	0	0	0	0	0	0	0	0	0	0	0	0	0	2.14779925602714	0	0	0	0
1384	2.8240892328109	0	0	0	0	0	0	0	0	0	0	0	0	0	0	0	0	0	0	0	0	0	0	0	0	0	0	0	0	0	0	0	0	0	0	2.72467169957147	0	0	0	0	0	0	0	0	0	2.56762220734209	0	0	0
1388	0	0	0	0	1.85238485922554	1.68020029749408	1.55252517541943	0	0	0	0	0	0	0	0	0	0	0	0	0	0	0	0	0	0	0	0	1.84966572691557	2.19331621752377	0	0	0	0	0	0	0	0	0	0	0	0	0	0	0	0	0	1.93510553673084	0	1.77399859367973
1391	0	0	0	0	0	0	0	0	0	0	0	0	0	0	0	0	1.34530101543833	0	0	0	0	0	0	0	0	0	0	0	0	0	0	0	0	0	0	0	0	0	0	0	0	0	0	0	1.71706775569497	0	1.82442364216294	0	0
1392	0	0	0	0	0	0	0	0	0	0	0	0	0	0	0	0	0	0	0	0	0	0	0	0	0	0	0	0	0	0	0	2.52873188210236	0	0	0	0	0	0	0	0	0	0	0	0	0	0	0	0	3.18057509803259
1396	0	0	0	0	0	0	0	0	0	0	0	0	0	0	0	0	0	0	0	0	0	0	0	0	0	0	0	3.04155775689838	0	0	2.89219338149317	0	0	0	0	0	0	0	0	0	0	0	0	0	0	0	0	0	2.61091268148115
1397	0	0	0	0	0	0	0	0	0	0	0	0	0	0	0	0	0	0	0	0	0	0	0	0	0	0	0	2.16099187667231	1.99202988394567	0	0	0	0	0	0	0	0	0	0	0	0	0	2.08246216019197	0	0	0	0	0	0
1403	0	0	0	0	0	0	0	0	0	0	0	0	0	0	0	0	0	0	0	0	0	0	0	0	0	0	0	0	3.43659870579898	0	0	0	0	0	0	0	0	0	0	0	0	0	0	0	2.32291788055826	0	2.90599398011313	0	0
1407	0	0	0	0	0	3.19990415893518	0	0	0	0	0	0	0	0	0	0	0	0	0	0	0	0	0	0	0	0	0	0	0	0	0	0	0	0	0	0	0	0	0	0	0	0	0	0	1.44135405755023	0	1.27024815007251	0	2.78984789617067
1408	0	0	0	0	0	0	1.55252517541943	0	1.32736198093799	0	0	0	0	1.61440627861364	0	0	0	0	0	1.17017552587396	0	0	0	0	0	0	0	1.72892827510079	1.62507132819382	0	0	0	0	0	0	0	0	0	1.63060865475928	0	0	0	0	0	0	0	0	0	0
1412	0	0	0	0	0	2.59439808073077	0	0	0	0	0	0	0	0	0	0	0	0	0	0	0	0	0	0	0	0	0	2.33654788416014	0	0	0	2.10525978773845	0	0	0	0	0	0	0	0	0	0	0	0	0	0	0	0	0
1414	0	2.22074079546529	0	0	0	0	0	0	0	0	0	0	0	0	0	0	0	0	0	0	0	0	0	0	1.50071343241736	0	0	0	0	0	0	0	0	0	0	0	0	0	0	0	0	0	0	0	0	0	0	0	0
1415	0	0	0	0	0	2.05297446486505	0	0	0	0	0	0	0	0	0	0	0	0	0	0	0	0	0	1.6564456416935	0	0	0	0	3.43659870579898	0	0	0	0	0	0	0	0	0	0	0	0	0	1.12199052437861	0	0	0	0	0	0
1416	0	0	0	0	0.90328668478167	1.81544633441115	0	0	0	0	0	0	1.08593752476546	1.34845438939755	0	1.43992206943115	0	2.08125904276599	0	0	0	0	0	0	0	0	0	1.59715592363197	0	0	0	0	0	0	0	0	0	0	0	0	0	0	0	0	1.71706775569497	0	2.13385058943595	0	0
1418	0	0	0	0	0	0	0	0	0	0	0	0	0	0	0	0	0	0	0	0	0	0	0	0	0	0	0	0	0	2.79960983491061	0	0	3.38965306056363	0	0	0	0	0	0	0	0	0	0	0	0	0	0	0	0
1420	0	0	0	0	0	0	0	0	0	0	0	0	0	0	0	0	0	0	0	0	0	0	0	0	0	0	0	0	0	0	0	0	0	0	0	0	0	0	0	0	0	0	0	0	0	0	0	0	0
1423	0	0	0	0	0	0	0	0	0	0	0	0	0	0	0	0	0	0	0	0	0	0	0	0	0	0	0	2.16099187667231	0	0	0	0	0	0	0	0	0	0	0	0	0	0	0	0	0	0	0	0	2.9983989190955
1426	0	0	0	0	0	0	2.2829148592825	0	2.36483668635665	0	0.51893836539116	0	0	0	0	0.514264211474923	0.470102637515309	0	0	0	0	2.70656109490423	0	0	0	0	0.706562849436718	0	0	0	0	0.450984195685235	0.497945600963489	2.60482552729753	0	0	1.87247299855116	0.508042229881526	0	0.467642995934428	0.501089943466136	0	0.371968777386958	0	0	0.923002600284838	0	2.30545043433317	0
1427	0	0	0	0	0	3.42811284083389	0	0	0	0	0	0	0	0	0	0	0	0	0	0	0	0	0	0	0	0	0	0	0	0	0	0	0	0	0	0	0	0	0	0	0	2.57648161053722	0	3.44963510040893	0	0	0	0	0
1428	0	0	0	0	0	0	0	0	0	0	0	3.36938490094102	0	0	0	0	0	0	0	3.08786071267551	0	0	0	0	0	0	0	0	0	0	4.27913082987812	0	0	0	0	0	0	0	0	0	0	0	0	0	0	3.60889400985678	0	0	0
1429	0	0	0	0	0	0	0	0	0	0	0	0	0	0	0	0	0	0	0	0	0	0	0	0	0	0	1.94245891551009	3.18616010417711	2.28432223352382	0	0	0	0	0	0	0	0	0	0	0	0	0	1.97862634920743	0	0	0	0	0	0
1435	0	0	0	0	0	0	0	0	0	0	0	0	0	0	0	0	0	0	0	0	0	0	0	0	0	0	0	0	0	0	0	0	0	0	0	0	0	0	0	2.75333194739046	0	2.57648161053722	0	0	0	0	0	2.51900367409471	0
1437	0	0	0	0	0	3.09745153825514	0	0	0	0	0	0	0	0	0	0	0	0	0	0	0	0	0	3.38826012257307	0	0	0	0	0	0	0	0	0	0	0	0	0	0	0	0	0	0	0	0	0	0	0	0	0
1438	0	0	0	0	0	0	0	0	0	0	0	0	0	0	0	0	0	0	1.38565369249775	0	1.44422729895384	0	0	0	0	0	0	2.16099187667231	1.31555552838538	0	0	0	0	0	0	0	1.09807212278793	0	0	0	0.872288831811456	0	0	0	0	0	1.57378298972817	0	1.22924793088595
1441	0	0	0	0	0	0	0	0	0	0	0	0	0	0	0	0	0	0	0	0	0	0	0	0	0	0	0	1.10929864249081	0	0	0	0	0	0	0	0	0	0	1.1749570785387	0	0	0	0	0	2.0515646795804	0	0	0	0
1442	0	0	0	0	0	0	0	0	0	0	0	0	0	0	0	0	0	0	0	0	0	0	0	0	0	0	0	0	0	0	0	0	0	0	0	0	0	0	0	0	0	0	0	0	0	0	0	0	1.77399859367973
1446	0	0	0	0	0	2.05297446486505	0	0	1.32736198093799	0	0	0	0	0	0	0	0	0	0	0	0	0	0	0	0	0	0	1.45212681801406	1.87977114316597	0	0	0	0	0	0	0	0	0	0	0	0	0	0	0	1.2808357688521	0	2.03789773949664	0	1.22924793088595
1447	0	0	0	0	0	0	0	0	0	0	0	0	0	0	0	0	0	0	0	3.08786071267551	0	0	0	0	0	0	0	0	0	0	0	0	0	0	0	0	0	0	0	0	0	0	0	0	0	0	0	0	0
1449	0	0	0	0	0	0	0	0	0	0	0	0	0	0	0	0	0	0	3.04580368961313	0	0	0	0	0	0	0	0	0	0	0	0	0	0	0	0	0	0	0	0	0	0	2.36102727618586	0	0	0	0	0	0	0
1450	0	0	0	0	0	0	0	0	0	0	0	0	0	0	0	0	0	0	0	0	0	0	0	0	0	0	0	0	0	0	0	3.12207995224418	0	0	0	0	0	0	0	0	0	0	0	0	0	0	0	0	0
1452	0	0	0	1.77384175371504	0	1.68020029749408	0	0.925760298774312	0	0	0	0	0	0	0	0	0	1.25401440050967	0	0	0	0	0	1.84111448299445	0	0	0	1.72892827510079	2.36992659371373	0	0	0	0	0	0	0	0	0	0	0	0	0	0	0	0	0	0	0	0
1453	0	0	0	0	0	0	0	0	0	0	0	1.14895522759519	0	0	0	0	0	0	1.77372414417632	2.15009643034385	0	0	0	0	0	0	0	0	0	0	0	0	1.4053414303509	0	0	0	0	0	0	0	0	0	0	0	0	0	0	0	0
1454	0	0	0	2.70721357559486	0	0	0	0	0	0	0	0	0	0	0	0	0	0	0	0	0	0	0	0	0	0	0	0	2.36992659371373	0	0	0	0	0	0	0	0	0	0	0	0	0	0	0	0	0	0	0	0
1457	0	0	0	0	0	0	0	0	0	0	0	0	0	0	0	0	0	0	0	0	0	0	0	0.896043682087096	0	0	0	0	0	0	0	0	0	0	0	0	0	0	0	2.15238967508023	0	0	0	0	0	0	0	0	0
1458	0	0	0	0	0	0	0	0	0	0	0	0	0	0	0	0	0	0	0	0	0	0	0	0	0	0	0	0	0	0	0	0	0	0	0	0	0	0	0	0	0	0	0	0	2.74828687005022	0	0	0	0
1462	0	0	0	0	0	1.93909327531018	0	0	0	0	0	0	0	0	0	2.27928993603112	0	0	0	0	0	2.32771624724877	1.24785791385649	0	0	0	0	1.84966572691557	0	0	0	0	0	0	0	0	0	0	0	0	0	0	0	0	2.0515646795804	0	1.70453948662686	0	0
1463	0	0	0	0	0	0	0	0	0	0	0	0	0	0	0	2.8064719997284	0	0	0	0	0	0	0	0	0	0	0	0	0	0	0	0	0	0	0	0	0	0	0	0	0	1.61761829591126	0	0	0	0	0	0	0
1464	0	0	0	0	0	0	0	0	0	0	0	0	0	0	0	0	0	0	0	0	0	0	0	0	0	0	0	2.56534894307818	2.09618066732263	0	0	0	0	0	0	0	0	0	0	0	0	0	1.30485458152842	0	0	0	1.09059900594282	0	1.38589313282985
1465	0	0	0	0	0	0	0	0	0	0	0	0	0	0	0	0	0	0	0	0	0	0	0	0	0	0	0	0	2.28432223352382	0	0	0	0	0	0	0	0	0	0	0	0	0	0	0	0	0	1.82442364216294	0	0
1467	0	0	0	0	1.85238485922554	1.81544633441115	0	0	0	0	0	0	0	0	0	0	0	0	0	0	0	0	0	0	0	0	0	0	0	0	1.99922747251654	0	0	0	0	1.52106718733729	0	0	0	1.33993182774588	0	0	1.12199052437861	0	1.58578736926329	0	0	0	0
1476	0	0	0	0	0	0	0	0	0	0	0	3.12284479856562	0	0	0	0	0	0	0	0	0	0	0	0	0	0	0	0	0	0	0	0	0	0	0	0	2.74489777002788	0	0	0	0	0	0	0	0	0	0	0	0
1478	0	0	0	0	0	0	0	0	0	0	0	0	0	0	0	0	0	0	0	0	0	0	0	0	0	1.8837139739408	0	1.45212681801406	2.09618066732263	0	0	0	0	1.51016636268797	0	0	0	0	0	0	0	0	1.7454271729144	0	0	0	0	0	0
1483	0	0	0	0	0	0	0	0	0	0	0	0	0	0	0	0	0	1.50930164649885	0	0	0	0	0	0	0	0	0	0	2.79824261513141	0	0	0	0	0	0	0	0	0	0	0	0	0	0	0	1.94844907160249	0	0	0	0
1485	0	1.90534913697356	0	0	0	0	0	0	0	0	0	0	0	0	0	0	0	0	0	0	1.10262247877428	0	0	0	0	0	0	0	1.75803468148783	0	0	0	0	0	0	0	0	0	0	0	0	0	0	0	1.58578736926329	0	0	0	1.52718366669444
1488	0	0	0	0	0	0	0	0	0	0	0	2.33869297736677	2.35523238920209	0	0	0	0	0	0	0	0	0	0	0	0	2.27595984759707	0	0	0	0	0	0	0	0	0	0	0	0	0	0	0	0	0	2.89755273102918	0	0	0	0	0
1497	0	0	0	0	0	0	0	0	0	0	0	0	0	0	0	0	0	0	0	0	0	0	0	0	0	0	0	0	0	3.37429895736776	0	0	0	0	0	0	0	0	0	0	0	0	0	0	2.55122306702915	0	0	0	0
1498	0	0	0	0	0	2.25686801948352	0	0	0	0	0	0	0	0	0	0	0	0	0	0	0	0	0	0	0	0	2.26046809319583	0	0	0	0	0	0	0	0	0	0	0	0	0	0	0	0	0	0	0	0	0	0
1499	1.20364883673503	0	0	1.02643594292201	1.20506904572351	0	0	0	0	0	0	0	0	0	0	0	0	0	0	0	0	0	0	0	0	0	0	1.10929864249081	2.28432223352382	0	0	0	0	0	0	0	0	0	0.878587576439222	0	0	0	0	0	1.44135405755023	0	0	0	1.22924793088595
1500	0	0	0	0	0	0	0	0	0	0	0	0	1.32019928097061	0	0	0	0	0	0	0	0	0	0	0	0	0	0	0	1.87977114316597	0	0	0	0	0	0	0	0	0	0	0	0	0	0	0	0	0	1.4299836404719	1.12628919749732	0
1501	0	0	0	0	0	0	0	0	0	0	0	0	0	0	0	0	0	0	0	0	0	0	0	0	0	2.15668065726811	0	2.25143857636147	0	0	0	0	0	0	0	0	0	0	0	0	0	0	0	2.45061775117292	1.83739210537302	0	0	0	2.07952278712113
1502	0	0	0	0	0	0	0	0	0	0	0	0	0	0	0	0	0	0	0	0	0	0	0	0	0	0	0	0	0	0	0	0	0	0	0	0	0	0	0	0	0	0	0	0	0	0	0	0	0
1508	0	0	0	1.44800742595745	0	0	0	0	0	0	0	0	0	0	0	0	0	0	0	0	0	0	0	0	0	0	0	0	0	0	0	0	0	0	0	0	0	0	0	0	0	0	0	0	2.23801399128448	0	2.30850224830929	0	1.38589313282985
1510	0	0	0	0	0	0	0	0	0	0	0	0	0	0	0	0	0	0	0	0	0	0	0	0	0	0	2.16205319694976	0	2.09618066732263	0	0	0	0	0	0	0	0	0	0	0	0	0	0	0	0	0	0	0	0
1511	0	0	0	0	0	0	0	0	0	0	0	0	0	0	0	0	0	0	0	0	1.72023199226035	0	0	0	0	0	0	0	0	0	0	0	0	0	0	0	0	0	0	0	0	0	0	0	2.47906245266834	0	0	0	0
1514	0	0	0	1.02643594292201	0	0	0	0	0	0	0	0	0	0	0	0	0	1.50930164649885	0	0	0	0	0	0	0	0	0	1.59715592363197	1.31555552838538	0	0	0	0	0	0.819041808001332	0	0	0	0	0	0	0	0	0	0	0	0	0	1.38589313282985
1516	0	0	0	0	0	0	0	0	0	0	0	0	1.85589423677507	0	0	0	0	0	0	2.4266317873041	0	0	0	0	1.50071343241736	0	1.68333281041639	0	0	0	1.99922747251654	0	0	0	0	0	0	0	0	0	0	0	0	0	0	0	0	0	0
1518	0	0	0	0	0	0	0	0	0	0	0	0	0	0	0	0	0	0	0	0	0	0	0	0	0	0	3.47386281253957	0	0	0	0	0	0	0	0	0	0	0	0	0	0	0	0	0	0	0	0	0	0
1524	0	0	0	3.10510187997459	0	0	0	0	0	0	0	0	0	0	0	0	0	0	0	0	0	0	0	0	0	0	2.16205319694976	0	0	2.61134533684747	0	0	0	0	0	0	0	0	0	0	0	0	0	0	0	0	0	0	0
1527	0	0	0	0	0	0	0	0	2.65145791250806	0	0	0	0	0	0	0	0	0	0	0	0	0	0	0	0	0	0	0	0	0	0	0	0	0	0	0	0	0	0	0	0	0	0	0	0	0	0	0	0
1531	0	0	0	2.15594976701411	0	0	0	0	0	0	0	0	0	0	0	0	0	0	0	2.4266317873041	0	0	0	0	0	0	0	2.41691478651951	0	0	0	0	0	0	0	0	0	0	0	0	0	0	0	0	0	0	0	0	0
1533	0	0	0	0	0	0	0	0	0	0	0	0	0	0	0	0	0	0	0	0	0	0	0	0	0	0	0	2.16099187667231	2.19331621752377	0	0	0	0	0	2.02039033809835	0	0	0	0	0	0	0	0	0	0	0	0	0	0
1535	0	0	0	0	0	0	0	0	0	0	0	0	0	0	0	0	0	0	0	0	0	0	0	0	0	0	0	0	0	0	0	0	0	0	0	0	0	0	0	0	0	0	0	0	0	0	3.01080713501799	0	2.9983989190955
1537	0	0	0	0	0	2.59439808073077	0	0	0	0	0	0	0	0	0	0	0	0	0	0	0	0	0	1.44462006536519	0	0	0	1.72892827510079	0	0	0	0	0	0	0	0	0	0	0	0	0	0	0	0	2.23801399128448	0	2.13385058943595	0	0
1542	0	0	0	0	0	0	1.55252517541943	0	0	0	0	0	0	0	0	1.83575964927676	0	0	0	0	1.44422729895384	0	0	1.44462006536519	0	0	0	0	0	0	0	0	0	0	0	0	0	0	0	0	0	0	0	1.57778489864811	0	0	0	0	0
1546	0	0	0	0	0	0	0	0	0	0	0	0	0	0	0	0	0	0	0	0	0	0	0	0	0	0	0	0	0	0	0	0	0	0	0	0	0	0	0	0	0	0	0	0	0	0	0	0	0
1548	0	0	0	0	0	1.68020029749408	0	0	0	0.956931278108114	0	0	0	0	0	0	0	0	0	0	0	0	0	0	0	0	0	1.45212681801406	0	0	0	0	0	0	0	0	0	0	0	0	0	0	0	0	0	0	1.27024815007251	0	1.22924793088595
1550	0	0	0	0	0	0	0	0	0	0	0	0	0	0	0	0	0	0	0	0	0	0	0	0	0	0	0	0	0	0	0	0	0	0	0	0	0	0	0	0	0	0	0	0	0	0	0	0	0
1552	0	0	0	0	0	0	0	0	0	2.38827058971606	0	0	0	0	0	0	0	0	0	0	0	0	0	0	0	0	0	0	0	0	0	0	1.95806613089484	0	2.26938308560509	0	1.53662025754223	1.82077704890115	0	0	0	0	0	0	0	0	0	0	0
1554	0	0	0	0	0	0	0	0	0	0	0	0	0	0	0	0	0	0	0	0	0	0	0	0	0	0	0	2.8230133347235	0	0	0	0	0	0	0	0	0	0	0	0	0	0	0	0	0	0	2.03789773949664	0	2.16850190618727
1555	0	0	0	0	0	0	0	0	0	0	0	0	0	0	0	0	0	0	0	0	0	0	0	0	0	0	0	2.8230133347235	0	0	0	0	0	0	0	0	0	0	0	0	0	0	0	0	0	0	0	0	0
1557	0	0	0	0	0	0	0	0	0	0	0	0	0	0	0	0	0	0	0	0	0	0	0	0	0	0	0	0	0	0	0	0	0	0	0	0	0	0	0	0	0	0	0	0	0	0	0	0	0
1560	0	0	0	0	0	0	0	0	0	0	0	0	0	0	1.81990431465884	0	0	0	0	0	0	0	0	0	0	0	0	0	0	0	0	0	0	0	1.33826335516875	0	0	0	0	1.87968175158344	1.41203875564901	0	0	0	0	0	0	0	0
1562	0	0	0	0	0	0	0	0	0	0	0	0	0	0	0	0	0	0	0	0	0	0	0	0	0	0	0	0	0	0	0	0	0	0	3.11142174827493	0	0	0	0	0	0	0	0	0	0	0	0	0	0
1564	0	0	0	0	0	1.36446213872592	0	0	0	0	0	0	0	0	0	0	0	0	0	0	0	0	0	0	0	0	0	2.41691478651951	0	0	0	0	0	0	0	0	0	0	0	0	0	0	0	0	1.83739210537302	0	1.4299836404719	0	1.98469300582915
1565	0	0	0	0	0	0	0	0	0	0	0	0	0	0	1.63636469560131	0	0	0	0	0	0	0	0	0	2.22022231622563	0	0	0	0	0	0	0	2.8445899926974	0	0	0	0	0	0	0	0	0	0	1.99192268162658	0	0	0	0	0
1570	0	0	0	0	0	0	0	0	0	0	0	0	0	0	0	0	0	0	0	0	0	0	0	0	0	0	0	0	0	0	0	0	0	0	0	0	0	0	0	0	0	0	0	0	0	0	0	0	0
1572	0	0	0	0	0	2.15852023817006	0	0	0	0	0	0	0	0	0	0	0	0	0	0	0	0	0	0	0	0	0	1.45212681801406	0	0	0	0	0	0	0	0	0	0	0	0	0	0	0	0	1.10019560611014	0	1.27024815007251	0	1.88318867191613
1574	0	0	0	0	0	0	0	0	0	0	0	0	0	0	0	0	0	0	0	0	0	0	2.70033799453514	0	0	0	0	0	0	0	0	0	0	0	0	0	0	0	0	0	0	0	0	0	0	0	0	2.78969305282112	0
1575	0	0	0	0	0	0	0	0	0	0	0	0	0	0	0	0	0	0	0	0	0	0	0	0	0	0	0	0.658740426860704	1.13171144603594	0	0	0	0	0	0	0	0	0	0	0	0	0	0	0	0	0	0	0	0
1576	0	0	0	0	0	0	0	0	0	0	0	0	0	0	0	0	0	0	0	0	0	0	0	0	0	0	0	0	0	0	0	0	0	0	0	0	0	0	0	0	0	0	0	0	0	0	0	0	2.54597102612701
1577	0	1.24671070931263	0	0	0	0	0	0	0	0	1.44974715356649	0	0	0	0	0	0	0	1.38565369249775	0	0	0	0	0	0	0	0.396110995937206	0	0	0	1.19206572111476	0	0	0	0	0	0	0	0.878587576439222	0.820237616105341	0	0	0	0	0	0	0	0	0
1579	0	0	0	1.77384175371504	0	0	0	0	0	0	0	0	0	0	0	0	0	0	0	0	0	0	0	0	0	0	0	0	0	0	0	0	0	0	0	0	0	0	0	0	0	0	1.4671260104273	0	0	0	0	0	0
1582	0	0	0	0	0	1.53095156607105	0	1.23237075534527	0	0	0	0	0	0	0	0	0	0	0	0.954414511529833	0	0	0	0	0	0	0	1.29087215921921	1.87977114316597	0	0	0	0	0	0	0	0	0	0	0	0	0	1.12199052437861	0	0	0	0	0	1.22924793088595
1583	0	0	0	0	0	0	0	0	0	0	0	0	0	0	0	0	0	0	0	0	0	0	0	2.8128451749722	0	0	0	1.59715592363197	0	0	0	0	0	0	0	0	0	0	0	0	0	0	0	0	0	0	0	0	0
1586	0	0	0	1.02643594292201	0	0	0	0	0	0	0	0	0	0	0	0	0	0	0	0	0	0	0	0	0	0	0	0	1.99202988394567	0	0	0	0	0	0	0	0	0	0	0	0	0	0	0	0	0	1.4299836404719	0	1.05349920984297
1587	0	0	0	0	0	0	0	0	0	0	0	0	0	0	0	0	0	0	0	0	0	0	2.35745524330566	0	0	0	0	0	0	0	0	0	0	0	2.97784859050136	0	0	0	0	0	0	0	0	0	0	0	0	0	0
1588	0	0	0	0	0	0	0	0	0	0	0	2.45003292063505	0	0	0	0	0	0	1.93454693851138	0	0	0	0	0	0	0	0	0	0	0	0	0	0	1.51016636268797	0	0	0	0	0	0	0	0	0	0	0	0	0	0	0
1589	0	0	0	0	0	0	0	0	0	0	0	0	0	0	0	0	0	0	0	0	0	0	0	0	0	0	0	2.06449328870113	0	0	0	0	0	0	0	0	0	0	0	0	0	0	0	0	0	0	1.4299836404719	0	0
1590	0	0	0	0	0	0	0	0	0	0	0	0	0	0	0	0	0	1.50930164649885	0	0	0	0	0	0	0	0	0	0	2.45073475848127	0	0	0	0	1.25478850148038	0	0	0	0.883024907203987	0	0	0	0	0	0	0	0	0	0	1.22924793088595
1600	0	0	0	0	0	0	0	0	0	0	0	0	2.457073631121	0	0	0	0	0	0	0	0	0	0	0	0	0	0	0	0	0	0	0	0	0	0	0	0	0	0	0	0	0	2.17932369944456	0	0	0	0	0	0
1601	0	0	0	0	0	0	0	0	0	0	0	0	0	0	0	0	0	0	0	0	0	0	0	0	0	0	0	1.29087215921921	0	0	0	0	0	0	0	0	0	0	0	0	0	0	0	0	1.94844907160249	0	0	0	0
1603	0	0	0	0	0	0	0	0	0	0	0	0	0	0	0	0	0	0	0	0	0	0	0	0	0	0	0	0	0	0	0	0	0	0	0	0	0	0	0	0	0	0	0	0	0	0	2.67032277124004	0	0
1609	0	0	0	0	0	0	0	0	0	0	0	0	1.85589423677507	0	0	1.99922747251654	0	0	0	0	0	0	0	0	0	0	0	0	0	0	0	0	0	0	0	0	0	0	0	0	0	0	0	0	0	0	0	0	0
1610	0	0	0	0	0	0	0	0	0	0	0	0	0	0	0	0	0	0	0	1.80767701690855	0	0	0	2.15180123864933	0	0	0	0	0	0	0	0	0	0	0	0	0	0	0	0	0	0	0	0	0	0	0	0	0
1611	0	0	0	0	0	0	0	0	0	0	0	0	0	0	0	0	0	0	0	0	0	0	0	2.62427264226915	0	0	0	0	2.09618066732263	0	0	0	0	0	0	0	0	0	0	0	0	0	0	0	0	0	0	0	2.33151671275751
1613	0	0	0	0	0	1.17622223990352	0	0	0	0	0	0	0	0	0	0	0	0	0	0	0	0	0	0	0	0	0	1.59715592363197	0	0	0	0	0	0	0	0	0	0	0	0	0	0	0	0	0.893655909148699	0	1.27024815007251	0	1.98469300582915
1616	0	0	0	0	0	0	0	0	0	0	0	0	0	0	0	0	0	0	0	0	0	0	0	0	0	0	0	0	0	0	3.04972030937315	0	0	0	0	0	0	0	0	0	3.01074415836081	0	0	2.5759849046019	0	0	0	0	0
1622	0	0	0	0	0	0	0	0	0	0	0	0	0	0	0	0	0	3.89243139287548	0	0	0	0	0	0	0	0	0	0	0	0	0	0	0	0	0	0	0	0	0	0	0	0	0	0	0	0	0	0	0
1625	0	2.69866096577376	0	0	0	0	0	0	0	0	0	0	0	0	0	0	0	0	0	0	0	0	0	0	2.47885933934541	0	0	0	0	0	0	0	0	0	0	0	0	0	0	0	0	0	0	0	0	0	0	0	2.61091268148115
1629	0	0	0	0	0	0	0	0	0	0	1.66197855453638	0	0	0	0	0	0	0	0	0	0	0	0	0	0	0	0	0	0	0	0	1.83544202020927	0	0	0	0	1.53662025754223	0	0	1.7211934226208	0	0	0	0	0	0	0	0	0
1631	0	0	0	0	0	0	0	0	0	0	0	0	0	0	0	0	0	0	0	0	0	0	0	0	0	0	0	0	0	0	0	0	0	0	0	0	0	0	0	0	0	0	0	0	0	0	0	0	0
1634	0	0	0	0	0	2.34893721522034	0	0	0	0	0	0	0	0	0	0	0	0	0	0	0	0	0	0	0	0	0	2.33654788416014	0	0	0	0	0	0	0	0	0	0	0	0	0	0	0	0	2.61994563833576	0	0	0	0
1643	0	1.24671070931263	0	0	0	0	0	0	0	0	0	0	2.8048845532333	0	0	0	0	0	0	0	0	0	0	0	0	0	0	0	0	0	0	0	0	0	0	0	0	0	0	0	0	0	0	0	0	0	0	0	0
1644	0	0	0	0	0	0	0	0	0	0	0	0	0	0	0	0	0	0	0	2.58533827105665	0	0	0	0	0	0	0	0	0	0	0	0	0	0	0	0	0	0	0	0	0	0	0	0	0	0	0	0	0
1649	0	0	0	0	0	1.36446213872592	0	0	0	0	0	0	0	0	0	0	0	0	0	0	0	0	0	0	0	0	0	1.84966572691557	0	0	0	0	0	0	0	0	0	0	0	0	0	0	0	0	1.2808357688521	0	1.70453948662686	0	1.22924793088595
1651	0.902119691290831	0	0	0	0	0	0	0	0	0	0	0	1.08593752476546	0	0	0	0	0	0	0	0	1.58978757224514	0	0	0	0	0	0	2.36992659371373	0	0	0	0	0	0	0	0	0	0	0	0	0	0	0	1.71706775569497	0	0	0	0
1652	0	0	0	0	0	0	0	0	0	0	0	0	0	0	0	0	0	2.60371195481016	0	0	0	0	2.35745524330566	0	0	0	0	2.06449328870113	1.87977114316597	0	0	0	0	0	0	0	0	1.82077704890115	0	0	0	0	0	0	0	0	1.82442364216294	0	0
1656	0	0	0	0	0	1.68020029749408	0	0	1.52946738812945	0	0	0	0	0	0	0	0	0	0	1.67273480700644	0	0	0	0	0	0	0	1.59715592363197	0	0	0	0	0	0	1.33826335516875	0	1.53662025754223	0	0	0	0	0	0	0	0	0	1.57378298972817	0	0
1657	0	0	0	0	0	0	0	0	0	0	0	0	0	0	0	0	0	0	0	0	0	0	0	0	0	0	0	0	2.28432223352382	0	0	0	0	0	0	0	0	0	0	0	0	0	0	0	0	0	0	0	0
1659	0	0	0	0	0	0	0	0	0	0	0	0	0	0	0	0	0	0	0	0	0	0	0	0	0	0	0	0	0	0	0	0	0	0	0	0	1.71429775988665	0	0	0	0	0	0	0	0	0	0	0	0
1662	0	0	0	0	0	1.53095156607105	0	1.23237075534527	0	0	0	0	0	0	1.17969505867353	0	0	0	0	0	0	0	0	1.44462006536519	0	0	0	0	2.19331621752377	0	0	0	0	0	0	0	0	0	0	0	0	0	0	0	2.0515646795804	0	2.22381770764053	0	0
1663	0	0	0	0	0	1.53095156607105	0	0	0	0	0	0	0	0	0	0	0	0	0	0	0	0	0	0	0	0	0	2.16099187667231	1.31555552838538	0	0	0	0	0	0	0	0	0	0	0	0	0	0	0	0	0	1.70453948662686	0	1.52718366669444
1665	0	0	0	0	0	0	0	0	0	0	0	0	0	0	0	0	0	1.72613480060241	1.14383577257365	0	0	0	0	0	0	0	0	0	0	0	0	0	0	0	0	0	0	0	0	0	0	0	0	0	0	0	1.57378298972817	0	0
1668	0	0	0	0	0	0	0	0	0	0	0	0	0	0	0	0	0	0	0	0	0	0	0	0	0	0	0	0	0	0	0	2.52873188210236	0	0	0	0	0	0	0	0	0	0	0	0	0	0	0	0	0
1670	0	0	0	0	0	0	0	0	0	0	0	0	0	0	0	0	0	0	0	0	0	0	0	0	0	0	0	0	0	0	0	0	0	0	0	0	0	0	0	0	0	0	0	0	0	0	0	1.57124421947338	0
1672	0	0	0	0	0	1.53095156607105	0	0	0	0	0	0	0	0	0	0	0	0	0	0	0	0	0	0	0	0	0	0	1.31555552838538	0	0	0	0	0	0	0	0	0	0	0	0	0	0	0	1.83739210537302	0	0	0	1.98469300582915
1678	0	0	0	0	0	0	0	0	0	0	0	0	0	0	0	0	0	0	0	0	0	0	0	0	0	0	0	0	0	0	0	0	0	0	0	0	0	0	0	0	0	0	0	0	0	0	0	0	0
1683	0	0	0	0	0	0	0	0	0	0	0	0	0	0	0	0	0	0	0	0	0	0	0	0	0	0	0	0	0	0	0	0	0	0	0	0	0	0	0	0	0	3.00603093791388	0	0	0	0	0	0	0
1684	0	0	0	0	0	0	0	0	0	0	0	0	0	0	0	0	0	0	0	0	0	0	0	0	0	0	0	0	0	0	0	0	0	0	0	0	0	0	0	0	0	0	0	0	0	0	0	0	2.9983989190955
1687	1.66540383530265	0	0	0	0	0	0	0	0	0	0	0	0	0	0	0	0	0	0	0	0	0	0	1.19625041211668	0	0	0	2.06449328870113	1.75803468148783	0	0	0	0	0	0	0	0	0	0	0	0	0	0	0	0	0	0	0	0
1688	0	0	0	0	0	0	0	0	2.13626569009108	0	0	0	0	0	0	2.973105811002	0	0	0	0	0	0	0	0	0	0	0	0	0	0	0	0	0	0	0	0	0	0	0	0	0	0	0	0	0	0	0	0	0
1691	0	0	0	0	0	0	0	0	0	0	0	0	0	0	0	0	0	0	0	0	0	0	0	0	0	0	0	0	0	2.61134533684747	0	0	0	0	0	0	0	0	0	0	0	0	0	0	0	0	1.27024815007251	0	0
1693	0	0	0	0	0	1.81544633441115	0	0	0	0	0	0	0	0	0	0	0	0	0	0	0	0	0	0	0	0	0	0	0	0	0	0	0	0	0	0	0	0	0	0	0	0	0	0	0	0	1.57378298972817	0	0
1694	0	0	0	0	0	0	0	0	0	0	0	0	0	0	0	0	1.10810557916562	0	1.38565369249775	0	0	0	0	0	0	0	0	0	0	0	0	0	0	0	0	0	1.87247299855116	0.883024907203987	0	0	0	0	0	0	0	0	0	0	0
1696	0	0	0	0	0	0	0	0	0	0	0	0	0	0	0	0	0	0	0	0	0	0	0	0	0	0	0	0	0.376063966178877	0	0	0	0	0	2.02039033809835	0	0	0	0	0	0	0	1.86673346913654	0	2.47906245266834	0	0	0	1.52718366669444
1697	0	0	0	0	0	0	0	0	0	0	0	0	0	0	0	0	0	0	0	0	0	0	0	0	0	0	0	0	0	0	0	0	0	0	0	0	0	0	0	0	0	0	0	0	0	0	2.79296528849052	0	0
1699	0	0	0	2.26371993449525	0	0	0	0	0	0	0	0	0	0	0	1.83575964927676	0	0	0	0	0	0	0	0	0	0	2.16205319694976	0	1.47859799842328	0	0	1.07101946332002	0	0	0	0	0	0	0	0	0	0	1.86673346913654	0	0	0	0	0	1.52718366669444
1702	0	0	0	0	0	0	0	0	0	0	0	0	0	0	0	0	3.12170511733625	0	0	0	0	0	0	0	2.6981025465829	0	0	0	0	0	0	0	0	0	0	0	0	0	0	0	0	0	0	0	0	0	0	0	0
1706	0	0	0	0	0	0	0	0	0	0	0	0	0	0	0	0	0	0	0	0	0	0	2.22229796394021	0	0	0	0	0	0	0	0	0	0	0	0	0	0	0	0	0	0	0	0	0	0	0	0	0	0
1709	0	0	0	0	0	1.17622223990352	0	0	0	0	0	0	0	0	0	0	0	0	0	0	0	0	0	0	0	0	0	2.41691478651951	1.87977114316597	0	0	0	0	0	0	0	0	0	0	0	0	0	0	0	0.893655909148699	0.923002600284838	1.4299836404719	0	0
1712	0	0	0	0	0	0	0	0	0	0	0	0	0	0	0	0	0	1.72613480060241	0	0	0	0	0	0	0	0	0	0	2.91676682839159	0	0	0	0	0	0	0	0	0	0	0	0	0	0	0	0	0	0	0	0
1715	0	0	0	0	0	1.53095156607105	0	0	0	0	0	0	0	0	0	0	0	0	0	0	0	0	0	0	0	0	0	0	1.75803468148783	0	0	0	0	0	0	0	1.09807212278793	0	0	0	0	0	0	0	0	0	0	0	1.22924793088595
1719	0	0	0	0	0	0	0	0	0	0	0	0	0	0	0	0	0	0	0	0	0	0	0	0	0	0	0	0	0	0	0	0	0	0	0	0	0	0	0	0	0	0	0	0	0	0	0	0	0
1722	0	0	0	0	0	0	0	0	0	0	0	0	0	0	0	0	0	0	0	0	0	0	0	0	0	0	0	0	0	0	0	0	0	0	0	0	0	0	0	0	0	0	0	0	0	0	3.40623833169029	0	3.26370503783233
1726	0	0	0	0	1.66712235293837	0	1.77257249669957	0	0	0	0	0	0	0	0	0	1.72737509942865	0	0	0	0	0	0	0	0	0	0	0	0	0	0	0	0	0	0	0	0	0	0	0	0	0	0	0	0	0	0	0	0
1728	0	0	0	0	0	0	0	0	0	0	0	0	0	0	0	0	0	0	0	0	0	0	0	0	2.6981025465829	0	0	2.56534894307818	2.09618066732263	0	0	0	0	0	0	0	0	0	0	0	0	0	0	0	0	0	0	0	0
1729	0	0	0	0	0	0	0	0	0	0	0	0	0	0	0	0	0	0	0	0	0	0	0	0	0	1.34328217650474	0	1.59715592363197	1.31555552838538	0	0	0	0	0	0	0	0	0	0	0	0	0	0	0	0	0	1.4299836404719	0	1.38589313282985
1730	0	0	0	0	0	0	0	0	0	0	0	0	0	0	0	0	0	0	0	0	0	0	0	0	0	0	0	2.98994633533608	2.66910242150802	0	0	0	0	0	0	0	0	0	0	0	0	0	0	0	0	0	0	0	2.54597102612701
1732	0	0	0	0	0	2.15852023817006	0	0	0	0	0	0	0	0	0	0	0	0	0	0	0	0	0	0	0	0	0	1.29087215921921	0	0	0	0	0	0	0	0	0	0	0	0	0	0	0	0	3.17102472139333	0	0.885354370703144	0	0
1733	0	0	0	0	0	1.68020029749408	0	0	0	0	0	0.857334771134286	0	0	0	0	0	0	0	0	0	0	0	0	0	0	0	0	2.09618066732263	0	0	0	0	0	0	0	0	0	0	0	0	0	0	0	1.83739210537302	0	0	0	0
1739	0	0	0	0	0	0	0	0	0	0	0	0	0	0	0	0	0	0	0	0	0	0	0	0	0	0	0	0	0	0	0	0	0	0	0	0	0	0	0	0	0	0	0	0	0	0	0	0	0
1743	0	0	0	0	0	0	0	0	0	0	0	0	0	0	0	0	0	0	0	0	0	0	0	0	0	0	0	0	0	0	0	2.78063758368183	0	0	0	0	0	0	0	0	0	0	0	0	0	0	0	0	0
1744	0	0	0	0	0	0	0	0	0	0	0	0	0	0	0	0	0	0	0	0	0	0	0	0	0	0	0	0	0	0	0	0	0	0	2.48166141276021	0	0	0	0	0	0	0	0	0	0	0	0	0	0
1746	0	0	0	0	0	0	0	0	0	0	0	0	0	0	0	0	0	0	0	0	0	0	0	0	0	0	0	0	0	0	0	0	0	0	0	0	0	0	0	0	0	0	0	0	0	0	0	0	0
1747	0	0	0	0	0	0	0	0	0	0	0	0	0	0	0	0	0	0	0	0	0	0	0	0	0	0	0	0	0	0	0	0	0	0	0	0	0	0	0	0	0	0	0	0	0	0	0	0	0
1749	0	0	0	0	0	2.43548160204593	0	0	0	0	0	0	0	0	0	0	0	0	0	0	0	0	0	0	0	0	0	2.93641982802765	0	0	0	0	0	0	0	0	0	0	0	0	0	0	0	0	0	0	0	0	0
1750	0	0	0	0	0	0	2.13200983448885	0	0	0	0	1.39142494205689	0	0	0	0	0	0	0	0	0	0	0	0	0	0	0	1.45212681801406	0	0	0	0	0	0	0	0	0	0	0	0	0	0	0	0	0	0	1.27024815007251	0	0
1754	0	0	0	0	0	0	0	2.67764594542056	0	0	0	0	0	0	0	0	0	0	0	1.80767701690855	0	0	0	0	0	0	2.74140308389008	0	0	0	0	0	0	0	0	0	0	0	0	0	0	0	0	0	0	0	0	0	0
1756	0	0	0	0	0	0	0	0	0	0	0	0	0	0	0	0	0	0	0	0	0	0	0	0	0	0	0	1.72892827510079	0	0	0	0	0	0	0	0	0	0	0	0	0	0	0	0	0	0	0	0	0
1757	0	0	0	0	0	0	0	0	0	0	0	0	0	0	0	0	0	0	0	0	0	0	0	0	0	0	0	0	1.75803468148783	0	0	0	0	0	0	0	0	0	0	0	0	0	0	0	0	0	0	0	0
1763	0	0	0	0	0	0	0	0	1.32736198093799	0	0	0	0	0	0	0	0	0	0	0	0	0	0	0	0	0	0	0	0	0	0	0	0	2.49084531720398	0	0	0	2.26275525885181	0	0	0	0	0	0	0	0	0	0	0
1769	0	0	0	0	0	0	0	0	0	0	0	0	0	0	0	0	0	0	0	0	0	0	0	0	0	0	0	0	0	0	0	0	0	0	0	0	0	0	0	0	0	0	0	0	2.68554292813016	0	1.93510553673084	0	0
1774	0	0	0	0	0	0	0	0	0	1.93490497177812	0	0	0	2.62167427907768	0	0	0	0	0	0	0	0	0	0	2.22022231622563	0	0	0	0	0	0	0	0	0	0	0	0	0	0	0	0	0	0	2.45061775117292	0	0	0	0	0
1777	0	0	0	0	0	0	0	0	0	0	0	0	0	0	0	0	0	0	0	0	0	0	0	0	0	0	0	0	0	0	0	0	0	0	0	0	0	0	0	0	0	0	0	0	0	0	0	0	0
1779	0	0	0	0	0	0	0	0	0	0	0	0	0	0	0	0	0	0	0	0	0	0	0	0	0	0	3.38938412110904	0	0	0	0	0	0	0	0	0	0	0	0	2.57942856589252	0	0	0	0	0	0	0	0	0
1780	0	0	0	0	0	0	0	0	0	0	0	0	0	0	0	0	0	0	0	0	0	0	0	0	0	0	0	0	0	0	0	0	0	0	0	0	0	0	0	0	0	0	0	0	0	0	0	0	0
1783	0	0	0	1.44800742595745	0	0	0	0	0	0	0	0	0	0	0	0	0	1.50930164649885	0	0	0	0	0	1.19625041211668	0	0	0	0	1.13171144603594	0	0	0	0	0	0	0	0	0	0	0	0	0	0	0	0	0	0	0	1.05349920984297
1785	0	0	0	0	0	0	2.13200983448885	0	1.70670777307353	1.7454271729144	0	0	0	0	0	0	0	0	0	0	0	0	0	1.44462006536519	0	0.822640021506294	1.94245891551009	0	0	0	0	0	0	0	0	0	1.09807212278793	0	0	0	0	0	0	0	0	0	0	0	0
1786	0	0	0	0	0	0	0	0	0	0	0	0	0	0	0	0	0	0	0	0	0	0	0	0	0	0	0	0	0	0	0	0	1.79626836544174	0	0	0	0	0	0	0	0	0	0	0	0	0	0	0	0
1787	0	0	0	0	0	0	0	0	0	0	0	0	0	0	0	0	0	0	0	0	0	0	0	0	0	0	0	0	0	0	0	0	0	0	0	0	0	0	0	0	0	0	0	0	0	0	3.55230719718404	0	0
1788	0	0	0	0	0	0	0	0	0	0	0	0	0	0	0	0	0	0	0	0	0	0	0	0	0	0	0	0	0	0	0	0	0	0	0	0	0	0	0	0	0	0	0	0	0	0	0	0	0
1789	0	0	0	0	0	0	0	0	0	0	0	0	0	0	0	0	0	0	0	0	0	0	0	0	0	0	0	0	0	0	0	0	0	0	0	0	0	0	0	0	0	0	0	0	0	0	0	0	0
1791	0	0	0	0	0	3.04336104015864	0	0	0	0	0	0	0	0	0	0	0	0	0	0	0	0	0	0	0	0	0	0	0	0	0	0	0	0	0	0	0	0	0	0	0	0	0	0	0	0	2.79296528849052	0	0
1794	0	0	0	0	0	0	0	0	0	0	0	0	0	0	0	0	0	0	0	0	0	0	0	2.00480511282424	1.90486526577118	0	0	0	0	0	0	0	0	0	0	0	0	0	0	0	0	0	2.71989208080727	0	0	0	0	0	0
1796	0	0	0	0	0	0	0	0	0	0	0	0	0	0	0	0	0	0	0	0	0	0	0	0	0	0	0	0	0	0	0	0	0	0	0	0	0	0	0	0	0	0	0	0	0	0	0	0	0
1799	0	0	0	0	0	0	0	0	0	0	0	0	0	0	0	0	0	0	0	0	0	0	0	0	0	0	0	0	0	0	0	0	0	0	0	0	0	0	0	0	0	0	0	0	0	0	0	0	0
1803	0	0	0	0	0	0	0	0	0	0	0	0	0	0	0	0	0	0	1.93454693851138	0	0	0	0	0	0	0	0	0	0	0	0	0	0	0	0	0	0	0	0	0	0	0	0	0	0	0	0	0	0
1810	0	0	0	0	0	1.81544633441115	0	0	0	0	0	0	0	0	0	0	0	0.94362959643232	0	0	0	0	0	0	0	0	0	0	1.99202988394567	0	0	0	0	0	0	0	0	0	0	0	0	0	0	0	0	0	1.09059900594282	0	0
1812	0	0	0	0	0	0	0	0	0	0	0	0	0	0	0	2.14604393371579	0	0	0	0	0	0	0	0	0	0	0	0	0	0	0	0	0	0	0	0	0	0	0	0	0	0	0	0	0	0	0	0	0
1816	0	0	0	0	0	0	0	0	0	0	0	0	0	0	0	0	0	0	0	0	0	0	0	0	0	0	0	0	0	0	0	0	0	0	0	0	0	0	0	0	0	0	0	0	0	0	0	0	0
1817	0	0	0	0	0	0	0	0	0	0	0	0	0	0	0	0	0	0	0	0	0	0	0	0	0	0	0	0	0	0	0	0	0	0	0	0	0	0	0	0	0	0	0	0	0	0	0	0	0
1819	0	0	0	0	0	0	0	0	0	0	0	0	0	0	0	0	0	0	0	0	0	0	0	0	0	0	0	0	0	0	0	0	0	0	0	0	1.71429775988665	0	0	1.7211934226208	0	0	0	0	0	0	0	0	0
1822	0	0	0	0	0	0	0	0	0	0	0	0	0	0	0	0	0	0	0	0	0	0	0	0	0	0	0	0	2.97256676987689	0	0	0	0	0	0	0	0	0	0	0	0	0	0	0	0	0	0	0	0
1827	0	0	0	0	0	0	0	0	0	0	0	0	0	0	0	0	0	0	0	0	0	0	0	0	0	0	0	0	0	0	0	0	0	0	0	0	0	0	0	0	0	0	0	0	0	0	0	0	0
1828	0	0	0	0	0	0	0	0	0	0	0	0	0	0	0	0	0	0	0	0	0	0	0	0	0	0	0	0	0	0	0	0	0	0	0	0	0	0	0	0	0	0	0	0	0	0	0	0	0
1830	0	0	0	0	0	1.93909327531018	0	0	0	0	0	0	0	0	0	0	0	0	0	0	0	0	0	0	0	0	0	0	0	0	0	0	0	0	0	0	0	0	0	0	0	0	0	0	0	0	0	0	0
1833	0	0	0	0	0	0	0	0	0	0	0	0	0	0	0	0	0	0	0	0	0	0	0	0	0	0	0	0	0	0	0	0	0	0	0	0	0	0	0	0	0	0	0	0	0	0	0	0	0
1834	0	0	0	0	0	0	0	0	0	0	0	0	0	0	0	0	0	0	0	0	0	0	0	0	0	0	0	0	0	0	0	0	0	0	0	0	0	0	0	0	0	0	0	0	0	0	0	0	0
1837	0	0	0	1.25256569204847	0	0	0	0	0	0	0	0	0	0	0	0	0	0	0	0	0	0	0	0	0	0	0	0	2.52725577078222	0	0	0	0	0	0	0	0	0	0	0	0	0	0	0	0	0	0	0	0
1838	0	0	0	0	1.66712235293837	0	0	0	0	0	0	0	0	0	0	0	0	0	0	0	0	0	0	0	0	0	0	0	0	0	0	0	0	0	0	0	0	0	0	0	0	0	0	0	0	1.88290595506478	1.09059900594282	0	0
1846	0	0	0	0	1.4545149594893	0	0	0	0	0	0	0	0	0	0	0	0	0	0	0	0	0	0	0	0	0	0	0	0	0	0	0	0	0	0	0	0	0	0	1.33993182774588	0	0	0	0	0	0	0	0	0
1849	0	0	0	0	0	0	0	0	0	0	0	0	0	0	0	0	0	0	0	0	0	0	0	0	0	0	0	0	0	0	0	0	0	0	0	0	0	0	0	0	0	0	0	0	0	0	2.03789773949664	0	0
1850	0	2.07164644161075	0	0	0	0	0	0	0	0	0	0	0	0	0	0	0	0	0	0	0	0	0	0	0	0	0	0	0	0	0	0	0	0	0	0	0	0	0	0	0	0	0	0	0	0	0	0	0
1852	0	0	0	0	0	2.51712686714743	0	0	0	0	0	0	0	0	0	0	0	0	0	0	0	0	0	0	0	0	0	0	0	0	0	0	0	0	0	0	0	0	0	0	0	0	0	0	2.23801399128448	0	0	0	1.98469300582915
1854	0	0	0	0	0	0	0	0	2.00678916566264	0	0	0	0	0	0	0	0	0	0	0	0	0	0	0	0	0	0	0	0	0	1.19206572111476	0	0	0	0	0	0	0	0	0	0	0	0	0	0	0	0	0	0
1857	0	0	0	0	0	0	0	0	0	0	0	0	0	0	0	0	0	0	0	0	0	0	0	0	2.07114338254904	0	0	0	0	0	1.83575964927676	0	0	0	0	0	0	0	0	0	0	0	0	0	0	0	0	0	0
1858	0	0	0	0	0	0	0	0	0	0	0	0	0	0	0	0	0	0	0	0	0	0	0	0	0	0	0	0	0	0	0	0	0	0	0	0	0	0	0	0	0	0	0	0	0	0	1.4299836404719	0	1.22924793088595
1859	0	0	0	0	0	0	0	0	0	0	0	0	0	0	0	0	0	0	0	0	0	0	0	0	0	0	0	0	0	0	0	0	0	0	0	0	0	0	0	0	0	0	0	0	0	0	0	0	0
1861	0	0	0	1.62010386238077	0	0	0	0	0	0	0	0	0	0	0	1.19206572111476	0	0	0	2.15009643034385	0	0	0	0	0	0	0	0	0	0	0	0	0	0	0.819041808001332	0	0	0	0	0	0	0	0	0	0	0	0	0	0
1863	0	0	0	0	0	0	0	0	0	0	0	0	0	0	0	0	0	0	2.21071061628881	0	0	0	2.70033799453514	0	0	0	0	0	0	0	0	0	2.57201987335422	0	0	0	0	0	0	0	0	0	2.43609911480667	0	0	0	0	0	0
1867	0	0	0	0	0	0	0	0	0	0	0	0	0	0	0	0	0	0	0	0	0	0	0	0	0	0	0	0	0	0	0	0	0	0	0	0	0	0	0	0	0	0	0	0	2.68554292813016	0	0	0	0
1872	0	0	0	0	0	1.36446213872592	0	0	0	0	0	0	0	0	0	0	0	0	0	0	0	0	0	0	0	0	0	0.901537361114312	1.31555552838538	0	0	0	0	0	0	0	0	0	0	0	0	0	0	0	1.58578736926329	0	0	0	0
1879	0	0	0	2.26371993449525	0	0	0	0	0	0	0	0	0	0	0	0	0	0	0	0	0	0	0	0	0	0	0	0	0	0	0	0	0	0	0	0	0	0	0	0	0	0	2.43609911480667	0	0	0	0	0	0
1880	0	0	0	0	0	2.05297446486505	0	0	0	0	0	0	0	0	0	0	0	0	0	0	0	0	0	0	0	0	0	0	0	0	0	0	0	0	0	0	0	0	0	0	0	0	1.7454271729144	0	0	0	0	0	2.16850190618727
1882	0	0	0	0	0	0.70480227072716	0	0	0	0	0	0	0	0	0	0	0	0.94362959643232	0	0	0	0	0	0	0	0	0	0	1.47859799842328	0	0	0	0	0	0	0.952345766065247	0	0	0	0	0	0	0	0	1.44135405755023	0	0	0	0
1889	0	0	0	0	0	0	0	0	0	0	0	0	0	0	0	0	0	0	0	0	0	0	0	0	0	0	0	0	0	0	0	0	0	0	0	0	0	0	0	0	0	0	0	0	0	0	0	0	0
1890	0.902119691290831	0	0	0	0	0	0	0	0	0	0	0	0	0	0	0	0	0.94362959643232	0	0	0	0	0	0	0	0	0	0	0	0	0	0	0	0	0	0	0	0	0	0	0	0	0	0	0	0	0	0	0
1894	0	0	0	0	0	0	0	0	0	0	0	0	0	0	0	0	0	0	0	0	0	0	0	0	0	0	0	0	2.45073475848127	0	0	0	0	0	0	0	0	0	0	0	0	0	0	0	0	0	0	0	0
1897	1.45292192088531	0	0	0	0	0	0	0	0	0	0	1.59894673015686	1.52168271254408	0	0	0	0	0	0	0	0	0	0	0	0	0	0	0	0	0	0	0	0	0	0	0	0	0	0	0	0	0	0	0	0	0	0	0	0
1899	0	0	0	0	0	1.36446213872592	0	0	0	0	0	0	0	0	0	0	0	0	0	0	0	0	0	0	0	0	0	1.59715592363197	0	0	0	0	0	1.72706483815915	0	0	0	0	0	0.820237616105341	0	0	0	1.99192268162658	1.10019560611014	0	0	0	1.38589313282985
1904	0	0	0	0	0	0	0	0	0	0	0	0	0	2.73770905980538	0	0	0	0	0	0	0	0	0	0	0	0	0	0	0	0	0	0	0	0	0	0	0	0	0	0	0	0	1.4671260104273	0	0	0	0	0	0
1912	0	0	0	0	0	0	0	0	0	0	0	0	0	0	0	0	0	0	0	0	0	0	0	0	0	0	0	0	0	0	0	0	0	0	0	0	0	0	0	0	0	0	0	0	0	0	1.4299836404719	0	0
1915	0	0	0	0	0	0	0	0	0	0	0	0	0	0	0	0	0	0	0	0	0	0	0	0	0	0	0	0	0	0	0	0	0	0	0	0	0	0	0	0	1.41203875564901	0	0	0	0	0	0	0	0
1917	0	0	0	0	0	0	0	0	0	0	0	0	0	0	0	0	0	0	0	0	0	0	0	0	0	0	0	0	0	0	0	0	0	0	0	0	0	0	0	0	0	0	0	0	0	0	2.60485647697163	0	0
1921	0	0	0	0	0	0	0	0	0	0	0	0	0	0	0	0	0	0	0	0	0	0	0	0	0	0	0	0	2.97256676987689	0	0	0	0	0	0	0	0	0	0	0	0	0	0	0	0	0	0	0	0
1922	0	0	0	0	0	2.92868739270468	0	0	0	0	0	0	0	0	0	0	0	0	0	0	0	0	0	0	0	0	0	0	0	0	0	0	0	0	0	0	0	0	0	0	0	0	0	0	0	0	0	0	2.07952278712113
1928	0	0	0	0	0	0	0	0	0	0	0	0	0	0	0	0	0	0	0	0	0	0	0	0	0	0	0	0	0	0	0	0	0	0	0	0	0	0	0	0	0	0	2.08246216019197	0	0	0	0	0	0
1935	0	0	0	0	0	0	0	0	0	0	0	0	0	0	0	0	0	0	2.81729315911372	0	0	0	0	0	0	0	0	0	0	0	0	0	0	0	0	0	0	0	0	0	0	0	0	0	3.53362533659146	0	0	0	0
1938	0	0	0	0	0	0	0	0	0	0	0	0	0	0	0	0	0	0	0	0	0	0	0	0	0	0	0	0	0	0	0	0	0	1.51016636268797	0	0	0	0	0	0	0	0	0	0	0	0	0	0	1.88318867191613
1948	0	0	0	0	0	0	0	0	0	0	0	0	0	0	0	0	0	0	0	0	0	0	0	0	0	0	0	2.16099187667231	0	0	0	0	0	0	0	0	0	0	0	0	0	0	0	0	0	0	0	0	2.47796772014262
1951	0	0	0	0	0	0	0	0	0	0	0	0	0	0	0	0	0	0	0	0	0	0	0	0	0	0	0	0	0	0	0	0	0	0	0	0	0	0	0	0	0	3.700256046472	0	0	0	0	0	0	0
1952	0	0	0	0	0	0	0	0	0	0	0	0	0	0	0	0	0	0	0	0	0	0	0	0	0	0	0	0	0	0	0	0	0	0	0	0	0	0	0	0	0	0	0	0	0	0	0	0	0
1954	0	0	0	1.91276310759176	0	0	0	0	0	0	0	0	0	0	0	0	0	1.72613480060241	0	0	0	0	0	0	0	0	0	0	0	0	0	0	0	0	0	0	0	0	0.878587576439222	0	0	0	0	0	0	0	0	0	0
1962	0	0	0	0	0	0	0	0	0	0	0	0	0	0	0	0	0	0	0	0	0	0	0	0	0	0	0	0	0	0	0	0	0	0	0	0	0	0	0	0	0	0	0	0	0	0	0	0	0
1965	0	0	0	0	0	1.81544633441115	0	0	0	0	0	0	0	0	0	0	0	1.91459632461682	0	0	0	0	0	0	0	1.10632102135671	0	0	0	0	0	0	0	0	0	0	0	0	0	0	0	0	0	0	0	0	0	0	0
1973	0	0	0	0	0	0	0	0	0	0	0	0	0	0	0	0	0	0	0	0	0	0	0	0	0	0	0	0	0	0	0	0	0	0	0	0	0	0	0	0	0	0	0	0	0	0	0	0	0
[truncated: 147 more columns]
