# Supplementary material for: Disentangling the genetic basis of rhizosphere microbiome assembly in tomato
Source: Nat Commun. 2022 Jun 16;13:3228. doi: 10.1038/s41467-022-30849-9 (PMC9203511; doi:10.1038/s41467-022-30849-9)
Supplement: Supplementary file 10 — Supplementary Data 7 [file 41467_2022_30849_MOESM10_ESM.txt]

contig_id	kingdom	phylum	class	order	family	genus	species
NODE_1_length_933043_cov_11.876148	Bacteria	Bacteroidetes	Chitinophagia	Chitinophagales	Chitinophagaceae	Chitinophaga	Chitinophaga_pinensis
NODE_2_length_688982_cov_53.900773	Bacteria	Proteobacteria	Gammaproteobacteria	Xanthomonadales	Xanthomonadaceae	Arenimonas	Arenimonas_daejeonensis
NODE_3_length_597933_cov_12.280738	Bacteria	Bacteroidetes	Chitinophagia	Chitinophagales	Chitinophagaceae	Chitinophaga	Chitinophaga_sp._XS-30
NODE_4_length_593677_cov_52.579969	Bacteria	Proteobacteria	Gammaproteobacteria	Xanthomonadales	Xanthomonadaceae	Arenimonas	Arenimonas_daejeonensis
NODE_5_length_592991_cov_13.999393	Bacteria	Bacteroidetes	Flavobacteriia	Flavobacteriales	Flavobacteriaceae	Gramella	Gramella_fulva
NODE_6_length_586158_cov_12.678449	Bacteria	Proteobacteria	Gammaproteobacteria	Pseudomonadales	Pseudomonadaceae	Pseudomonas	Pseudomonas_sp._CC6-YY-74
NODE_7_length_487455_cov_8.022349	Bacteria	Proteobacteria	Alphaproteobacteria	Sphingomonadales	Sphingomonadaceae	Sphingomonas	Sphingomonas_sp._AE3
NODE_8_length_486895_cov_11.249583	Bacteria	Proteobacteria	Gammaproteobacteria	Pseudomonadales	Pseudomonadaceae	Pseudomonas	Pseudomonas_sp._s211(2017)
NODE_9_length_462294_cov_16.662729	Bacteria	Proteobacteria	Gammaproteobacteria	Alteromonadales	Alteromonadaceae	Marinobacter	Marinobacter_sp._Arc7-DN-1
NODE_10_length_442257_cov_11.511932	Bacteria	Bacteroidetes	Chitinophagia	Chitinophagales	Chitinophagaceae	Paraflavitalea	Paraflavitalea_soli
NODE_11_length_437156_cov_6.067289	Bacteria	Proteobacteria	Gammaproteobacteria	Pseudomonadales	Pseudomonadaceae	Pseudomonas	Pseudomonas_sp._A214
NODE_12_length_421844_cov_12.080281	Bacteria	Proteobacteria	Gammaproteobacteria	Pseudomonadales	Pseudomonadaceae	Pseudomonas	Pseudomonas_sp._CC6-YY-74
NODE_13_length_419463_cov_11.536505	Bacteria	Proteobacteria	Gammaproteobacteria	Pseudomonadales	Pseudomonadaceae	Pseudomonas	Pseudomonas_sp._s211(2017)
NODE_14_length_414488_cov_17.232316	Bacteria	Proteobacteria	Gammaproteobacteria	Alteromonadales	Alteromonadaceae	Marinobacter	Marinobacter_sp._Arc7-DN-1
NODE_15_length_390352_cov_10.565958	Bacteria	Proteobacteria	Alphaproteobacteria	Rhizobiales	Rhizobiaceae	Rhizobium	Rhizobium_leguminosarum
NODE_16_length_351676_cov_6.445882	Bacteria	Proteobacteria	Gammaproteobacteria	Pseudomonadales	Pseudomonadaceae	Pseudomonas	Pseudomonas_sp._A214
NODE_17_length_345464_cov_12.060050	Bacteria	Bacteroidetes	Chitinophagia	Chitinophagales	Chitinophagaceae	Chitinophaga	Chitinophaga_sp._XS-30
NODE_18_length_337487_cov_12.446750	Bacteria	Proteobacteria	Betaproteobacteria	Nitrosomonadales	Methylophilaceae	Methylovorus	Methylovorus_sp._MP688
NODE_19_length_334032_cov_11.955997	Bacteria	Bacteroidetes	Chitinophagia	Chitinophagales	Chitinophagaceae	Chitinophaga	Chitinophaga_sp._MD30
NODE_20_length_315580_cov_12.147911	Bacteria	Bacteroidetes	Chitinophagia	Chitinophagales	Chitinophagaceae	Chitinophaga	Chitinophaga_sp._XS-30
NODE_21_length_313647_cov_8.559784	Bacteria	Proteobacteria	Gammaproteobacteria	Pseudomonadales	Pseudomonadaceae	Pseudomonas	Pseudomonas_sp._A214
NODE_22_length_297074_cov_18.298921	Bacteria	Proteobacteria	Gammaproteobacteria	Alteromonadales	Alteromonadaceae	Marinobacter	Marinobacter_sp._Arc7-DN-1
NODE_23_length_293354_cov_8.401214	Bacteria	Bacteroidetes	Flavobacteriia	Flavobacteriales	Crocinitomicaceae	Fluviicola	Fluviicola_taffensis
NODE_24_length_292912_cov_15.415453	Bacteria	Proteobacteria	Betaproteobacteria	Burkholderiales	unassigned	Mitsuaria	Mitsuaria_sp._7
NODE_25_length_279135_cov_135.326585	Bacteria	Proteobacteria	Alphaproteobacteria	Sphingomonadales	Sphingomonadaceae	Sphingobium	Sphingobium_sp._EP60837
NODE_26_length_277928_cov_8.192752	Bacteria	Proteobacteria	Alphaproteobacteria	Sphingomonadales	Sphingomonadaceae	Sphingomonas	Sphingomonas_sp._AE3
NODE_27_length_272781_cov_13.224639	Bacteria	Proteobacteria	Gammaproteobacteria	Pseudomonadales	Pseudomonadaceae	Pseudomonas	Pseudomonas_sp._A214
NODE_28_length_271011_cov_8.134331	Bacteria	Proteobacteria	Gammaproteobacteria	Alteromonadales	Alteromonadaceae	Glaciecola	Glaciecola_sp._THG-3.7
NODE_29_length_268793_cov_12.075271	Bacteria	Proteobacteria	Gammaproteobacteria	Pseudomonadales	Pseudomonadaceae	Pseudomonas	Pseudomonas_sp._CC6-YY-74
NODE_30_length_261368_cov_13.407312	Bacteria	Bacteroidetes	Flavobacteriia	Flavobacteriales	Flavobacteriaceae	Antarcticibacterium	Antarcticibacterium_flavum
NODE_31_length_257954_cov_16.374090	Bacteria	Proteobacteria	Betaproteobacteria	Burkholderiales	unassigned	Mitsuaria	Mitsuaria_sp._7
NODE_32_length_257123_cov_151.296883	Bacteria	Proteobacteria	Alphaproteobacteria	Sphingomonadales	Sphingomonadaceae	Sphingobium	Sphingobium_herbicidovorans
NODE_33_length_256025_cov_17.452447	Bacteria	Proteobacteria	Gammaproteobacteria	Alteromonadales	Alteromonadaceae	Marinobacter	Marinobacter_sp._Arc7-DN-1
NODE_34_length_255469_cov_9.161201	Bacteria	Proteobacteria	Gammaproteobacteria	Pseudomonadales	Pseudomonadaceae	Pseudomonas	Pseudomonas_sp._s211(2017)
NODE_35_length_254974_cov_152.525779	Bacteria	Proteobacteria	Alphaproteobacteria	Sphingomonadales	Sphingomonadaceae	Sphingobium	Sphingobium_herbicidovorans
NODE_36_length_252478_cov_9.341142	Bacteria	Proteobacteria	Gammaproteobacteria	Alteromonadales	Alteromonadaceae	Glaciecola	Glaciecola_sp._THG-3.7
NODE_37_length_246887_cov_8.942295	Bacteria	Bacteroidetes	Flavobacteriia	Flavobacteriales	Crocinitomicaceae	Fluviicola	Fluviicola_taffensis
NODE_38_length_246265_cov_10.168537	Bacteria	Proteobacteria	Gammaproteobacteria	Pseudomonadales	Pseudomonadaceae	Pseudomonas	Pseudomonas_sp._A214
NODE_39_length_244794_cov_7.969468	Bacteria	Proteobacteria	Alphaproteobacteria	Sphingomonadales	Sphingomonadaceae	Sphingomonas	Sphingomonas_ginsengisoli_An_et_al._2013
NODE_40_length_239322_cov_11.980198	Bacteria	Bacteroidetes	Chitinophagia	Chitinophagales	Chitinophagaceae	Chitinophaga	Chitinophaga_sp._XS-30
NODE_41_length_237107_cov_16.813631	Bacteria	Proteobacteria	Gammaproteobacteria	Alteromonadales	Alteromonadaceae	Marinobacter	Marinobacter_sp._NP-4(2019)
NODE_42_length_235932_cov_7.987364	Bacteria	Proteobacteria	Gammaproteobacteria	Pseudomonadales	Pseudomonadaceae	Pseudomonas	Pseudomonas_sp._A214
NODE_43_length_227047_cov_13.026729	Bacteria	Bacteroidetes	Flavobacteriia	Flavobacteriales	Flavobacteriaceae	Antarcticibacterium	Antarcticibacterium_flavum
NODE_44_length_226977_cov_17.198970	Bacteria	Proteobacteria	Gammaproteobacteria	Alteromonadales	Alteromonadaceae	Marinobacter	Marinobacter_sp._Arc7-DN-1
NODE_45_length_224281_cov_53.035217	Bacteria	Proteobacteria	Gammaproteobacteria	Xanthomonadales	Xanthomonadaceae	Arenimonas	Arenimonas_daejeonensis
NODE_46_length_223319_cov_8.412261	Bacteria	Proteobacteria	Gammaproteobacteria	Pseudomonadales	Pseudomonadaceae	Pseudomonas	Pseudomonas_sp._A214
NODE_47_length_219277_cov_11.306025	Bacteria	Proteobacteria	Gammaproteobacteria	Pseudomonadales	Pseudomonadaceae	Pseudomonas	Pseudomonas_sp._CC6-YY-74
NODE_48_length_218749_cov_12.305031	Bacteria	Bacteroidetes	Chitinophagia	Chitinophagales	Chitinophagaceae	Niabella	Niabella_soli
NODE_49_length_212546_cov_14.562338	Bacteria	Proteobacteria	Betaproteobacteria	Burkholderiales	unassigned	Mitsuaria	Mitsuaria_sp._7
NODE_50_length_205068_cov_12.467773	Bacteria	Proteobacteria	Gammaproteobacteria	Pseudomonadales	Pseudomonadaceae	Pseudomonas	Pseudomonas_sp._CC6-YY-74
NODE_51_length_197591_cov_16.298711	Bacteria	Proteobacteria	Betaproteobacteria	Burkholderiales	unassigned	Mitsuaria	Mitsuaria_sp._7
NODE_52_length_194797_cov_21.766289	Bacteria	Proteobacteria	Alphaproteobacteria	Caulobacterales	Caulobacteraceae	Brevundimonas	Brevundimonas_sp._MF30-B
NODE_53_length_194098_cov_21.294321	Bacteria	Proteobacteria	Alphaproteobacteria	Caulobacterales	Caulobacteraceae	Brevundimonas	Brevundimonas_sp._MF30-B
NODE_54_length_192753_cov_12.633514	Bacteria	Proteobacteria	Betaproteobacteria	Nitrosomonadales	Methylophilaceae	Methylovorus	Methylovorus_sp._MP688
NODE_55_length_190881_cov_149.816403	Bacteria	Proteobacteria	Alphaproteobacteria	Sphingomonadales	Sphingomonadaceae	Sphingobium	Sphingobium_sp._EP60837
NODE_56_length_190429_cov_16.709610	Bacteria	Proteobacteria	Gammaproteobacteria	Alteromonadales	Alteromonadaceae	Marinobacter	Marinobacter_sp._Arc7-DN-1
NODE_57_length_188502_cov_11.747833	Bacteria	Bacteroidetes	Chitinophagia	Chitinophagales	Chitinophagaceae	Chitinophaga	Chitinophaga_pinensis
NODE_58_length_188017_cov_11.859817	Bacteria	Proteobacteria	Gammaproteobacteria	Pseudomonadales	Pseudomonadaceae	Pseudomonas	Pseudomonas_sp._CC6-YY-74
NODE_59_length_187068_cov_14.078526	Bacteria	Actinobacteria	Actinobacteria	Streptomycetales	Streptomycetaceae	Streptomyces	Streptomyces_sp._T44
NODE_60_length_184756_cov_17.314535	Bacteria	Proteobacteria	Gammaproteobacteria	Alteromonadales	Alteromonadaceae	Marinobacter	Marinobacter_sp._Arc7-DN-1
NODE_61_length_184532_cov_18.475202	Bacteria	Proteobacteria	Gammaproteobacteria	Alteromonadales	Alteromonadaceae	Marinobacter	Marinobacter_sp._Arc7-DN-1
NODE_62_length_183446_cov_17.612751	Bacteria	Bacteroidetes	Sphingobacteriia	Sphingobacteriales	Sphingobacteriaceae	Mucilaginibacter	Mucilaginibacter_paludis
NODE_63_length_181006_cov_20.569878	Bacteria	Proteobacteria	Betaproteobacteria	Burkholderiales	Comamonadaceae	Acidovorax	Acidovorax_sp._KKS102
NODE_64_length_180675_cov_16.842327	Bacteria	Proteobacteria	Betaproteobacteria	Burkholderiales	unassigned	Mitsuaria	Mitsuaria_sp._7
NODE_65_length_179558_cov_14.765935	Bacteria	Bacteroidetes	Flavobacteriia	Flavobacteriales	Flavobacteriaceae	Antarcticibacterium	Antarcticibacterium_flavum
NODE_66_length_177875_cov_8.725981	Bacteria	Bacteroidetes	Flavobacteriia	Flavobacteriales	Crocinitomicaceae	Fluviicola	Fluviicola_taffensis
NODE_67_length_177623_cov_7.903230	Bacteria	Proteobacteria	Alphaproteobacteria	Sphingomonadales	Sphingomonadaceae	Sphingomonas	Sphingomonas_ginsengisoli_An_et_al._2013
NODE_68_length_177161_cov_9.572528	Bacteria	Proteobacteria	Gammaproteobacteria	Pseudomonadales	Pseudomonadaceae	Pseudomonas	Pseudomonas_sp._A214
NODE_69_length_176927_cov_57.859180	Bacteria	Proteobacteria	Gammaproteobacteria	Xanthomonadales	Xanthomonadaceae	Arenimonas	Arenimonas_daejeonensis
NODE_70_length_176865_cov_20.494999	Bacteria	Proteobacteria	Alphaproteobacteria	Sphingomonadales	Sphingomonadaceae	Sphingobium	Sphingobium_hydrophobicum
NODE_71_length_176216_cov_8.819847	Bacteria	Proteobacteria	Gammaproteobacteria	Alteromonadales	Alteromonadaceae	Glaciecola	Glaciecola_sp._THG-3.7
NODE_72_length_173253_cov_52.027305	Bacteria	Proteobacteria	Gammaproteobacteria	Xanthomonadales	Xanthomonadaceae	Arenimonas	Arenimonas_daejeonensis
NODE_73_length_172876_cov_10.790169	Bacteria	Actinobacteria	Actinobacteria	Micrococcales	unassigned	unassigned	unassigned
NODE_74_length_172733_cov_8.919269	Bacteria	Bacteroidetes	Flavobacteriia	Flavobacteriales	Crocinitomicaceae	Fluviicola	Fluviicola_taffensis
NODE_75_length_172477_cov_22.618826	Bacteria	Proteobacteria	Alphaproteobacteria	Caulobacterales	Caulobacteraceae	Brevundimonas	Brevundimonas_sp._MF30-B
NODE_76_length_170531_cov_11.610730	Bacteria	Actinobacteria	Actinobacteria	Micrococcales	unassigned	unassigned	unassigned
NODE_77_length_170494_cov_10.601332	Bacteria	Proteobacteria	Alphaproteobacteria	Rhizobiales	Bradyrhizobiaceae	Bradyrhizobium	unassigned
NODE_78_length_170167_cov_15.845920	Bacteria	Proteobacteria	Betaproteobacteria	Burkholderiales	unassigned	Mitsuaria	Mitsuaria_sp._7
NODE_79_length_167496_cov_10.309253	Bacteria	Proteobacteria	Gammaproteobacteria	Pseudomonadales	Pseudomonadaceae	Pseudomonas	unassigned
NODE_80_length_167429_cov_16.877792	Bacteria	Proteobacteria	Gammaproteobacteria	Alteromonadales	Alteromonadaceae	Marinobacter	Marinobacter_sp._Arc7-DN-1
NODE_81_length_166680_cov_131.397368	Bacteria	Proteobacteria	Alphaproteobacteria	Sphingomonadales	Sphingomonadaceae	Sphingobium	Sphingobium_sp._MI1205
NODE_82_length_166606_cov_13.375137	Bacteria	Proteobacteria	Gammaproteobacteria	Pseudomonadales	Pseudomonadaceae	Pseudomonas	Pseudomonas_sp._CC6-YY-74
NODE_83_length_165449_cov_10.838452	Bacteria	Proteobacteria	Gammaproteobacteria	Pseudomonadales	Pseudomonadaceae	Pseudomonas	Pseudomonas_sp._CC6-YY-74
NODE_84_length_163269_cov_8.128915	Bacteria	Proteobacteria	Gammaproteobacteria	Alteromonadales	Alteromonadaceae	Glaciecola	Glaciecola_sp._THG-3.7
NODE_85_length_163160_cov_8.591644	Bacteria	Proteobacteria	Alphaproteobacteria	Sphingomonadales	Sphingomonadaceae	Sphingomonas	Sphingomonas_sp._AE3
NODE_86_length_162485_cov_8.468507	Bacteria	Proteobacteria	Alphaproteobacteria	Sphingomonadales	Sphingomonadaceae	Sphingomonas	Sphingomonas_sp._AE3
NODE_87_length_161303_cov_15.502258	Bacteria	Actinobacteria	Actinobacteria	Streptomycetales	Streptomycetaceae	Streptomyces	unassigned
NODE_88_length_160883_cov_29.412498	Bacteria	Proteobacteria	Alphaproteobacteria	Sphingomonadales	Sphingomonadaceae	Sphingomonas	Sphingomonas_indica
NODE_89_length_160174_cov_6.783576	Bacteria	Proteobacteria	Alphaproteobacteria	Sphingomonadales	Sphingomonadaceae	Sphingopyxis	Sphingopyxis_sp._MG
NODE_90_length_158025_cov_6.386561	Bacteria	Proteobacteria	Gammaproteobacteria	Pseudomonadales	Pseudomonadaceae	Pseudomonas	Pseudomonas_sp._A214
NODE_91_length_157897_cov_7.368598	Bacteria	Actinobacteria	Actinobacteria	unassigned	unassigned	Thermobispora	Thermobispora_bispora
NODE_92_length_156456_cov_17.835613	Bacteria	Proteobacteria	Alphaproteobacteria	Sphingomonadales	Erythrobacteraceae	Altererythrobacter	Altererythrobacter_sp._B11
NODE_93_length_155113_cov_16.604836	Bacteria	Proteobacteria	Betaproteobacteria	Burkholderiales	unassigned	Mitsuaria	Mitsuaria_sp._7
NODE_94_length_154632_cov_9.336996	Bacteria	Proteobacteria	Gammaproteobacteria	Alteromonadales	Alteromonadaceae	Glaciecola	Glaciecola_sp._THG-3.7
NODE_95_length_154229_cov_14.499734	Bacteria	Actinobacteria	Actinobacteria	Streptomycetales	Streptomycetaceae	Streptomyces	unassigned
NODE_96_length_153727_cov_8.448160	Bacteria	Proteobacteria	Gammaproteobacteria	Pseudomonadales	Pseudomonadaceae	Pseudomonas	Pseudomonas_sp._s211(2017)
NODE_97_length_153037_cov_6.262557	Bacteria	unassigned	unassigned	unassigned	unassigned	unassigned	unassigned
NODE_98_length_152882_cov_16.405045	Bacteria	Proteobacteria	Gammaproteobacteria	Alteromonadales	Alteromonadaceae	Marinobacter	Marinobacter_sp._Arc7-DN-1
NODE_99_length_152874_cov_10.601335	Bacteria	Proteobacteria	Betaproteobacteria	Burkholderiales	Burkholderiaceae	Burkholderia	Burkholderia_stabilis
NODE_100_length_151926_cov_5.023145	Bacteria	Proteobacteria	Alphaproteobacteria	Sphingomonadales	Sphingomonadaceae	Sphingobium	Sphingobium_sp._TKS
NODE_101_length_151557_cov_26.107911	Bacteria	Proteobacteria	Gammaproteobacteria	Cellvibrionales	Cellvibrionaceae	Cellvibrio	Cellvibrio_sp._PSBB006
NODE_102_length_150632_cov_50.756073	Bacteria	Proteobacteria	Gammaproteobacteria	Xanthomonadales	Xanthomonadaceae	Arenimonas	Arenimonas_daejeonensis
NODE_103_length_149664_cov_17.252185	Bacteria	Proteobacteria	Gammaproteobacteria	Alteromonadales	Alteromonadaceae	Marinobacter	Marinobacter_sp._Arc7-DN-1
NODE_104_length_149388_cov_14.411470	Bacteria	Proteobacteria	Alphaproteobacteria	Sphingomonadales	Sphingomonadaceae	Sphingomonas	Sphingomonas_ginsengisoli_An_et_al._2013
NODE_105_length_148385_cov_8.607090	Bacteria	Proteobacteria	Alphaproteobacteria	Sphingomonadales	Sphingomonadaceae	Sphingomonas	Sphingomonas_sp._AE3
NODE_106_length_146872_cov_6.811893	Bacteria	Proteobacteria	Gammaproteobacteria	Pseudomonadales	Pseudomonadaceae	Pseudomonas	Pseudomonas_sp._s211(2017)
NODE_107_length_146626_cov_24.823964	Bacteria	Proteobacteria	Alphaproteobacteria	Sphingomonadales	Sphingomonadaceae	Sphingopyxis	Sphingopyxis_sp._PAMC25046
NODE_108_length_146190_cov_11.275465	Bacteria	Proteobacteria	Gammaproteobacteria	Pseudomonadales	Pseudomonadaceae	Pseudomonas	Pseudomonas_putida
NODE_109_length_145577_cov_16.300932	Bacteria	Proteobacteria	Betaproteobacteria	Burkholderiales	unassigned	Mitsuaria	Mitsuaria_sp._7
NODE_110_length_145459_cov_9.085918	Bacteria	Proteobacteria	Gammaproteobacteria	Alteromonadales	Alteromonadaceae	Glaciecola	Glaciecola_sp._THG-3.7
NODE_111_length_145228_cov_54.099601	Bacteria	Proteobacteria	Gammaproteobacteria	Xanthomonadales	Xanthomonadaceae	Arenimonas	Arenimonas_daejeonensis
NODE_112_length_145200_cov_17.658376	Bacteria	Proteobacteria	Gammaproteobacteria	Alteromonadales	Alteromonadaceae	Marinobacter	Marinobacter_sp._Arc7-DN-1
NODE_113_length_145006_cov_13.187513	Bacteria	Proteobacteria	Betaproteobacteria	Burkholderiales	Oxalobacteraceae	Janthinobacterium	Janthinobacterium_agaricidamnosum
NODE_114_length_143113_cov_12.007349	Bacteria	Proteobacteria	Gammaproteobacteria	Pseudomonadales	Pseudomonadaceae	Pseudomonas	Pseudomonas_sp._CC6-YY-74
NODE_115_length_142948_cov_8.671975	Bacteria	Proteobacteria	Alphaproteobacteria	Sphingomonadales	Sphingomonadaceae	Sphingobium	Sphingobium_herbicidovorans
NODE_116_length_142708_cov_10.667861	Bacteria	Proteobacteria	Gammaproteobacteria	Cellvibrionales	Cellvibrionaceae	Cellvibrio	Cellvibrio_sp._PSBB006
NODE_117_length_142396_cov_17.757324	Bacteria	Proteobacteria	Alphaproteobacteria	Sphingomonadales	Erythrobacteraceae	Altererythrobacter	Altererythrobacter_sp._B11
NODE_118_length_142208_cov_17.636399	Bacteria	Proteobacteria	Alphaproteobacteria	Sphingomonadales	Erythrobacteraceae	Altererythrobacter	Altererythrobacter_sp._NS1
NODE_119_length_141920_cov_53.052446	Bacteria	Proteobacteria	Gammaproteobacteria	Xanthomonadales	Xanthomonadaceae	Arenimonas	Arenimonas_daejeonensis
NODE_120_length_141113_cov_10.392890	Bacteria	Proteobacteria	Gammaproteobacteria	Cellvibrionales	Cellvibrionaceae	Cellvibrio	Cellvibrio_sp._PSBB006
NODE_121_length_141004_cov_17.054235	Bacteria	Proteobacteria	Alphaproteobacteria	Sphingomonadales	Sphingomonadaceae	Novosphingobium	Novosphingobium_sp._Gsoil_351
NODE_122_length_140971_cov_17.968276	Bacteria	Proteobacteria	Gammaproteobacteria	Alteromonadales	Alteromonadaceae	Marinobacter	Marinobacter_sp._Arc7-DN-1
NODE_123_length_140870_cov_9.336213	Bacteria	Actinobacteria	Thermoleophilia	Solirubrobacterales	Conexibacteraceae	Conexibacter	Conexibacter_woesei
NODE_124_length_140472_cov_21.417958	Bacteria	Proteobacteria	Alphaproteobacteria	Caulobacterales	Caulobacteraceae	Brevundimonas	Brevundimonas_sp._MF30-B
NODE_125_length_140269_cov_25.215538	Bacteria	Bacteroidetes	Chitinophagia	Chitinophagales	Chitinophagaceae	Niastella	Niastella_koreensis
NODE_126_length_137250_cov_11.335178	Bacteria	Proteobacteria	Gammaproteobacteria	Pseudomonadales	Pseudomonadaceae	Pseudomonas	Pseudomonas_sp._CC6-YY-74
NODE_127_length_136872_cov_13.032689	Bacteria	Proteobacteria	Gammaproteobacteria	Pseudomonadales	Pseudomonadaceae	Pseudomonas	Pseudomonas_sp._CC6-YY-74
NODE_128_length_136377_cov_12.414586	Bacteria	Proteobacteria	Gammaproteobacteria	Pseudomonadales	Pseudomonadaceae	Pseudomonas	Pseudomonas_sp._s211(2017)
NODE_129_length_136273_cov_13.202910	Bacteria	Bacteroidetes	Flavobacteriia	Flavobacteriales	Flavobacteriaceae	Gramella	Gramella_flava
NODE_130_length_135660_cov_14.064237	Bacteria	Actinobacteria	Actinobacteria	Streptomycetales	Streptomycetaceae	Streptomyces	Streptomyces_sp._MK-45
NODE_131_length_135562_cov_10.165735	Bacteria	Proteobacteria	Alphaproteobacteria	Sphingomonadales	Sphingomonadaceae	Sphingomonas	Sphingomonas_sp._IC081
NODE_132_length_135445_cov_13.991437	Bacteria	Actinobacteria	Actinobacteria	Streptomycetales	Streptomycetaceae	Streptomyces	unassigned
NODE_133_length_135036_cov_10.594129	Bacteria	Proteobacteria	Alphaproteobacteria	Sphingomonadales	Sphingomonadaceae	Novosphingobium	Novosphingobium_sp._Gsoil_351
NODE_134_length_134160_cov_22.691834	Bacteria	Proteobacteria	Betaproteobacteria	Burkholderiales	Comamonadaceae	Acidovorax	Acidovorax_sp._KKS102
NODE_135_length_132876_cov_6.092682	Bacteria	Proteobacteria	Alphaproteobacteria	Sphingomonadales	Sphingomonadaceae	Sphingobium	Sphingobium_sp._TKS
NODE_136_length_132593_cov_7.405898	Bacteria	Proteobacteria	Alphaproteobacteria	Sphingomonadales	Sphingomonadaceae	Sphingomonas	Sphingomonas_sp._AE3
NODE_137_length_132542_cov_11.390394	Bacteria	Proteobacteria	Gammaproteobacteria	Pseudomonadales	Pseudomonadaceae	Pseudomonas	Pseudomonas_fluorescens
NODE_138_length_132428_cov_16.020426	Bacteria	Proteobacteria	Alphaproteobacteria	Sphingomonadales	Sphingomonadaceae	Sphingomonas	Sphingomonas_ginsengisoli_An_et_al._2013
NODE_139_length_131858_cov_17.438824	Bacteria	Proteobacteria	Alphaproteobacteria	Sphingomonadales	Sphingomonadaceae	Sphingomonas	Sphingomonas_sp._IC081
NODE_140_length_131761_cov_5.906837	Bacteria	Bacteroidetes	Cytophagia	Cytophagales	Hymenobacteraceae	Pontibacter	Pontibacter_sp._BT214
NODE_141_length_130922_cov_10.187582	Bacteria	Proteobacteria	Gammaproteobacteria	Pseudomonadales	Pseudomonadaceae	Pseudomonas	Pseudomonas_coronafaciens
NODE_142_length_130683_cov_7.769375	Bacteria	Proteobacteria	Gammaproteobacteria	Pseudomonadales	Pseudomonadaceae	Pseudomonas	Pseudomonas_sp._s211(2017)
NODE_143_length_130415_cov_10.943307	Bacteria	Proteobacteria	Alphaproteobacteria	Sphingomonadales	Sphingomonadaceae	Novosphingobium	Novosphingobium_sp._Gsoil_351
NODE_144_length_130107_cov_8.290790	Bacteria	Proteobacteria	Gammaproteobacteria	Pseudomonadales	Pseudomonadaceae	Pseudomonas	unassigned
NODE_145_length_130100_cov_17.910124	Bacteria	Proteobacteria	Gammaproteobacteria	Alteromonadales	Alteromonadaceae	Marinobacter	Marinobacter_sp._Arc7-DN-1
NODE_146_length_128630_cov_7.990041	Bacteria	Actinobacteria	Actinobacteria	Streptomycetales	Streptomycetaceae	Streptomyces	Streptomyces_sp._T44
NODE_147_length_128467_cov_13.359802	Bacteria	Proteobacteria	Betaproteobacteria	Burkholderiales	Burkholderiaceae	Burkholderia	Burkholderia_stabilis
NODE_148_length_127310_cov_14.008152	Bacteria	Bacteroidetes	Flavobacteriia	Flavobacteriales	Flavobacteriaceae	Gramella	Gramella_salexigens
NODE_149_length_126361_cov_8.734623	Bacteria	Proteobacteria	Gammaproteobacteria	Alteromonadales	Alteromonadaceae	Glaciecola	Glaciecola_sp._THG-3.7
NODE_150_length_126266_cov_7.750141	Bacteria	Proteobacteria	Alphaproteobacteria	Sphingomonadales	Sphingomonadaceae	Sphingomonas	Sphingomonas_sp._AE3
NODE_151_length_124961_cov_10.232000	Bacteria	Proteobacteria	Alphaproteobacteria	Rhizobiales	Rhizobiaceae	Agrobacterium	Agrobacterium_sp._MA01
NODE_152_length_124905_cov_23.928834	Bacteria	Proteobacteria	Betaproteobacteria	Burkholderiales	Comamonadaceae	Acidovorax	Acidovorax_sp._KKS102
NODE_153_length_124789_cov_20.369436	Bacteria	Proteobacteria	Alphaproteobacteria	Caulobacterales	Caulobacteraceae	Brevundimonas	Brevundimonas_sp._MF30-B
NODE_154_length_124582_cov_8.176490	Bacteria	Bacteroidetes	Flavobacteriia	Flavobacteriales	Crocinitomicaceae	Fluviicola	Fluviicola_taffensis
NODE_155_length_123363_cov_15.233702	Bacteria	Proteobacteria	Betaproteobacteria	Burkholderiales	unassigned	Mitsuaria	Mitsuaria_sp._7
NODE_156_length_123228_cov_11.777786	Bacteria	Proteobacteria	Gammaproteobacteria	Pseudomonadales	Pseudomonadaceae	Pseudomonas	Pseudomonas_sp._CC6-YY-74
NODE_157_length_123225_cov_6.504922	Bacteria	Proteobacteria	Gammaproteobacteria	Pseudomonadales	Pseudomonadaceae	Pseudomonas	Pseudomonas_sp._A214
NODE_158_length_122493_cov_17.102064	Bacteria	Proteobacteria	Betaproteobacteria	Burkholderiales	unassigned	Mitsuaria	Mitsuaria_sp._7
NODE_159_length_122076_cov_11.980414	Bacteria	Bacteroidetes	Chitinophagia	Chitinophagales	Chitinophagaceae	unassigned	unassigned
NODE_160_length_120386_cov_9.909691	Bacteria	Proteobacteria	Alphaproteobacteria	Sphingomonadales	Sphingomonadaceae	Sphingobium	Sphingobium_sp._RAC03
NODE_161_length_120098_cov_52.177551	Bacteria	Proteobacteria	Gammaproteobacteria	Xanthomonadales	Xanthomonadaceae	Arenimonas	Arenimonas_daejeonensis
NODE_162_length_119375_cov_19.132617	Bacteria	Proteobacteria	Alphaproteobacteria	Sphingomonadales	Sphingomonadaceae	Sphingomonas	Sphingomonas_sp._IC081
NODE_163_length_118983_cov_17.681109	Bacteria	Proteobacteria	Alphaproteobacteria	Sphingomonadales	Sphingomonadaceae	Novosphingobium	Novosphingobium_sp._Gsoil_351
NODE_164_length_118902_cov_7.333215	Bacteria	Proteobacteria	Gammaproteobacteria	Pseudomonadales	Pseudomonadaceae	Pseudomonas	Pseudomonas_sp._A214
NODE_165_length_118731_cov_6.732534	Bacteria	Firmicutes	Bacilli	Bacillales	Bacillaceae	unassigned	unassigned
NODE_166_length_117908_cov_22.833094	Bacteria	Proteobacteria	Alphaproteobacteria	Sphingomonadales	Sphingomonadaceae	Sphingopyxis	Sphingopyxis_lindanitolerans
NODE_167_length_117554_cov_18.081052	Bacteria	Proteobacteria	Alphaproteobacteria	Sphingomonadales	Sphingomonadaceae	Sphingomonas	Sphingomonas_sp._LM7
NODE_168_length_117250_cov_135.002825	Bacteria	Proteobacteria	Alphaproteobacteria	Sphingomonadales	Sphingomonadaceae	Sphingobium	Sphingobium_sp._EP60837
NODE_169_length_116687_cov_8.802818	Bacteria	Proteobacteria	Gammaproteobacteria	Alteromonadales	Alteromonadaceae	Glaciecola	Glaciecola_sp._THG-3.7
NODE_170_length_116316_cov_14.779757	Bacteria	Proteobacteria	Betaproteobacteria	Burkholderiales	unassigned	Mitsuaria	Mitsuaria_sp._7
NODE_171_length_115587_cov_41.387503	Bacteria	Actinobacteria	Actinobacteria	Propionibacteriales	Nocardioidaceae	Nocardioides	Nocardioides_euryhalodurans
NODE_172_length_115358_cov_14.796710	Bacteria	Actinobacteria	Actinobacteria	Streptomycetales	Streptomycetaceae	Streptomyces	Streptomyces_sp._TLI_053
NODE_173_length_114869_cov_9.736839	Bacteria	Bacteroidetes	Flavobacteriia	Flavobacteriales	Flavobacteriaceae	Flavobacterium	Flavobacterium_sp._XS-5
NODE_174_length_114839_cov_12.605194	Bacteria	Proteobacteria	Betaproteobacteria	Burkholderiales	Burkholderiaceae	unassigned	unassigned
NODE_175_length_114464_cov_18.122336	Bacteria	Proteobacteria	Gammaproteobacteria	Alteromonadales	Alteromonadaceae	Marinobacter	Marinobacter_sp._NP-4(2019)
NODE_176_length_114200_cov_13.791579	Bacteria	Bacteroidetes	Flavobacteriia	Flavobacteriales	Flavobacteriaceae	Gramella	Gramella_fulva
NODE_177_length_113314_cov_9.779897	Bacteria	Proteobacteria	Alphaproteobacteria	Rhodospirillales	Rhodospirillaceae	Azospirillum	unassigned
NODE_178_length_113201_cov_13.299694	Bacteria	Actinobacteria	Actinobacteria	Streptomycetales	Streptomycetaceae	Streptomyces	Streptomyces_sp._DUT11
NODE_179_length_112668_cov_11.530706	Bacteria	Proteobacteria	Betaproteobacteria	Burkholderiales	Comamonadaceae	Variovorax	Variovorax_paradoxus
NODE_180_length_112319_cov_9.945304	Bacteria	Bacteroidetes	Flavobacteriia	Flavobacteriales	Flavobacteriaceae	Flavobacterium	Flavobacterium_sp._XS-5
NODE_181_length_111975_cov_7.683373	Bacteria	Proteobacteria	Alphaproteobacteria	Sphingomonadales	Sphingomonadaceae	Sphingomonas	Sphingomonas_sp._AE3
NODE_182_length_111890_cov_6.180524	Bacteria	Proteobacteria	Gammaproteobacteria	Enterobacterales	Erwiniaceae	Mixta	Mixta_calida
NODE_183_length_111837_cov_9.521380	Bacteria	Bacteroidetes	Flavobacteriia	Flavobacteriales	Flavobacteriaceae	Flavobacterium	Flavobacterium_columnare
NODE_184_length_110302_cov_10.267125	Bacteria	Proteobacteria	Alphaproteobacteria	Rhizobiales	unassigned	unassigned	unassigned
NODE_185_length_109827_cov_24.880149	Bacteria	Bacteroidetes	Chitinophagia	Chitinophagales	Chitinophagaceae	Flavisolibacter	Flavisolibacter_sp._17J28-1
NODE_186_length_109767_cov_14.497994	Bacteria	Proteobacteria	Betaproteobacteria	Burkholderiales	unassigned	Mitsuaria	Mitsuaria_sp._7
NODE_187_length_109398_cov_8.214293	Bacteria	Proteobacteria	Gammaproteobacteria	Enterobacterales	Enterobacteriaceae	Lelliottia	Lelliottia_amnigena
NODE_188_length_109383_cov_10.927702	Bacteria	Proteobacteria	Gammaproteobacteria	Pseudomonadales	Pseudomonadaceae	Pseudomonas	Pseudomonas_orientalis
NODE_189_length_109326_cov_7.747196	Bacteria	Proteobacteria	Gammaproteobacteria	Pseudomonadales	Pseudomonadaceae	Pseudomonas	Pseudomonas_azotoformans
NODE_190_length_109267_cov_6.849214	Bacteria	Actinobacteria	Thermoleophilia	Solirubrobacterales	Conexibacteraceae	Conexibacter	Conexibacter_woesei
NODE_191_length_108622_cov_14.349050	Bacteria	Proteobacteria	Betaproteobacteria	Burkholderiales	unassigned	Mitsuaria	Mitsuaria_sp._7
NODE_192_length_108423_cov_8.845741	Bacteria	Proteobacteria	Gammaproteobacteria	Alteromonadales	Alteromonadaceae	Glaciecola	Glaciecola_sp._THG-3.7
NODE_193_length_108047_cov_52.911096	Bacteria	Proteobacteria	Gammaproteobacteria	Xanthomonadales	Xanthomonadaceae	Arenimonas	Arenimonas_daejeonensis
NODE_194_length_107663_cov_15.673887	Bacteria	Proteobacteria	Betaproteobacteria	Burkholderiales	unassigned	Mitsuaria	Mitsuaria_sp._7
NODE_195_length_107641_cov_5.479264	Bacteria	unassigned	unassigned	unassigned	unassigned	unassigned	unassigned
NODE_196_length_107638_cov_10.024438	Bacteria	Proteobacteria	Gammaproteobacteria	Pseudomonadales	Pseudomonadaceae	Pseudomonas	Pseudomonas_plecoglossicida
NODE_197_length_107449_cov_16.203214	Bacteria	Proteobacteria	Betaproteobacteria	Burkholderiales	unassigned	Mitsuaria	Mitsuaria_sp._7
NODE_198_length_107359_cov_18.236892	Bacteria	Proteobacteria	Gammaproteobacteria	Alteromonadales	Alteromonadaceae	Marinobacter	Marinobacter_sp._NP-4(2019)
NODE_199_length_107283_cov_17.124254	Bacteria	Proteobacteria	Gammaproteobacteria	Alteromonadales	Alteromonadaceae	Marinobacter	Marinobacter_salarius
NODE_200_length_107155_cov_7.281357	Bacteria	Actinobacteria	Actinobacteria	Corynebacteriales	Mycobacteriaceae	unassigned	unassigned
NODE_201_length_107113_cov_38.498290	Bacteria	Actinobacteria	Actinobacteria	Streptomycetales	Streptomycetaceae	Streptomyces	Streptomyces_sp._NHF165
NODE_202_length_106602_cov_42.490043	Bacteria	Proteobacteria	Gammaproteobacteria	Xanthomonadales	Xanthomonadaceae	Lysobacter	Lysobacter_enzymogenes
NODE_203_length_106473_cov_14.571004	Bacteria	Proteobacteria	Alphaproteobacteria	Sphingomonadales	Sphingomonadaceae	Sphingomonas	Sphingomonas_ginsengisoli_An_et_al._2013
NODE_204_length_105621_cov_8.212041	Bacteria	Proteobacteria	Alphaproteobacteria	Sphingomonadales	Sphingomonadaceae	Sphingomonas	Sphingomonas_ginsengisoli_An_et_al._2013
NODE_205_length_105104_cov_16.778620	Bacteria	Proteobacteria	Alphaproteobacteria	Sphingomonadales	Sphingomonadaceae	Novosphingobium	Novosphingobium_sp._Gsoil_351
NODE_206_length_105027_cov_11.564149	Bacteria	Proteobacteria	Gammaproteobacteria	Pseudomonadales	Pseudomonadaceae	Pseudomonas	Pseudomonas_sp._CC6-YY-74
NODE_207_length_104571_cov_12.161728	Bacteria	Proteobacteria	Betaproteobacteria	Burkholderiales	Burkholderiaceae	Paraburkholderia	Paraburkholderia_graminis
NODE_208_length_104526_cov_23.265908	Bacteria	Proteobacteria	Betaproteobacteria	Burkholderiales	Comamonadaceae	Acidovorax	Acidovorax_sp._KKS102
NODE_209_length_104158_cov_15.737937	Bacteria	Actinobacteria	Actinobacteria	Streptomycetales	Streptomycetaceae	Streptomyces	Streptomyces_sp._T44
NODE_210_length_103847_cov_22.956809	Bacteria	Proteobacteria	Betaproteobacteria	Burkholderiales	Comamonadaceae	Acidovorax	Acidovorax_sp._KKS102
NODE_211_length_103732_cov_19.122731	Bacteria	Bacteroidetes	Sphingobacteriia	Sphingobacteriales	Sphingobacteriaceae	Pedobacter	Pedobacter_sp._PACM_27299
NODE_212_length_103305_cov_7.364552	Bacteria	Actinobacteria	Actinobacteria	Streptomycetales	Streptomycetaceae	Streptomyces	unassigned
NODE_213_length_103269_cov_6.765213	Bacteria	Proteobacteria	Gammaproteobacteria	Pseudomonadales	Pseudomonadaceae	Pseudomonas	Pseudomonas_thivervalensis
NODE_214_length_102957_cov_10.997803	Bacteria	Proteobacteria	Gammaproteobacteria	Cellvibrionales	Cellvibrionaceae	Cellvibrio	Cellvibrio_sp._PSBB006
NODE_215_length_102607_cov_22.213378	Bacteria	Proteobacteria	Betaproteobacteria	Burkholderiales	Comamonadaceae	Acidovorax	Acidovorax_sp._KKS102
NODE_216_length_102274_cov_22.943293	Bacteria	Proteobacteria	Betaproteobacteria	Burkholderiales	Comamonadaceae	Acidovorax	Acidovorax_sp._KKS102
NODE_217_length_101899_cov_6.106925	Bacteria	Firmicutes	Clostridia	Clostridiales	Clostridiaceae	Clostridium	unassigned
NODE_218_length_101562_cov_52.290737	Bacteria	Proteobacteria	Gammaproteobacteria	Xanthomonadales	Xanthomonadaceae	Lysobacter	Lysobacter_enzymogenes
NODE_219_length_101545_cov_6.099018	Bacteria	Actinobacteria	Actinobacteria	Streptomycetales	Streptomycetaceae	Streptomyces	Streptomyces_sp._RLB1-9
NODE_220_length_101033_cov_17.364169	Bacteria	Bacteroidetes	Sphingobacteriia	Sphingobacteriales	Sphingobacteriaceae	Mucilaginibacter	Mucilaginibacter_xinganensis
NODE_221_length_100893_cov_12.153422	Bacteria	Proteobacteria	Betaproteobacteria	Burkholderiales	Burkholderiaceae	Burkholderia	Burkholderia_pyrrocinia
NODE_222_length_100883_cov_261.944981	Bacteria	Proteobacteria	Alphaproteobacteria	Rickettsiales	Rickettsiaceae	Rickettsia	Rickettsia_amblyommatis
NODE_223_length_99975_cov_9.073771	Bacteria	Proteobacteria	Alphaproteobacteria	Rhizobiales	Bradyrhizobiaceae	Bradyrhizobium	Bradyrhizobium_paxllaeri
NODE_224_length_99568_cov_9.103309	Bacteria	Planctomycetes	Planctomycetia	Planctomycetales	Planctomycetaceae	Bremerella	Bremerella_volcania
NODE_225_length_99497_cov_8.086159	Bacteria	Proteobacteria	Gammaproteobacteria	Pseudomonadales	Pseudomonadaceae	Pseudomonas	unassigned
NODE_226_length_99287_cov_8.786537	Bacteria	Proteobacteria	Gammaproteobacteria	Pseudomonadales	Pseudomonadaceae	Pseudomonas	Pseudomonas_sp._s211(2017)
NODE_227_length_98991_cov_12.145492	Bacteria	Proteobacteria	Gammaproteobacteria	Pseudomonadales	Pseudomonadaceae	Pseudomonas	Pseudomonas_sp._CC6-YY-74
NODE_228_length_98694_cov_10.490268	Bacteria	Proteobacteria	Alphaproteobacteria	Sphingomonadales	Sphingomonadaceae	Sphingobium	Sphingobium_sp._YG1
NODE_229_length_98688_cov_13.209790	Bacteria	Proteobacteria	Gammaproteobacteria	Cellvibrionales	Cellvibrionaceae	Cellvibrio	Cellvibrio_sp._PSBB006
NODE_230_length_98595_cov_20.203897	Bacteria	Proteobacteria	Betaproteobacteria	Burkholderiales	Comamonadaceae	Acidovorax	Acidovorax_sp._KKS102
NODE_231_length_98546_cov_13.629445	Bacteria	Bacteroidetes	Flavobacteriia	Flavobacteriales	Flavobacteriaceae	Gramella	Gramella_fulva
NODE_232_length_98252_cov_15.784520	Bacteria	Proteobacteria	Betaproteobacteria	Burkholderiales	unassigned	Mitsuaria	Mitsuaria_sp._7
NODE_233_length_98193_cov_149.950293	Bacteria	Proteobacteria	Alphaproteobacteria	Sphingomonadales	Sphingomonadaceae	Sphingobium	Sphingobium_sp._EP60837
NODE_234_length_98175_cov_7.737194	Bacteria	Proteobacteria	Alphaproteobacteria	Sphingomonadales	Sphingomonadaceae	Sphingopyxis	Sphingopyxis_sp._MG
NODE_235_length_98146_cov_21.272267	Bacteria	Proteobacteria	Alphaproteobacteria	Caulobacterales	Caulobacteraceae	Brevundimonas	Brevundimonas_sp._M20
NODE_236_length_98126_cov_10.886868	Bacteria	Proteobacteria	Gammaproteobacteria	Pseudomonadales	Pseudomonadaceae	Pseudomonas	Pseudomonas_sp._CC6-YY-74
NODE_237_length_98098_cov_15.953928	Bacteria	Proteobacteria	Betaproteobacteria	Burkholderiales	Comamonadaceae	Acidovorax	Acidovorax_sp._KKS102
NODE_238_length_97942_cov_11.248970	Bacteria	Proteobacteria	Gammaproteobacteria	Pseudomonadales	Pseudomonadaceae	Pseudomonas	unassigned
NODE_239_length_97797_cov_11.467932	Bacteria	Bacteroidetes	Chitinophagia	Chitinophagales	Chitinophagaceae	Chitinophaga	Chitinophaga_pinensis
NODE_240_length_97725_cov_5.647031	Bacteria	Proteobacteria	Alphaproteobacteria	Rhizobiales	Rhizobiaceae	Sinorhizobium	Sinorhizobium_fredii
NODE_241_length_97373_cov_29.232878	Bacteria	Proteobacteria	Gammaproteobacteria	Cellvibrionales	Cellvibrionaceae	Cellvibrio	Cellvibrio_sp._PSBB006
NODE_242_length_97288_cov_10.578440	Bacteria	Proteobacteria	Alphaproteobacteria	Sphingomonadales	Sphingomonadaceae	Sphingomonas	Sphingomonas_sp._AAP5
NODE_243_length_97231_cov_18.201242	Bacteria	Proteobacteria	Gammaproteobacteria	Alteromonadales	Alteromonadaceae	Marinobacter	Marinobacter_sp._Arc7-DN-1
NODE_244_length_96831_cov_19.252006	Bacteria	Proteobacteria	Alphaproteobacteria	Sphingomonadales	Sphingomonadaceae	Novosphingobium	Novosphingobium_sp._Gsoil_351
NODE_245_length_96801_cov_10.503423	Bacteria	Proteobacteria	unassigned	unassigned	unassigned	unassigned	unassigned
NODE_246_length_96640_cov_17.311546	Bacteria	Proteobacteria	Alphaproteobacteria	Sphingomonadales	Erythrobacteraceae	Altererythrobacter	Altererythrobacter_sp._NS1
NODE_247_length_96615_cov_7.920987	Bacteria	Proteobacteria	Alphaproteobacteria	Sphingomonadales	Erythrobacteraceae	Porphyrobacter	Porphyrobacter_sp._YT40
NODE_248_length_96246_cov_150.729737	Bacteria	Proteobacteria	Alphaproteobacteria	Sphingomonadales	Sphingomonadaceae	Sphingobium	Sphingobium_sp._EP60837
NODE_249_length_96074_cov_10.990237	Bacteria	Proteobacteria	Gammaproteobacteria	Pseudomonadales	Pseudomonadaceae	Pseudomonas	Pseudomonas_sp._CC6-YY-74
NODE_250_length_96068_cov_43.176609	Bacteria	Proteobacteria	Gammaproteobacteria	Xanthomonadales	Xanthomonadaceae	Arenimonas	Arenimonas_daejeonensis
NODE_251_length_95722_cov_13.553873	Bacteria	Proteobacteria	Alphaproteobacteria	Sphingomonadales	Sphingomonadaceae	Novosphingobium	Novosphingobium_sp._Gsoil_351
NODE_252_length_95570_cov_16.917954	Bacteria	Bacteroidetes	Flavobacteriia	Flavobacteriales	Flavobacteriaceae	Chryseobacterium	Chryseobacterium_sp._G0162
NODE_253_length_95285_cov_11.152722	Bacteria	Proteobacteria	Gammaproteobacteria	Cellvibrionales	Cellvibrionaceae	Cellvibrio	Cellvibrio_sp._PSBB006
NODE_254_length_95104_cov_41.546182	Bacteria	Actinobacteria	Actinobacteria	Propionibacteriales	Nocardioidaceae	Nocardioides	Nocardioides_sp._JS614
NODE_255_length_94554_cov_12.040051	Bacteria	Proteobacteria	Alphaproteobacteria	Rhizobiales	Methylobacteriaceae	Methylorubrum	Methylorubrum_extorquens
NODE_256_length_93905_cov_9.928459	Bacteria	Proteobacteria	Gammaproteobacteria	unassigned	unassigned	unassigned	unassigned
NODE_257_length_93063_cov_8.397993	Bacteria	Proteobacteria	Alphaproteobacteria	Sphingomonadales	Erythrobacteraceae	Altererythrobacter	Altererythrobacter_sp._B11
NODE_258_length_92927_cov_12.786411	Bacteria	Actinobacteria	Actinobacteria	Streptomycetales	Streptomycetaceae	Streptomyces	Streptomyces_gilvosporeus
NODE_259_length_92561_cov_13.877160	Bacteria	Proteobacteria	Betaproteobacteria	Burkholderiales	unassigned	Mitsuaria	Mitsuaria_sp._7
NODE_260_length_92477_cov_10.424322	Bacteria	Proteobacteria	Betaproteobacteria	Burkholderiales	Burkholderiaceae	Paraburkholderia	Paraburkholderia_caledonica
NODE_261_length_92330_cov_42.979616	Bacteria	Actinobacteria	Actinobacteria	Propionibacteriales	Nocardioidaceae	Nocardioides	Nocardioides_sp._603
NODE_262_length_92171_cov_13.832446	Bacteria	Proteobacteria	Gammaproteobacteria	Pseudomonadales	Pseudomonadaceae	Pseudomonas	unassigned
NODE_263_length_92066_cov_23.442082	Bacteria	Proteobacteria	Alphaproteobacteria	Sphingomonadales	Sphingomonadaceae	Sphingopyxis	Sphingopyxis_sp._PAMC25046
NODE_264_length_91548_cov_25.446260	Bacteria	Proteobacteria	Alphaproteobacteria	Sphingomonadales	Sphingomonadaceae	Sphingopyxis	Sphingopyxis_sp._PAMC25046
NODE_265_length_91541_cov_11.773485	Bacteria	Proteobacteria	Gammaproteobacteria	Pseudomonadales	Pseudomonadaceae	Pseudomonas	Pseudomonas_sp._s211(2017)
NODE_266_length_91504_cov_8.467699	Bacteria	Proteobacteria	Gammaproteobacteria	unassigned	unassigned	unassigned	unassigned
NODE_267_length_91477_cov_13.611963	Bacteria	Proteobacteria	Betaproteobacteria	Burkholderiales	Burkholderiaceae	Burkholderia	Burkholderia_multivorans
NODE_268_length_91232_cov_13.061910	Bacteria	Proteobacteria	Betaproteobacteria	Burkholderiales	Comamonadaceae	Acidovorax	Acidovorax_sp._T1
NODE_269_length_90866_cov_10.004561	Bacteria	Proteobacteria	Gammaproteobacteria	Pseudomonadales	Pseudomonadaceae	Pseudomonas	Pseudomonas_sp._A214
NODE_270_length_90850_cov_7.975196	Bacteria	Proteobacteria	Gammaproteobacteria	Alteromonadales	Alteromonadaceae	Glaciecola	Glaciecola_sp._THG-3.7
NODE_271_length_90752_cov_12.481065	Bacteria	Proteobacteria	Gammaproteobacteria	Pseudomonadales	Pseudomonadaceae	Pseudomonas	Pseudomonas_sp._CC6-YY-74
NODE_272_length_90499_cov_14.099060	Bacteria	Bacteroidetes	Flavobacteriia	Flavobacteriales	Flavobacteriaceae	Gramella	Gramella_flava
NODE_273_length_90444_cov_17.609176	Bacteria	Proteobacteria	Alphaproteobacteria	Sphingomonadales	Sphingomonadaceae	Novosphingobium	Novosphingobium_sp._Gsoil_351
NODE_274_length_90123_cov_9.686717	Bacteria	Bacteroidetes	Flavobacteriia	Flavobacteriales	Flavobacteriaceae	Flavobacterium	Flavobacterium_sangjuense
NODE_275_length_90022_cov_10.569354	Bacteria	Proteobacteria	Gammaproteobacteria	Oceanospirillales	Halomonadaceae	Halotalea	Halotalea_alkalilenta
NODE_276_length_89999_cov_43.440601	Bacteria	Proteobacteria	Gammaproteobacteria	Xanthomonadales	Xanthomonadaceae	Lysobacter	Lysobacter_maris
NODE_277_length_89913_cov_15.142695	Bacteria	Proteobacteria	Betaproteobacteria	Burkholderiales	unassigned	Mitsuaria	Mitsuaria_sp._7
NODE_278_length_89891_cov_8.452702	Bacteria	Bacteroidetes	Flavobacteriia	Flavobacteriales	Crocinitomicaceae	Fluviicola	Fluviicola_taffensis
NODE_279_length_89679_cov_17.385287	Bacteria	Proteobacteria	Alphaproteobacteria	Sphingomonadales	Erythrobacteraceae	Altererythrobacter	Altererythrobacter_sp._B11
NODE_280_length_89534_cov_9.940739	Bacteria	Bacteroidetes	Chitinophagia	Chitinophagales	Chitinophagaceae	Chitinophaga	Chitinophaga_sp._MD30
NODE_281_length_89509_cov_10.267252	Bacteria	Planctomycetes	unassigned	unassigned	unassigned	unassigned	Planctomycetes_bacterium_Pan265
NODE_282_length_89167_cov_12.653826	Bacteria	Proteobacteria	Betaproteobacteria	Nitrosomonadales	Methylophilaceae	Methylovorus	Methylovorus_glucosotrophus
NODE_283_length_89155_cov_13.090235	Bacteria	Proteobacteria	Betaproteobacteria	Burkholderiales	Burkholderiaceae	Burkholderia	Burkholderia_multivorans
NODE_284_length_89128_cov_10.534725	Bacteria	Proteobacteria	Deltaproteobacteria	Myxococcales	Polyangiaceae	Sorangium	Sorangium_cellulosum
NODE_285_length_88646_cov_9.311349	Bacteria	Proteobacteria	Alphaproteobacteria	Sphingomonadales	Sphingomonadaceae	Novosphingobium	Novosphingobium_sp._PP1Y
NODE_286_length_88551_cov_12.601750	Bacteria	Proteobacteria	Gammaproteobacteria	Cellvibrionales	Cellvibrionaceae	Cellvibrio	Cellvibrio_sp._PSBB006
NODE_287_length_88292_cov_11.063758	Bacteria	Candidatus_Saccharibacteria	unassigned	unassigned	unassigned	unassigned	TM7_phylum_sp._oral_taxon_957
NODE_288_length_88245_cov_14.519218	Bacteria	Proteobacteria	Betaproteobacteria	Burkholderiales	unassigned	Mitsuaria	Mitsuaria_sp._7
NODE_289_length_88144_cov_23.061139	Bacteria	Proteobacteria	Alphaproteobacteria	Caulobacterales	Caulobacteraceae	Brevundimonas	Brevundimonas_sp._M20
NODE_290_length_88093_cov_5.417835	Bacteria	Proteobacteria	Gammaproteobacteria	Vibrionales	Vibrionaceae	Vibrio	Vibrio_sp._HBUAS61001
NODE_291_length_88052_cov_19.283856	Bacteria	Proteobacteria	Alphaproteobacteria	Sphingomonadales	Sphingomonadaceae	Sphingopyxis	Sphingopyxis_sp._PAMC25046
NODE_292_length_87920_cov_14.085390	Bacteria	Proteobacteria	Gammaproteobacteria	Pseudomonadales	Pseudomonadaceae	Pseudomonas	Pseudomonas_aeruginosa
NODE_293_length_87809_cov_24.383206	Bacteria	Proteobacteria	Alphaproteobacteria	Rhizobiales	Bradyrhizobiaceae	Bradyrhizobium	Bradyrhizobium_sp._BTAi1
NODE_294_length_87253_cov_14.536051	Bacteria	Proteobacteria	Gammaproteobacteria	Cellvibrionales	Cellvibrionaceae	Cellvibrio	Cellvibrio_sp._PSBB006
NODE_295_length_86900_cov_15.447898	Bacteria	Proteobacteria	Betaproteobacteria	Burkholderiales	unassigned	Mitsuaria	Mitsuaria_sp._7
NODE_296_length_86876_cov_25.799083	Bacteria	Proteobacteria	Alphaproteobacteria	Sphingomonadales	Sphingomonadaceae	Sphingopyxis	Sphingopyxis_sp._PAMC25046
NODE_297_length_86515_cov_22.036301	Bacteria	Proteobacteria	Betaproteobacteria	Burkholderiales	Comamonadaceae	Acidovorax	Acidovorax_sp._KKS102
NODE_298_length_86432_cov_4.209549	Bacteria	Proteobacteria	Betaproteobacteria	Burkholderiales	Burkholderiaceae	Burkholderia	Burkholderia_cepacia
NODE_299_length_86426_cov_8.060815	Bacteria	Proteobacteria	Alphaproteobacteria	Sphingomonadales	Sphingomonadaceae	Sphingomonas	Sphingomonas_ginsengisoli_An_et_al._2013
NODE_300_length_86217_cov_12.534070	Bacteria	Bacteroidetes	Flavobacteriia	Flavobacteriales	Flavobacteriaceae	unassigned	unassigned
NODE_301_length_86139_cov_26.778731	Bacteria	Proteobacteria	Gammaproteobacteria	Cellvibrionales	Cellvibrionaceae	Cellvibrio	Cellvibrio_sp._PSBB006
NODE_302_length_86082_cov_4.954177	Bacteria	Proteobacteria	Alphaproteobacteria	Sphingomonadales	Sphingomonadaceae	Sphingopyxis	Sphingopyxis_granuli
NODE_303_length_85936_cov_19.674360	Bacteria	Proteobacteria	Betaproteobacteria	Burkholderiales	unassigned	Mitsuaria	Mitsuaria_sp._7
NODE_304_length_85499_cov_11.324075	Bacteria	Proteobacteria	Gammaproteobacteria	Pseudomonadales	Pseudomonadaceae	Pseudomonas	Pseudomonas_sp._CC6-YY-74
NODE_305_length_85496_cov_12.958582	Bacteria	Bacteroidetes	Sphingobacteriia	Sphingobacteriales	Sphingobacteriaceae	Mucilaginibacter	Mucilaginibacter_ginsenosidivorax
NODE_306_length_85441_cov_14.845293	Bacteria	Proteobacteria	Betaproteobacteria	Burkholderiales	unassigned	Mitsuaria	Mitsuaria_sp._7
NODE_307_length_85173_cov_13.382867	Bacteria	Actinobacteria	Actinobacteria	Corynebacteriales	Mycobacteriaceae	Mycobacterium	Mycobacterium_branderi
NODE_308_length_85168_cov_11.379798	Bacteria	Firmicutes	Clostridia	Clostridiales	Clostridiaceae	Caloramator	Caloramator_sp._E03
NODE_309_length_85113_cov_11.268391	Bacteria	Actinobacteria	Actinobacteria	Streptomycetales	Streptomycetaceae	Streptomyces	Streptomyces_sp._MK-45
NODE_310_length_84578_cov_20.379905	Bacteria	Proteobacteria	Alphaproteobacteria	Caulobacterales	Caulobacteraceae	Brevundimonas	Brevundimonas_sp._MF30-B
NODE_311_length_84338_cov_18.720296	Bacteria	Bacteroidetes	Sphingobacteriia	Sphingobacteriales	Sphingobacteriaceae	Mucilaginibacter	Mucilaginibacter_ginsenosidivorax
NODE_312_length_84168_cov_5.375917	Bacteria	Firmicutes	Bacilli	Lactobacillales	unassigned	unassigned	unassigned
NODE_313_length_84113_cov_24.554205	Bacteria	Proteobacteria	Alphaproteobacteria	Sphingomonadales	Sphingomonadaceae	Sphingopyxis	Sphingopyxis_sp._PAMC25046
NODE_314_length_84058_cov_147.502924	Bacteria	Proteobacteria	Alphaproteobacteria	Sphingomonadales	Sphingomonadaceae	Sphingobium	Sphingobium_sp._EP60837
NODE_315_length_84054_cov_52.568245	Bacteria	Proteobacteria	Gammaproteobacteria	Xanthomonadales	Xanthomonadaceae	Arenimonas	Arenimonas_daejeonensis
NODE_316_length_84010_cov_27.547139	Bacteria	Proteobacteria	Alphaproteobacteria	Caulobacterales	Caulobacteraceae	Brevundimonas	Brevundimonas_sp._M20
NODE_317_length_83623_cov_18.956707	Bacteria	Bacteroidetes	Chitinophagia	Chitinophagales	Chitinophagaceae	Niastella	Niastella_koreensis
NODE_318_length_83556_cov_11.800736	Bacteria	Proteobacteria	Gammaproteobacteria	Pseudomonadales	Pseudomonadaceae	Pseudomonas	Pseudomonas_stutzeri
NODE_319_length_83420_cov_14.009217	Bacteria	Bacteroidetes	Flavobacteriia	Flavobacteriales	Flavobacteriaceae	Gramella	Gramella_flava
NODE_320_length_83079_cov_17.033020	Bacteria	Proteobacteria	Betaproteobacteria	Burkholderiales	unassigned	Mitsuaria	Mitsuaria_sp._7
NODE_321_length_83013_cov_12.019840	Bacteria	Proteobacteria	Gammaproteobacteria	Cellvibrionales	Cellvibrionaceae	Cellvibrio	Cellvibrio_sp._PSBB006
NODE_322_length_82977_cov_9.738592	Bacteria	Proteobacteria	Alphaproteobacteria	Rhizobiales	unassigned	unassigned	unassigned
NODE_323_length_82917_cov_13.354392	Bacteria	Actinobacteria	Actinobacteria	Streptomycetales	Streptomycetaceae	Streptomyces	Streptomyces_sp._Tue_6075
NODE_324_length_82897_cov_23.913114	Bacteria	Proteobacteria	Alphaproteobacteria	Sphingomonadales	Sphingomonadaceae	Sphingopyxis	Sphingopyxis_sp._PAMC25046
NODE_325_length_82791_cov_8.000665	Bacteria	Actinobacteria	Thermoleophilia	Solirubrobacterales	Conexibacteraceae	Conexibacter	Conexibacter_woesei
NODE_326_length_82666_cov_10.332276	Bacteria	Proteobacteria	Alphaproteobacteria	Rhizobiales	Bradyrhizobiaceae	Bosea	Bosea_vaviloviae
NODE_327_length_82665_cov_10.263801	Bacteria	Bacteroidetes	Flavobacteriia	Flavobacteriales	Flavobacteriaceae	Flavobacterium	Flavobacterium_sp._XS-5
NODE_328_length_82441_cov_10.767166	Bacteria	Proteobacteria	Gammaproteobacteria	Pseudomonadales	Pseudomonadaceae	Pseudomonas	Pseudomonas_koreensis
NODE_329_length_82248_cov_22.022605	Bacteria	Proteobacteria	Betaproteobacteria	Burkholderiales	Comamonadaceae	Acidovorax	Acidovorax_sp._KKS102
NODE_330_length_82119_cov_19.266362	Bacteria	Bacteroidetes	Sphingobacteriia	Sphingobacteriales	Sphingobacteriaceae	Mucilaginibacter	Mucilaginibacter_ginsenosidivorax
NODE_331_length_82051_cov_10.396232	Bacteria	Actinobacteria	Actinobacteria	Streptomycetales	Streptomycetaceae	Streptomyces	Streptomyces_sp._T44
NODE_332_length_82022_cov_42.897172	Bacteria	Actinobacteria	Actinobacteria	Propionibacteriales	Nocardioidaceae	Nocardioides	Nocardioides_sp._JS614
NODE_333_length_81928_cov_8.119041	Bacteria	Proteobacteria	Alphaproteobacteria	Rhizobiales	Hyphomicrobiaceae	Devosia	Devosia_sp._1566
NODE_334_length_81788_cov_10.701306	Bacteria	Actinobacteria	Actinobacteria	Streptomycetales	Streptomycetaceae	Streptomyces	unassigned
NODE_335_length_81676_cov_13.760079	Bacteria	Proteobacteria	Alphaproteobacteria	Sphingomonadales	Sphingomonadaceae	Novosphingobium	Novosphingobium_resinovorum
NODE_336_length_81524_cov_15.376924	Bacteria	Actinobacteria	Actinobacteria	Streptomycetales	Streptomycetaceae	Streptomyces	Streptomyces_venezuelae
NODE_337_length_81204_cov_7.879280	Bacteria	Proteobacteria	Alphaproteobacteria	Sphingomonadales	Sphingomonadaceae	Sphingomonas	Sphingomonas_sp._AE3
NODE_338_length_80969_cov_17.173797	Bacteria	Proteobacteria	Betaproteobacteria	Burkholderiales	unassigned	Mitsuaria	Mitsuaria_sp._7
NODE_339_length_80719_cov_4.360159	Bacteria	Proteobacteria	Alphaproteobacteria	Rhizobiales	Rhizobiaceae	Rhizobium	Rhizobium_favelukesii
NODE_340_length_80660_cov_10.481387	Bacteria	Bacteroidetes	Flavobacteriia	Flavobacteriales	Flavobacteriaceae	Flavobacterium	Flavobacterium_sp._XS-5
NODE_341_length_80496_cov_15.348583	Bacteria	Proteobacteria	Betaproteobacteria	Burkholderiales	unassigned	Mitsuaria	Mitsuaria_sp._7
NODE_342_length_80438_cov_21.960293	Bacteria	Proteobacteria	Betaproteobacteria	Burkholderiales	Comamonadaceae	Acidovorax	Acidovorax_sp._KKS102
NODE_343_length_80331_cov_15.613745	Bacteria	Proteobacteria	Betaproteobacteria	Burkholderiales	unassigned	Mitsuaria	Mitsuaria_sp._7
NODE_344_length_80169_cov_9.926989	Bacteria	Proteobacteria	Gammaproteobacteria	Pseudomonadales	Pseudomonadaceae	Pseudomonas	Pseudomonas_sp._A214
NODE_345_length_79891_cov_14.667310	Bacteria	Bacteroidetes	Chitinophagia	Chitinophagales	Chitinophagaceae	Panacibacter	Panacibacter_ginsenosidivorans
NODE_346_length_79867_cov_3.895560	Bacteria	Proteobacteria	Alphaproteobacteria	Rhizobiales	Bradyrhizobiaceae	unassigned	unassigned
NODE_347_length_79835_cov_6.298786	Bacteria	Firmicutes	Bacilli	Bacillales	Listeriaceae	Listeria	Listeria_seeligeri
NODE_348_length_79801_cov_7.139457	Bacteria	Proteobacteria	Gammaproteobacteria	Pseudomonadales	Pseudomonadaceae	Pseudomonas	Pseudomonas_sp._s211(2017)
NODE_349_length_79624_cov_18.766501	Bacteria	Proteobacteria	Betaproteobacteria	Burkholderiales	unassigned	Roseateles	Roseateles_depolymerans
NODE_350_length_79566_cov_16.205066	Bacteria	Proteobacteria	Gammaproteobacteria	Cellvibrionales	Cellvibrionaceae	Cellvibrio	Cellvibrio_sp._PSBB006
NODE_351_length_79249_cov_23.516045	Bacteria	Proteobacteria	Betaproteobacteria	Burkholderiales	Comamonadaceae	Acidovorax	Acidovorax_sp._KKS102
NODE_352_length_79104_cov_14.868515	Bacteria	Proteobacteria	Gammaproteobacteria	Pseudomonadales	Pseudomonadaceae	Pseudomonas	Pseudomonas_sp._CC6-YY-74
NODE_353_length_78989_cov_13.671834	Bacteria	Proteobacteria	Alphaproteobacteria	Sphingomonadales	Sphingomonadaceae	Sphingomonas	Sphingomonas_ginsengisoli_An_et_al._2013
NODE_354_length_78804_cov_29.372314	Bacteria	Proteobacteria	Alphaproteobacteria	Sphingomonadales	Sphingomonadaceae	Sphingomonas	Sphingomonas_sp._AE3
NODE_355_length_78719_cov_10.681239	Bacteria	Bacteroidetes	Flavobacteriia	Flavobacteriales	Flavobacteriaceae	Flavobacterium	Flavobacterium_sp._XS-5
NODE_356_length_78623_cov_10.537237	Bacteria	Bacteroidetes	Flavobacteriia	Flavobacteriales	Flavobacteriaceae	Flavobacterium	Flavobacterium_haoranii
NODE_357_length_78550_cov_38.737186	Bacteria	Proteobacteria	Alphaproteobacteria	Sphingomonadales	Sphingomonadaceae	Sphingomonas	Sphingomonas_indica
NODE_358_length_78541_cov_40.941230	Bacteria	Actinobacteria	Actinobacteria	Propionibacteriales	Nocardioidaceae	Nocardioides	Nocardioides_sp._R-3366
NODE_359_length_78485_cov_12.516087	Bacteria	Proteobacteria	Gammaproteobacteria	Pseudomonadales	Pseudomonadaceae	Pseudomonas	Pseudomonas_chlororaphis
NODE_360_length_78451_cov_252.702471	Bacteria	Proteobacteria	Gammaproteobacteria	Pasteurellales	Pasteurellaceae	Pasteurella	Pasteurella_multocida
NODE_361_length_78145_cov_17.795826	Bacteria	Proteobacteria	Alphaproteobacteria	Sphingomonadales	Erythrobacteraceae	Altererythrobacter	Altererythrobacter_marensis
NODE_362_length_77937_cov_24.617102	Bacteria	Proteobacteria	Betaproteobacteria	Burkholderiales	Comamonadaceae	Acidovorax	Acidovorax_sp._KKS102
NODE_363_length_77830_cov_13.624088	Bacteria	Bacteroidetes	Flavobacteriia	Flavobacteriales	Flavobacteriaceae	Antarcticibacterium	Antarcticibacterium_flavum
NODE_364_length_77771_cov_32.234769	Bacteria	Proteobacteria	Gammaproteobacteria	Pseudomonadales	Pseudomonadaceae	Pseudomonas	Pseudomonas_stutzeri
NODE_365_length_77756_cov_36.580373	Bacteria	Proteobacteria	Gammaproteobacteria	Cellvibrionales	Cellvibrionaceae	Cellvibrio	Cellvibrio_sp._PSBB006
NODE_366_length_77672_cov_46.088691	Bacteria	Proteobacteria	Gammaproteobacteria	Xanthomonadales	Xanthomonadaceae	Lysobacter	Lysobacter_soli
NODE_367_length_77279_cov_7.865250	Bacteria	Bacteroidetes	Flavobacteriia	Flavobacteriales	Crocinitomicaceae	Fluviicola	Fluviicola_taffensis
NODE_368_length_77190_cov_10.304964	Bacteria	Proteobacteria	Alphaproteobacteria	Sphingomonadales	Erythrobacteraceae	Altererythrobacter	Altererythrobacter_sp._B11
NODE_369_length_77130_cov_5.946165	Bacteria	Proteobacteria	Betaproteobacteria	Burkholderiales	Comamonadaceae	Acidovorax	Acidovorax_carolinensis
NODE_370_length_77028_cov_13.557319	Bacteria	Actinobacteria	Actinobacteria	Streptomycetales	Streptomycetaceae	Streptomyces	Streptomyces_sp._GSSD-12
NODE_371_length_77013_cov_6.104532	Bacteria	Bacteroidetes	Cytophagia	Cytophagales	Hymenobacteraceae	Pontibacter	Pontibacter_sp._BT214
NODE_372_length_77002_cov_14.121686	Bacteria	Proteobacteria	Gammaproteobacteria	Cellvibrionales	Cellvibrionaceae	Cellvibrio	Cellvibrio_sp._PSBB006
NODE_373_length_76936_cov_11.255541	Bacteria	Proteobacteria	Deltaproteobacteria	Myxococcales	Polyangiaceae	Chondromyces	Chondromyces_crocatus
NODE_374_length_76864_cov_9.565518	Bacteria	Proteobacteria	Betaproteobacteria	Burkholderiales	Burkholderiaceae	Burkholderia	Burkholderia_cenocepacia
NODE_375_length_76628_cov_16.588182	Bacteria	Proteobacteria	Betaproteobacteria	Burkholderiales	unassigned	Mitsuaria	Mitsuaria_sp._7
NODE_376_length_76322_cov_18.275389	Bacteria	Proteobacteria	Alphaproteobacteria	Sphingomonadales	Sphingomonadaceae	Sphingopyxis	Sphingopyxis_sp._PAMC25046
NODE_377_length_76221_cov_7.450382	Bacteria	Actinobacteria	Thermoleophilia	Solirubrobacterales	Conexibacteraceae	Conexibacter	Conexibacter_woesei
NODE_378_length_76194_cov_7.395361	Bacteria	Actinobacteria	Actinobacteria	Streptomycetales	Streptomycetaceae	Streptomyces	Streptomyces_sp._TLI_053
NODE_379_length_76103_cov_11.350850	Bacteria	Bacteroidetes	Flavobacteriia	Flavobacteriales	Flavobacteriaceae	Polaribacter	Polaribacter_sp._Hel1_33_78
NODE_380_length_76086_cov_7.702607	Bacteria	Proteobacteria	Alphaproteobacteria	Sphingomonadales	Sphingomonadaceae	Sphingomonas	Sphingomonas_sp._AE3
NODE_381_length_75824_cov_8.427811	Bacteria	Proteobacteria	Gammaproteobacteria	Alteromonadales	Alteromonadaceae	Glaciecola	Glaciecola_sp._THG-3.7
NODE_382_length_75641_cov_3.849832	Bacteria	unassigned	unassigned	unassigned	unassigned	unassigned	unassigned
NODE_383_length_75589_cov_7.391959	Bacteria	Actinobacteria	Actinobacteria	Streptomycetales	Streptomycetaceae	Streptomyces	Streptomyces_sp._P3
NODE_384_length_75553_cov_12.833448	Bacteria	Actinobacteria	Actinobacteria	Streptomycetales	Streptomycetaceae	Streptomyces	Streptomyces_sp._SM18
NODE_385_length_75383_cov_19.370637	Bacteria	Proteobacteria	Alphaproteobacteria	Sphingomonadales	Sphingomonadaceae	Sphingopyxis	Sphingopyxis_sp._PAMC25046
NODE_386_length_75313_cov_14.804358	Bacteria	Bacteroidetes	Flavobacteriia	Flavobacteriales	Flavobacteriaceae	Antarcticibacterium	Antarcticibacterium_flavum
NODE_387_length_75136_cov_12.466397	Bacteria	Proteobacteria	Betaproteobacteria	Nitrosomonadales	Methylophilaceae	Methylovorus	Methylovorus_sp._MP688
NODE_388_length_74876_cov_8.303128	Bacteria	Proteobacteria	Gammaproteobacteria	Pseudomonadales	Pseudomonadaceae	Pseudomonas	Pseudomonas_putida
NODE_389_length_74846_cov_17.854135	Bacteria	Proteobacteria	Gammaproteobacteria	Pseudomonadales	Pseudomonadaceae	Pseudomonas	Pseudomonas_fluorescens
NODE_390_length_74684_cov_12.066783	Bacteria	Proteobacteria	Alphaproteobacteria	Sphingomonadales	Sphingomonadaceae	Sphingopyxis	Sphingopyxis_sp._FD7
NODE_391_length_74666_cov_23.101305	Bacteria	Proteobacteria	Betaproteobacteria	Burkholderiales	unassigned	Mitsuaria	Mitsuaria_sp._7
NODE_392_length_74621_cov_43.301763	Bacteria	Actinobacteria	Actinobacteria	Propionibacteriales	Nocardioidaceae	Nocardioides	Nocardioides_euryhalodurans
NODE_393_length_74617_cov_10.946402	Bacteria	Bacteroidetes	Flavobacteriia	Flavobacteriales	Flavobacteriaceae	Flavobacterium	Flavobacterium_sp._XS-5
NODE_394_length_74601_cov_10.781939	Bacteria	Bacteroidetes	Flavobacteriia	Flavobacteriales	Flavobacteriaceae	Flavobacterium	Flavobacterium_sp._140616W15
NODE_395_length_74571_cov_9.892443	Bacteria	Proteobacteria	Gammaproteobacteria	Cellvibrionales	Cellvibrionaceae	Cellvibrio	Cellvibrio_sp._PSBB006
NODE_396_length_74415_cov_7.273992	Bacteria	Proteobacteria	Gammaproteobacteria	Pseudomonadales	Pseudomonadaceae	Pseudomonas	Pseudomonas_sp._A214
NODE_397_length_74323_cov_12.489451	Bacteria	Proteobacteria	Gammaproteobacteria	Cellvibrionales	Cellvibrionaceae	Cellvibrio	Cellvibrio_sp._PSBB006
NODE_398_length_74244_cov_8.143327	Bacteria	Bacteroidetes	Flavobacteriia	Flavobacteriales	Crocinitomicaceae	Fluviicola	Fluviicola_taffensis
NODE_399_length_74235_cov_165.268709	Bacteria	Proteobacteria	Alphaproteobacteria	Sphingomonadales	Sphingomonadaceae	Sphingobium	Sphingobium_sp._TKS
NODE_400_length_74215_cov_15.997531	Bacteria	Proteobacteria	Gammaproteobacteria	Xanthomonadales	Xanthomonadaceae	Lysobacter	Lysobacter_alkalisoli
NODE_401_length_74158_cov_13.461105	Bacteria	Proteobacteria	Alphaproteobacteria	Sphingomonadales	Sphingomonadaceae	Sphingomonas	Sphingomonas_ginsengisoli_An_et_al._2013
NODE_402_length_74157_cov_8.237125	Bacteria	Actinobacteria	Actinobacteria	Streptomycetales	Streptomycetaceae	Streptomyces	Streptomyces_sp._CdTB01
NODE_403_length_74154_cov_11.723300	Bacteria	Bacteroidetes	Flavobacteriia	Flavobacteriales	Flavobacteriaceae	Polaribacter	Polaribacter_sp._ALD11
NODE_404_length_73755_cov_23.664915	Bacteria	Proteobacteria	Alphaproteobacteria	Sphingomonadales	Sphingomonadaceae	Sphingopyxis	Sphingopyxis_sp._113P3
NODE_405_length_73736_cov_11.131496	Bacteria	Bacteroidetes	Flavobacteriia	Flavobacteriales	Flavobacteriaceae	Chryseobacterium	Chryseobacterium_indologenes
NODE_406_length_73700_cov_17.733373	Bacteria	Proteobacteria	Betaproteobacteria	Burkholderiales	unassigned	Mitsuaria	Mitsuaria_sp._7
NODE_407_length_73680_cov_30.962422	Bacteria	Proteobacteria	Alphaproteobacteria	Caulobacterales	Caulobacteraceae	Brevundimonas	Brevundimonas_sp._MF30-B
NODE_408_length_73605_cov_17.768604	Bacteria	Proteobacteria	Gammaproteobacteria	Cellvibrionales	Cellvibrionaceae	Cellvibrio	Cellvibrio_sp._PSBB006
NODE_409_length_73518_cov_5.272409	Bacteria	Proteobacteria	Betaproteobacteria	Burkholderiales	Comamonadaceae	Hydrogenophaga	Hydrogenophaga_sp._PBC
NODE_410_length_73399_cov_8.504134	Bacteria	Proteobacteria	Gammaproteobacteria	Pseudomonadales	Pseudomonadaceae	Pseudomonas	unassigned
NODE_411_length_73355_cov_17.614311	Bacteria	Proteobacteria	Alphaproteobacteria	Sphingomonadales	Erythrobacteraceae	Altererythrobacter	unassigned
NODE_412_length_73345_cov_8.415913	Bacteria	Proteobacteria	Alphaproteobacteria	Rhizobiales	Rhizobiaceae	Rhizobium	Rhizobium_pseudoryzae
NODE_413_length_73177_cov_9.960002	Bacteria	Proteobacteria	Betaproteobacteria	Burkholderiales	Comamonadaceae	Acidovorax	Acidovorax_sp._KKS102
NODE_414_length_73133_cov_12.121478	Bacteria	Proteobacteria	Gammaproteobacteria	Enterobacterales	Erwiniaceae	Erwinia	Erwinia_amylovora
NODE_415_length_73076_cov_6.996889	Bacteria	Actinobacteria	Actinobacteria	Streptomycetales	Streptomycetaceae	Streptomyces	Streptomyces_sp._M2
NODE_416_length_73026_cov_19.610501	Bacteria	Proteobacteria	Alphaproteobacteria	Sphingomonadales	Sphingomonadaceae	Sphingopyxis	Sphingopyxis_sp._PAMC25046
NODE_417_length_72859_cov_12.601045	Bacteria	Proteobacteria	Alphaproteobacteria	Sphingomonadales	Erythrobacteraceae	Altererythrobacter	Altererythrobacter_sp._B11
NODE_418_length_72655_cov_33.871809	Bacteria	Proteobacteria	Gammaproteobacteria	Cellvibrionales	Cellvibrionaceae	Cellvibrio	Cellvibrio_sp._PSBB006
NODE_419_length_72608_cov_13.946972	Bacteria	Firmicutes	Bacilli	Bacillales	Staphylococcaceae	Staphylococcus	Staphylococcus_epidermidis
NODE_420_length_72564_cov_8.153315	Bacteria	Proteobacteria	Betaproteobacteria	Burkholderiales	Alcaligenaceae	Bordetella	Bordetella_sp._H567
NODE_421_length_72413_cov_24.450867	Bacteria	Proteobacteria	Betaproteobacteria	Burkholderiales	Comamonadaceae	Acidovorax	Acidovorax_sp._KKS102
NODE_422_length_72393_cov_6.542106	Bacteria	Proteobacteria	Gammaproteobacteria	Pseudomonadales	Pseudomonadaceae	Pseudomonas	Pseudomonas_sp._s211(2017)
NODE_423_length_72340_cov_10.820739	Bacteria	Proteobacteria	Gammaproteobacteria	Cellvibrionales	Cellvibrionaceae	Cellvibrio	Cellvibrio_sp._PSBB006
NODE_424_length_72223_cov_16.926820	Bacteria	Proteobacteria	Betaproteobacteria	Burkholderiales	Comamonadaceae	Acidovorax	Acidovorax_sp._1608163
NODE_425_length_72211_cov_12.985939	Bacteria	Proteobacteria	Betaproteobacteria	Burkholderiales	Burkholderiaceae	Cupriavidus	Cupriavidus_taiwanensis
NODE_426_length_71990_cov_16.670320	Bacteria	Proteobacteria	Betaproteobacteria	Burkholderiales	unassigned	Mitsuaria	Mitsuaria_sp._7
NODE_427_length_71973_cov_7.597685	Bacteria	Actinobacteria	Actinobacteria	Streptomycetales	Streptomycetaceae	Streptomyces	Streptomyces_sp._2323.1
NODE_428_length_71949_cov_20.995741	Bacteria	Proteobacteria	Betaproteobacteria	Burkholderiales	unassigned	Mitsuaria	Mitsuaria_sp._7
NODE_429_length_71887_cov_9.228924	Bacteria	Bacteroidetes	Flavobacteriia	Flavobacteriales	Flavobacteriaceae	Polaribacter	Polaribacter_sp._SA4-12
NODE_430_length_71847_cov_8.453964	Bacteria	Bacteroidetes	Flavobacteriia	Flavobacteriales	Flavobacteriaceae	Flavobacterium	Flavobacterium_sp._XS-5
NODE_431_length_71738_cov_10.647845	Bacteria	Proteobacteria	unassigned	unassigned	unassigned	unassigned	unassigned
NODE_432_length_71609_cov_13.918123	Bacteria	Actinobacteria	Actinobacteria	Streptomycetales	Streptomycetaceae	Streptomyces	Streptomyces_sp._S4.7
NODE_433_length_71605_cov_160.518404	Bacteria	Proteobacteria	Alphaproteobacteria	Sphingomonadales	Sphingomonadaceae	Sphingobium	Sphingobium_sp._EP60837
NODE_434_length_71575_cov_15.699186	Bacteria	Proteobacteria	Betaproteobacteria	Burkholderiales	unassigned	Mitsuaria	Mitsuaria_sp._7
NODE_435_length_71562_cov_6.225683	Bacteria	Proteobacteria	unassigned	unassigned	unassigned	unassigned	unassigned
NODE_436_length_71553_cov_10.263806	Bacteria	Proteobacteria	Gammaproteobacteria	Pseudomonadales	Pseudomonadaceae	Pseudomonas	Pseudomonas_aeruginosa
NODE_437_length_71516_cov_10.586807	Bacteria	Proteobacteria	Gammaproteobacteria	Pseudomonadales	Pseudomonadaceae	Pseudomonas	Pseudomonas_sp._CC6-YY-74
NODE_438_length_71504_cov_17.297724	Bacteria	Proteobacteria	Betaproteobacteria	Burkholderiales	unassigned	Mitsuaria	Mitsuaria_sp._7
NODE_439_length_71361_cov_14.923494	Bacteria	Actinobacteria	Actinobacteria	Streptomycetales	Streptomycetaceae	Streptomyces	Streptomyces_sp._ZFG47
NODE_440_length_71104_cov_14.856207	Bacteria	Proteobacteria	Betaproteobacteria	Burkholderiales	unassigned	Mitsuaria	Mitsuaria_sp._7
NODE_441_length_71025_cov_7.174365	Bacteria	Proteobacteria	Gammaproteobacteria	Pseudomonadales	Pseudomonadaceae	Pseudomonas	Pseudomonas_sp._A214
NODE_442_length_70960_cov_48.740972	Bacteria	Proteobacteria	Gammaproteobacteria	Pseudomonadales	Pseudomonadaceae	Pseudomonas	Pseudomonas_stutzeri
NODE_443_length_70694_cov_5.883250	Bacteria	Proteobacteria	Deltaproteobacteria	Myxococcales	Sandaracinaceae	Sandaracinus	Sandaracinus_amylolyticus
NODE_444_length_70610_cov_137.518784	Bacteria	Proteobacteria	Alphaproteobacteria	Sphingomonadales	Sphingomonadaceae	Sphingobium	Sphingobium_sp._EP60837
NODE_445_length_70570_cov_9.119922	Bacteria	Proteobacteria	Gammaproteobacteria	Alteromonadales	Alteromonadaceae	Glaciecola	Glaciecola_sp._THG-3.7
NODE_446_length_70511_cov_8.490570	Bacteria	Bacteroidetes	Flavobacteriia	Flavobacteriales	Crocinitomicaceae	Fluviicola	Fluviicola_taffensis
NODE_447_length_70485_cov_20.696161	Bacteria	Proteobacteria	Betaproteobacteria	Burkholderiales	Comamonadaceae	Acidovorax	Acidovorax_sp._KKS102
NODE_448_length_70297_cov_18.425226	Bacteria	Proteobacteria	Gammaproteobacteria	Cellvibrionales	Cellvibrionaceae	Cellvibrio	Cellvibrio_sp._PSBB006
NODE_449_length_70251_cov_11.557261	Bacteria	Proteobacteria	Gammaproteobacteria	Cellvibrionales	Cellvibrionaceae	Cellvibrio	Cellvibrio_sp._PSBB006
NODE_450_length_70113_cov_41.836861	Bacteria	Actinobacteria	Actinobacteria	Propionibacteriales	Nocardioidaceae	Nocardioides	Nocardioides_sp._R-3366
NODE_451_length_70102_cov_7.025356	Bacteria	unassigned	unassigned	unassigned	unassigned	unassigned	unassigned
NODE_452_length_70043_cov_7.376644	Bacteria	Actinobacteria	Thermoleophilia	Solirubrobacterales	Conexibacteraceae	Conexibacter	Conexibacter_woesei
NODE_453_length_70040_cov_21.911668	Bacteria	Proteobacteria	Alphaproteobacteria	Caulobacterales	Caulobacteraceae	Brevundimonas	Brevundimonas_sp._MF30-B
NODE_454_length_69883_cov_13.920311	Bacteria	Proteobacteria	Betaproteobacteria	Burkholderiales	Burkholderiaceae	Cupriavidus	Cupriavidus_campinensis
NODE_455_length_69843_cov_4.341420	Bacteria	Proteobacteria	Deltaproteobacteria	Myxococcales	Polyangiaceae	Sorangium	Sorangium_cellulosum
NODE_456_length_69841_cov_28.511041	Bacteria	Proteobacteria	Alphaproteobacteria	Caulobacterales	Caulobacteraceae	Phenylobacterium	Phenylobacterium_zucineum
NODE_457_length_69839_cov_25.619472	Bacteria	Proteobacteria	Alphaproteobacteria	Sphingomonadales	Sphingomonadaceae	Sphingopyxis	Sphingopyxis_sp._PAMC25046
NODE_458_length_69727_cov_8.131513	Bacteria	Cyanobacteria	unassigned	Nostocales	Nostocaceae	Cylindrospermum	Cylindrospermum_stagnale
NODE_459_length_69676_cov_9.189057	Bacteria	Proteobacteria	Alphaproteobacteria	Sphingomonadales	Sphingomonadaceae	Sphingopyxis	Sphingopyxis_sp._FD7
NODE_460_length_69640_cov_16.012956	Bacteria	Proteobacteria	unassigned	unassigned	unassigned	unassigned	unassigned
NODE_461_length_69553_cov_13.875054	Bacteria	Proteobacteria	Alphaproteobacteria	Sphingomonadales	Sphingomonadaceae	Sphingomonas	Sphingomonas_ginsengisoli_An_et_al._2013
NODE_462_length_69516_cov_8.488425	Bacteria	Proteobacteria	Betaproteobacteria	Burkholderiales	Burkholderiaceae	unassigned	unassigned
NODE_463_length_69427_cov_42.110821	Bacteria	Actinobacteria	Actinobacteria	Propionibacteriales	Nocardioidaceae	Nocardioides	Nocardioides_euryhalodurans
NODE_464_length_69347_cov_9.277264	Bacteria	Actinobacteria	Actinobacteria	Streptomycetales	Streptomycetaceae	Streptomyces	Streptomyces_venezuelae
NODE_465_length_69346_cov_17.068537	Bacteria	Bacteroidetes	Chitinophagia	Chitinophagales	Chitinophagaceae	Chitinophaga	Chitinophaga_pinensis
NODE_466_length_69342_cov_42.868795	Bacteria	Actinobacteria	Actinobacteria	Propionibacteriales	Nocardioidaceae	Nocardioides	Nocardioides_sp._JS614
NODE_467_length_69312_cov_30.629246	Bacteria	Proteobacteria	Gammaproteobacteria	Xanthomonadales	Xanthomonadaceae	Arenimonas	Arenimonas_daejeonensis
NODE_468_length_69296_cov_15.190861	Bacteria	Actinobacteria	Actinobacteria	Streptomycetales	Streptomycetaceae	Streptomyces	Streptomyces_sp._QMT-28
NODE_469_length_69273_cov_5.941293	Bacteria	Proteobacteria	Betaproteobacteria	Burkholderiales	Comamonadaceae	Acidovorax	Acidovorax_sp._1608163
NODE_470_length_69129_cov_18.235275	Bacteria	Proteobacteria	Alphaproteobacteria	Sphingomonadales	Sphingomonadaceae	Novosphingobium	Novosphingobium_sp._Gsoil_351
NODE_471_length_69041_cov_50.698036	Bacteria	Proteobacteria	Gammaproteobacteria	Xanthomonadales	Xanthomonadaceae	Stenotrophomonas	Stenotrophomonas_maltophilia
NODE_472_length_68928_cov_9.144271	Bacteria	Actinobacteria	Actinobacteria	Streptomycetales	Streptomycetaceae	Streptomyces	Streptomyces_actuosus
NODE_473_length_68864_cov_7.767091	Bacteria	Actinobacteria	Actinobacteria	Streptomycetales	Streptomycetaceae	Streptomyces	Streptomyces_venezuelae
NODE_474_length_68820_cov_16.429345	Bacteria	Bacteroidetes	Chitinophagia	Chitinophagales	Chitinophagaceae	Panacibacter	Panacibacter_ginsenosidivorans
NODE_475_length_68716_cov_13.707609	Bacteria	Proteobacteria	Gammaproteobacteria	unassigned	unassigned	unassigned	unassigned
NODE_476_length_68680_cov_11.669850	Bacteria	Proteobacteria	Gammaproteobacteria	Pseudomonadales	Pseudomonadaceae	Pseudomonas	Pseudomonas_sp._CC6-YY-74
NODE_477_length_68662_cov_18.612852	Bacteria	Proteobacteria	Alphaproteobacteria	Sphingomonadales	Sphingomonadaceae	Sphingopyxis	Sphingopyxis_sp._PAMC25046
NODE_478_length_68602_cov_9.949039	Bacteria	Proteobacteria	Alphaproteobacteria	Sphingomonadales	Sphingomonadaceae	Novosphingobium	Novosphingobium_sp._Gsoil_351
NODE_479_length_68554_cov_16.755737	Bacteria	Bacteroidetes	Chitinophagia	Chitinophagales	Chitinophagaceae	unassigned	unassigned
NODE_480_length_68465_cov_9.405465	Bacteria	Actinobacteria	Actinobacteria	Streptomycetales	Streptomycetaceae	Streptomyces	Streptomyces_sp._TLI_053
NODE_481_length_68421_cov_10.420114	Bacteria	Proteobacteria	Alphaproteobacteria	Rhizobiales	Phyllobacteriaceae	Mesorhizobium	Mesorhizobium_sp._DCY119
NODE_482_length_68413_cov_14.769945	Bacteria	Proteobacteria	Alphaproteobacteria	Sphingomonadales	Sphingomonadaceae	Sphingomonas	Sphingomonas_ginsengisoli_An_et_al._2013
NODE_483_length_68326_cov_21.542762	Bacteria	Proteobacteria	Alphaproteobacteria	Sphingomonadales	Sphingomonadaceae	Novosphingobium	Novosphingobium_sp._ABRDHK2
NODE_484_length_68218_cov_8.128276	Bacteria	Proteobacteria	Deltaproteobacteria	Desulfuromonadales	Geobacteraceae	Geobacter	Geobacter_metallireducens
NODE_485_length_68181_cov_15.151200	Bacteria	Bacteroidetes	Chitinophagia	Chitinophagales	Chitinophagaceae	Flavisolibacter	Flavisolibacter_tropicus
NODE_486_length_68171_cov_24.234384	Bacteria	Proteobacteria	Alphaproteobacteria	Caulobacterales	Caulobacteraceae	Brevundimonas	Brevundimonas_sp._MF30-B
NODE_487_length_68121_cov_13.965394	Bacteria	Proteobacteria	Betaproteobacteria	Burkholderiales	unassigned	Mitsuaria	Mitsuaria_sp._7
NODE_488_length_68017_cov_12.249139	Bacteria	Proteobacteria	Betaproteobacteria	Burkholderiales	Alcaligenaceae	Bordetella	Bordetella_genomosp._9
NODE_489_length_67970_cov_26.180386	Bacteria	Proteobacteria	Alphaproteobacteria	Sphingomonadales	Sphingomonadaceae	Sphingopyxis	Sphingopyxis_sp._PAMC25046
NODE_490_length_67906_cov_6.569027	Bacteria	Proteobacteria	Gammaproteobacteria	Pseudomonadales	Pseudomonadaceae	Pseudomonas	Pseudomonas_sp._A214
NODE_491_length_67774_cov_14.253757	Bacteria	Bacteroidetes	Flavobacteriia	Flavobacteriales	Flavobacteriaceae	unassigned	unassigned
NODE_492_length_67721_cov_7.228077	Bacteria	Proteobacteria	Alphaproteobacteria	Rhizobiales	Phyllobacteriaceae	Salaquimonas	Salaquimonas_pukyongi
NODE_493_length_67682_cov_7.871521	Bacteria	Planctomycetes	unassigned	unassigned	unassigned	unassigned	Planctomycetes_bacterium_SV_7m_r
NODE_494_length_67601_cov_16.698320	Bacteria	Proteobacteria	Alphaproteobacteria	Sphingomonadales	Sphingomonadaceae	Sphingopyxis	Sphingopyxis_sp._PAMC25046
NODE_495_length_67601_cov_5.880329	Bacteria	Proteobacteria	Deltaproteobacteria	Myxococcales	Sandaracinaceae	Sandaracinus	Sandaracinus_amylolyticus
NODE_496_length_67598_cov_145.723714	Bacteria	Proteobacteria	Alphaproteobacteria	Sphingomonadales	Sphingomonadaceae	Sphingobium	Sphingobium_sp._EP60837
NODE_497_length_67402_cov_14.297253	Bacteria	Actinobacteria	Actinobacteria	Streptomycetales	Streptomycetaceae	Streptomyces	unassigned
NODE_498_length_67362_cov_13.181913	Bacteria	Proteobacteria	Betaproteobacteria	Burkholderiales	Burkholderiaceae	Burkholderia	Burkholderia_multivorans
NODE_499_length_67358_cov_5.639691	Bacteria	Actinobacteria	Actinobacteria	Micrococcales	Micrococcaceae	Pseudarthrobacter	Pseudarthrobacter_sp._NIBRBAC000502771
NODE_500_length_67238_cov_8.855241	Bacteria	Bacteroidetes	Sphingobacteriia	Sphingobacteriales	Sphingobacteriaceae	Mucilaginibacter	Mucilaginibacter_paludis
NODE_501_length_67142_cov_8.219844	Bacteria	Proteobacteria	Alphaproteobacteria	Rhizobiales	Bradyrhizobiaceae	Bradyrhizobium	Bradyrhizobium_guangxiense
NODE_502_length_67132_cov_41.427521	Bacteria	Actinobacteria	Actinobacteria	Propionibacteriales	Nocardioidaceae	Nocardioides	Nocardioides_sp._R-3366
NODE_503_length_67048_cov_10.191952	Bacteria	Proteobacteria	Alphaproteobacteria	Sphingomonadales	Erythrobacteraceae	Altererythrobacter	Altererythrobacter_sp._TH136
NODE_504_length_67018_cov_9.992334	Bacteria	Proteobacteria	Betaproteobacteria	Burkholderiales	Comamonadaceae	Hydrogenophaga	Hydrogenophaga_sp._PBL-H3
NODE_505_length_66999_cov_6.155516	Bacteria	Actinobacteria	Actinobacteria	Micrococcales	unassigned	unassigned	unassigned
NODE_506_length_66917_cov_20.192059	Bacteria	Proteobacteria	Alphaproteobacteria	Sphingomonadales	Erythrobacteraceae	Altererythrobacter	Altererythrobacter_sp._NS1
NODE_507_length_66864_cov_9.378791	Bacteria	Actinobacteria	Thermoleophilia	Solirubrobacterales	Conexibacteraceae	Conexibacter	Conexibacter_woesei
NODE_508_length_66853_cov_7.867424	Bacteria	Proteobacteria	Betaproteobacteria	Burkholderiales	Alcaligenaceae	Bordetella	Bordetella_petrii
NODE_509_length_66767_cov_6.807944	Bacteria	Cyanobacteria	unassigned	Chroococcales	Microcystaceae	Microcystis	Microcystis_aeruginosa
NODE_510_length_66744_cov_22.306084	Bacteria	Proteobacteria	Alphaproteobacteria	Caulobacterales	Caulobacteraceae	Brevundimonas	Brevundimonas_sp._M20
NODE_511_length_66728_cov_6.031623	Bacteria	Proteobacteria	Gammaproteobacteria	Pseudomonadales	Pseudomonadaceae	Pseudomonas	Pseudomonas_sp._s211(2017)
NODE_512_length_66724_cov_8.924893	Bacteria	Bacteroidetes	Flavobacteriia	Flavobacteriales	Flavobacteriaceae	Flavobacterium	Flavobacterium_sp._XS-5
NODE_513_length_66710_cov_13.337031	Bacteria	Proteobacteria	Betaproteobacteria	Burkholderiales	Burkholderiaceae	Burkholderia	unassigned
NODE_514_length_66690_cov_140.354838	Bacteria	Proteobacteria	Alphaproteobacteria	Sphingomonadales	Sphingomonadaceae	Sphingobium	Sphingobium_sp._EP60837
NODE_515_length_66519_cov_42.553764	Bacteria	Proteobacteria	Gammaproteobacteria	Xanthomonadales	Xanthomonadaceae	Lysobacter	Lysobacter_enzymogenes
NODE_516_length_66462_cov_8.042614	Bacteria	Proteobacteria	Betaproteobacteria	Burkholderiales	Burkholderiaceae	Burkholderia	Burkholderia_sp._BDU6
NODE_517_length_66395_cov_7.945080	Bacteria	Proteobacteria	Gammaproteobacteria	Enterobacterales	Enterobacteriaceae	Enterobacter	Enterobacter_cloacae_complex_sp._ECNIH7
NODE_518_length_66365_cov_16.445855	Bacteria	Proteobacteria	Betaproteobacteria	Burkholderiales	unassigned	Roseateles	Roseateles_depolymerans
NODE_519_length_66359_cov_17.043148	Bacteria	Bacteroidetes	Chitinophagia	Chitinophagales	Chitinophagaceae	Panacibacter	Panacibacter_ginsenosidivorans
NODE_520_length_66309_cov_135.101103	Bacteria	Proteobacteria	Alphaproteobacteria	Sphingomonadales	Sphingomonadaceae	Sphingobium	Sphingobium_sp._EP60837
NODE_521_length_66286_cov_8.631317	Bacteria	Proteobacteria	Alphaproteobacteria	Rhizobiales	Rhizobiaceae	Rhizobium	Rhizobium_leguminosarum
NODE_522_length_66188_cov_41.050326	Bacteria	Proteobacteria	Gammaproteobacteria	Xanthomonadales	Xanthomonadaceae	Lysobacter	Lysobacter_enzymogenes
NODE_523_length_66063_cov_11.192908	Bacteria	Proteobacteria	Gammaproteobacteria	Cellvibrionales	Cellvibrionaceae	Cellvibrio	Cellvibrio_sp._PSBB006
NODE_524_length_65997_cov_15.717988	Bacteria	Bacteroidetes	Chitinophagia	Chitinophagales	Chitinophagaceae	Flavisolibacter	Flavisolibacter_tropicus
NODE_525_length_65882_cov_4.329508	Bacteria	Proteobacteria	Alphaproteobacteria	Rhizobiales	unassigned	unassigned	unassigned
NODE_526_length_65846_cov_22.891980	Bacteria	Bacteroidetes	Chitinophagia	Chitinophagales	Chitinophagaceae	Flavisolibacter	Flavisolibacter_ginsenosidimutans
NODE_527_length_65826_cov_14.583215	Bacteria	Proteobacteria	Betaproteobacteria	Burkholderiales	unassigned	Mitsuaria	Mitsuaria_sp._7
NODE_528_length_65798_cov_7.741351	Bacteria	Proteobacteria	unassigned	unassigned	unassigned	unassigned	unassigned
NODE_529_length_65732_cov_14.561273	Bacteria	Proteobacteria	Alphaproteobacteria	Sphingomonadales	Sphingomonadaceae	Sphingomonas	Sphingomonas_sp._AE3
NODE_530_length_65646_cov_30.795155	Bacteria	Proteobacteria	Gammaproteobacteria	Xanthomonadales	Xanthomonadaceae	Arenimonas	Arenimonas_daejeonensis
NODE_531_length_65576_cov_12.962399	Bacteria	Proteobacteria	Betaproteobacteria	Burkholderiales	Burkholderiaceae	Burkholderia	Burkholderia_multivorans
NODE_532_length_65511_cov_42.584556	Bacteria	Actinobacteria	Actinobacteria	Streptomycetales	Streptomycetaceae	Streptomyces	unassigned
NODE_533_length_65190_cov_6.045244	Bacteria	Bacteroidetes	Cytophagia	Cytophagales	Hymenobacteraceae	Pontibacter	Pontibacter_sp._BT214
NODE_534_length_65159_cov_8.776391	Bacteria	Proteobacteria	Gammaproteobacteria	Pseudomonadales	Pseudomonadaceae	Pseudomonas	Pseudomonas_thivervalensis
NODE_535_length_65111_cov_9.375761	Bacteria	Proteobacteria	Gammaproteobacteria	Alteromonadales	Alteromonadaceae	Glaciecola	Glaciecola_sp._THG-3.7
NODE_536_length_65100_cov_7.430347	Bacteria	Proteobacteria	Gammaproteobacteria	Pseudomonadales	Pseudomonadaceae	Pseudomonas	Pseudomonas_sp._s211(2017)
NODE_537_length_65076_cov_23.556874	Bacteria	Proteobacteria	Alphaproteobacteria	Caulobacterales	Caulobacteraceae	Brevundimonas	Brevundimonas_sp._MF30-B
NODE_538_length_64986_cov_24.193598	Bacteria	Proteobacteria	Betaproteobacteria	Burkholderiales	Comamonadaceae	Acidovorax	Acidovorax_sp._KKS102
NODE_539_length_64984_cov_5.990491	Bacteria	Bacteroidetes	Flavobacteriia	Flavobacteriales	Flavobacteriaceae	Polaribacter	Polaribacter_sp._KT25b
NODE_540_length_64936_cov_10.869303	Bacteria	Proteobacteria	Betaproteobacteria	unassigned	unassigned	unassigned	Betaproteobacteria_bacterium_GR16-43
NODE_541_length_64919_cov_18.172416	Bacteria	Proteobacteria	Alphaproteobacteria	Sphingomonadales	Sphingomonadaceae	Novosphingobium	Novosphingobium_resinovorum
NODE_542_length_64829_cov_12.657392	Bacteria	Proteobacteria	Gammaproteobacteria	Cellvibrionales	Cellvibrionaceae	Cellvibrio	Cellvibrio_sp._PSBB006
NODE_543_length_64799_cov_15.186507	Bacteria	Actinobacteria	Actinobacteria	Streptomycetales	Streptomycetaceae	Streptomyces	Streptomyces_sp._TN58
NODE_544_length_64671_cov_4.141005	Bacteria	Proteobacteria	Gammaproteobacteria	Pseudomonadales	Pseudomonadaceae	Pseudomonas	unassigned
NODE_545_length_64624_cov_143.228749	Bacteria	Proteobacteria	Alphaproteobacteria	Sphingomonadales	Sphingomonadaceae	Sphingobium	Sphingobium_sp._EP60837
NODE_546_length_64404_cov_16.832843	Bacteria	Bacteroidetes	Cytophagia	Cytophagales	Hymenobacteraceae	Hymenobacter	Hymenobacter_sp._DG01
NODE_547_length_64352_cov_7.043064	Bacteria	Proteobacteria	Gammaproteobacteria	Pseudomonadales	Pseudomonadaceae	Pseudomonas	Pseudomonas_sp._S35
NODE_548_length_64288_cov_7.966318	Bacteria	Proteobacteria	Gammaproteobacteria	Enterobacterales	Pectobacteriaceae	Pectobacterium	Pectobacterium_carotovorum
NODE_549_length_64259_cov_7.945511	Bacteria	Planctomycetes	unassigned	unassigned	unassigned	unassigned	Planctomycetes_bacterium_Pla175
NODE_550_length_64252_cov_12.967889	Bacteria	Proteobacteria	Betaproteobacteria	Burkholderiales	Burkholderiaceae	Burkholderia	Burkholderia_multivorans
NODE_551_length_64226_cov_24.558844	Bacteria	Proteobacteria	Betaproteobacteria	Burkholderiales	Comamonadaceae	Acidovorax	Acidovorax_sp._KKS102
NODE_552_length_64189_cov_6.871415	Bacteria	Actinobacteria	Actinobacteria	Streptomycetales	Streptomycetaceae	Streptomyces	Streptomyces_venezuelae
NODE_553_length_64172_cov_17.092551	Bacteria	Bacteroidetes	Chitinophagia	Chitinophagales	Chitinophagaceae	Flavisolibacter	Flavisolibacter_sp._17J28-1
NODE_554_length_63950_cov_16.870715	Bacteria	Proteobacteria	Betaproteobacteria	Burkholderiales	unassigned	Mitsuaria	Mitsuaria_sp._7
NODE_555_length_63949_cov_6.976476	Bacteria	Actinobacteria	Thermoleophilia	Solirubrobacterales	Conexibacteraceae	Conexibacter	Conexibacter_woesei
NODE_556_length_63922_cov_6.686962	Bacteria	Bacteroidetes	unassigned	unassigned	unassigned	unassigned	unassigned
NODE_557_length_63884_cov_3.889943	Bacteria	Proteobacteria	Betaproteobacteria	Burkholderiales	Alcaligenaceae	Pigmentiphaga	Pigmentiphaga_sp._H8
NODE_558_length_63689_cov_11.432238	Bacteria	Actinobacteria	Actinobacteria	Streptomycetales	Streptomycetaceae	Streptomyces	Streptomyces_sp._RTd22
NODE_559_length_63681_cov_30.254710	Bacteria	Proteobacteria	Gammaproteobacteria	Cellvibrionales	Cellvibrionaceae	Cellvibrio	Cellvibrio_sp._PSBB006
NODE_560_length_63580_cov_17.811455	Bacteria	Proteobacteria	Alphaproteobacteria	Sphingomonadales	Sphingomonadaceae	Novosphingobium	Novosphingobium_sp._Gsoil_351
NODE_561_length_63471_cov_36.126223	Bacteria	Proteobacteria	Alphaproteobacteria	Sphingomonadales	Sphingomonadaceae	Sphingomonas	Sphingomonas_sp._AE3
NODE_562_length_63328_cov_4.239241	Bacteria	Proteobacteria	Gammaproteobacteria	Pseudomonadales	Pseudomonadaceae	Pseudomonas	Pseudomonas_sp._C27(2019)
NODE_563_length_63287_cov_6.003529	Bacteria	Proteobacteria	Deltaproteobacteria	Myxococcales	Polyangiaceae	Sorangium	Sorangium_cellulosum
NODE_564_length_63264_cov_12.154389	Bacteria	Proteobacteria	Gammaproteobacteria	Pseudomonadales	Pseudomonadaceae	Pseudomonas	Pseudomonas_sp._CC6-YY-74
NODE_565_length_62933_cov_10.827450	Bacteria	Proteobacteria	Alphaproteobacteria	Sphingomonadales	Erythrobacteraceae	Erythrobacter	Erythrobacter_litoralis
NODE_566_length_62933_cov_10.750963	Bacteria	Proteobacteria	Alphaproteobacteria	Sphingomonadales	Erythrobacteraceae	Altererythrobacter	Altererythrobacter_sp._B11
NODE_567_length_62803_cov_24.606054	Bacteria	Proteobacteria	Betaproteobacteria	Burkholderiales	Comamonadaceae	Acidovorax	Acidovorax_sp._KKS102
NODE_568_length_62747_cov_4.234309	Bacteria	Proteobacteria	Alphaproteobacteria	Sphingomonadales	Sphingomonadaceae	Sphingobium	Sphingobium_japonicum
NODE_569_length_62619_cov_8.651360	Bacteria	Proteobacteria	Alphaproteobacteria	Sphingomonadales	Sphingomonadaceae	Sphingomonas	Sphingomonas_sp._XS-10
NODE_570_length_62534_cov_5.924353	Bacteria	Proteobacteria	Gammaproteobacteria	Pseudomonadales	Pseudomonadaceae	Pseudomonas	Pseudomonas_fluorescens
NODE_571_length_62407_cov_14.206458	Bacteria	Proteobacteria	Alphaproteobacteria	Sphingomonadales	Sphingomonadaceae	Sphingomonas	Sphingomonas_sp._AE3
NODE_572_length_62404_cov_42.563117	Bacteria	Actinobacteria	Actinobacteria	Propionibacteriales	Nocardioidaceae	Nocardioides	Nocardioides_sp._R-3366
NODE_573_length_62350_cov_9.771972	Bacteria	Proteobacteria	Gammaproteobacteria	Pseudomonadales	Pseudomonadaceae	Pseudomonas	Pseudomonas_sp._s211(2017)
NODE_574_length_62251_cov_37.134178	unassigned	unassigned	unassigned	unassigned	unassigned	unassigned	unassigned
NODE_575_length_62158_cov_4.533847	Bacteria	Proteobacteria	Deltaproteobacteria	Myxococcales	Polyangiaceae	Sorangium	Sorangium_cellulosum
NODE_576_length_62098_cov_14.318279	Bacteria	Proteobacteria	Alphaproteobacteria	Sphingomonadales	Sphingomonadaceae	Rhizorhabdus	Rhizorhabdus_dicambivorans
NODE_577_length_62078_cov_18.631165	Bacteria	Bacteroidetes	Sphingobacteriia	Sphingobacteriales	Sphingobacteriaceae	Pedobacter	Pedobacter_sp._CJ43
NODE_578_length_61942_cov_14.041767	Bacteria	Proteobacteria	Betaproteobacteria	Burkholderiales	Burkholderiaceae	Paraburkholderia	unassigned
NODE_579_length_61922_cov_17.039791	Bacteria	Bacteroidetes	Chitinophagia	Chitinophagales	Chitinophagaceae	Chitinophaga	Chitinophaga_pinensis
NODE_580_length_61903_cov_17.613472	Bacteria	Proteobacteria	Betaproteobacteria	Burkholderiales	Comamonadaceae	Variovorax	Variovorax_paradoxus
NODE_581_length_61849_cov_13.653684	Bacteria	Actinobacteria	Actinobacteria	Streptomycetales	Streptomycetaceae	Streptomyces	Streptomyces_sp._T44
NODE_582_length_61830_cov_41.099107	Bacteria	Actinobacteria	Actinobacteria	Streptomycetales	Streptomycetaceae	Streptomyces	Streptomyces_sp._YIM_121038
NODE_583_length_61750_cov_7.913497	Bacteria	Bacteroidetes	Flavobacteriia	Flavobacteriales	Crocinitomicaceae	Fluviicola	Fluviicola_taffensis
NODE_584_length_61733_cov_23.311338	Bacteria	Proteobacteria	Alphaproteobacteria	Caulobacterales	Caulobacteraceae	Brevundimonas	Brevundimonas_sp._MF30-B
NODE_585_length_61578_cov_12.848664	Bacteria	Proteobacteria	Betaproteobacteria	Burkholderiales	Oxalobacteraceae	Massilia	Massilia_oculi
NODE_586_length_61529_cov_25.228537	Bacteria	Proteobacteria	Alphaproteobacteria	Sphingomonadales	Sphingomonadaceae	Sphingopyxis	Sphingopyxis_sp._PAMC25046
NODE_587_length_61524_cov_18.791323	Bacteria	Bacteroidetes	Sphingobacteriia	Sphingobacteriales	Sphingobacteriaceae	Mucilaginibacter	Mucilaginibacter_xinganensis
NODE_588_length_61501_cov_141.200417	Bacteria	Proteobacteria	Alphaproteobacteria	Sphingomonadales	Sphingomonadaceae	Sphingobium	Sphingobium_sp._YG1
NODE_589_length_61468_cov_18.466327	Bacteria	Proteobacteria	Alphaproteobacteria	Sphingomonadales	Sphingomonadaceae	Sphingopyxis	Sphingopyxis_sp._PAMC25046
NODE_590_length_61453_cov_17.769436	Bacteria	Bacteroidetes	Flavobacteriia	Flavobacteriales	Flavobacteriaceae	Polaribacter	Polaribacter_sp._KT25b
NODE_591_length_61406_cov_31.280800	Bacteria	Proteobacteria	Gammaproteobacteria	Cellvibrionales	Cellvibrionaceae	Cellvibrio	Cellvibrio_sp._PSBB006
NODE_592_length_61389_cov_13.957644	Bacteria	Proteobacteria	Betaproteobacteria	Burkholderiales	unassigned	Mitsuaria	Mitsuaria_sp._7
NODE_593_length_61368_cov_14.152181	Bacteria	Proteobacteria	Betaproteobacteria	Burkholderiales	unassigned	Mitsuaria	Mitsuaria_sp._7
NODE_594_length_61352_cov_10.176906	Bacteria	Bacteroidetes	Flavobacteriia	Flavobacteriales	Flavobacteriaceae	Formosa	Formosa_agariphila
NODE_595_length_61340_cov_44.933558	Bacteria	Proteobacteria	Gammaproteobacteria	Xanthomonadales	Xanthomonadaceae	Arenimonas	Arenimonas_daejeonensis
NODE_596_length_61285_cov_9.975076	Bacteria	Bacteroidetes	Flavobacteriia	Flavobacteriales	Flavobacteriaceae	Flavobacterium	Flavobacterium_sp._XS-5
NODE_597_length_61269_cov_40.004398	Bacteria	Proteobacteria	Alphaproteobacteria	Sphingomonadales	Sphingomonadaceae	Sphingomonas	Sphingomonas_ginsengisoli_An_et_al._2013
NODE_598_length_61241_cov_38.488028	Bacteria	Proteobacteria	Gammaproteobacteria	Cellvibrionales	Cellvibrionaceae	Cellvibrio	Cellvibrio_sp._PSBB006
NODE_599_length_61164_cov_49.656219	Bacteria	Proteobacteria	Gammaproteobacteria	Xanthomonadales	Xanthomonadaceae	Arenimonas	Arenimonas_daejeonensis
NODE_600_length_61129_cov_7.409110	Bacteria	Proteobacteria	Alphaproteobacteria	Rhizobiales	Bradyrhizobiaceae	Bradyrhizobium	Bradyrhizobium_lablabi
NODE_601_length_61100_cov_11.569433	Bacteria	Bacteroidetes	Flavobacteriia	Flavobacteriales	Flavobacteriaceae	Polaribacter	Polaribacter_sp._SA4-10
NODE_602_length_60917_cov_4.948272	Bacteria	Actinobacteria	Actinobacteria	Streptomycetales	Streptomycetaceae	Streptomyces	Streptomyces_sp._GS7
NODE_603_length_60816_cov_9.638388	Bacteria	Proteobacteria	Gammaproteobacteria	Enterobacterales	Erwiniaceae	Mixta	Mixta_theicola
NODE_604_length_60811_cov_8.520243	Bacteria	Proteobacteria	Betaproteobacteria	Burkholderiales	Burkholderiaceae	Burkholderia	Burkholderia_oklahomensis
NODE_605_length_60771_cov_7.855848	Bacteria	Proteobacteria	Alphaproteobacteria	Sphingomonadales	Sphingomonadaceae	Sphingomonas	Sphingomonas_sp._AE3
NODE_606_length_60751_cov_41.553700	Bacteria	Proteobacteria	Gammaproteobacteria	Pseudomonadales	Pseudomonadaceae	Pseudomonas	Pseudomonas_stutzeri
NODE_607_length_60711_cov_121.117749	Bacteria	Proteobacteria	Alphaproteobacteria	Sphingomonadales	Sphingomonadaceae	Sphingomonas	Sphingomonas_panacis
NODE_608_length_60655_cov_34.349065	Bacteria	Proteobacteria	Gammaproteobacteria	Cellvibrionales	Cellvibrionaceae	Cellvibrio	Cellvibrio_sp._PSBB006
NODE_609_length_60655_cov_10.188008	Bacteria	Actinobacteria	Actinobacteria	Corynebacteriales	Mycobacteriaceae	unassigned	unassigned
NODE_610_length_60602_cov_14.590020	Bacteria	Proteobacteria	Alphaproteobacteria	Sphingomonadales	Sphingomonadaceae	Sphingobium	Sphingobium_sp._RAC03
NODE_611_length_60593_cov_7.984114	Bacteria	Actinobacteria	Thermoleophilia	Solirubrobacterales	Conexibacteraceae	Conexibacter	Conexibacter_woesei
NODE_612_length_60567_cov_42.336575	Bacteria	Actinobacteria	Actinobacteria	Propionibacteriales	Nocardioidaceae	Nocardioides	Nocardioides_sp._R-3366
NODE_613_length_60525_cov_3.473323	unassigned	unassigned	unassigned	unassigned	unassigned	unassigned	unassigned
NODE_614_length_60241_cov_17.863939	Bacteria	Proteobacteria	Alphaproteobacteria	Sphingomonadales	Erythrobacteraceae	Altererythrobacter	Altererythrobacter_sp._NS1
NODE_615_length_60239_cov_146.592401	Bacteria	Proteobacteria	Alphaproteobacteria	Sphingomonadales	Sphingomonadaceae	Sphingobium	Sphingobium_sp._MI1205
NODE_616_length_60204_cov_5.308344	Bacteria	Proteobacteria	Betaproteobacteria	Burkholderiales	Comamonadaceae	Acidovorax	Acidovorax_sp._RAC01
NODE_617_length_60150_cov_12.826364	Bacteria	Proteobacteria	Gammaproteobacteria	Pseudomonadales	Pseudomonadaceae	Pseudomonas	Pseudomonas_sp._CC6-YY-74
NODE_618_length_60147_cov_41.202471	Bacteria	Actinobacteria	Actinobacteria	Streptomycetales	Streptomycetaceae	Streptomyces	Streptomyces_qaidamensis
NODE_619_length_60143_cov_9.024449	Bacteria	Bacteroidetes	Flavobacteriia	Flavobacteriales	Flavobacteriaceae	Tenacibaculum	Tenacibaculum_mesophilum
NODE_620_length_60082_cov_15.904140	Bacteria	Proteobacteria	Betaproteobacteria	Burkholderiales	unassigned	Mitsuaria	Mitsuaria_sp._7
NODE_621_length_60082_cov_14.947618	Bacteria	Proteobacteria	Alphaproteobacteria	Sphingomonadales	Sphingomonadaceae	Novosphingobium	Novosphingobium_sp._ABRDHK2
NODE_622_length_59958_cov_11.504703	Bacteria	Bacteroidetes	Flavobacteriia	Flavobacteriales	Flavobacteriaceae	Tenacibaculum	Tenacibaculum_dicentrarchi
NODE_623_length_59947_cov_7.225371	Bacteria	Bacteroidetes	Flavobacteriia	Flavobacteriales	Crocinitomicaceae	Fluviicola	Fluviicola_taffensis
NODE_624_length_59899_cov_10.225100	Bacteria	Proteobacteria	Gammaproteobacteria	Pseudomonadales	Pseudomonadaceae	Pseudomonas	Pseudomonas_sp._CC6-YY-74
NODE_625_length_59888_cov_12.537289	Bacteria	Proteobacteria	Gammaproteobacteria	Pseudomonadales	Pseudomonadaceae	Pseudomonas	Pseudomonas_sp._s211(2017)
NODE_626_length_59833_cov_7.967924	Bacteria	Proteobacteria	Alphaproteobacteria	Rhodobacterales	Rhodobacteraceae	unassigned	Rhodobacteraceae_bacterium
NODE_627_length_59783_cov_8.634978	Bacteria	Actinobacteria	Actinobacteria	Streptomycetales	Streptomycetaceae	Streptomyces	Streptomyces_sp._RTd22
NODE_628_length_59776_cov_4.215276	Bacteria	Proteobacteria	Betaproteobacteria	Burkholderiales	Burkholderiaceae	Burkholderia	unassigned
NODE_629_length_59716_cov_10.601288	Bacteria	Planctomycetes	unassigned	unassigned	unassigned	unassigned	Planctomycetes_bacterium_Poly30
NODE_630_length_59699_cov_11.075705	Bacteria	Proteobacteria	Gammaproteobacteria	Pseudomonadales	Pseudomonadaceae	Pseudomonas	Pseudomonas_mendocina
NODE_631_length_59692_cov_14.351283	Bacteria	Actinobacteria	Actinobacteria	Streptomycetales	Streptomycetaceae	Streptomyces	Streptomyces_sp._CdTB01
NODE_632_length_59623_cov_25.867415	Bacteria	Proteobacteria	Alphaproteobacteria	Sphingomonadales	Sphingomonadaceae	Sphingopyxis	Sphingopyxis_sp._PAMC25046
NODE_633_length_59534_cov_47.764482	Bacteria	Actinobacteria	Actinobacteria	Propionibacteriales	Nocardioidaceae	Nocardioides	Nocardioides_sp._JS614
NODE_634_length_59482_cov_10.699072	Bacteria	Proteobacteria	Alphaproteobacteria	Sphingomonadales	Sphingomonadaceae	Sphingopyxis	Sphingopyxis_lindanitolerans
NODE_635_length_59431_cov_15.383166	Bacteria	Proteobacteria	Betaproteobacteria	Burkholderiales	unassigned	Mitsuaria	Mitsuaria_sp._7
NODE_636_length_59396_cov_10.371503	Bacteria	Proteobacteria	Betaproteobacteria	Burkholderiales	Alcaligenaceae	Advenella	Advenella_kashmirensis
NODE_637_length_59388_cov_7.054260	Bacteria	Proteobacteria	Alphaproteobacteria	Rhizobiales	Bradyrhizobiaceae	Rhodopseudomonas	Rhodopseudomonas_palustris
NODE_638_length_59371_cov_61.541841	Bacteria	Candidatus_Saccharibacteria	unassigned	unassigned	unassigned	Candidatus_Saccharimonas	Candidatus_Saccharimonas_aalborgensis
NODE_639_length_59276_cov_17.323555	Bacteria	Proteobacteria	Gammaproteobacteria	Pseudomonadales	Pseudomonadaceae	Pseudomonas	Pseudomonas_fluorescens
NODE_640_length_59222_cov_44.482418	Bacteria	Actinobacteria	Actinobacteria	Propionibacteriales	Nocardioidaceae	Nocardioides	Nocardioides_euryhalodurans
NODE_641_length_59137_cov_36.081253	Bacteria	Actinobacteria	Actinobacteria	Streptomycetales	Streptomycetaceae	Streptomyces	Streptomyces_qaidamensis
NODE_642_length_59132_cov_23.431843	Bacteria	Proteobacteria	Alphaproteobacteria	Rhizobiales	Rhizobiaceae	unassigned	unassigned
NODE_643_length_59098_cov_24.919049	Bacteria	Bacteroidetes	Chitinophagia	Chitinophagales	Chitinophagaceae	Pseudobacter	Pseudobacter_ginsenosidimutans
NODE_644_length_59064_cov_8.021097	Bacteria	Actinobacteria	Thermoleophilia	Solirubrobacterales	Conexibacteraceae	Conexibacter	Conexibacter_woesei
NODE_645_length_59023_cov_14.027408	Bacteria	Actinobacteria	Thermoleophilia	Solirubrobacterales	Conexibacteraceae	Conexibacter	Conexibacter_woesei
NODE_646_length_58984_cov_10.456313	Bacteria	Planctomycetes	unassigned	unassigned	unassigned	unassigned	unassigned
NODE_647_length_58850_cov_6.338990	Bacteria	Proteobacteria	Betaproteobacteria	Nitrosomonadales	Methylophilaceae	Methylovorus	Methylovorus_glucosotrophus
NODE_648_length_58841_cov_9.333067	Bacteria	Proteobacteria	Alphaproteobacteria	Caulobacterales	Caulobacteraceae	Caulobacter	Caulobacter_sp._K31
NODE_649_length_58814_cov_22.180601	Bacteria	Proteobacteria	Alphaproteobacteria	Caulobacterales	Caulobacteraceae	Brevundimonas	Brevundimonas_sp._MF30-B
NODE_650_length_58787_cov_38.880606	Bacteria	Actinobacteria	Actinobacteria	Streptomycetales	Streptomycetaceae	Streptomyces	Streptomyces_sp._P3
NODE_651_length_58768_cov_21.219639	Bacteria	Proteobacteria	Alphaproteobacteria	Caulobacterales	Caulobacteraceae	Brevundimonas	Brevundimonas_sp._M20
NODE_652_length_58748_cov_31.108629	Bacteria	Proteobacteria	Gammaproteobacteria	Xanthomonadales	Xanthomonadaceae	Arenimonas	Arenimonas_daejeonensis
NODE_653_length_58707_cov_15.954972	Bacteria	Proteobacteria	Gammaproteobacteria	Xanthomonadales	Xanthomonadaceae	Lysobacter	Lysobacter_maris
NODE_654_length_58603_cov_6.171732	Bacteria	Proteobacteria	Betaproteobacteria	Burkholderiales	Burkholderiaceae	Burkholderia	Burkholderia_pseudomallei
NODE_655_length_58584_cov_10.401368	Bacteria	Proteobacteria	Alphaproteobacteria	Sphingomonadales	Erythrobacteraceae	Altererythrobacter	Altererythrobacter_sp._NS1
NODE_656_length_58578_cov_13.900956	Bacteria	Bacteroidetes	Flavobacteriia	Flavobacteriales	Flavobacteriaceae	Gramella	Gramella_flava
NODE_657_length_58499_cov_18.511147	Bacteria	Proteobacteria	Alphaproteobacteria	Caulobacterales	Caulobacteraceae	Phenylobacterium	Phenylobacterium_zucineum
NODE_658_length_58388_cov_6.783853	Bacteria	Proteobacteria	Gammaproteobacteria	Pseudomonadales	Pseudomonadaceae	Pseudomonas	Pseudomonas_citronellolis
NODE_659_length_58387_cov_8.138142	Bacteria	Proteobacteria	Alphaproteobacteria	Sphingomonadales	Erythrobacteraceae	Altererythrobacter	Altererythrobacter_sp._B11
NODE_660_length_58383_cov_41.074720	Bacteria	Actinobacteria	Actinobacteria	Propionibacteriales	Nocardioidaceae	Nocardioides	Nocardioides_sp._R-3366
NODE_661_length_58350_cov_5.661259	Bacteria	Proteobacteria	unassigned	unassigned	unassigned	unassigned	unassigned
NODE_662_length_58322_cov_11.794566	Bacteria	Proteobacteria	Betaproteobacteria	Burkholderiales	Comamonadaceae	Acidovorax	Acidovorax_sp._T1
NODE_663_length_58311_cov_12.726156	Bacteria	Proteobacteria	Betaproteobacteria	Burkholderiales	Comamonadaceae	Polaromonas	unassigned
NODE_664_length_58269_cov_5.416056	Bacteria	Proteobacteria	Alphaproteobacteria	Rhizobiales	Rhizobiaceae	Rhizobium	Rhizobium_leguminosarum
NODE_665_length_58247_cov_5.875163	Bacteria	Proteobacteria	Gammaproteobacteria	Aeromonadales	Aeromonadaceae	Aeromonas	Aeromonas_encheleia
NODE_666_length_58231_cov_9.471341	Bacteria	Proteobacteria	Alphaproteobacteria	Rhizobiales	Rhizobiaceae	Agrobacterium	unassigned
NODE_667_length_58212_cov_15.323972	Bacteria	Proteobacteria	Betaproteobacteria	Burkholderiales	unassigned	Mitsuaria	Mitsuaria_sp._7
NODE_668_length_58179_cov_4.131061	Bacteria	Proteobacteria	Alphaproteobacteria	Rhodospirillales	Acetobacteraceae	Gluconacetobacter	Gluconacetobacter_diazotrophicus
NODE_669_length_58073_cov_12.712181	Bacteria	Proteobacteria	Gammaproteobacteria	Cellvibrionales	Cellvibrionaceae	Cellvibrio	Cellvibrio_sp._PSBB006
NODE_670_length_58066_cov_31.172460	Bacteria	Proteobacteria	Alphaproteobacteria	Sphingomonadales	Sphingomonadaceae	Sphingobium	Sphingobium_amiense
NODE_671_length_58048_cov_16.449861	Bacteria	Proteobacteria	Alphaproteobacteria	Sphingomonadales	Sphingomonadaceae	Sphingomonas	Sphingomonas_sp._LM7
NODE_672_length_57955_cov_8.753820	Bacteria	Proteobacteria	Gammaproteobacteria	Alteromonadales	Alteromonadaceae	Glaciecola	Glaciecola_sp._THG-3.7
NODE_673_length_57941_cov_52.386397	Bacteria	Proteobacteria	Gammaproteobacteria	Xanthomonadales	Xanthomonadaceae	Arenimonas	Arenimonas_daejeonensis
NODE_674_length_57918_cov_6.402670	Bacteria	Proteobacteria	Alphaproteobacteria	Sphingomonadales	Sphingomonadaceae	Sphingopyxis	Sphingopyxis_sp._PAMC25046
NODE_675_length_57860_cov_31.800592	Bacteria	Proteobacteria	Gammaproteobacteria	Cellvibrionales	Cellvibrionaceae	Cellvibrio	Cellvibrio_sp._PSBB006
NODE_676_length_57844_cov_36.759442	Bacteria	Actinobacteria	Actinobacteria	Streptomycetales	Streptomycetaceae	Streptomyces	Streptomyces_qaidamensis
NODE_677_length_57789_cov_6.259525	Bacteria	Proteobacteria	Deltaproteobacteria	Myxococcales	Polyangiaceae	Sorangium	Sorangium_cellulosum
NODE_678_length_57778_cov_22.809965	Bacteria	Proteobacteria	Alphaproteobacteria	Sphingomonadales	Sphingomonadaceae	Sphingomonas	Sphingomonas_sp._LMO-1
NODE_679_length_57752_cov_28.664076	Bacteria	Proteobacteria	Alphaproteobacteria	Caulobacterales	Caulobacteraceae	Brevundimonas	Brevundimonas_sp._M20
NODE_680_length_57717_cov_21.692388	Bacteria	Proteobacteria	Gammaproteobacteria	Cellvibrionales	Cellvibrionaceae	Cellvibrio	Cellvibrio_sp._PSBB006
NODE_681_length_57663_cov_17.538323	Bacteria	Proteobacteria	Alphaproteobacteria	Sphingomonadales	Erythrobacteraceae	Altererythrobacter	Altererythrobacter_sp._B11
NODE_682_length_57556_cov_7.635849	Bacteria	Candidatus_Saccharibacteria	unassigned	unassigned	unassigned	unassigned	Candidatus_Saccharibacteria_bacterium_YM_S32_TM7_50_20
NODE_683_length_57544_cov_25.136496	Bacteria	Proteobacteria	Alphaproteobacteria	Sphingomonadales	Sphingomonadaceae	Sphingopyxis	Sphingopyxis_sp._PAMC25046
NODE_684_length_57508_cov_14.250588	Bacteria	Proteobacteria	Alphaproteobacteria	Sphingomonadales	Erythrobacteraceae	Altererythrobacter	Altererythrobacter_sp._B11
NODE_685_length_57451_cov_13.793957	Bacteria	Proteobacteria	Gammaproteobacteria	Cellvibrionales	Cellvibrionaceae	Cellvibrio	Cellvibrio_sp._PSBB006
NODE_686_length_57404_cov_41.045999	Bacteria	Proteobacteria	Alphaproteobacteria	Sphingomonadales	Sphingomonadaceae	Sphingomonas	Sphingomonas_indica
NODE_687_length_57350_cov_55.242738	Bacteria	Proteobacteria	Alphaproteobacteria	Sphingomonadales	Sphingomonadaceae	Sphingomonas	Sphingomonas_sp._XS-10
NODE_688_length_57338_cov_10.913590	Bacteria	Bacteroidetes	Flavobacteriia	Flavobacteriales	Flavobacteriaceae	Flavobacterium	Flavobacterium_sp._XS-5
NODE_689_length_57333_cov_16.736747	Bacteria	Proteobacteria	Betaproteobacteria	Burkholderiales	unassigned	Mitsuaria	Mitsuaria_sp._7
NODE_690_length_57290_cov_19.748684	Bacteria	Proteobacteria	Alphaproteobacteria	Sphingomonadales	Sphingomonadaceae	Sphingomonas	Sphingomonas_sp._Cra20
NODE_691_length_57126_cov_13.165483	Bacteria	Proteobacteria	Alphaproteobacteria	Sphingomonadales	Sphingomonadaceae	Sphingomonas	Sphingomonas_ginsengisoli_An_et_al._2013
NODE_692_length_57115_cov_42.344254	Bacteria	Actinobacteria	Actinobacteria	Streptomycetales	Streptomycetaceae	Streptomyces	Streptomyces_sp._WAC_01438
NODE_693_length_57025_cov_15.751765	Bacteria	Proteobacteria	Alphaproteobacteria	Rhizobiales	Methylobacteriaceae	Methylobacterium	Methylobacterium_terrae
NODE_694_length_57015_cov_42.146198	Bacteria	Actinobacteria	Actinobacteria	Propionibacteriales	Nocardioidaceae	Nocardioides	Nocardioides_sp._SB3-45
NODE_695_length_56968_cov_8.166418	Bacteria	Proteobacteria	Alphaproteobacteria	Rhizobiales	Hyphomicrobiaceae	Devosia	Devosia_ginsengisoli
NODE_696_length_56964_cov_17.074316	Bacteria	Bacteroidetes	Chitinophagia	Chitinophagales	Chitinophagaceae	Chitinophaga	Chitinophaga_pinensis
NODE_697_length_56931_cov_12.668901	Bacteria	Proteobacteria	Betaproteobacteria	Burkholderiales	Burkholderiaceae	Cupriavidus	Cupriavidus_pauculus
NODE_698_length_56914_cov_16.718243	Bacteria	Proteobacteria	Gammaproteobacteria	Cellvibrionales	Cellvibrionaceae	Cellvibrio	Cellvibrio_sp._PSBB006
NODE_699_length_56816_cov_32.372164	Bacteria	Proteobacteria	Gammaproteobacteria	Cellvibrionales	Cellvibrionaceae	Cellvibrio	Cellvibrio_sp._PSBB006
NODE_700_length_56744_cov_18.813258	Bacteria	Proteobacteria	Gammaproteobacteria	Xanthomonadales	Xanthomonadaceae	Lysobacter	Lysobacter_enzymogenes
NODE_701_length_56737_cov_11.634592	Bacteria	Proteobacteria	Deltaproteobacteria	Myxococcales	Anaeromyxobacteraceae	Anaeromyxobacter	Anaeromyxobacter_dehalogenans
NODE_702_length_56713_cov_11.498004	Bacteria	Proteobacteria	Gammaproteobacteria	Pseudomonadales	Pseudomonadaceae	Pseudomonas	Pseudomonas_sp._CC6-YY-74
NODE_703_length_56708_cov_18.058348	Bacteria	Proteobacteria	Alphaproteobacteria	Sphingomonadales	Sphingomonadaceae	Sphingopyxis	Sphingopyxis_sp._PAMC25046
NODE_704_length_56704_cov_11.132585	Bacteria	Proteobacteria	Gammaproteobacteria	Pseudomonadales	Pseudomonadaceae	Pseudomonas	Pseudomonas_sp._CC6-YY-74
NODE_705_length_56691_cov_8.475350	Bacteria	Bacteroidetes	Flavobacteriia	Flavobacteriales	Crocinitomicaceae	Fluviicola	Fluviicola_taffensis
NODE_706_length_56679_cov_10.531937	Bacteria	Proteobacteria	Alphaproteobacteria	Sphingomonadales	Erythrobacteraceae	Altererythrobacter	Altererythrobacter_sp._TH136
NODE_707_length_56639_cov_9.883781	Bacteria	Bacteroidetes	Flavobacteriia	Flavobacteriales	Flavobacteriaceae	Flavobacterium	Flavobacterium_sp._XS-5
NODE_708_length_56614_cov_6.565284	Bacteria	Actinobacteria	Actinobacteria	Streptomycetales	Streptomycetaceae	Streptomyces	unassigned
NODE_709_length_56602_cov_5.472966	Bacteria	Cyanobacteria	unassigned	Chroococcales	Aphanothecaceae	Halothece	Halothece_sp._PCC_7418
NODE_710_length_56564_cov_16.286230	Bacteria	Proteobacteria	Gammaproteobacteria	Alteromonadales	Alteromonadaceae	Marinobacter	Marinobacter_sp._CP1
NODE_711_length_56526_cov_18.082071	Bacteria	Bacteroidetes	Sphingobacteriia	Sphingobacteriales	Sphingobacteriaceae	Mucilaginibacter	Mucilaginibacter_ginsenosidivorax
NODE_712_length_56520_cov_10.438418	Bacteria	Proteobacteria	Gammaproteobacteria	Pseudomonadales	Pseudomonadaceae	Pseudomonas	Pseudomonas_sp._CC6-YY-74
NODE_713_length_56438_cov_4.135306	Bacteria	Proteobacteria	Alphaproteobacteria	Emcibacterales	Emcibacteraceae	Emcibacter	Emcibacter_congregatus
NODE_714_length_56420_cov_6.198256	Eukaryota	Ascomycota	Sordariomycetes	Hypocreales	Nectriaceae	Fusarium	Fusarium_oxysporum
NODE_715_length_56359_cov_13.392819	Bacteria	Proteobacteria	Gammaproteobacteria	Pseudomonadales	Pseudomonadaceae	Pseudomonas	Pseudomonas_sp._CC6-YY-74
NODE_716_length_56328_cov_23.816287	Bacteria	Proteobacteria	Betaproteobacteria	Burkholderiales	Comamonadaceae	Acidovorax	Acidovorax_sp._KKS102
NODE_717_length_56314_cov_58.144161	Bacteria	Proteobacteria	Gammaproteobacteria	Xanthomonadales	Xanthomonadaceae	Arenimonas	Arenimonas_daejeonensis
NODE_718_length_56258_cov_6.644420	Bacteria	Bacteroidetes	Flavobacteriia	Flavobacteriales	Flavobacteriaceae	Flavobacterium	Flavobacterium_johnsoniae
NODE_719_length_56214_cov_12.381716	Bacteria	Proteobacteria	Alphaproteobacteria	Sphingomonadales	Sphingomonadaceae	Sphingopyxis	Sphingopyxis_macrogoltabida
NODE_720_length_56214_cov_6.697817	Bacteria	Proteobacteria	Deltaproteobacteria	Myxococcales	Sandaracinaceae	Sandaracinus	Sandaracinus_amylolyticus
NODE_721_length_56188_cov_24.117278	Bacteria	Proteobacteria	Betaproteobacteria	Burkholderiales	Comamonadaceae	Acidovorax	Acidovorax_sp._KKS102
NODE_722_length_56149_cov_11.175558	Bacteria	Bacteroidetes	Flavobacteriia	Flavobacteriales	Flavobacteriaceae	Flavobacterium	Flavobacterium_sp._HYN0086
NODE_723_length_56084_cov_7.547218	Bacteria	Candidatus_Saccharibacteria	unassigned	unassigned	unassigned	unassigned	Candidatus_Saccharibacteria_bacterium_FS13P
NODE_724_length_56047_cov_21.597162	Bacteria	Proteobacteria	Betaproteobacteria	Burkholderiales	Comamonadaceae	Acidovorax	Acidovorax_sp._KKS102
NODE_725_length_56043_cov_3.852692	Bacteria	Proteobacteria	Deltaproteobacteria	Myxococcales	Polyangiaceae	Sorangium	Sorangium_cellulosum
NODE_726_length_56027_cov_10.229277	Bacteria	Proteobacteria	Betaproteobacteria	unassigned	unassigned	unassigned	Betaproteobacteria_bacterium_GR16-43
NODE_727_length_55972_cov_5.778569	Bacteria	Bacteroidetes	Cytophagia	Cytophagales	Hymenobacteraceae	Pontibacter	Pontibacter_sp._BT214
NODE_728_length_55957_cov_13.521698	Bacteria	Bacteroidetes	Sphingobacteriia	Sphingobacteriales	Sphingobacteriaceae	unassigned	unassigned
NODE_729_length_55785_cov_13.377959	Bacteria	Proteobacteria	Betaproteobacteria	Burkholderiales	unassigned	Mitsuaria	Mitsuaria_sp._7
NODE_730_length_55783_cov_11.026794	Bacteria	Bacteroidetes	Flavobacteriia	Flavobacteriales	Flavobacteriaceae	Flavobacterium	Flavobacterium_sp._XS-5
NODE_731_length_55738_cov_23.222452	Bacteria	Proteobacteria	Alphaproteobacteria	Caulobacterales	Caulobacteraceae	Brevundimonas	Brevundimonas_sp._LM2
NODE_732_length_55725_cov_17.219196	Bacteria	Bacteroidetes	Sphingobacteriia	Sphingobacteriales	Sphingobacteriaceae	Mucilaginibacter	Mucilaginibacter_mallensis
NODE_733_length_55724_cov_13.515056	Bacteria	Proteobacteria	Betaproteobacteria	Burkholderiales	Burkholderiaceae	Lautropia	Lautropia_mirabilis
NODE_734_length_55682_cov_6.277729	Bacteria	Proteobacteria	Deltaproteobacteria	Myxococcales	Polyangiaceae	Sorangium	Sorangium_cellulosum
NODE_735_length_55644_cov_6.485174	Bacteria	Proteobacteria	unassigned	unassigned	unassigned	unassigned	unassigned
NODE_736_length_55491_cov_4.799520	Bacteria	Proteobacteria	Deltaproteobacteria	Myxococcales	Polyangiaceae	Sorangium	Sorangium_cellulosum
NODE_737_length_55479_cov_31.835934	Bacteria	Proteobacteria	Gammaproteobacteria	Cellvibrionales	Cellvibrionaceae	Cellvibrio	Cellvibrio_sp._PSBB006
NODE_738_length_55430_cov_8.515733	Bacteria	Proteobacteria	Alphaproteobacteria	Sphingomonadales	Sphingomonadaceae	Sphingopyxis	Sphingopyxis_macrogoltabida
NODE_739_length_55393_cov_30.382772	Bacteria	Proteobacteria	Gammaproteobacteria	Cellvibrionales	Cellvibrionaceae	Cellvibrio	Cellvibrio_sp._PSBB006
NODE_740_length_55388_cov_4.101955	Bacteria	Proteobacteria	Deltaproteobacteria	Myxococcales	Polyangiaceae	Sorangium	Sorangium_cellulosum
NODE_741_length_55309_cov_40.583644	Bacteria	Actinobacteria	Actinobacteria	Streptomycetales	Streptomycetaceae	Streptomyces	Streptomyces_qaidamensis
NODE_742_length_55230_cov_9.849685	Bacteria	Actinobacteria	Actinobacteria	Streptomycetales	Streptomycetaceae	Streptomyces	Streptomyces_sp._T44
NODE_743_length_55202_cov_23.945520	Bacteria	Proteobacteria	Gammaproteobacteria	Cellvibrionales	Cellvibrionaceae	Cellvibrio	Cellvibrio_sp._PSBB006
NODE_744_length_55142_cov_4.382047	Bacteria	Proteobacteria	Gammaproteobacteria	Pseudomonadales	Pseudomonadaceae	Pseudomonas	Pseudomonas_stutzeri
NODE_745_length_55138_cov_41.535657	Bacteria	Actinobacteria	Actinobacteria	Propionibacteriales	Nocardioidaceae	Nocardioides	Nocardioides_sp._R-3366
NODE_746_length_55119_cov_24.945874	Bacteria	Bacteroidetes	Chitinophagia	Chitinophagales	Chitinophagaceae	Pseudobacter	Pseudobacter_ginsenosidimutans
NODE_747_length_55086_cov_7.757652	Bacteria	Proteobacteria	Alphaproteobacteria	Sphingomonadales	Sphingomonadaceae	Sphingomonas	Sphingomonas_sp._AE3
NODE_748_length_55081_cov_9.289731	Bacteria	Actinobacteria	Actinobacteria	Streptomycetales	Streptomycetaceae	Streptomyces	Streptomyces_sp._CdTB01
NODE_749_length_55040_cov_10.014707	Bacteria	Proteobacteria	Gammaproteobacteria	Cellvibrionales	Cellvibrionaceae	Cellvibrio	Cellvibrio_sp._PSBB006
NODE_750_length_54990_cov_6.989853	Bacteria	Proteobacteria	Betaproteobacteria	Burkholderiales	Burkholderiaceae	Burkholderia	unassigned
NODE_751_length_54964_cov_4.318764	Bacteria	Planctomycetes	unassigned	unassigned	unassigned	unassigned	Planctomycetes_bacterium_Pan189
NODE_752_length_54962_cov_12.491114	Bacteria	Proteobacteria	Betaproteobacteria	Burkholderiales	Comamonadaceae	Acidovorax	Acidovorax_sp._RAC01
NODE_753_length_54923_cov_4.714669	Bacteria	Proteobacteria	Alphaproteobacteria	Sphingomonadales	Sphingomonadaceae	Sphingopyxis	unassigned
NODE_754_length_54838_cov_4.082957	Bacteria	Proteobacteria	Alphaproteobacteria	Rhizobiales	Rhizobiaceae	Agrobacterium	Agrobacterium_tumefaciens
NODE_755_length_54774_cov_6.229995	Bacteria	Proteobacteria	Deltaproteobacteria	Myxococcales	Polyangiaceae	Chondromyces	Chondromyces_crocatus
NODE_756_length_54709_cov_14.825197	Bacteria	Proteobacteria	Betaproteobacteria	Burkholderiales	Comamonadaceae	Variovorax	Variovorax_paradoxus
NODE_757_length_54671_cov_11.082606	Bacteria	Bacteroidetes	Flavobacteriia	Flavobacteriales	Flavobacteriaceae	unassigned	Flavobacteriaceae_bacterium_10Alg115
NODE_758_length_54660_cov_10.201738	Bacteria	Proteobacteria	Betaproteobacteria	unassigned	unassigned	unassigned	Betaproteobacteria_bacterium_GR16-43
NODE_759_length_54628_cov_10.805553	Bacteria	Proteobacteria	Deltaproteobacteria	Desulfuromonadales	Desulfuromonadaceae	Pelobacter	Pelobacter_sp._SFB93
NODE_760_length_54538_cov_7.074597	Bacteria	Actinobacteria	Actinobacteria	Streptomycetales	Streptomycetaceae	Streptomyces	Streptomyces_sp._SAT1
NODE_761_length_54535_cov_9.641873	Bacteria	Actinobacteria	Thermoleophilia	Solirubrobacterales	Conexibacteraceae	Conexibacter	Conexibacter_woesei
NODE_762_length_54487_cov_4.296591	Bacteria	Proteobacteria	Alphaproteobacteria	unassigned	unassigned	unassigned	unassigned
NODE_763_length_54453_cov_13.871914	Bacteria	Actinobacteria	Thermoleophilia	Solirubrobacterales	Conexibacteraceae	Conexibacter	Conexibacter_woesei
NODE_764_length_54443_cov_5.307578	Bacteria	Proteobacteria	Alphaproteobacteria	Sphingomonadales	Sphingomonadaceae	Sphingopyxis	Sphingopyxis_lindanitolerans
NODE_765_length_54433_cov_10.706961	Bacteria	Bacteroidetes	Flavobacteriia	Flavobacteriales	Flavobacteriaceae	Chryseobacterium	Chryseobacterium_bernardetii
NODE_766_length_54427_cov_5.425858	Bacteria	Proteobacteria	Alphaproteobacteria	Sphingomonadales	Sphingomonadaceae	Sphingosinicella	Sphingosinicella_sp._BN140058
NODE_767_length_54411_cov_13.768909	Bacteria	Proteobacteria	Gammaproteobacteria	Cellvibrionales	Cellvibrionaceae	Cellvibrio	Cellvibrio_sp._PSBB006
NODE_768_length_54351_cov_4.533215	Bacteria	Actinobacteria	Actinobacteria	Corynebacteriales	Mycobacteriaceae	Mycolicibacterium	Mycolicibacterium_vaccae
NODE_769_length_54314_cov_9.435359	Bacteria	Bacteroidetes	Flavobacteriia	Flavobacteriales	Flavobacteriaceae	Flavobacterium	Flavobacterium_sp._XS-5
NODE_770_length_54313_cov_9.680968	Bacteria	Proteobacteria	Gammaproteobacteria	Oceanospirillales	Halomonadaceae	Pistricoccus	Pistricoccus_aurantiacus
NODE_771_length_54294_cov_21.828730	Bacteria	Proteobacteria	Betaproteobacteria	Burkholderiales	Comamonadaceae	Acidovorax	Acidovorax_sp._KKS102
NODE_772_length_54267_cov_15.107960	Bacteria	Proteobacteria	Gammaproteobacteria	Pseudomonadales	Pseudomonadaceae	Pseudomonas	Pseudomonas_aeruginosa
NODE_773_length_54257_cov_14.535360	Bacteria	Actinobacteria	Actinobacteria	Streptomycetales	Streptomycetaceae	Streptomyces	Streptomyces_lydicus
NODE_774_length_54257_cov_7.609771	Bacteria	Proteobacteria	Alphaproteobacteria	Rhizobiales	Bradyrhizobiaceae	Bradyrhizobium	unassigned
NODE_775_length_54253_cov_5.878975	Bacteria	Proteobacteria	Alphaproteobacteria	Rickettsiales	Candidatus_Deianiraeaceae	Candidatus_Deianiraea	Candidatus_Deianiraea_vastatrix
NODE_776_length_54228_cov_10.485488	Bacteria	Actinobacteria	Actinobacteria	Streptomycetales	Streptomycetaceae	Streptomyces	Streptomyces_sp._SAT1
NODE_777_length_54215_cov_14.700588	Bacteria	Proteobacteria	Gammaproteobacteria	Pseudomonadales	Pseudomonadaceae	Pseudomonas	Pseudomonas_sp._CC6-YY-74
NODE_778_length_54094_cov_24.312714	Bacteria	Bacteroidetes	Chitinophagia	Chitinophagales	Chitinophagaceae	Niastella	Niastella_koreensis
NODE_779_length_54092_cov_21.019854	Bacteria	Proteobacteria	Alphaproteobacteria	Caulobacterales	Caulobacteraceae	Brevundimonas	Brevundimonas_sp._MF30-B
NODE_780_length_53973_cov_16.729331	Bacteria	Bacteroidetes	Chitinophagia	Chitinophagales	Chitinophagaceae	Flavisolibacter	Flavisolibacter_tropicus
NODE_781_length_53963_cov_10.435838	Bacteria	Proteobacteria	Alphaproteobacteria	Sphingomonadales	Erythrobacteraceae	Altererythrobacter	Altererythrobacter_sp._B11
NODE_782_length_53886_cov_16.100786	Bacteria	Bacteroidetes	Chitinophagia	Chitinophagales	Chitinophagaceae	Chitinophaga	Chitinophaga_pinensis
NODE_783_length_53876_cov_21.108671	Bacteria	Proteobacteria	Alphaproteobacteria	Caulobacterales	Caulobacteraceae	Brevundimonas	Brevundimonas_sp._M20
NODE_784_length_53838_cov_8.994492	Bacteria	Proteobacteria	Gammaproteobacteria	Pseudomonadales	Pseudomonadaceae	Pseudomonas	Pseudomonas_sp._A214
NODE_785_length_53831_cov_8.657597	Bacteria	Proteobacteria	Alphaproteobacteria	Sphingomonadales	Erythrobacteraceae	Altererythrobacter	Altererythrobacter_sp._B11
NODE_786_length_53807_cov_4.312821	Bacteria	Proteobacteria	Gammaproteobacteria	Pseudomonadales	Pseudomonadaceae	Pseudomonas	unassigned
NODE_787_length_53806_cov_5.704694	Bacteria	Proteobacteria	Betaproteobacteria	Burkholderiales	Burkholderiaceae	Cupriavidus	Cupriavidus_campinensis
NODE_788_length_53800_cov_16.776485	Bacteria	Proteobacteria	Alphaproteobacteria	Sphingomonadales	Erythrobacteraceae	Altererythrobacter	Altererythrobacter_dongtanensis
NODE_789_length_53784_cov_9.085126	Bacteria	Proteobacteria	Alphaproteobacteria	Sphingomonadales	Erythrobacteraceae	Altererythrobacter	Altererythrobacter_sp._NS1
NODE_790_length_53762_cov_20.519949	Bacteria	Bacteroidetes	Sphingobacteriia	Sphingobacteriales	Sphingobacteriaceae	Mucilaginibacter	Mucilaginibacter_ginsenosidivorax
NODE_791_length_53639_cov_5.354669	Bacteria	Actinobacteria	Actinobacteria	Corynebacteriales	unassigned	Lawsonella	Lawsonella_clevelandensis
NODE_792_length_53579_cov_7.076814	Bacteria	Chlorobi	Chlorobia	Chlorobiales	Chlorobiaceae	Chlorobaculum	Chlorobaculum_tepidum
NODE_793_length_53568_cov_9.755036	Bacteria	Bacteroidetes	Flavobacteriia	Flavobacteriales	Flavobacteriaceae	Flavobacterium	Flavobacterium_sp._XS-5
NODE_794_length_53558_cov_3.189192	Bacteria	Proteobacteria	unassigned	unassigned	unassigned	unassigned	unassigned
NODE_795_length_53499_cov_31.632434	Bacteria	Proteobacteria	Gammaproteobacteria	Xanthomonadales	Xanthomonadaceae	Lysobacter	Lysobacter_maris
NODE_796_length_53495_cov_7.466870	Bacteria	Proteobacteria	Alphaproteobacteria	Sphingomonadales	Erythrobacteraceae	Altererythrobacter	Altererythrobacter_sp._TH136
NODE_797_length_53448_cov_7.440308	Bacteria	Actinobacteria	Actinobacteria	Streptomycetales	Streptomycetaceae	Streptomyces	Streptomyces_spongiicola
NODE_798_length_53399_cov_6.280338	Bacteria	Proteobacteria	Alphaproteobacteria	Rhizobiales	Phyllobacteriaceae	Mesorhizobium	Mesorhizobium_sp._M4B.F.Ca.ET.058.02.1.1
NODE_799_length_53392_cov_12.201509	Bacteria	Proteobacteria	Gammaproteobacteria	Cellvibrionales	Cellvibrionaceae	Cellvibrio	Cellvibrio_sp._PSBB006
NODE_800_length_53375_cov_19.116694	Bacteria	Proteobacteria	Alphaproteobacteria	Sphingomonadales	Sphingomonadaceae	Sphingomonas	Sphingomonas_koreensis
NODE_801_length_53328_cov_11.721919	Bacteria	Proteobacteria	Alphaproteobacteria	Sphingomonadales	Sphingomonadaceae	Tardibacter	Tardibacter_chloracetimidivorans
NODE_802_length_53318_cov_18.403860	Bacteria	Proteobacteria	Alphaproteobacteria	Sphingomonadales	Sphingomonadaceae	Sphingomonas	Sphingomonas_sp._AAP5
NODE_803_length_53314_cov_13.794456	Bacteria	Proteobacteria	Gammaproteobacteria	Pseudomonadales	Pseudomonadaceae	Pseudomonas	Pseudomonas_mendocina
NODE_804_length_53310_cov_8.768262	Bacteria	Planctomycetes	Planctomycetia	Gemmatales	Gemmataceae	Gemmata	Gemmata_obscuriglobus
NODE_805_length_53283_cov_18.669036	Bacteria	Proteobacteria	Alphaproteobacteria	Sphingomonadales	Sphingomonadaceae	Novosphingobium	Novosphingobium_aromaticivorans
NODE_806_length_53272_cov_21.523875	Bacteria	Proteobacteria	Betaproteobacteria	Burkholderiales	Comamonadaceae	Acidovorax	Acidovorax_sp._KKS102
NODE_807_length_53219_cov_9.389495	Bacteria	Actinobacteria	Actinobacteria	unassigned	unassigned	unassigned	unassigned
NODE_808_length_53187_cov_7.732275	Bacteria	Planctomycetes	unassigned	unassigned	unassigned	unassigned	Planctomycetes_bacterium_K22_7
NODE_809_length_53157_cov_4.143598	Bacteria	Proteobacteria	Betaproteobacteria	unassigned	unassigned	unassigned	Betaproteobacteria_bacterium_GR16-43
NODE_810_length_53156_cov_7.603973	Bacteria	Planctomycetes	unassigned	unassigned	unassigned	unassigned	Planctomycetes_bacterium_Pan241w
NODE_811_length_53152_cov_10.412606	Bacteria	Proteobacteria	Alphaproteobacteria	Rhizobiales	Bradyrhizobiaceae	Bradyrhizobium	unassigned
NODE_812_length_53058_cov_10.128628	Bacteria	Proteobacteria	Alphaproteobacteria	Rhizobiales	Phyllobacteriaceae	Mesorhizobium	Mesorhizobium_sp._8
NODE_813_length_53011_cov_14.266008	Bacteria	Proteobacteria	Betaproteobacteria	Burkholderiales	unassigned	Mitsuaria	Mitsuaria_sp._7
NODE_814_length_52972_cov_10.630530	Bacteria	Proteobacteria	Alphaproteobacteria	Sphingomonadales	Sphingomonadaceae	Novosphingobium	Novosphingobium_aromaticivorans
NODE_815_length_52961_cov_16.130793	Bacteria	Bacteroidetes	Sphingobacteriia	Sphingobacteriales	Sphingobacteriaceae	Mucilaginibacter	Mucilaginibacter_paludis
NODE_816_length_52882_cov_6.614705	Bacteria	Proteobacteria	Alphaproteobacteria	Sphingomonadales	Sphingomonadaceae	Sphingopyxis	Sphingopyxis_lindanitolerans
NODE_817_length_52878_cov_9.780917	Bacteria	Proteobacteria	Alphaproteobacteria	Sphingomonadales	Sphingomonadaceae	Novosphingobium	Novosphingobium_sp._ABRDHK2
NODE_818_length_52878_cov_5.694386	Bacteria	Proteobacteria	Alphaproteobacteria	Rickettsiales	Rickettsiaceae	Rickettsia	Rickettsia_felis
NODE_819_length_52864_cov_7.246072	Bacteria	Proteobacteria	Gammaproteobacteria	Pseudomonadales	Pseudomonadaceae	Pseudomonas	Pseudomonas_sp._FDAARGOS_380
NODE_820_length_52753_cov_2.987883	Bacteria	Proteobacteria	Alphaproteobacteria	Rhizobiales	Bradyrhizobiaceae	Bradyrhizobium	Bradyrhizobium_sp._WSM471
NODE_821_length_52672_cov_18.452989	Bacteria	Proteobacteria	Gammaproteobacteria	Alteromonadales	Alteromonadaceae	Marinobacter	Marinobacter_sp._NP-4(2019)
NODE_822_length_52570_cov_26.462255	Bacteria	Proteobacteria	Alphaproteobacteria	Sphingomonadales	Sphingomonadaceae	Sphingomonas	Sphingomonas_sp._AE3
NODE_823_length_52567_cov_6.350747	Bacteria	Actinobacteria	Actinobacteria	Pseudonocardiales	Pseudonocardiaceae	Amycolatopsis	Amycolatopsis_mediterranei
NODE_824_length_52558_cov_12.771612	Bacteria	Proteobacteria	Alphaproteobacteria	Rhizobiales	Methylocystaceae	Methylosinus	Methylosinus_trichosporium
NODE_825_length_52527_cov_17.749313	Bacteria	Proteobacteria	Alphaproteobacteria	Sphingomonadales	Sphingomonadaceae	Sphingomonas	Sphingomonas_sp._Cra20
NODE_826_length_52506_cov_5.712271	Bacteria	Actinobacteria	Actinobacteria	Micrococcales	Micrococcaceae	Paenarthrobacter	Paenarthrobacter_aurescens
NODE_827_length_52475_cov_13.224511	Bacteria	Proteobacteria	Alphaproteobacteria	Sphingomonadales	Sphingomonadaceae	Sphingobium	Sphingobium_sp._SYK-6
NODE_828_length_52469_cov_11.284991	Bacteria	Proteobacteria	Betaproteobacteria	unassigned	unassigned	unassigned	Betaproteobacteria_bacterium_GR16-43
NODE_829_length_52453_cov_6.530809	Bacteria	Proteobacteria	Deltaproteobacteria	Myxococcales	Polyangiaceae	Sorangium	Sorangium_cellulosum
NODE_830_length_52358_cov_18.489983	Bacteria	Bacteroidetes	Sphingobacteriia	Sphingobacteriales	Sphingobacteriaceae	Pedobacter	Pedobacter_sp._G11
NODE_831_length_52338_cov_18.644308	Bacteria	Proteobacteria	Alphaproteobacteria	Sphingomonadales	Erythrobacteraceae	Altererythrobacter	Altererythrobacter_sp._B11
NODE_832_length_52330_cov_8.046237	Bacteria	Proteobacteria	Alphaproteobacteria	Rhizobiales	Rhizobiaceae	Neorhizobium	Neorhizobium_sp._SOG26
NODE_833_length_52307_cov_7.554283	Bacteria	Proteobacteria	Alphaproteobacteria	Rhizobiales	Phyllobacteriaceae	Mesorhizobium	unassigned
NODE_834_length_52274_cov_7.987944	Bacteria	Proteobacteria	Alphaproteobacteria	Sphingomonadales	Erythrobacteraceae	Altererythrobacter	Altererythrobacter_sp._B11
NODE_835_length_52268_cov_8.824110	Bacteria	Bacteroidetes	Flavobacteriia	Flavobacteriales	Crocinitomicaceae	Fluviicola	Fluviicola_taffensis
NODE_836_length_52254_cov_8.322845	Bacteria	Proteobacteria	Alphaproteobacteria	Rhizobiales	Bradyrhizobiaceae	unassigned	unassigned
NODE_837_length_52215_cov_22.682151	Bacteria	Proteobacteria	Betaproteobacteria	Burkholderiales	Comamonadaceae	Acidovorax	Acidovorax_sp._KKS102
NODE_838_length_52211_cov_17.584837	Bacteria	Bacteroidetes	Sphingobacteriia	Sphingobacteriales	Sphingobacteriaceae	Pedobacter	Pedobacter_sp._eg
NODE_839_length_52207_cov_22.315287	Bacteria	Bacteroidetes	unassigned	unassigned	unassigned	unassigned	unassigned
NODE_840_length_52204_cov_41.838365	Bacteria	Actinobacteria	Actinobacteria	Streptomycetales	Streptomycetaceae	Streptomyces	Streptomyces_qaidamensis
NODE_841_length_52193_cov_11.382482	Bacteria	Actinobacteria	Actinobacteria	Streptomycetales	Streptomycetaceae	Streptomyces	Streptomyces_albireticuli
NODE_842_length_52165_cov_11.911535	Bacteria	Proteobacteria	Gammaproteobacteria	Cellvibrionales	Cellvibrionaceae	Cellvibrio	Cellvibrio_sp._PSBB006
NODE_843_length_52126_cov_5.564457	Bacteria	Actinobacteria	Actinobacteria	Streptomycetales	Streptomycetaceae	Streptomyces	Streptomyces_niveus
NODE_844_length_52119_cov_6.573395	Bacteria	Proteobacteria	Deltaproteobacteria	Myxococcales	Polyangiaceae	Sorangium	Sorangium_cellulosum
NODE_845_length_52071_cov_32.444201	Bacteria	Actinobacteria	Actinobacteria	Streptomycetales	Streptomycetaceae	Streptomyces	Streptomyces_qaidamensis
NODE_846_length_52063_cov_8.486953	Bacteria	Actinobacteria	Actinobacteria	unassigned	unassigned	unassigned	unassigned
NODE_847_length_52037_cov_4.662328	Bacteria	Actinobacteria	Actinobacteria	Micrococcales	Microbacteriaceae	Microbacterium	Microbacterium_sp._TPU_3598
NODE_848_length_52020_cov_6.022226	Bacteria	unassigned	unassigned	unassigned	unassigned	unassigned	unassigned
NODE_849_length_52013_cov_6.213796	Bacteria	Proteobacteria	Deltaproteobacteria	Myxococcales	unassigned	Minicystis	Minicystis_rosea
NODE_850_length_51944_cov_17.033523	Bacteria	Proteobacteria	Alphaproteobacteria	Sphingomonadales	Sphingomonadaceae	Sphingomonas	Sphingomonas_sp._IC081
NODE_851_length_51844_cov_3.558914	Bacteria	Proteobacteria	Alphaproteobacteria	Rhizobiales	Rhizobiaceae	Rhizobium	unassigned
NODE_852_length_51816_cov_42.194288	Bacteria	Actinobacteria	Actinobacteria	Propionibacteriales	Nocardioidaceae	Nocardioides	Nocardioides_euryhalodurans
NODE_853_length_51813_cov_13.617570	Bacteria	Proteobacteria	Betaproteobacteria	Burkholderiales	Burkholderiaceae	Cupriavidus	Cupriavidus_pauculus
NODE_854_length_51788_cov_12.012517	Bacteria	Proteobacteria	Alphaproteobacteria	Rhodobacterales	Rhodobacteraceae	Paracoccus	Paracoccus_sp._BM15
NODE_855_length_51711_cov_39.582926	Bacteria	Actinobacteria	Actinobacteria	Propionibacteriales	Nocardioidaceae	Nocardioides	Nocardioides_sp._JS614
NODE_856_length_51707_cov_11.018834	Bacteria	Proteobacteria	Gammaproteobacteria	Pseudomonadales	Pseudomonadaceae	Pseudomonas	Pseudomonas_sp._s211(2017)
NODE_857_length_51511_cov_9.337645	Bacteria	Actinobacteria	Actinobacteria	Streptomycetales	Streptomycetaceae	Streptomyces	Streptomyces_sp._TLI_053
NODE_858_length_51453_cov_14.480995	Bacteria	Actinobacteria	Actinobacteria	Streptomycetales	Streptomycetaceae	Streptomyces	unassigned
NODE_859_length_51452_cov_44.620762	Bacteria	Proteobacteria	Gammaproteobacteria	Xanthomonadales	Xanthomonadaceae	Arenimonas	Arenimonas_daejeonensis
NODE_860_length_51439_cov_9.919186	Bacteria	Proteobacteria	unassigned	unassigned	unassigned	unassigned	unassigned
NODE_861_length_51408_cov_11.200511	Bacteria	Proteobacteria	Betaproteobacteria	Burkholderiales	Burkholderiaceae	Paraburkholderia	Paraburkholderia_dokdonella
NODE_862_length_51361_cov_14.123035	Bacteria	Proteobacteria	Alphaproteobacteria	Sphingomonadales	Erythrobacteraceae	Altererythrobacter	Altererythrobacter_sp._B11
NODE_863_length_51329_cov_23.960980	Bacteria	Bacteroidetes	Chitinophagia	Chitinophagales	Chitinophagaceae	Niastella	Niastella_koreensis
NODE_864_length_51281_cov_15.794947	Bacteria	Bacteroidetes	Chitinophagia	Chitinophagales	Chitinophagaceae	Paraflavitalea	Paraflavitalea_soli
NODE_865_length_51277_cov_6.773223	Bacteria	Proteobacteria	Alphaproteobacteria	Sphingomonadales	Sphingomonadaceae	Sphingobium	Sphingobium_sp._EP60837
NODE_866_length_51276_cov_7.932685	Bacteria	Proteobacteria	Alphaproteobacteria	unassigned	unassigned	unassigned	unassigned
NODE_867_length_51259_cov_45.968686	Bacteria	Proteobacteria	Gammaproteobacteria	Xanthomonadales	Xanthomonadaceae	Lysobacter	Lysobacter_lycopersici
NODE_868_length_51252_cov_23.188298	Bacteria	Actinobacteria	Actinobacteria	Streptomycetales	Streptomycetaceae	Streptomyces	unassigned
NODE_869_length_51252_cov_8.932849	Bacteria	Actinobacteria	Actinobacteria	Streptomycetales	Streptomycetaceae	Streptomyces	Streptomyces_sp._T44
NODE_870_length_51229_cov_15.838686	Bacteria	Proteobacteria	Deltaproteobacteria	Myxococcales	Polyangiaceae	Sorangium	Sorangium_cellulosum
NODE_871_length_51224_cov_10.342572	Bacteria	Bacteroidetes	Flavobacteriia	Flavobacteriales	Flavobacteriaceae	Flavobacterium	Flavobacterium_sp._XS-5
NODE_872_length_51204_cov_140.898542	Bacteria	Proteobacteria	Alphaproteobacteria	Sphingomonadales	Sphingomonadaceae	Sphingobium	Sphingobium_sp._EP60837
NODE_873_length_51191_cov_6.882721	Bacteria	Bacteroidetes	Sphingobacteriia	Sphingobacteriales	Sphingobacteriaceae	Mucilaginibacter	Mucilaginibacter_ginsenosidivorax
NODE_874_length_51174_cov_19.416760	Bacteria	Proteobacteria	Alphaproteobacteria	Sphingomonadales	Sphingomonadaceae	Sphingopyxis	Sphingopyxis_sp._PAMC25046
NODE_875_length_51174_cov_4.873578	Bacteria	Actinobacteria	Actinobacteria	Streptomycetales	Streptomycetaceae	Streptomyces	Streptomyces_venezuelae
NODE_876_length_51117_cov_41.416265	Bacteria	Proteobacteria	Gammaproteobacteria	Xanthomonadales	Xanthomonadaceae	Lysobacter	Lysobacter_sp._TY2-98
NODE_877_length_51021_cov_40.449707	Bacteria	Proteobacteria	Alphaproteobacteria	Sphingomonadales	Sphingomonadaceae	Sphingomonas	Sphingomonas_sp._C33
NODE_878_length_51012_cov_24.804785	Bacteria	Bacteroidetes	Chitinophagia	Chitinophagales	Chitinophagaceae	Niastella	Niastella_koreensis
NODE_879_length_50983_cov_23.932946	Bacteria	Proteobacteria	Betaproteobacteria	Burkholderiales	Comamonadaceae	Acidovorax	Acidovorax_sp._RAC01
NODE_880_length_50973_cov_10.689979	Bacteria	Actinobacteria	Actinobacteria	Corynebacteriales	Mycobacteriaceae	Mycobacterium	Mycobacterium_avium
NODE_881_length_50915_cov_4.300338	Bacteria	Proteobacteria	Betaproteobacteria	Burkholderiales	Burkholderiaceae	Polynucleobacter	Polynucleobacter_difficilis
NODE_882_length_50886_cov_6.287751	Bacteria	Proteobacteria	Deltaproteobacteria	Myxococcales	Polyangiaceae	Sorangium	Sorangium_cellulosum
NODE_883_length_50832_cov_13.168845	Bacteria	Actinobacteria	Actinobacteria	Streptomycetales	Streptomycetaceae	Streptomyces	unassigned
NODE_884_length_50797_cov_5.030159	Bacteria	Proteobacteria	Gammaproteobacteria	Enterobacterales	Erwiniaceae	Buchnera	Buchnera_aphidicola
NODE_885_length_50747_cov_16.262024	Bacteria	Proteobacteria	Betaproteobacteria	Burkholderiales	unassigned	Mitsuaria	Mitsuaria_sp._7
NODE_886_length_50745_cov_16.219879	Bacteria	Proteobacteria	Alphaproteobacteria	Sphingomonadales	Sphingomonadaceae	Sphingobium	Sphingobium_sp._TKS
NODE_887_length_50728_cov_4.981276	Bacteria	Proteobacteria	Alphaproteobacteria	Rhodobacterales	Rhodobacteraceae	Rhodobacter	Rhodobacter_sp._CZR27
NODE_888_length_50712_cov_22.721613	Bacteria	Proteobacteria	Betaproteobacteria	Burkholderiales	Comamonadaceae	Acidovorax	Acidovorax_sp._KKS102
NODE_889_length_50571_cov_13.764899	Bacteria	Proteobacteria	Alphaproteobacteria	Sphingomonadales	Erythrobacteraceae	Erythrobacter	Erythrobacter_sp._YH-07
NODE_890_length_50536_cov_24.673375	Bacteria	Bacteroidetes	Flavobacteriia	Flavobacteriales	Flavobacteriaceae	Flavobacterium	Flavobacterium_sp._XS-5
NODE_891_length_50524_cov_6.670977	Viruses	Uroviricota	Caudoviricetes	Caudovirales	Siphoviridae	Rimavirus	Strepomyces_virus_Rima
NODE_892_length_50521_cov_53.584527	Bacteria	Proteobacteria	Gammaproteobacteria	Xanthomonadales	Xanthomonadaceae	Arenimonas	Arenimonas_daejeonensis
NODE_893_length_50517_cov_25.292078	Bacteria	Proteobacteria	Alphaproteobacteria	Sphingomonadales	Sphingomonadaceae	Sphingopyxis	Sphingopyxis_sp._PAMC25046
NODE_894_length_50500_cov_43.718319	Bacteria	Actinobacteria	Actinobacteria	Propionibacteriales	Nocardioidaceae	Nocardioides	Nocardioides_sp._R-3366
NODE_895_length_50474_cov_9.398293	Bacteria	Actinobacteria	Actinobacteria	Streptomycetales	Streptomycetaceae	Streptomyces	Streptomyces_albidoflavus
NODE_896_length_50441_cov_13.004450	Bacteria	Proteobacteria	Alphaproteobacteria	Sphingomonadales	Sphingomonadaceae	Sphingomonas	Sphingomonas_ginsengisoli_An_et_al._2013
NODE_897_length_50400_cov_7.001849	Bacteria	Actinobacteria	Actinobacteria	Streptomycetales	Streptomycetaceae	Streptomyces	unassigned
NODE_898_length_50367_cov_6.856032	Bacteria	Actinobacteria	Actinobacteria	Propionibacteriales	Nocardioidaceae	Nocardioides	Nocardioides_sp._HY056
NODE_899_length_50335_cov_16.086392	Bacteria	Proteobacteria	Alphaproteobacteria	Sphingomonadales	Sphingomonadaceae	Sphingopyxis	Sphingopyxis_sp._PAMC25046
NODE_900_length_50329_cov_11.411268	Bacteria	Proteobacteria	Alphaproteobacteria	Sphingomonadales	Sphingomonadaceae	Sphingomonas	Sphingomonas_sp._MM-1
NODE_901_length_50282_cov_4.260965	Bacteria	Proteobacteria	Gammaproteobacteria	Thiotrichales	Francisellaceae	Francisella	Francisella_persica
NODE_902_length_50248_cov_25.776506	Bacteria	Proteobacteria	Alphaproteobacteria	Caulobacterales	Caulobacteraceae	Brevundimonas	Brevundimonas_sp._DS20
NODE_903_length_50171_cov_11.257969	Bacteria	Proteobacteria	Alphaproteobacteria	Sphingomonadales	Sphingomonadaceae	Sphingosinicella	Sphingosinicella_sp._BN140058
NODE_904_length_50138_cov_16.760187	Bacteria	Proteobacteria	Gammaproteobacteria	Pseudomonadales	Pseudomonadaceae	Pseudomonas	Pseudomonas_sp._CC6-YY-74
NODE_905_length_50126_cov_43.373818	Bacteria	Actinobacteria	Actinobacteria	Streptomycetales	Streptomycetaceae	Streptomyces	Streptomyces_sp._SM18
NODE_906_length_50117_cov_10.042905	Bacteria	Verrucomicrobia	Verrucomicrobiae	Verrucomicrobiales	Akkermansiaceae	Akkermansia	Akkermansia_muciniphila
NODE_907_length_50088_cov_16.728700	Bacteria	Proteobacteria	Gammaproteobacteria	Xanthomonadales	Xanthomonadaceae	Lysobacter	Lysobacter_maris
NODE_908_length_50072_cov_18.380285	Bacteria	Bacteroidetes	Chitinophagia	Chitinophagales	Chitinophagaceae	Flavihumibacter	Flavihumibacter_sp._SB-02
NODE_909_length_50069_cov_10.531639	Bacteria	Proteobacteria	unassigned	unassigned	unassigned	unassigned	unassigned
NODE_910_length_50064_cov_5.957090	Bacteria	Proteobacteria	Alphaproteobacteria	unassigned	unassigned	unassigned	unassigned
NODE_911_length_50030_cov_18.921632	Bacteria	Proteobacteria	Alphaproteobacteria	Sphingomonadales	Sphingomonadaceae	Sphingopyxis	Sphingopyxis_sp._PAMC25046
NODE_912_length_50012_cov_13.025144	Bacteria	Proteobacteria	Gammaproteobacteria	Pseudomonadales	Pseudomonadaceae	Pseudomonas	Pseudomonas_sp._CC6-YY-74
NODE_913_length_49952_cov_8.312619	Bacteria	Proteobacteria	Gammaproteobacteria	Alteromonadales	Alteromonadaceae	Glaciecola	Glaciecola_sp._THG-3.7
NODE_914_length_49929_cov_6.274875	Bacteria	Proteobacteria	Alphaproteobacteria	Rhizobiales	Bradyrhizobiaceae	Bradyrhizobium	Bradyrhizobium_sp._ORS_278
NODE_915_length_49918_cov_15.937775	Bacteria	Proteobacteria	Alphaproteobacteria	Rhodobacterales	Rhodobacteraceae	unassigned	unassigned
NODE_916_length_49841_cov_14.675124	Bacteria	Gemmatimonadetes	Gemmatimonadetes	Gemmatimonadales	Gemmatimonadaceae	Gemmatirosa	Gemmatirosa_kalamazoonesis
NODE_917_length_49786_cov_9.925272	Bacteria	Bacteroidetes	Flavobacteriia	Flavobacteriales	Flavobacteriaceae	Flavobacterium	Flavobacterium_sp._XS-5
NODE_918_length_49773_cov_3.391090	Bacteria	Proteobacteria	Oligoflexia	Bdellovibrionales	Bdellovibrionaceae	Bdellovibrio	Bdellovibrio_bacteriovorus
NODE_919_length_49766_cov_11.565627	Bacteria	Bacteroidetes	Flavobacteriia	Flavobacteriales	Flavobacteriaceae	Flavobacterium	Flavobacterium_sp._XS-5
NODE_920_length_49685_cov_21.173960	Bacteria	Proteobacteria	Betaproteobacteria	Burkholderiales	unassigned	Mitsuaria	Mitsuaria_sp._7
NODE_921_length_49676_cov_13.324122	Bacteria	Proteobacteria	Gammaproteobacteria	Cellvibrionales	Cellvibrionaceae	Cellvibrio	Cellvibrio_sp._PSBB006
NODE_922_length_49670_cov_8.441246	Bacteria	Planctomycetes	unassigned	unassigned	unassigned	unassigned	Planctomycetes_bacterium_TBK1r
NODE_923_length_49662_cov_12.035409	Bacteria	Proteobacteria	Gammaproteobacteria	Pseudomonadales	Pseudomonadaceae	Pseudomonas	Pseudomonas_sp._CC6-YY-74
NODE_924_length_49655_cov_30.986117	Bacteria	Proteobacteria	Gammaproteobacteria	Cellvibrionales	Cellvibrionaceae	Cellvibrio	Cellvibrio_sp._PSBB006
NODE_925_length_49603_cov_23.470144	Bacteria	Proteobacteria	Betaproteobacteria	Burkholderiales	Comamonadaceae	Acidovorax	Acidovorax_sp._KKS102
NODE_926_length_49586_cov_3.952573	Bacteria	Proteobacteria	Betaproteobacteria	Burkholderiales	Comamonadaceae	Polaromonas	Polaromonas_sp._JS666
NODE_927_length_49546_cov_11.047768	Bacteria	unassigned	unassigned	unassigned	unassigned	unassigned	unassigned
NODE_928_length_49542_cov_7.811702	Bacteria	Proteobacteria	Alphaproteobacteria	Rhizobiales	Rhizobiaceae	Rhizobium	Rhizobium_sp._NXC24
NODE_929_length_49534_cov_7.162071	Bacteria	Proteobacteria	Alphaproteobacteria	Rhizobiales	Methylobacteriaceae	Methylobacterium	Methylobacterium_sp._WL1
NODE_930_length_49529_cov_10.718450	Bacteria	Proteobacteria	Gammaproteobacteria	Cellvibrionales	Cellvibrionaceae	Cellvibrio	Cellvibrio_sp._PSBB006
NODE_931_length_49527_cov_27.027575	Bacteria	Proteobacteria	unassigned	unassigned	unassigned	unassigned	unassigned
NODE_932_length_49483_cov_13.359955	Bacteria	Actinobacteria	Actinobacteria	Streptomycetales	Streptomycetaceae	Streptomyces	Streptomyces_luteoverticillatus
NODE_933_length_49387_cov_18.857876	Bacteria	Bacteroidetes	Sphingobacteriia	Sphingobacteriales	Sphingobacteriaceae	Mucilaginibacter	Mucilaginibacter_rubeus
NODE_934_length_49377_cov_21.993506	Bacteria	Bacteroidetes	Chitinophagia	Chitinophagales	Chitinophagaceae	Pseudobacter	Pseudobacter_ginsenosidimutans
NODE_935_length_49351_cov_22.789592	Bacteria	Proteobacteria	Betaproteobacteria	Burkholderiales	Comamonadaceae	Acidovorax	Acidovorax_sp._KKS102
NODE_936_length_49349_cov_34.961015	Bacteria	Proteobacteria	Gammaproteobacteria	Cellvibrionales	Cellvibrionaceae	Cellvibrio	Cellvibrio_sp._PSBB006
NODE_937_length_49325_cov_14.529862	Bacteria	Proteobacteria	Alphaproteobacteria	Sphingomonadales	Sphingomonadaceae	Novosphingobium	Novosphingobium_sp._THN1
NODE_938_length_49296_cov_10.065329	Bacteria	Bacteroidetes	Flavobacteriia	Flavobacteriales	Flavobacteriaceae	Chryseobacterium	Chryseobacterium_carnipullorum
NODE_939_length_49247_cov_6.808273	Bacteria	Actinobacteria	Actinobacteria	Micrococcales	Micrococcaceae	Pseudarthrobacter	Pseudarthrobacter_sp._YJ56
NODE_940_length_49236_cov_16.603476	Bacteria	Bacteroidetes	Sphingobacteriia	Sphingobacteriales	Sphingobacteriaceae	Pedobacter	Pedobacter_heparinus
NODE_941_length_49208_cov_50.073388	Bacteria	Proteobacteria	Gammaproteobacteria	Pseudomonadales	Pseudomonadaceae	Pseudomonas	Pseudomonas_stutzeri
NODE_942_length_49197_cov_12.101511	Bacteria	Proteobacteria	Alphaproteobacteria	Rhizobiales	Rhizobiaceae	Rhizobium	Rhizobium_sp._NXC14
NODE_943_length_49194_cov_19.279743	Bacteria	Proteobacteria	Alphaproteobacteria	Sphingomonadales	Sphingomonadaceae	Sphingopyxis	Sphingopyxis_sp._PAMC25046
NODE_944_length_49105_cov_16.009672	Bacteria	Actinobacteria	Actinobacteria	Streptomycetales	Streptomycetaceae	Streptomyces	Streptomyces_sp._M2
NODE_945_length_49086_cov_7.435912	Bacteria	Proteobacteria	Alphaproteobacteria	Sphingomonadales	Erythrobacteraceae	Altererythrobacter	Altererythrobacter_mangrovi
NODE_946_length_49077_cov_15.940463	Bacteria	Bacteroidetes	Chitinophagia	Chitinophagales	Chitinophagaceae	Flavisolibacter	Flavisolibacter_tropicus
NODE_947_length_49050_cov_7.190783	Bacteria	Actinobacteria	Actinobacteria	Micrococcales	Micrococcaceae	Arthrobacter	Arthrobacter_sp._PGP41
NODE_948_length_49028_cov_6.562591	Bacteria	Actinobacteria	Actinobacteria	Corynebacteriales	Nocardiaceae	Rhodococcus	Rhodococcus_sp._SGAir0479
NODE_949_length_48995_cov_39.627250	Bacteria	Proteobacteria	Gammaproteobacteria	Xanthomonadales	Xanthomonadaceae	Lysobacter	Lysobacter_soli
NODE_950_length_48988_cov_9.731085	Bacteria	Actinobacteria	Actinobacteria	Streptomycetales	Streptomycetaceae	Streptomyces	Streptomyces_sp._SAT1
NODE_951_length_48972_cov_15.865304	Bacteria	Proteobacteria	Alphaproteobacteria	Sphingomonadales	Sphingomonadaceae	Sphingomonas	Sphingomonas_sp._LMO-1
NODE_952_length_48939_cov_18.391400	Bacteria	Bacteroidetes	Chitinophagia	Chitinophagales	Chitinophagaceae	Panacibacter	Panacibacter_ginsenosidivorans
NODE_953_length_48935_cov_12.850315	Bacteria	Proteobacteria	Betaproteobacteria	unassigned	unassigned	unassigned	unassigned
NODE_954_length_48862_cov_3.644567	Bacteria	unassigned	unassigned	unassigned	unassigned	unassigned	unassigned
NODE_955_length_48841_cov_5.977063	Bacteria	Proteobacteria	Deltaproteobacteria	Myxococcales	Polyangiaceae	Sorangium	Sorangium_cellulosum
NODE_956_length_48808_cov_19.683549	Bacteria	Proteobacteria	Alphaproteobacteria	Sphingomonadales	Sphingomonadaceae	Novosphingobium	Novosphingobium_resinovorum
NODE_957_length_48808_cov_5.955593	Bacteria	Proteobacteria	Gammaproteobacteria	Pseudomonadales	Pseudomonadaceae	Pseudomonas	Pseudomonas_sp._DTU12.3
NODE_958_length_48782_cov_11.113551	Bacteria	Proteobacteria	Betaproteobacteria	Burkholderiales	Comamonadaceae	Acidovorax	Acidovorax_carolinensis
NODE_959_length_48737_cov_7.133044	Bacteria	Proteobacteria	Gammaproteobacteria	Pseudomonadales	Pseudomonadaceae	Pseudomonas	Pseudomonas_sp._s211(2017)
NODE_960_length_48708_cov_6.892551	Bacteria	Proteobacteria	Alphaproteobacteria	Caulobacterales	Caulobacteraceae	Caulobacter	Caulobacter_mirabilis
NODE_961_length_48694_cov_7.180471	Bacteria	Proteobacteria	Gammaproteobacteria	Alteromonadales	Alteromonadaceae	Glaciecola	Glaciecola_sp._THG-3.7
NODE_962_length_48674_cov_8.258878	Bacteria	Proteobacteria	Alphaproteobacteria	Sphingomonadales	Sphingomonadaceae	Sphingobium	Sphingobium_sp._EP60837
NODE_963_length_48638_cov_17.599539	Bacteria	Proteobacteria	Gammaproteobacteria	Enterobacterales	Enterobacteriaceae	Salmonella	Salmonella_enterica
NODE_964_length_48638_cov_16.182904	Bacteria	Actinobacteria	Actinobacteria	Streptomycetales	Streptomycetaceae	Streptomyces	Streptomyces_globosus
NODE_965_length_48637_cov_17.776855	Bacteria	Proteobacteria	Alphaproteobacteria	Sphingomonadales	Sphingomonadaceae	Novosphingobium	Novosphingobium_sp._Gsoil_351
NODE_966_length_48625_cov_9.868256	Bacteria	Proteobacteria	Alphaproteobacteria	Sphingomonadales	Erythrobacteraceae	Altererythrobacter	Altererythrobacter_sp._B11
NODE_967_length_48619_cov_16.376113	Bacteria	Bacteroidetes	Chitinophagia	Chitinophagales	Chitinophagaceae	Flavisolibacter	Flavisolibacter_sp._17J28-1
NODE_968_length_48583_cov_18.162012	Bacteria	Proteobacteria	Alphaproteobacteria	Sphingomonadales	Sphingomonadaceae	Sphingopyxis	Sphingopyxis_sp._PAMC25046
NODE_969_length_48569_cov_34.453724	Bacteria	Proteobacteria	Gammaproteobacteria	Xanthomonadales	Xanthomonadaceae	Xanthomonas	Xanthomonas_hyacinthi
NODE_970_length_48560_cov_9.585873	Bacteria	Actinobacteria	Thermoleophilia	Solirubrobacterales	Conexibacteraceae	Conexibacter	Conexibacter_woesei
NODE_971_length_48554_cov_5.702280	Bacteria	unassigned	unassigned	unassigned	unassigned	unassigned	unassigned
NODE_972_length_48550_cov_7.796681	Bacteria	Proteobacteria	Alphaproteobacteria	Sphingomonadales	Sphingomonadaceae	Sphingomonas	Sphingomonas_sp._AE3
NODE_973_length_48533_cov_14.757051	Bacteria	Proteobacteria	Betaproteobacteria	Burkholderiales	unassigned	Mitsuaria	Mitsuaria_sp._7
NODE_974_length_48510_cov_11.485427	Bacteria	Proteobacteria	Gammaproteobacteria	Xanthomonadales	Rhodanobacteraceae	Ahniella	Ahniella_affigens
NODE_975_length_48464_cov_9.989951	Bacteria	Proteobacteria	Betaproteobacteria	Burkholderiales	Burkholderiaceae	Burkholderia	Burkholderia_multivorans
NODE_976_length_48403_cov_6.690150	Bacteria	Proteobacteria	Gammaproteobacteria	Pseudomonadales	Pseudomonadaceae	Pseudomonas	Pseudomonas_sp._S58
NODE_977_length_48362_cov_10.336821	Bacteria	Bacteroidetes	Flavobacteriia	Flavobacteriales	Flavobacteriaceae	Flavobacterium	Flavobacterium_sp._XS-5
NODE_978_length_48341_cov_7.181854	Bacteria	Actinobacteria	Actinobacteria	Micrococcales	Micrococcaceae	Arthrobacter	Arthrobacter_crystallopoietes
NODE_979_length_48339_cov_10.488371	Bacteria	Proteobacteria	Gammaproteobacteria	Cellvibrionales	Cellvibrionaceae	Cellvibrio	Cellvibrio_sp._PSBB006
NODE_980_length_48323_cov_5.778430	Bacteria	Bacteroidetes	Cytophagia	Cytophagales	Hymenobacteraceae	Pontibacter	Pontibacter_sp._BT214
NODE_981_length_48320_cov_6.539267	Bacteria	Proteobacteria	Betaproteobacteria	Burkholderiales	Burkholderiaceae	Burkholderia	Burkholderia_multivorans
NODE_982_length_48304_cov_7.818753	Bacteria	Proteobacteria	Gammaproteobacteria	Alteromonadales	Alteromonadaceae	Glaciecola	Glaciecola_sp._THG-3.7
NODE_983_length_48293_cov_13.866207	Bacteria	Actinobacteria	Actinobacteria	Streptomycetales	Streptomycetaceae	Streptomyces	unassigned
NODE_984_length_48252_cov_12.179947	Bacteria	Bacteroidetes	Sphingobacteriia	Sphingobacteriales	Sphingobacteriaceae	Sphingobacterium	Sphingobacterium_hotanense
NODE_985_length_48233_cov_6.353742	Bacteria	Proteobacteria	Deltaproteobacteria	Myxococcales	Sandaracinaceae	Sandaracinus	Sandaracinus_amylolyticus
NODE_986_length_48110_cov_14.146175	Bacteria	Proteobacteria	Gammaproteobacteria	Cellvibrionales	Cellvibrionaceae	Cellvibrio	Cellvibrio_sp._PSBB006
NODE_987_length_48102_cov_6.504781	Bacteria	Firmicutes	Bacilli	Lactobacillales	Leuconostocaceae	Leuconostoc	unassigned
NODE_988_length_48055_cov_9.011114	Bacteria	Proteobacteria	Gammaproteobacteria	Aeromonadales	Aeromonadaceae	Aeromonas	Aeromonas_schubertii
NODE_989_length_48043_cov_12.246016	Bacteria	Proteobacteria	Gammaproteobacteria	Pseudomonadales	Pseudomonadaceae	Pseudomonas	Pseudomonas_sp._CC6-YY-74
NODE_990_length_48037_cov_6.197672	Bacteria	Proteobacteria	Betaproteobacteria	Burkholderiales	Comamonadaceae	Hydrogenophaga	Hydrogenophaga_sp._NH-16
NODE_991_length_47984_cov_6.376026	Bacteria	Proteobacteria	Deltaproteobacteria	Myxococcales	Sandaracinaceae	Sandaracinus	Sandaracinus_amylolyticus
NODE_992_length_47960_cov_8.869643	Bacteria	Proteobacteria	Betaproteobacteria	Nitrosomonadales	Nitrosomonadaceae	Nitrosospira	Nitrosospira_multiformis
NODE_993_length_47943_cov_4.479433	Bacteria	Proteobacteria	Alphaproteobacteria	Rhizobiales	Rhizobiaceae	Rhizobium	unassigned
NODE_994_length_47881_cov_10.771127	Bacteria	Proteobacteria	Betaproteobacteria	Burkholderiales	Oxalobacteraceae	Massilia	Massilia_oculi
NODE_995_length_47830_cov_8.138044	Bacteria	Proteobacteria	Alphaproteobacteria	unassigned	unassigned	unassigned	unassigned
NODE_996_length_47816_cov_21.569923	Bacteria	Proteobacteria	Betaproteobacteria	Burkholderiales	Comamonadaceae	Acidovorax	Acidovorax_sp._KKS102
NODE_997_length_47815_cov_9.147477	Bacteria	Bacteroidetes	Flavobacteriia	Flavobacteriales	Flavobacteriaceae	Flavobacterium	Flavobacterium_sp._XS-5
NODE_998_length_47737_cov_6.672236	Bacteria	Proteobacteria	Alphaproteobacteria	Rhizobiales	Rhizobiaceae	Rhizobium	Rhizobium_leguminosarum
NODE_999_length_47735_cov_45.183958	Bacteria	Proteobacteria	Gammaproteobacteria	Xanthomonadales	Xanthomonadaceae	Lysobacter	Lysobacter_enzymogenes
NODE_1000_length_47717_cov_41.935613	Bacteria	Actinobacteria	Actinobacteria	Propionibacteriales	Nocardioidaceae	Nocardioides	Nocardioides_sp._SB3-45
NODE_1001_length_47705_cov_5.193085	Bacteria	Proteobacteria	Alphaproteobacteria	Sphingomonadales	Sphingomonadaceae	Tardibacter	Tardibacter_chloracetimidivorans
NODE_1002_length_47695_cov_17.417115	Bacteria	Proteobacteria	Gammaproteobacteria	Alteromonadales	Alteromonadaceae	Marinobacter	Marinobacter_sp._Arc7-DN-1
NODE_1003_length_47652_cov_24.020545	Bacteria	Proteobacteria	Gammaproteobacteria	Xanthomonadales	Xanthomonadaceae	Lysobacter	Lysobacter_enzymogenes
NODE_1004_length_47642_cov_18.587826	Bacteria	Proteobacteria	Alphaproteobacteria	Sphingomonadales	Sphingomonadaceae	Novosphingobium	Novosphingobium_sp._THN1
NODE_1005_length_47563_cov_24.142972	Bacteria	Bacteroidetes	Chitinophagia	Chitinophagales	Chitinophagaceae	Paraflavitalea	Paraflavitalea_soli
NODE_1006_length_47527_cov_29.211268	Bacteria	Proteobacteria	Gammaproteobacteria	Cellvibrionales	Cellvibrionaceae	Cellvibrio	Cellvibrio_sp._PSBB006
NODE_1007_length_47499_cov_4.961287	Bacteria	Bacteroidetes	Flavobacteriia	Flavobacteriales	Flavobacteriaceae	Chryseobacterium	unassigned
NODE_1008_length_47466_cov_11.030316	Bacteria	Proteobacteria	Betaproteobacteria	unassigned	unassigned	unassigned	Betaproteobacteria_bacterium_GR16-43
NODE_1009_length_47395_cov_16.442680	Bacteria	Bacteroidetes	Chitinophagia	Chitinophagales	Chitinophagaceae	Chitinophaga	Chitinophaga_pinensis
NODE_1010_length_47370_cov_140.115589	Bacteria	Proteobacteria	Alphaproteobacteria	Sphingomonadales	Sphingomonadaceae	Sphingobium	Sphingobium_sp._MI1205
NODE_1011_length_47302_cov_68.778912	Bacteria	Proteobacteria	Betaproteobacteria	Burkholderiales	Burkholderiaceae	Burkholderia	unassigned
NODE_1012_length_47302_cov_8.666525	Bacteria	Actinobacteria	Actinobacteria	Streptomycetales	Streptomycetaceae	Streptomyces	Streptomyces_sp._2114.2
NODE_1013_length_47283_cov_3.318477	Bacteria	Firmicutes	Clostridia	Clostridiales	Peptococcaceae	Desulfotomaculum	Desulfotomaculum_reducens
NODE_1014_length_47279_cov_9.869351	Bacteria	Proteobacteria	Alphaproteobacteria	Sphingomonadales	Erythrobacteraceae	Altererythrobacter	Altererythrobacter_sp._TH136
NODE_1015_length_47257_cov_18.086942	Bacteria	Proteobacteria	Alphaproteobacteria	Sphingomonadales	Sphingomonadaceae	Sphingopyxis	Sphingopyxis_sp._PAMC25046
NODE_1016_length_47256_cov_8.450622	Bacteria	Planctomycetes	unassigned	unassigned	unassigned	unassigned	unassigned
NODE_1017_length_47254_cov_10.354533	Bacteria	Proteobacteria	Gammaproteobacteria	Cellvibrionales	Cellvibrionaceae	Cellvibrio	Cellvibrio_sp._PSBB006
NODE_1018_length_47207_cov_137.628917	Bacteria	Proteobacteria	Alphaproteobacteria	Sphingomonadales	Sphingomonadaceae	Sphingobium	Sphingobium_sp._EP60837
NODE_1019_length_47184_cov_25.188107	Bacteria	Proteobacteria	Alphaproteobacteria	Sphingomonadales	Erythrobacteraceae	Altererythrobacter	Altererythrobacter_sp._B11
NODE_1020_length_47184_cov_6.082468	Bacteria	Proteobacteria	Alphaproteobacteria	Rhizobiales	Bradyrhizobiaceae	Bradyrhizobium	Bradyrhizobium_guangxiense
NODE_1021_length_47181_cov_20.965613	Bacteria	Proteobacteria	Betaproteobacteria	Burkholderiales	Comamonadaceae	Acidovorax	Acidovorax_sp._KKS102
NODE_1022_length_47149_cov_157.992327	Bacteria	Proteobacteria	Alphaproteobacteria	Sphingomonadales	Sphingomonadaceae	Sphingobium	Sphingobium_sp._TKS
NODE_1023_length_47143_cov_3.954341	Bacteria	Proteobacteria	Betaproteobacteria	Burkholderiales	Burkholderiaceae	Cupriavidus	Cupriavidus_taiwanensis
NODE_1024_length_47024_cov_8.001897	Bacteria	Proteobacteria	Gammaproteobacteria	Pseudomonadales	Pseudomonadaceae	Pseudomonas	unassigned
NODE_1025_length_47012_cov_4.336623	Bacteria	Proteobacteria	Betaproteobacteria	Burkholderiales	Burkholderiaceae	Burkholderia	Burkholderia_multivorans
NODE_1026_length_46994_cov_3.804393	Bacteria	Proteobacteria	Betaproteobacteria	Burkholderiales	unassigned	unassigned	unassigned
NODE_1027_length_46987_cov_8.175141	Bacteria	unassigned	unassigned	unassigned	unassigned	unassigned	unassigned
NODE_1028_length_46984_cov_3.543585	Bacteria	Proteobacteria	Betaproteobacteria	Burkholderiales	Burkholderiaceae	Burkholderia	Burkholderia_glumae
NODE_1029_length_46980_cov_9.078198	Bacteria	Bacteroidetes	Flavobacteriia	Flavobacteriales	Flavobacteriaceae	Flavobacterium	Flavobacterium_sp._XS-5
NODE_1030_length_46957_cov_141.707947	Bacteria	Proteobacteria	Alphaproteobacteria	Sphingomonadales	Sphingomonadaceae	Sphingobium	unassigned
NODE_1031_length_46928_cov_12.537317	Bacteria	Proteobacteria	Betaproteobacteria	Burkholderiales	Burkholderiaceae	Burkholderia	unassigned
NODE_1032_length_46898_cov_6.170901	Bacteria	Proteobacteria	Alphaproteobacteria	Rhizobiales	Bradyrhizobiaceae	Bradyrhizobium	Bradyrhizobium_erythrophlei
NODE_1033_length_46866_cov_17.543011	Bacteria	Bacteroidetes	Flavobacteriia	Flavobacteriales	Flavobacteriaceae	unassigned	unassigned
NODE_1034_length_46830_cov_35.759089	Bacteria	Proteobacteria	Alphaproteobacteria	Sphingomonadales	Sphingomonadaceae	Sphingomonas	Sphingomonas_ginsengisoli_An_et_al._2013
NODE_1035_length_46759_cov_15.992799	Bacteria	Proteobacteria	Alphaproteobacteria	Rhizobiales	Phyllobacteriaceae	Mesorhizobium	Mesorhizobium_sp._M3A.F.Ca.ET.080.04.2.1
NODE_1036_length_46745_cov_4.863590	Bacteria	Proteobacteria	Alphaproteobacteria	Sphingomonadales	Sphingomonadaceae	Sphingopyxis	Sphingopyxis_granuli
NODE_1037_length_46719_cov_15.041592	Bacteria	Proteobacteria	Alphaproteobacteria	Sphingomonadales	Sphingomonadaceae	Sphingomonas	Sphingomonas_ginsengisoli_An_et_al._2013
NODE_1038_length_46690_cov_3.863536	Bacteria	Actinobacteria	Actinobacteria	Streptomycetales	Streptomycetaceae	Streptomyces	unassigned
NODE_1039_length_46620_cov_16.812880	Bacteria	Proteobacteria	Betaproteobacteria	Burkholderiales	unassigned	Roseateles	Roseateles_depolymerans
NODE_1040_length_46574_cov_16.130802	Bacteria	Proteobacteria	Betaproteobacteria	Burkholderiales	unassigned	Mitsuaria	Mitsuaria_sp._7
NODE_1041_length_46571_cov_44.822151	Bacteria	Actinobacteria	Actinobacteria	Propionibacteriales	Nocardioidaceae	Nocardioides	unassigned
NODE_1042_length_46564_cov_7.998601	Bacteria	Proteobacteria	Alphaproteobacteria	Sphingomonadales	Sphingomonadaceae	Sphingopyxis	Sphingopyxis_granuli
NODE_1043_length_46550_cov_7.383329	Bacteria	Proteobacteria	Betaproteobacteria	Burkholderiales	Burkholderiaceae	Burkholderia	Burkholderia_seminalis
NODE_1044_length_46547_cov_15.795621	Bacteria	Proteobacteria	Alphaproteobacteria	Rhizobiales	Bradyrhizobiaceae	Bradyrhizobium	Bradyrhizobium_sp._6(2017)
NODE_1045_length_46431_cov_42.748878	Bacteria	Proteobacteria	Gammaproteobacteria	Pseudomonadales	Pseudomonadaceae	Pseudomonas	Pseudomonas_stutzeri
NODE_1046_length_46421_cov_6.601248	Bacteria	Proteobacteria	Gammaproteobacteria	Pseudomonadales	Pseudomonadaceae	Pseudomonas	Pseudomonas_monteilii
NODE_1047_length_46417_cov_15.393044	Bacteria	Proteobacteria	Alphaproteobacteria	Sphingomonadales	Sphingomonadaceae	Sphingomonas	Sphingomonas_sp._MM-1
NODE_1048_length_46333_cov_7.428321	Bacteria	Proteobacteria	Alphaproteobacteria	Sphingomonadales	Sphingomonadaceae	Sphingopyxis	Sphingopyxis_sp._PAMC25046
NODE_1049_length_46266_cov_12.179869	Bacteria	Proteobacteria	Gammaproteobacteria	Cellvibrionales	Cellvibrionaceae	Cellvibrio	Cellvibrio_sp._PSBB006
NODE_1050_length_46204_cov_12.100271	Bacteria	Proteobacteria	Gammaproteobacteria	Pseudomonadales	Pseudomonadaceae	Pseudomonas	Pseudomonas_stutzeri
NODE_1051_length_46156_cov_3.999522	Bacteria	Proteobacteria	unassigned	unassigned	unassigned	unassigned	unassigned
NODE_1052_length_46138_cov_18.944026	Bacteria	Proteobacteria	Gammaproteobacteria	Xanthomonadales	Xanthomonadaceae	Lysobacter	Lysobacter_soli
NODE_1053_length_46137_cov_27.910487	Bacteria	Actinobacteria	Actinobacteria	Streptomycetales	Streptomycetaceae	Streptomyces	Streptomyces_qaidamensis
NODE_1054_length_46117_cov_25.003042	Bacteria	Bacteroidetes	Cytophagia	Cytophagales	Cytophagaceae	Spirosoma	Spirosoma_rigui
NODE_1055_length_46104_cov_10.760352	Bacteria	Proteobacteria	Betaproteobacteria	unassigned	unassigned	unassigned	Betaproteobacteria_bacterium_GR16-43
NODE_1056_length_46089_cov_10.596282	Bacteria	Proteobacteria	Gammaproteobacteria	Pseudomonadales	Pseudomonadaceae	Pseudomonas	Pseudomonas_sp._A214
NODE_1057_length_46087_cov_4.519288	Bacteria	Proteobacteria	Alphaproteobacteria	Sphingomonadales	Sphingomonadaceae	Rhizorhabdus	Rhizorhabdus_dicambivorans
NODE_1058_length_46054_cov_10.663149	Bacteria	Actinobacteria	Actinobacteria	Propionibacteriales	Nocardioidaceae	Nocardioides	Nocardioides_sp._CF8
NODE_1059_length_46044_cov_11.219523	Bacteria	Proteobacteria	Alphaproteobacteria	Sphingomonadales	Erythrobacteraceae	Porphyrobacter	Porphyrobacter_sp._CACIAM_03H1
NODE_1060_length_46031_cov_14.954476	Bacteria	Actinobacteria	Actinobacteria	Streptomycetales	Streptomycetaceae	Streptomyces	Streptomyces_sp._YIM_121038
NODE_1061_length_46009_cov_22.531431	Bacteria	Proteobacteria	Betaproteobacteria	Burkholderiales	Comamonadaceae	Acidovorax	Acidovorax_sp._KKS102
NODE_1062_length_45992_cov_10.077354	Bacteria	Proteobacteria	Alphaproteobacteria	Rhizobiales	Bradyrhizobiaceae	Bradyrhizobium	Bradyrhizobium_amphicarpaeae
NODE_1063_length_45963_cov_6.296987	Bacteria	Proteobacteria	Betaproteobacteria	Burkholderiales	Burkholderiaceae	Burkholderia	Burkholderia_sp._THE68
NODE_1064_length_45940_cov_31.719574	Bacteria	Proteobacteria	Gammaproteobacteria	Cellvibrionales	Cellvibrionaceae	Cellvibrio	Cellvibrio_sp._PSBB006
NODE_1065_length_45935_cov_9.107034	Bacteria	Proteobacteria	Betaproteobacteria	Burkholderiales	Burkholderiaceae	Cupriavidus	Cupriavidus_metallidurans
NODE_1066_length_45876_cov_11.984119	Bacteria	Proteobacteria	Betaproteobacteria	Burkholderiales	Oxalobacteraceae	Massilia	Massilia_armeniaca
NODE_1067_length_45860_cov_6.522432	Bacteria	Proteobacteria	Betaproteobacteria	Burkholderiales	unassigned	unassigned	unassigned
NODE_1068_length_45859_cov_40.349191	Bacteria	Actinobacteria	Actinobacteria	Propionibacteriales	Nocardioidaceae	Nocardioides	Nocardioides_seonyuensis
NODE_1069_length_45851_cov_9.356312	Bacteria	Proteobacteria	Gammaproteobacteria	Alteromonadales	Alteromonadaceae	Glaciecola	Glaciecola_sp._THG-3.7
NODE_1070_length_45824_cov_8.642909	Bacteria	Proteobacteria	Alphaproteobacteria	Sphingomonadales	Sphingomonadaceae	Sphingobium	Sphingobium_sp._YBL2
NODE_1071_length_45823_cov_11.750590	Bacteria	Proteobacteria	Gammaproteobacteria	Pseudomonadales	Pseudomonadaceae	Pseudomonas	Pseudomonas_aeruginosa
NODE_1072_length_45797_cov_25.043175	Bacteria	Bacteroidetes	Flavobacteriia	Flavobacteriales	Flavobacteriaceae	Aureitalea	Aureitalea_sp._RR4-38
NODE_1073_length_45795_cov_21.973980	Bacteria	Bacteroidetes	Chitinophagia	Chitinophagales	Chitinophagaceae	Panacibacter	Panacibacter_ginsenosidivorans
NODE_1074_length_45789_cov_9.105559	Bacteria	Proteobacteria	Alphaproteobacteria	Rhizobiales	Phyllobacteriaceae	Mesorhizobium	Mesorhizobium_sp._8
NODE_1075_length_45776_cov_153.651094	Bacteria	Proteobacteria	Alphaproteobacteria	Sphingomonadales	Sphingomonadaceae	Sphingobium	Sphingobium_herbicidovorans
NODE_1076_length_45758_cov_9.855122	Bacteria	Proteobacteria	Alphaproteobacteria	Sphingomonadales	Erythrobacteraceae	Altererythrobacter	Altererythrobacter_sp._B11
NODE_1077_length_45724_cov_4.534049	Bacteria	Proteobacteria	Alphaproteobacteria	Rhizobiales	Methylobacteriaceae	Methylobacterium	Methylobacterium_sp._4-46
NODE_1078_length_45715_cov_4.118336	Bacteria	Proteobacteria	Gammaproteobacteria	Pseudomonadales	Pseudomonadaceae	Pseudomonas	unassigned
NODE_1079_length_45713_cov_8.763296	Bacteria	Proteobacteria	Gammaproteobacteria	Cellvibrionales	Cellvibrionaceae	Cellvibrio	Cellvibrio_sp._PSBB006
NODE_1080_length_45700_cov_37.056578	Bacteria	Proteobacteria	Gammaproteobacteria	Pseudomonadales	Pseudomonadaceae	Pseudomonas	Pseudomonas_stutzeri
NODE_1081_length_45697_cov_4.351024	Bacteria	Proteobacteria	Betaproteobacteria	Burkholderiales	Burkholderiaceae	Burkholderia	Burkholderia_cepacia
NODE_1082_length_45662_cov_3.645853	Bacteria	Proteobacteria	Deltaproteobacteria	Myxococcales	unassigned	unassigned	unassigned
NODE_1083_length_45628_cov_6.832349	Bacteria	Firmicutes	unassigned	unassigned	unassigned	unassigned	unassigned
NODE_1084_length_45616_cov_38.979019	Bacteria	Actinobacteria	Actinobacteria	Streptomycetales	Streptomycetaceae	Streptomyces	Streptomyces_qaidamensis
NODE_1085_length_45606_cov_7.730481	Bacteria	Actinobacteria	Actinobacteria	unassigned	unassigned	unassigned	unassigned
NODE_1086_length_45583_cov_9.887565	Bacteria	Actinobacteria	Thermoleophilia	Solirubrobacterales	Conexibacteraceae	Conexibacter	Conexibacter_woesei
NODE_1087_length_45565_cov_10.566907	Bacteria	Proteobacteria	Alphaproteobacteria	Sphingomonadales	Sphingomonadaceae	Sphingopyxis	Sphingopyxis_macrogoltabida
NODE_1088_length_45551_cov_15.516985	Bacteria	Bacteroidetes	Chitinophagia	Chitinophagales	Chitinophagaceae	Chitinophaga	unassigned
NODE_1089_length_45547_cov_15.830840	Bacteria	Proteobacteria	Gammaproteobacteria	Pseudomonadales	Pseudomonadaceae	Pseudomonas	Pseudomonas_guangdongensis
NODE_1090_length_45471_cov_8.557238	Bacteria	Proteobacteria	Alphaproteobacteria	unassigned	unassigned	unassigned	unassigned
NODE_1091_length_45468_cov_23.514206	Bacteria	Proteobacteria	Alphaproteobacteria	Sphingomonadales	Erythrobacteraceae	Altererythrobacter	Altererythrobacter_sp._B11
NODE_1092_length_45459_cov_10.699405	Bacteria	Proteobacteria	Alphaproteobacteria	Rhizobiales	Phyllobacteriaceae	Mesorhizobium	Mesorhizobium_sp._8
NODE_1093_length_45436_cov_8.398240	Bacteria	Proteobacteria	Alphaproteobacteria	Sphingomonadales	Erythrobacteraceae	Altererythrobacter	unassigned
NODE_1094_length_45426_cov_3.809275	Bacteria	Proteobacteria	Alphaproteobacteria	Rhizobiales	Rhizobiaceae	Rhizobium	unassigned
NODE_1095_length_45378_cov_13.746107	Bacteria	Proteobacteria	Betaproteobacteria	Burkholderiales	Comamonadaceae	Acidovorax	Acidovorax_sp._KKS102
NODE_1096_length_45316_cov_12.686136	Bacteria	Proteobacteria	Betaproteobacteria	Burkholderiales	Alcaligenaceae	Bordetella	Bordetella_bronchialis
NODE_1097_length_45304_cov_130.850017	Bacteria	Proteobacteria	Alphaproteobacteria	Sphingomonadales	Sphingomonadaceae	Sphingobium	Sphingobium_sp._CAP-1
NODE_1098_length_45260_cov_22.235491	Bacteria	Bacteroidetes	Chitinophagia	Chitinophagales	Chitinophagaceae	Pseudobacter	Pseudobacter_ginsenosidimutans
NODE_1099_length_45240_cov_4.192176	Bacteria	Proteobacteria	Alphaproteobacteria	Rhizobiales	Bradyrhizobiaceae	Variibacter	Variibacter_gotjawalensis
NODE_1100_length_45169_cov_9.238718	Bacteria	Actinobacteria	Actinobacteria	Streptomycetales	Streptomycetaceae	Streptomyces	unassigned
NODE_1101_length_45141_cov_39.755140	Bacteria	Actinobacteria	Actinobacteria	Propionibacteriales	Nocardioidaceae	Nocardioides	Nocardioides_sp._dk884
NODE_1102_length_45131_cov_6.442197	Bacteria	Proteobacteria	Deltaproteobacteria	Myxococcales	Sandaracinaceae	Sandaracinus	Sandaracinus_amylolyticus
NODE_1103_length_45124_cov_37.682310	Bacteria	Actinobacteria	Actinobacteria	Streptomycetales	Streptomycetaceae	Streptomyces	Streptomyces_qaidamensis
NODE_1104_length_45111_cov_9.666245	Bacteria	Proteobacteria	Alphaproteobacteria	Rhizobiales	Phyllobacteriaceae	Mesorhizobium	Mesorhizobium_sp._8
NODE_1105_length_45079_cov_17.172010	Bacteria	Proteobacteria	Alphaproteobacteria	Sphingomonadales	Erythrobacteraceae	Altererythrobacter	Altererythrobacter_sp._B11
NODE_1106_length_45073_cov_7.788211	Bacteria	Proteobacteria	Alphaproteobacteria	Rhizobiales	Hyphomicrobiaceae	Devosia	Devosia_ginsengisoli
NODE_1107_length_45069_cov_24.262175	Bacteria	Proteobacteria	Alphaproteobacteria	Sphingomonadales	Sphingomonadaceae	Sphingopyxis	Sphingopyxis_sp._PAMC25046
NODE_1108_length_45055_cov_107.926372	Bacteria	Proteobacteria	Alphaproteobacteria	Sphingomonadales	Sphingomonadaceae	Sphingobium	Sphingobium_herbicidovorans
NODE_1109_length_45047_cov_5.832918	Bacteria	Proteobacteria	Betaproteobacteria	Burkholderiales	Burkholderiaceae	Lautropia	Lautropia_mirabilis
NODE_1110_length_45038_cov_9.285298	Bacteria	Actinobacteria	Actinobacteria	Streptomycetales	Streptomycetaceae	Streptomyces	unassigned
NODE_1111_length_45016_cov_18.150811	Bacteria	Proteobacteria	Alphaproteobacteria	Sphingomonadales	Erythrobacteraceae	Altererythrobacter	Altererythrobacter_sp._B11
NODE_1112_length_45007_cov_13.799145	Bacteria	Proteobacteria	Gammaproteobacteria	Xanthomonadales	Xanthomonadaceae	Lysobacter	Lysobacter_soli
NODE_1113_length_44994_cov_15.794654	Bacteria	Bacteroidetes	Chitinophagia	Chitinophagales	Chitinophagaceae	unassigned	unassigned
NODE_1114_length_44989_cov_11.074181	Bacteria	Bacteroidetes	Flavobacteriia	Flavobacteriales	Flavobacteriaceae	Tenacibaculum	Tenacibaculum_todarodis
NODE_1115_length_44955_cov_15.813403	Bacteria	Proteobacteria	Alphaproteobacteria	Sphingomonadales	Sphingomonadaceae	Sphingomonas	Sphingomonas_sp._C8-2
NODE_1116_length_44952_cov_28.363387	Bacteria	Proteobacteria	Alphaproteobacteria	Caulobacterales	Caulobacteraceae	Brevundimonas	Brevundimonas_sp._MF30-B
NODE_1117_length_44926_cov_8.442992	Bacteria	Proteobacteria	Betaproteobacteria	Nitrosomonadales	Nitrosomonadaceae	Nitrosospira	Nitrosospira_briensis
NODE_1118_length_44907_cov_34.871786	Bacteria	Proteobacteria	Alphaproteobacteria	Sphingomonadales	Sphingomonadaceae	Sphingopyxis	Sphingopyxis_fribergensis
NODE_1119_length_44904_cov_16.390202	Bacteria	Proteobacteria	Betaproteobacteria	Burkholderiales	unassigned	Mitsuaria	Mitsuaria_sp._7
NODE_1120_length_44878_cov_5.545055	Bacteria	Proteobacteria	Betaproteobacteria	Burkholderiales	Burkholderiaceae	Burkholderia	Burkholderia_sp._BDU6
NODE_1121_length_44874_cov_23.127035	Bacteria	Proteobacteria	Alphaproteobacteria	Caulobacterales	Caulobacteraceae	Brevundimonas	Brevundimonas_sp._M20
NODE_1122_length_44873_cov_6.070577	Bacteria	Proteobacteria	Betaproteobacteria	Burkholderiales	Burkholderiaceae	Paraburkholderia	Paraburkholderia_caledonica
NODE_1123_length_44856_cov_6.010010	Bacteria	Proteobacteria	Alphaproteobacteria	Rhizobiales	Methylobacteriaceae	Methylobacterium	Methylobacterium_sp._17Sr1-43
NODE_1124_length_44839_cov_8.653822	Bacteria	Proteobacteria	Alphaproteobacteria	Rhodospirillales	Acetobacteraceae	unassigned	unassigned
NODE_1125_length_44836_cov_6.817467	Bacteria	Proteobacteria	Deltaproteobacteria	Myxococcales	Polyangiaceae	Sorangium	Sorangium_cellulosum
NODE_1126_length_44830_cov_8.404037	Bacteria	Proteobacteria	Alphaproteobacteria	Rhizobiales	Hyphomicrobiaceae	Devosia	Devosia_ginsengisoli
NODE_1127_length_44824_cov_3.247289	Bacteria	Proteobacteria	Oligoflexia	Bdellovibrionales	Bdellovibrionaceae	Bdellovibrio	Bdellovibrio_bacteriovorus
NODE_1128_length_44820_cov_18.733883	Bacteria	unassigned	unassigned	unassigned	unassigned	unassigned	unassigned
NODE_1129_length_44813_cov_14.644295	Bacteria	Actinobacteria	Actinobacteria	Micrococcales	Micrococcaceae	Pseudarthrobacter	Pseudarthrobacter_sp._NIBRBAC000502771
NODE_1130_length_44792_cov_4.057750	Bacteria	Proteobacteria	Alphaproteobacteria	Caulobacterales	Caulobacteraceae	Caulobacter	Caulobacter_rhizosphaerae
NODE_1131_length_44789_cov_31.497046	Bacteria	Proteobacteria	Gammaproteobacteria	Cellvibrionales	Cellvibrionaceae	Cellvibrio	Cellvibrio_sp._PSBB006
NODE_1132_length_44777_cov_6.338198	Bacteria	Proteobacteria	Betaproteobacteria	Burkholderiales	Comamonadaceae	unassigned	unassigned
NODE_1133_length_44763_cov_14.093229	Bacteria	Proteobacteria	Betaproteobacteria	Burkholderiales	Comamonadaceae	Variovorax	Variovorax_paradoxus
NODE_1134_length_44758_cov_22.917531	Bacteria	Proteobacteria	Alphaproteobacteria	Caulobacterales	Caulobacteraceae	Brevundimonas	Brevundimonas_sp._LM2
NODE_1135_length_44746_cov_8.517482	Bacteria	Proteobacteria	Alphaproteobacteria	Sphingomonadales	Erythrobacteraceae	Altererythrobacter	Altererythrobacter_sp._B11
NODE_1136_length_44722_cov_8.747104	Bacteria	Proteobacteria	Gammaproteobacteria	Alteromonadales	Alteromonadaceae	Glaciecola	Glaciecola_sp._THG-3.7
NODE_1137_length_44706_cov_8.849598	Bacteria	Proteobacteria	unassigned	unassigned	unassigned	unassigned	unassigned
NODE_1138_length_44689_cov_6.459184	Bacteria	Proteobacteria	Alphaproteobacteria	Sphingomonadales	Erythrobacteraceae	Erythrobacter	Erythrobacter_sp._HKB08
NODE_1139_length_44686_cov_14.955301	Bacteria	Proteobacteria	Alphaproteobacteria	Sphingomonadales	Sphingomonadaceae	Novosphingobium	Novosphingobium_sp._ABRDHK2
NODE_1140_length_44680_cov_21.249030	Bacteria	Proteobacteria	Gammaproteobacteria	Cellvibrionales	Cellvibrionaceae	Cellvibrio	Cellvibrio_sp._PSBB006
NODE_1141_length_44658_cov_6.562041	Bacteria	Proteobacteria	Betaproteobacteria	Burkholderiales	Burkholderiaceae	Cupriavidus	Cupriavidus_necator
NODE_1142_length_44649_cov_19.752862	Bacteria	Proteobacteria	Alphaproteobacteria	Sphingomonadales	Sphingomonadaceae	Novosphingobium	Novosphingobium_ginsenosidimutans
NODE_1143_length_44640_cov_17.380930	Bacteria	Bacteroidetes	Chitinophagia	Chitinophagales	Chitinophagaceae	Panacibacter	Panacibacter_ginsenosidivorans
NODE_1144_length_44638_cov_41.208267	Bacteria	Proteobacteria	Gammaproteobacteria	Xanthomonadales	Xanthomonadaceae	Lysobacter	Lysobacter_alkalisoli
NODE_1145_length_44614_cov_4.468516	Bacteria	Proteobacteria	Alphaproteobacteria	Rhizobiales	Bradyrhizobiaceae	Bradyrhizobium	Bradyrhizobium_oligotrophicum
NODE_1146_length_44609_cov_4.190407	Bacteria	Proteobacteria	Deltaproteobacteria	Myxococcales	Myxococcaceae	Myxococcus	Myxococcus_xanthus
NODE_1147_length_44599_cov_5.953596	Bacteria	Proteobacteria	Betaproteobacteria	Nitrosomonadales	Methylophilaceae	Methylovorus	Methylovorus_sp._MP688
NODE_1148_length_44598_cov_13.993438	Bacteria	Proteobacteria	Betaproteobacteria	Burkholderiales	Burkholderiaceae	Paraburkholderia	Paraburkholderia_caledonica
NODE_1149_length_44578_cov_42.863081	Bacteria	Proteobacteria	Gammaproteobacteria	Xanthomonadales	Xanthomonadaceae	Lysobacter	Lysobacter_lycopersici
NODE_1150_length_44566_cov_8.726696	Bacteria	Bacteroidetes	Flavobacteriia	Flavobacteriales	Flavobacteriaceae	Polaribacter	Polaribacter_sp._MED152
NODE_1151_length_44549_cov_16.115433	Bacteria	Proteobacteria	Alphaproteobacteria	Sphingomonadales	Sphingomonadaceae	Sphingopyxis	Sphingopyxis_alaskensis
NODE_1152_length_44487_cov_34.303866	Bacteria	Proteobacteria	Gammaproteobacteria	Xanthomonadales	Xanthomonadaceae	Lysobacter	Lysobacter_soli
NODE_1153_length_44429_cov_12.125649	Bacteria	Proteobacteria	Betaproteobacteria	Burkholderiales	Burkholderiaceae	Burkholderia	unassigned
NODE_1154_length_44400_cov_16.217151	Bacteria	Bacteroidetes	Chitinophagia	Chitinophagales	Chitinophagaceae	unassigned	unassigned
NODE_1155_length_44399_cov_10.909774	Bacteria	Proteobacteria	Alphaproteobacteria	Rhizobiales	Rhizobiaceae	Rhizobium	Rhizobium_jaguaris
NODE_1156_length_44367_cov_17.104297	Bacteria	Proteobacteria	Gammaproteobacteria	Xanthomonadales	Xanthomonadaceae	Lysobacter	Lysobacter_maris
NODE_1157_length_44362_cov_5.315184	Bacteria	Proteobacteria	Alphaproteobacteria	Sphingomonadales	Sphingomonadaceae	Sphingomonas	Sphingomonas_indica
NODE_1158_length_44340_cov_4.091318	Bacteria	Actinobacteria	Actinobacteria	unassigned	unassigned	unassigned	unassigned
NODE_1159_length_44326_cov_5.463133	Bacteria	Proteobacteria	Betaproteobacteria	Burkholderiales	Burkholderiaceae	Burkholderia	unassigned
NODE_1160_length_44316_cov_10.558518	Bacteria	Bacteroidetes	Flavobacteriia	Flavobacteriales	Flavobacteriaceae	Flavobacterium	Flavobacterium_sp._XS-5
NODE_1161_length_44314_cov_3.712337	Bacteria	Proteobacteria	Deltaproteobacteria	Myxococcales	Polyangiaceae	Sorangium	Sorangium_cellulosum
NODE_1162_length_44252_cov_10.631531	Bacteria	Proteobacteria	Alphaproteobacteria	Sphingomonadales	Sphingomonadaceae	Novosphingobium	Novosphingobium_resinovorum
NODE_1163_length_44209_cov_7.154659	Bacteria	Actinobacteria	Actinobacteria	Streptomycetales	Streptomycetaceae	Streptomyces	Streptomyces_sp._KPB2
NODE_1164_length_44185_cov_4.741551	Bacteria	Proteobacteria	Betaproteobacteria	Nitrosomonadales	Nitrosomonadaceae	Nitrosospira	Nitrosospira_briensis
NODE_1165_length_44121_cov_11.151220	Bacteria	Bacteroidetes	Flavobacteriia	Flavobacteriales	Flavobacteriaceae	Flavobacterium	Flavobacterium_sp._XS-5
NODE_1166_length_44114_cov_15.700852	Bacteria	Bacteroidetes	unassigned	unassigned	unassigned	unassigned	unassigned
NODE_1167_length_44113_cov_24.344595	Bacteria	Proteobacteria	Alphaproteobacteria	Sphingomonadales	Sphingomonadaceae	Sphingopyxis	Sphingopyxis_sp._PAMC25046
NODE_1168_length_44103_cov_39.791269	Bacteria	Actinobacteria	Actinobacteria	Propionibacteriales	Nocardioidaceae	Nocardioides	Nocardioides_sp._dk3136
NODE_1169_length_44098_cov_6.685606	Bacteria	Actinobacteria	Actinobacteria	Streptomycetales	Streptomycetaceae	Streptomyces	Streptomyces_sp._NHF165
NODE_1170_length_44088_cov_18.767215	Bacteria	Proteobacteria	Alphaproteobacteria	Sphingomonadales	Sphingomonadaceae	Novosphingobium	Novosphingobium_sp._Gsoil_351
NODE_1171_length_44080_cov_39.126236	Bacteria	Proteobacteria	Gammaproteobacteria	Xanthomonadales	Xanthomonadaceae	Arenimonas	Arenimonas_daejeonensis
NODE_1172_length_44075_cov_40.333591	Bacteria	Actinobacteria	Actinobacteria	Streptomycetales	Streptomycetaceae	Streptomyces	Streptomyces_qaidamensis
NODE_1173_length_44062_cov_17.130246	Bacteria	Proteobacteria	Alphaproteobacteria	Rhizobiales	Rhizobiaceae	Liberibacter	Liberibacter_crescens
NODE_1174_length_44060_cov_5.724938	Bacteria	Proteobacteria	Deltaproteobacteria	Myxococcales	Sandaracinaceae	Sandaracinus	Sandaracinus_amylolyticus
NODE_1175_length_44044_cov_46.184139	Bacteria	Proteobacteria	Gammaproteobacteria	Pseudomonadales	Pseudomonadaceae	Pseudomonas	Pseudomonas_stutzeri
NODE_1176_length_44033_cov_42.925616	Bacteria	Proteobacteria	Gammaproteobacteria	Pseudomonadales	Pseudomonadaceae	Pseudomonas	Pseudomonas_stutzeri
NODE_1177_length_44004_cov_7.169434	Bacteria	Actinobacteria	Thermoleophilia	Solirubrobacterales	Conexibacteraceae	Conexibacter	Conexibacter_woesei
NODE_1178_length_43963_cov_15.015024	Bacteria	Proteobacteria	Betaproteobacteria	Burkholderiales	unassigned	Mitsuaria	Mitsuaria_sp._7
NODE_1179_length_43945_cov_8.351070	Bacteria	Bacteroidetes	Flavobacteriia	Flavobacteriales	Crocinitomicaceae	Fluviicola	Fluviicola_taffensis
NODE_1180_length_43927_cov_5.859063	Bacteria	Proteobacteria	Deltaproteobacteria	Myxococcales	Polyangiaceae	Sorangium	Sorangium_cellulosum
NODE_1181_length_43917_cov_12.073714	Bacteria	Proteobacteria	Alphaproteobacteria	Rhizobiales	Rhizobiaceae	Rhizobium	Rhizobium_sp._WL3
NODE_1182_length_43894_cov_5.007855	Bacteria	Proteobacteria	Deltaproteobacteria	Desulfuromonadales	Geobacteraceae	Geobacter	Geobacter_daltonii
NODE_1183_length_43875_cov_23.043243	Bacteria	Proteobacteria	Betaproteobacteria	Burkholderiales	Comamonadaceae	Acidovorax	Acidovorax_sp._KKS102
NODE_1184_length_43871_cov_7.385543	Bacteria	Proteobacteria	Alphaproteobacteria	Sphingomonadales	Sphingomonadaceae	Sphingopyxis	Sphingopyxis_lindanitolerans
NODE_1185_length_43849_cov_3.496914	Viruses	Uroviricota	Caudoviricetes	Caudovirales	Siphoviridae	Pepyhexavirus	Rhodococcus_virus_Pepy6
NODE_1186_length_43811_cov_41.765808	Bacteria	Proteobacteria	Alphaproteobacteria	Sphingomonadales	Sphingomonadaceae	Sphingomonas	Sphingomonas_indica
NODE_1187_length_43805_cov_4.753672	Bacteria	Proteobacteria	Alphaproteobacteria	Rhizobiales	Bradyrhizobiaceae	Bradyrhizobium	Bradyrhizobium_erythrophlei
NODE_1188_length_43782_cov_8.038505	Bacteria	Proteobacteria	Gammaproteobacteria	Alteromonadales	Alteromonadaceae	Glaciecola	Glaciecola_sp._THG-3.7
NODE_1189_length_43780_cov_41.975367	Bacteria	Proteobacteria	Gammaproteobacteria	Xanthomonadales	Xanthomonadaceae	Lysobacter	Lysobacter_lycopersici
NODE_1190_length_43718_cov_48.666132	Bacteria	Proteobacteria	Gammaproteobacteria	Xanthomonadales	Xanthomonadaceae	Arenimonas	Arenimonas_daejeonensis
NODE_1191_length_43709_cov_19.832882	Bacteria	Bacteroidetes	Sphingobacteriia	Sphingobacteriales	Sphingobacteriaceae	Pseudopedobacter	Pseudopedobacter_saltans
NODE_1192_length_43682_cov_7.589657	Bacteria	Bacteroidetes	Flavobacteriia	Flavobacteriales	Flavobacteriaceae	Gramella	Gramella_salexigens
NODE_1193_length_43671_cov_13.085537	Bacteria	Bacteroidetes	Flavobacteriia	Flavobacteriales	Flavobacteriaceae	Flavobacterium	Flavobacterium_pallidum
NODE_1194_length_43632_cov_15.975444	Bacteria	Bacteroidetes	Cytophagia	Cytophagales	Hymenobacteraceae	Pontibacter	Pontibacter_actiniarum
NODE_1195_length_43596_cov_10.063843	Bacteria	Proteobacteria	Gammaproteobacteria	Pseudomonadales	Pseudomonadaceae	Pseudomonas	Pseudomonas_sp._s211(2017)
NODE_1196_length_43584_cov_10.114085	Bacteria	Proteobacteria	Alphaproteobacteria	Sphingomonadales	Sphingomonadaceae	Novosphingobium	Novosphingobium_sp._Gsoil_351
NODE_1197_length_43577_cov_15.444823	Bacteria	Bacteroidetes	Chitinophagia	Chitinophagales	Chitinophagaceae	Flavisolibacter	Flavisolibacter_sp._17J28-1
NODE_1198_length_43576_cov_12.377050	Bacteria	Proteobacteria	Alphaproteobacteria	Rhizobiales	Methylobacteriaceae	Methylobacterium	Methylobacterium_nodulans
NODE_1199_length_43567_cov_17.367788	Bacteria	Proteobacteria	Alphaproteobacteria	Sphingomonadales	Sphingomonadaceae	Sphingopyxis	Sphingopyxis_sp._QXT-31
NODE_1200_length_43539_cov_24.915424	Bacteria	Proteobacteria	Betaproteobacteria	Burkholderiales	Comamonadaceae	Acidovorax	Acidovorax_sp._KKS102
NODE_1201_length_43452_cov_15.958411	Bacteria	Proteobacteria	Alphaproteobacteria	Sphingomonadales	Sphingomonadaceae	Sphingopyxis	Sphingopyxis_sp._PAMC25046
NODE_1202_length_43451_cov_12.404203	Bacteria	Proteobacteria	Betaproteobacteria	Burkholderiales	Burkholderiaceae	Burkholderia	Burkholderia_multivorans
NODE_1203_length_43449_cov_6.850265	Bacteria	Proteobacteria	Alphaproteobacteria	Rhizobiales	Phyllobacteriaceae	Mesorhizobium	Mesorhizobium_sp._AA22
NODE_1204_length_43411_cov_17.602258	Bacteria	Proteobacteria	Alphaproteobacteria	Sphingomonadales	Erythrobacteraceae	Altererythrobacter	Altererythrobacter_sp._B11
NODE_1205_length_43408_cov_16.017525	Bacteria	Bacteroidetes	Chitinophagia	Chitinophagales	Chitinophagaceae	Flavisolibacter	Flavisolibacter_ginsenosidimutans
NODE_1206_length_43382_cov_18.881131	Bacteria	Bacteroidetes	Chitinophagia	Chitinophagales	Chitinophagaceae	Niabella	Niabella_ginsenosidivorans
NODE_1207_length_43362_cov_6.361440	Bacteria	Proteobacteria	Deltaproteobacteria	Myxococcales	Polyangiaceae	Chondromyces	Chondromyces_crocatus
NODE_1208_length_43356_cov_4.972490	Bacteria	Proteobacteria	unassigned	unassigned	unassigned	unassigned	unassigned
NODE_1209_length_43353_cov_9.246590	Bacteria	Bacteroidetes	Flavobacteriia	Flavobacteriales	Flavobacteriaceae	Empedobacter	Empedobacter_brevis
NODE_1210_length_43319_cov_43.691763	Bacteria	Proteobacteria	Gammaproteobacteria	Xanthomonadales	Xanthomonadaceae	Lysobacter	Lysobacter_lycopersici
NODE_1211_length_43318_cov_27.460099	Bacteria	Proteobacteria	Alphaproteobacteria	Sphingomonadales	Sphingomonadaceae	Sphingopyxis	Sphingopyxis_sp._PAMC25046
NODE_1212_length_43312_cov_12.225719	Bacteria	Proteobacteria	Gammaproteobacteria	Pseudomonadales	Pseudomonadaceae	Pseudomonas	Pseudomonas_sp._CC6-YY-74
NODE_1213_length_43311_cov_66.076159	Bacteria	Proteobacteria	Gammaproteobacteria	Enterobacterales	Enterobacteriaceae	Escherichia	Escherichia_coli
NODE_1214_length_43282_cov_15.545006	Bacteria	Actinobacteria	Actinobacteria	Streptomycetales	Streptomycetaceae	Streptomyces	Streptomyces_sp._SM18
NODE_1215_length_43267_cov_24.737027	Bacteria	Bacteroidetes	Chitinophagia	Chitinophagales	Chitinophagaceae	Pseudobacter	Pseudobacter_ginsenosidimutans
NODE_1216_length_43253_cov_6.933934	Bacteria	Proteobacteria	Alphaproteobacteria	unassigned	unassigned	unassigned	unassigned
NODE_1217_length_43212_cov_10.036393	Bacteria	Proteobacteria	Alphaproteobacteria	Sphingomonadales	Erythrobacteraceae	Altererythrobacter	Altererythrobacter_sp._B11
NODE_1218_length_43196_cov_11.749240	Bacteria	Firmicutes	Bacilli	Bacillales	Staphylococcaceae	Staphylococcus	Staphylococcus_simulans
NODE_1219_length_43166_cov_41.647154	Bacteria	Actinobacteria	Actinobacteria	Streptomycetales	Streptomycetaceae	Streptomyces	Streptomyces_qaidamensis
NODE_1220_length_43148_cov_16.671630	Bacteria	Proteobacteria	Alphaproteobacteria	Sphingomonadales	Sphingomonadaceae	Sphingomonas	Sphingomonas_sp._IC081
NODE_1221_length_43117_cov_10.645823	Bacteria	Proteobacteria	Alphaproteobacteria	Sphingomonadales	Sphingomonadaceae	Sphingopyxis	Sphingopyxis_fribergensis
NODE_1222_length_43115_cov_21.099149	Bacteria	Proteobacteria	Alphaproteobacteria	Sphingomonadales	unassigned	unassigned	unassigned
NODE_1223_length_43053_cov_5.390231	Bacteria	Proteobacteria	Alphaproteobacteria	Caulobacterales	Caulobacteraceae	Brevundimonas	Brevundimonas_naejangsanensis
NODE_1224_length_43045_cov_12.209146	Bacteria	Proteobacteria	Betaproteobacteria	Nitrosomonadales	Methylophilaceae	Methylovorus	Methylovorus_glucosotrophus
NODE_1225_length_43033_cov_34.725509	Bacteria	Proteobacteria	Gammaproteobacteria	Xanthomonadales	Xanthomonadaceae	Stenotrophomonas	Stenotrophomonas_maltophilia
NODE_1226_length_43031_cov_12.075095	Bacteria	Proteobacteria	Alphaproteobacteria	Rhizobiales	Methylobacteriaceae	Microvirga	Microvirga_ossetica
NODE_1227_length_42972_cov_19.532200	Bacteria	Proteobacteria	Alphaproteobacteria	Sphingomonadales	Sphingomonadaceae	unassigned	unassigned
NODE_1228_length_42948_cov_32.300637	Bacteria	Actinobacteria	Actinobacteria	Streptomycetales	Streptomycetaceae	Streptomyces	unassigned
NODE_1229_length_42946_cov_3.667141	Bacteria	Proteobacteria	unassigned	unassigned	unassigned	unassigned	unassigned
NODE_1230_length_42944_cov_15.099265	Bacteria	Bacteroidetes	Flavobacteriia	Flavobacteriales	Flavobacteriaceae	Zobellia	Zobellia_galactanivorans
NODE_1231_length_42914_cov_4.485180	Bacteria	Proteobacteria	Alphaproteobacteria	Caulobacterales	Caulobacteraceae	Caulobacter	Caulobacter_mirabilis
NODE_1232_length_42897_cov_8.622763	Bacteria	Proteobacteria	Betaproteobacteria	Nitrosomonadales	Nitrosomonadaceae	Nitrosospira	Nitrosospira_briensis
NODE_1233_length_42863_cov_8.703278	Bacteria	Proteobacteria	Gammaproteobacteria	Chromatiales	Chromatiaceae	Thioflavicoccus	Thioflavicoccus_mobilis
NODE_1234_length_42809_cov_43.005362	Bacteria	Actinobacteria	Actinobacteria	Streptomycetales	Streptomycetaceae	Streptomyces	Streptomyces_sp._Go-475
NODE_1235_length_42786_cov_42.224846	Bacteria	Proteobacteria	Alphaproteobacteria	Sphingomonadales	Sphingomonadaceae	Sphingomonas	Sphingomonas_indica
NODE_1236_length_42777_cov_86.807864	Bacteria	Candidatus_Saccharibacteria	unassigned	unassigned	unassigned	Candidatus_Saccharimonas	Candidatus_Saccharimonas_aalborgensis
NODE_1237_length_42771_cov_8.131421	Bacteria	Planctomycetes	unassigned	unassigned	unassigned	unassigned	Planctomycetes_bacterium_Mal4
NODE_1238_length_42757_cov_24.702869	Bacteria	Proteobacteria	Gammaproteobacteria	Cellvibrionales	Cellvibrionaceae	Cellvibrio	Cellvibrio_sp._PSBB006
NODE_1239_length_42741_cov_4.098940	Bacteria	unassigned	unassigned	unassigned	unassigned	unassigned	unassigned
NODE_1240_length_42704_cov_5.845722	Bacteria	Firmicutes	Bacilli	Lactobacillales	Lactobacillaceae	Lactobacillus	Lactobacillus_salivarius
NODE_1241_length_42645_cov_10.072369	Bacteria	Bacteroidetes	Flavobacteriia	Flavobacteriales	Flavobacteriaceae	Flavobacterium	Flavobacterium_sp._XS-5
NODE_1242_length_42643_cov_30.820868	Bacteria	Proteobacteria	Gammaproteobacteria	Xanthomonadales	Xanthomonadaceae	Lysobacter	Lysobacter_enzymogenes
NODE_1243_length_42642_cov_10.222457	Bacteria	Proteobacteria	Gammaproteobacteria	Pseudomonadales	Pseudomonadaceae	Pseudomonas	Pseudomonas_marincola
NODE_1244_length_42582_cov_7.840007	Bacteria	Firmicutes	Bacilli	Bacillales	Bacillaceae	Bacillus	unassigned
NODE_1245_length_42559_cov_6.602025	Bacteria	Proteobacteria	Alphaproteobacteria	Sphingomonadales	Sphingomonadaceae	Novosphingobium	Novosphingobium_aromaticivorans
NODE_1246_length_42534_cov_34.029268	Bacteria	Proteobacteria	Gammaproteobacteria	Xanthomonadales	Xanthomonadaceae	Lysobacter	Lysobacter_capsici
NODE_1247_length_42525_cov_26.220949	Bacteria	Proteobacteria	Alphaproteobacteria	Sphingomonadales	Sphingomonadaceae	Sphingopyxis	Sphingopyxis_fribergensis
NODE_1248_length_42492_cov_6.290402	Bacteria	Proteobacteria	Deltaproteobacteria	Myxococcales	Sandaracinaceae	Sandaracinus	Sandaracinus_amylolyticus
NODE_1249_length_42490_cov_8.552122	Bacteria	Proteobacteria	Alphaproteobacteria	Sphingomonadales	Sphingomonadaceae	Sphingobium	Sphingobium_herbicidovorans
NODE_1250_length_42483_cov_7.986339	Bacteria	Proteobacteria	Betaproteobacteria	Burkholderiales	Burkholderiaceae	Cupriavidus	Cupriavidus_metallidurans
NODE_1251_length_42467_cov_6.938822	Bacteria	Actinobacteria	Thermoleophilia	Solirubrobacterales	Conexibacteraceae	Conexibacter	Conexibacter_woesei
NODE_1252_length_42464_cov_21.328974	Bacteria	Proteobacteria	Betaproteobacteria	Burkholderiales	Comamonadaceae	Acidovorax	Acidovorax_sp._KKS102
NODE_1253_length_42425_cov_3.163304	Bacteria	Proteobacteria	Gammaproteobacteria	Vibrionales	Vibrionaceae	Vibrio	Vibrio_vulnificus
NODE_1254_length_42423_cov_16.925999	Bacteria	Proteobacteria	Betaproteobacteria	Burkholderiales	Comamonadaceae	Alicycliphilus	Alicycliphilus_denitrificans
NODE_1255_length_42423_cov_9.235658	Bacteria	Proteobacteria	Alphaproteobacteria	Sphingomonadales	Sphingomonadaceae	Sphingopyxis	Sphingopyxis_sp._PAMC25046
NODE_1256_length_42412_cov_5.893224	Bacteria	Proteobacteria	Alphaproteobacteria	Sphingomonadales	Sphingomonadaceae	Novosphingobium	Novosphingobium_sp._Gsoil_351
NODE_1257_length_42384_cov_11.357526	Bacteria	Bacteroidetes	Flavobacteriia	Flavobacteriales	Flavobacteriaceae	Flavobacterium	Flavobacterium_sp._XS-5
NODE_1258_length_42343_cov_10.266831	Bacteria	Actinobacteria	Actinobacteria	Propionibacteriales	Propionibacteriaceae	Microlunatus	Microlunatus_sp._Gsoil_973
NODE_1259_length_42339_cov_31.302154	Bacteria	Proteobacteria	Gammaproteobacteria	Xanthomonadales	Xanthomonadaceae	Arenimonas	Arenimonas_daejeonensis
NODE_1260_length_42325_cov_18.025529	Bacteria	Proteobacteria	Alphaproteobacteria	Sphingomonadales	Erythrobacteraceae	Altererythrobacter	Altererythrobacter_sp._B11
NODE_1261_length_42315_cov_17.635636	Bacteria	Proteobacteria	Alphaproteobacteria	Sphingomonadales	Sphingomonadaceae	Novosphingobium	Novosphingobium_sp._THN1
NODE_1262_length_42309_cov_40.814025	Bacteria	Proteobacteria	Gammaproteobacteria	Xanthomonadales	Xanthomonadaceae	Arenimonas	Arenimonas_daejeonensis
NODE_1263_length_42273_cov_18.144568	Bacteria	Proteobacteria	Betaproteobacteria	Burkholderiales	unassigned	Mitsuaria	Mitsuaria_sp._7
NODE_1264_length_42266_cov_3.622311	Bacteria	Actinobacteria	Actinobacteria	Streptomycetales	Streptomycetaceae	Streptomyces	unassigned
NODE_1265_length_42255_cov_38.927057	Bacteria	Proteobacteria	Gammaproteobacteria	Pseudomonadales	Pseudomonadaceae	Pseudomonas	Pseudomonas_stutzeri
NODE_1266_length_42210_cov_6.641186	Bacteria	Proteobacteria	Betaproteobacteria	Burkholderiales	Burkholderiaceae	Burkholderia	unassigned
NODE_1267_length_42206_cov_8.383499	Bacteria	Planctomycetes	Planctomycetia	Pirellulales	Pirellulaceae	Roseimaritima	Roseimaritima_ulvae
NODE_1268_length_42184_cov_11.979494	Bacteria	Proteobacteria	Gammaproteobacteria	Pseudomonadales	Pseudomonadaceae	Pseudomonas	Pseudomonas_mendocina
NODE_1269_length_42167_cov_4.800038	Bacteria	Firmicutes	Bacilli	Bacillales	Bacillaceae	Geobacillus	Geobacillus_sp._E263
NODE_1270_length_42155_cov_5.854099	Bacteria	Bacteroidetes	Cytophagia	Cytophagales	Hymenobacteraceae	Pontibacter	Pontibacter_sp._BT214
NODE_1271_length_42122_cov_15.625872	Bacteria	Proteobacteria	Gammaproteobacteria	Xanthomonadales	Xanthomonadaceae	Lysobacter	Lysobacter_enzymogenes
NODE_1272_length_42109_cov_22.070959	Bacteria	Proteobacteria	Alphaproteobacteria	Caulobacterales	Caulobacteraceae	Brevundimonas	Brevundimonas_sp._M20
NODE_1273_length_42079_cov_36.454002	Bacteria	Proteobacteria	Gammaproteobacteria	Pseudomonadales	Pseudomonadaceae	Pseudomonas	Pseudomonas_stutzeri
NODE_1274_length_42075_cov_4.001191	Bacteria	Actinobacteria	Actinobacteria	Geodermatophilales	Geodermatophilaceae	Geodermatophilus	Geodermatophilus_obscurus
NODE_1275_length_42074_cov_7.544824	Bacteria	Actinobacteria	Actinobacteria	Micrococcales	Micrococcaceae	Arthrobacter	Arthrobacter_sp._PAMC25564
NODE_1276_length_42065_cov_16.018301	Bacteria	Proteobacteria	Gammaproteobacteria	Xanthomonadales	Xanthomonadaceae	Lysobacter	Lysobacter_maris
NODE_1277_length_42036_cov_7.724825	Bacteria	Proteobacteria	Gammaproteobacteria	Xanthomonadales	Xanthomonadaceae	Lysobacter	unassigned
NODE_1278_length_42004_cov_6.466173	Bacteria	Actinobacteria	Actinobacteria	Streptomycetales	Streptomycetaceae	Streptomyces	unassigned
NODE_1279_length_41989_cov_11.734996	Bacteria	Proteobacteria	Betaproteobacteria	Burkholderiales	Oxalobacteraceae	Massilia	Massilia_oculi
NODE_1280_length_41980_cov_7.007211	Bacteria	Proteobacteria	Alphaproteobacteria	Sphingomonadales	Erythrobacteraceae	Altererythrobacter	Altererythrobacter_sp._B11
NODE_1281_length_41969_cov_15.801720	Bacteria	Bacteroidetes	Chitinophagia	Chitinophagales	Chitinophagaceae	Panacibacter	Panacibacter_ginsenosidivorans
NODE_1282_length_41958_cov_37.154304	Bacteria	Proteobacteria	Gammaproteobacteria	Pseudomonadales	Pseudomonadaceae	Pseudomonas	Pseudomonas_stutzeri
NODE_1283_length_41937_cov_24.089918	Bacteria	Proteobacteria	Betaproteobacteria	Burkholderiales	Comamonadaceae	Acidovorax	Acidovorax_sp._KKS102
NODE_1284_length_41931_cov_17.233745	Bacteria	Actinobacteria	Actinobacteria	unassigned	unassigned	unassigned	unassigned
NODE_1285_length_41882_cov_39.914822	Bacteria	Actinobacteria	Actinobacteria	Propionibacteriales	Nocardioidaceae	Nocardioides	Nocardioides_sp._SB3-45
NODE_1286_length_41880_cov_5.704028	Bacteria	Bacteroidetes	Cytophagia	Cytophagales	Hymenobacteraceae	Pontibacter	Pontibacter_sp._BT214
NODE_1287_length_41879_cov_18.538559	Bacteria	Bacteroidetes	Sphingobacteriia	Sphingobacteriales	Sphingobacteriaceae	Sphingobacterium	Sphingobacterium_sp._dk4302
NODE_1288_length_41875_cov_7.234297	Bacteria	Actinobacteria	Actinobacteria	Streptomycetales	Streptomycetaceae	Streptomyces	Streptomyces_sp._YIM_121038
NODE_1289_length_41874_cov_11.708318	Bacteria	Proteobacteria	Gammaproteobacteria	Pseudomonadales	Pseudomonadaceae	Pseudomonas	Pseudomonas_fluorescens
NODE_1290_length_41810_cov_4.189566	Bacteria	Actinobacteria	Actinobacteria	Streptomycetales	Streptomycetaceae	Streptomyces	Streptomyces_sp._604F
NODE_1291_length_41807_cov_6.165364	Bacteria	Proteobacteria	Deltaproteobacteria	Myxococcales	Polyangiaceae	Sorangium	Sorangium_cellulosum
NODE_1292_length_41745_cov_3.978101	Bacteria	Proteobacteria	Betaproteobacteria	Burkholderiales	unassigned	unassigned	unassigned
NODE_1293_length_41725_cov_12.226133	Bacteria	Proteobacteria	Betaproteobacteria	Burkholderiales	Burkholderiaceae	Cupriavidus	Cupriavidus_basilensis
NODE_1294_length_41722_cov_6.736372	Bacteria	Actinobacteria	Actinobacteria	Streptomycetales	Streptomycetaceae	Streptomyces	Streptomyces_venezuelae
NODE_1295_length_41708_cov_27.937754	Bacteria	Proteobacteria	Gammaproteobacteria	Cellvibrionales	Cellvibrionaceae	Cellvibrio	Cellvibrio_sp._PSBB006
NODE_1296_length_41706_cov_23.891533	Bacteria	Bacteroidetes	Chitinophagia	Chitinophagales	Chitinophagaceae	Niastella	Niastella_koreensis
NODE_1297_length_41634_cov_11.068930	Bacteria	Proteobacteria	Gammaproteobacteria	Cellvibrionales	Cellvibrionaceae	Cellvibrio	Cellvibrio_sp._PSBB006
NODE_1298_length_41622_cov_18.255666	Bacteria	Proteobacteria	Alphaproteobacteria	Sphingomonadales	Sphingomonadaceae	Sphingopyxis	Sphingopyxis_sp._PAMC25046
NODE_1299_length_41579_cov_29.475964	Bacteria	Proteobacteria	Gammaproteobacteria	Cellvibrionales	Cellvibrionaceae	Cellvibrio	Cellvibrio_sp._PSBB006
NODE_1300_length_41566_cov_17.645815	Bacteria	Proteobacteria	Alphaproteobacteria	Sphingomonadales	Sphingomonadaceae	Sphingomonas	Sphingomonas_sp._IC081
NODE_1301_length_41560_cov_4.248884	Bacteria	unassigned	unassigned	unassigned	unassigned	unassigned	unassigned
NODE_1302_length_41554_cov_11.543119	Bacteria	Proteobacteria	Gammaproteobacteria	Pseudomonadales	Pseudomonadaceae	Pseudomonas	Pseudomonas_sp._CC6-YY-74
NODE_1303_length_41545_cov_9.039980	Bacteria	Proteobacteria	Alphaproteobacteria	Sphingomonadales	Sphingomonadaceae	Sphingopyxis	Sphingopyxis_macrogoltabida
NODE_1304_length_41536_cov_7.156744	Bacteria	Actinobacteria	Actinobacteria	Streptomycetales	Streptomycetaceae	Streptomyces	unassigned
NODE_1305_length_41507_cov_8.404511	Bacteria	Bacteroidetes	Flavobacteriia	Flavobacteriales	Crocinitomicaceae	Fluviicola	Fluviicola_taffensis
NODE_1306_length_41481_cov_14.057223	Bacteria	Proteobacteria	Betaproteobacteria	Burkholderiales	unassigned	Mitsuaria	Mitsuaria_sp._7
NODE_1307_length_41479_cov_16.217859	Bacteria	Bacteroidetes	Bacteroidia	Bacteroidales	Porphyromonadaceae	Porphyromonas	Porphyromonas_gingivalis
NODE_1308_length_41410_cov_9.153639	Bacteria	Proteobacteria	Gammaproteobacteria	Pseudomonadales	Pseudomonadaceae	Pseudomonas	unassigned
NODE_1309_length_41409_cov_12.705132	Bacteria	Bacteroidetes	Flavobacteriia	Flavobacteriales	Flavobacteriaceae	Tenacibaculum	Tenacibaculum_dicentrarchi
NODE_1310_length_41383_cov_10.517101	Bacteria	Proteobacteria	Alphaproteobacteria	Sphingomonadales	Sphingomonadaceae	Novosphingobium	Novosphingobium_sp._Gsoil_351
NODE_1311_length_41375_cov_6.358998	Bacteria	Proteobacteria	Alphaproteobacteria	Rhizobiales	Methylobacteriaceae	Methylobacterium	Methylobacterium_sp._XJLW
NODE_1312_length_41363_cov_47.603965	Bacteria	Proteobacteria	Gammaproteobacteria	Xanthomonadales	Xanthomonadaceae	Arenimonas	Arenimonas_daejeonensis
NODE_1313_length_41359_cov_38.936040	Bacteria	Proteobacteria	Gammaproteobacteria	Pseudomonadales	Pseudomonadaceae	Pseudomonas	Pseudomonas_stutzeri
NODE_1314_length_41343_cov_12.734410	Bacteria	Proteobacteria	Gammaproteobacteria	Pseudomonadales	Pseudomonadaceae	Pseudomonas	Pseudomonas_sp._LBUM920
NODE_1315_length_41331_cov_7.120416	Bacteria	Proteobacteria	Deltaproteobacteria	Myxococcales	Polyangiaceae	Sorangium	Sorangium_cellulosum
NODE_1316_length_41324_cov_11.068454	Bacteria	Bacteroidetes	Flavobacteriia	Flavobacteriales	Flavobacteriaceae	Chryseobacterium	unassigned
NODE_1317_length_41291_cov_24.255826	Bacteria	Proteobacteria	Alphaproteobacteria	Caulobacterales	Caulobacteraceae	Brevundimonas	Brevundimonas_sp._M20
NODE_1318_length_41253_cov_7.864290	Bacteria	Proteobacteria	Betaproteobacteria	Burkholderiales	Comamonadaceae	Variovorax	Variovorax_sp._PMC12
NODE_1319_length_41252_cov_11.019901	Bacteria	Proteobacteria	Deltaproteobacteria	Myxococcales	Polyangiaceae	Sorangium	Sorangium_cellulosum
NODE_1320_length_41243_cov_9.452338	Bacteria	Bacteroidetes	Flavobacteriia	Flavobacteriales	Flavobacteriaceae	Polaribacter	Polaribacter_sp._Hel1_33_78
NODE_1321_length_41241_cov_16.453284	Bacteria	Proteobacteria	Betaproteobacteria	Burkholderiales	unassigned	Mitsuaria	Mitsuaria_sp._7
NODE_1322_length_41223_cov_8.363681	Bacteria	Proteobacteria	Alphaproteobacteria	Sphingomonadales	Erythrobacteraceae	Altererythrobacter	Altererythrobacter_sp._NS1
NODE_1323_length_41154_cov_16.256290	Bacteria	Proteobacteria	Gammaproteobacteria	Cellvibrionales	Cellvibrionaceae	Cellvibrio	Cellvibrio_sp._PSBB006
NODE_1324_length_41091_cov_8.421009	Bacteria	Candidatus_Saccharibacteria	unassigned	unassigned	unassigned	unassigned	unassigned
NODE_1325_length_41082_cov_9.683552	Bacteria	Proteobacteria	Alphaproteobacteria	Rhizobiales	Methylobacteriaceae	Methylobacterium	Methylobacterium_phyllosphaerae
NODE_1326_length_41046_cov_7.549051	Bacteria	Bacteroidetes	Cytophagia	Cytophagales	Cytophagaceae	Runella	Runella_sp._SP2
NODE_1327_length_41021_cov_4.869459	Bacteria	Proteobacteria	Betaproteobacteria	Nitrosomonadales	Nitrosomonadaceae	Nitrosospira	Nitrosospira_lacus
NODE_1328_length_41020_cov_16.887100	Bacteria	Bacteroidetes	Chitinophagia	Chitinophagales	Chitinophagaceae	unassigned	unassigned
NODE_1329_length_41000_cov_7.847657	Bacteria	Proteobacteria	Deltaproteobacteria	Myxococcales	Polyangiaceae	Sorangium	Sorangium_cellulosum
NODE_1330_length_40999_cov_8.144597	Bacteria	Proteobacteria	Gammaproteobacteria	Pseudomonadales	Pseudomonadaceae	Pseudomonas	Pseudomonas_resinovorans
NODE_1331_length_40998_cov_18.038778	Bacteria	Proteobacteria	Alphaproteobacteria	Sphingomonadales	Sphingomonadaceae	Sphingopyxis	Sphingopyxis_sp._PAMC25046
NODE_1332_length_40964_cov_10.755243	Bacteria	Proteobacteria	Gammaproteobacteria	Pseudomonadales	Pseudomonadaceae	Pseudomonas	Pseudomonas_vancouverensis
NODE_1333_length_40942_cov_43.574615	Bacteria	Proteobacteria	Alphaproteobacteria	Sphingomonadales	Sphingomonadaceae	Sphingomonas	Sphingomonas_ginsengisoli_An_et_al._2013
NODE_1334_length_40939_cov_6.619931	Bacteria	Proteobacteria	Betaproteobacteria	Burkholderiales	Burkholderiaceae	Paraburkholderia	Paraburkholderia_caledonica
NODE_1335_length_40932_cov_5.770651	Bacteria	Proteobacteria	Alphaproteobacteria	Sphingomonadales	Sphingomonadaceae	Sphingobium	Sphingobium_fuliginis
NODE_1336_length_40920_cov_41.638642	Bacteria	Proteobacteria	Gammaproteobacteria	Pseudomonadales	Pseudomonadaceae	Pseudomonas	Pseudomonas_stutzeri
NODE_1337_length_40890_cov_8.360423	Bacteria	Bacteroidetes	Flavobacteriia	Flavobacteriales	Flavobacteriaceae	Flavobacterium	Flavobacterium_anhuiense
NODE_1338_length_40841_cov_7.485985	Bacteria	Proteobacteria	Betaproteobacteria	Burkholderiales	Comamonadaceae	Variovorax	Variovorax_paradoxus
NODE_1339_length_40833_cov_16.423307	Bacteria	Bacteroidetes	Chitinophagia	Chitinophagales	Chitinophagaceae	Chitinophaga	Chitinophaga_pinensis
NODE_1340_length_40824_cov_16.800270	Bacteria	Proteobacteria	Alphaproteobacteria	Sphingomonadales	Sphingomonadaceae	Sphingopyxis	Sphingopyxis_fribergensis
NODE_1341_length_40823_cov_9.831991	Bacteria	Proteobacteria	Alphaproteobacteria	Sphingomonadales	Sphingomonadaceae	Novosphingobium	Novosphingobium_sp._Gsoil_351
NODE_1342_length_40793_cov_13.171573	Bacteria	Bacteroidetes	Flavobacteriia	Flavobacteriales	Flavobacteriaceae	Gramella	Gramella_flava
NODE_1343_length_40774_cov_18.897455	Bacteria	Bacteroidetes	Chitinophagia	Chitinophagales	Chitinophagaceae	Chitinophaga	Chitinophaga_sp._XS-30
NODE_1344_length_40762_cov_16.133364	Bacteria	Proteobacteria	Gammaproteobacteria	Xanthomonadales	Xanthomonadaceae	Lysobacter	Lysobacter_soli
NODE_1345_length_40742_cov_4.194646	Bacteria	Proteobacteria	Alphaproteobacteria	unassigned	unassigned	unassigned	unassigned
NODE_1346_length_40718_cov_9.540264	Bacteria	Proteobacteria	Gammaproteobacteria	Xanthomonadales	Xanthomonadaceae	Lysobacter	Lysobacter_soli
NODE_1347_length_40713_cov_15.529399	Bacteria	Proteobacteria	Gammaproteobacteria	Cellvibrionales	Cellvibrionaceae	Cellvibrio	Cellvibrio_sp._PSBB006
NODE_1348_length_40701_cov_11.103887	Bacteria	Proteobacteria	Gammaproteobacteria	Cellvibrionales	Cellvibrionaceae	Cellvibrio	Cellvibrio_sp._PSBB006
NODE_1349_length_40700_cov_6.522746	Bacteria	Proteobacteria	Deltaproteobacteria	Myxococcales	Sandaracinaceae	Sandaracinus	Sandaracinus_amylolyticus
NODE_1350_length_40698_cov_26.716003	Bacteria	Proteobacteria	Alphaproteobacteria	Caulobacterales	Caulobacteraceae	Brevundimonas	Brevundimonas_sp._MF30-B
NODE_1351_length_40679_cov_7.890143	Bacteria	Proteobacteria	Alphaproteobacteria	Caulobacterales	Caulobacteraceae	Phenylobacterium	Phenylobacterium_zucineum
NODE_1352_length_40650_cov_5.299795	Bacteria	Actinobacteria	Actinobacteria	Micrococcales	Micrococcaceae	Glutamicibacter	Glutamicibacter_nicotianae
NODE_1353_length_40624_cov_13.729821	Bacteria	Bacteroidetes	Flavobacteriia	Flavobacteriales	Flavobacteriaceae	Gramella	Gramella_flava
NODE_1354_length_40624_cov_11.201851	Bacteria	Proteobacteria	Gammaproteobacteria	Cellvibrionales	Cellvibrionaceae	Cellvibrio	Cellvibrio_sp._PSBB006
NODE_1355_length_40604_cov_8.581064	Bacteria	Proteobacteria	Gammaproteobacteria	Cellvibrionales	Cellvibrionaceae	Cellvibrio	Cellvibrio_sp._KY-YJ-3
NODE_1356_length_40600_cov_25.485766	Bacteria	Bacteroidetes	Chitinophagia	Chitinophagales	Chitinophagaceae	Paraflavitalea	Paraflavitalea_soli
NODE_1357_length_40595_cov_17.290078	Bacteria	Proteobacteria	Alphaproteobacteria	Sphingomonadales	Sphingomonadaceae	Novosphingobium	Novosphingobium_sp._Gsoil_351
NODE_1358_length_40593_cov_19.561466	Bacteria	Proteobacteria	Alphaproteobacteria	Sphingomonadales	Erythrobacteraceae	Altererythrobacter	Altererythrobacter_sp._B11
NODE_1359_length_40586_cov_10.465952	Bacteria	Proteobacteria	Betaproteobacteria	Burkholderiales	Comamonadaceae	unassigned	unassigned
NODE_1360_length_40577_cov_3.702876	Bacteria	Proteobacteria	Alphaproteobacteria	Caulobacterales	Caulobacteraceae	Brevundimonas	Brevundimonas_sp._LM2
NODE_1361_length_40543_cov_11.760385	Bacteria	Proteobacteria	Gammaproteobacteria	Cellvibrionales	Cellvibrionaceae	Cellvibrio	Cellvibrio_sp._PSBB006
NODE_1362_length_40530_cov_6.453167	Bacteria	Proteobacteria	Alphaproteobacteria	Sphingomonadales	Sphingomonadaceae	Sphingomonas	Sphingomonas_sp._AE3
NODE_1363_length_40472_cov_6.751096	Bacteria	Proteobacteria	Deltaproteobacteria	Myxococcales	Sandaracinaceae	Sandaracinus	Sandaracinus_amylolyticus
NODE_1364_length_40455_cov_7.752701	Bacteria	Actinobacteria	Actinobacteria	Streptomycetales	Streptomycetaceae	Streptomyces	unassigned
NODE_1365_length_40440_cov_16.775886	Bacteria	Proteobacteria	Alphaproteobacteria	Sphingomonadales	Sphingomonadaceae	Sphingopyxis	Sphingopyxis_macrogoltabida
NODE_1366_length_40415_cov_4.830316	Bacteria	Proteobacteria	Betaproteobacteria	Burkholderiales	Alcaligenaceae	Bordetella	Bordetella_genomosp._8
NODE_1367_length_40413_cov_4.926130	Bacteria	Firmicutes	Bacilli	Bacillales	Bacillaceae	Geobacillus	Geobacillus_sp._E263
NODE_1368_length_40387_cov_18.268939	Bacteria	Proteobacteria	Betaproteobacteria	Burkholderiales	Burkholderiaceae	Cupriavidus	unassigned
NODE_1369_length_40387_cov_7.233047	Bacteria	Proteobacteria	Deltaproteobacteria	Myxococcales	Polyangiaceae	Sorangium	Sorangium_cellulosum
NODE_1370_length_40362_cov_6.181184	Bacteria	Proteobacteria	Betaproteobacteria	Burkholderiales	Burkholderiaceae	Burkholderia	Burkholderia_stabilis
NODE_1371_length_40327_cov_36.652207	Bacteria	Proteobacteria	Gammaproteobacteria	Pseudomonadales	Pseudomonadaceae	Pseudomonas	Pseudomonas_stutzeri
NODE_1372_length_40325_cov_18.796326	Bacteria	Bacteroidetes	Chitinophagia	Chitinophagales	Chitinophagaceae	Filimonas	Filimonas_lacunae
NODE_1373_length_40300_cov_4.041964	Bacteria	unassigned	unassigned	unassigned	unassigned	unassigned	unassigned
NODE_1374_length_40288_cov_4.617557	Bacteria	Proteobacteria	Deltaproteobacteria	Myxococcales	unassigned	Minicystis	Minicystis_rosea
NODE_1375_length_40284_cov_16.086923	Bacteria	Bacteroidetes	Chitinophagia	Chitinophagales	Chitinophagaceae	Flavisolibacter	Flavisolibacter_ginsenosidimutans
NODE_1376_length_40240_cov_9.062206	Bacteria	Proteobacteria	unassigned	unassigned	unassigned	unassigned	unassigned
NODE_1377_length_40234_cov_5.995366	Bacteria	Bacteroidetes	Cytophagia	Cytophagales	Hymenobacteraceae	Pontibacter	Pontibacter_sp._BT214
NODE_1378_length_40205_cov_41.132050	Bacteria	Proteobacteria	Alphaproteobacteria	Sphingomonadales	Sphingomonadaceae	Sphingomonas	Sphingomonas_sp._AE3
NODE_1379_length_40166_cov_11.214291	Bacteria	unassigned	unassigned	unassigned	unassigned	unassigned	unassigned
NODE_1380_length_40131_cov_6.287070	Bacteria	Actinobacteria	Actinobacteria	Streptomycetales	Streptomycetaceae	Streptomyces	Streptomyces_sp._WAC_01529
NODE_1381_length_40122_cov_14.366389	Bacteria	Proteobacteria	Betaproteobacteria	Burkholderiales	unassigned	Mitsuaria	Mitsuaria_sp._7
NODE_1382_length_40088_cov_5.817325	Bacteria	Bacteroidetes	Cytophagia	Cytophagales	Hymenobacteraceae	Pontibacter	Pontibacter_sp._BT214
NODE_1383_length_40029_cov_41.757551	Bacteria	Proteobacteria	Alphaproteobacteria	Sphingomonadales	Sphingomonadaceae	Sphingomonas	Sphingomonas_indica
NODE_1384_length_40023_cov_37.119502	Bacteria	Actinobacteria	Actinobacteria	Streptomycetales	Streptomycetaceae	Streptomyces	Streptomyces_qaidamensis
NODE_1385_length_40014_cov_40.199449	Bacteria	Candidatus_Saccharibacteria	unassigned	unassigned	unassigned	unassigned	Candidatus_Saccharibacteria_bacterium_FS07P-B
NODE_1386_length_40006_cov_16.889794	Bacteria	Bacteroidetes	Chitinophagia	Chitinophagales	Chitinophagaceae	Flavisolibacter	Flavisolibacter_tropicus
NODE_1387_length_39997_cov_7.583764	Bacteria	Proteobacteria	Alphaproteobacteria	Rhizobiales	Hyphomicrobiaceae	Devosia	Devosia_ginsengisoli
NODE_1388_length_39987_cov_37.687776	Bacteria	Actinobacteria	Actinobacteria	Streptomycetales	Streptomycetaceae	Streptomyces	Streptomyces_qaidamensis
NODE_1389_length_39977_cov_5.987587	Bacteria	Proteobacteria	Gammaproteobacteria	Pseudomonadales	Pseudomonadaceae	Pseudomonas	unassigned
NODE_1390_length_39969_cov_5.664786	Bacteria	Proteobacteria	Deltaproteobacteria	Myxococcales	Sandaracinaceae	Sandaracinus	Sandaracinus_amylolyticus
NODE_1391_length_39960_cov_6.622237	Bacteria	Proteobacteria	Alphaproteobacteria	Caulobacterales	Caulobacteraceae	Caulobacter	Caulobacter_sp._K31
NODE_1392_length_39947_cov_4.163145	Bacteria	Proteobacteria	Oligoflexia	Bdellovibrionales	Bdellovibrionaceae	Bdellovibrio	Bdellovibrio_bacteriovorus
NODE_1393_length_39904_cov_39.532295	Bacteria	Actinobacteria	Actinobacteria	Propionibacteriales	Nocardioidaceae	Nocardioides	Nocardioides_sp._dk884
NODE_1394_length_39866_cov_7.673800	Bacteria	Proteobacteria	Alphaproteobacteria	Caulobacterales	Caulobacteraceae	Brevundimonas	Brevundimonas_sp._M20
NODE_1395_length_39848_cov_5.491534	Bacteria	Proteobacteria	Gammaproteobacteria	Xanthomonadales	Xanthomonadaceae	Stenotrophomonas	Stenotrophomonas_acidaminiphila
NODE_1396_length_39845_cov_11.751874	Bacteria	Proteobacteria	Alphaproteobacteria	Sphingomonadales	Sphingomonadaceae	Sphingobium	Sphingobium_yanoikuyae
NODE_1397_length_39827_cov_39.935184	Bacteria	Actinobacteria	Actinobacteria	Streptomycetales	Streptomycetaceae	Streptomyces	Streptomyces_qaidamensis
NODE_1398_length_39806_cov_17.676959	Bacteria	Bacteroidetes	Flavobacteriia	Flavobacteriales	Flavobacteriaceae	Elizabethkingia	Elizabethkingia_meningoseptica
NODE_1399_length_39800_cov_19.593033	Bacteria	Bacteroidetes	Flavobacteriia	Flavobacteriales	Flavobacteriaceae	Zunongwangia	Zunongwangia_profunda
NODE_1400_length_39782_cov_11.158355	Bacteria	Proteobacteria	Betaproteobacteria	Burkholderiales	Comamonadaceae	Acidovorax	Acidovorax_carolinensis
NODE_1401_length_39757_cov_6.632205	Bacteria	Proteobacteria	Alphaproteobacteria	Rhizobiales	Bradyrhizobiaceae	Bradyrhizobium	Bradyrhizobium_zhanjiangense
NODE_1402_length_39752_cov_7.263461	Bacteria	Planctomycetes	Planctomycetia	Pirellulales	Pirellulaceae	Roseimaritima	Roseimaritima_ulvae
NODE_1403_length_39747_cov_5.444133	Bacteria	Chloroflexi	Thermomicrobia	Sphaerobacterales	Sphaerobacteraceae	Sphaerobacter	Sphaerobacter_thermophilus
NODE_1404_length_39736_cov_8.230567	Bacteria	Proteobacteria	Gammaproteobacteria	Pseudomonadales	Pseudomonadaceae	Pseudomonas	Pseudomonas_fragi
NODE_1405_length_39727_cov_42.054027	Bacteria	Actinobacteria	Actinobacteria	Streptomycetales	Streptomycetaceae	Streptomyces	Streptomyces_qaidamensis
NODE_1406_length_39724_cov_23.584227	Bacteria	Proteobacteria	Betaproteobacteria	Burkholderiales	Comamonadaceae	Acidovorax	Acidovorax_sp._KKS102
NODE_1407_length_39697_cov_16.868024	Bacteria	Bacteroidetes	Cytophagia	Cytophagales	Cytophagaceae	Dyadobacter	Dyadobacter_sp._32
NODE_1408_length_39696_cov_17.481476	Bacteria	Proteobacteria	Alphaproteobacteria	Sphingomonadales	Sphingomonadaceae	Sphingopyxis	Sphingopyxis_sp._PAMC25046
NODE_1409_length_39679_cov_6.836837	Bacteria	Actinobacteria	Actinobacteria	unassigned	unassigned	unassigned	unassigned
NODE_1410_length_39677_cov_10.622947	Bacteria	Proteobacteria	Alphaproteobacteria	Sphingomonadales	Sphingomonadaceae	Novosphingobium	Novosphingobium_sp._Gsoil_351
NODE_1411_length_39677_cov_6.100106	Bacteria	Actinobacteria	Actinobacteria	Streptomycetales	Streptomycetaceae	Streptomyces	Streptomyces_sp._M2
NODE_1412_length_39674_cov_4.440480	Bacteria	Proteobacteria	Alphaproteobacteria	Sphingomonadales	Sphingomonadaceae	Sphingobium	Sphingobium_cloacae
NODE_1413_length_39634_cov_9.820741	Bacteria	Bacteroidetes	Flavobacteriia	Flavobacteriales	Flavobacteriaceae	Flavobacterium	Flavobacterium_sp._XS-5
NODE_1414_length_39618_cov_8.305296	Bacteria	Proteobacteria	Alphaproteobacteria	Sphingomonadales	Sphingomonadaceae	Sphingopyxis	Sphingopyxis_fribergensis
NODE_1415_length_39590_cov_3.937961	Bacteria	Proteobacteria	Gammaproteobacteria	Xanthomonadales	Rhodanobacteraceae	Dyella	Dyella_thiooxydans
NODE_1416_length_39576_cov_21.593257	Bacteria	Proteobacteria	Betaproteobacteria	Burkholderiales	Comamonadaceae	Acidovorax	Acidovorax_sp._KKS102
NODE_1417_length_39575_cov_19.102163	Bacteria	Actinobacteria	Actinobacteria	Micrococcales	Micrococcaceae	Pseudarthrobacter	Pseudarthrobacter_phenanthrenivorans
NODE_1418_length_39563_cov_4.257526	Bacteria	Proteobacteria	Gammaproteobacteria	Methylococcales	Methylococcaceae	Methylococcus	Methylococcus_capsulatus
NODE_1419_length_39556_cov_4.205895	Bacteria	Proteobacteria	Betaproteobacteria	Burkholderiales	Alcaligenaceae	Bordetella	Bordetella_flabilis
NODE_1420_length_39546_cov_10.248485	Bacteria	Proteobacteria	Gammaproteobacteria	Cellvibrionales	Cellvibrionaceae	Cellvibrio	Cellvibrio_sp._PSBB006
NODE_1421_length_39540_cov_7.497376	Bacteria	Proteobacteria	Alphaproteobacteria	Rhizobiales	Bradyrhizobiaceae	Bradyrhizobium	Bradyrhizobium_sp._CCGE-LA001
NODE_1422_length_39520_cov_4.998605	Bacteria	Proteobacteria	Alphaproteobacteria	Sphingomonadales	Sphingomonadaceae	Sphingomonas	Sphingomonas_sp._XS-10
NODE_1423_length_39514_cov_6.172878	Bacteria	Proteobacteria	Alphaproteobacteria	Sphingomonadales	Sphingomonadaceae	Sphingomonas	Sphingomonas_hengshuiensis
NODE_1424_length_39514_cov_4.241253	Bacteria	Proteobacteria	Betaproteobacteria	Nitrosomonadales	Nitrosomonadaceae	Nitrosospira	Nitrosospira_lacus
NODE_1425_length_39510_cov_34.333105	Bacteria	Proteobacteria	Gammaproteobacteria	Cellvibrionales	Cellvibrionaceae	Cellvibrio	Cellvibrio_sp._PSBB006
NODE_1426_length_39502_cov_5.555135	Bacteria	Proteobacteria	Deltaproteobacteria	Myxococcales	Sandaracinaceae	Sandaracinus	Sandaracinus_amylolyticus
NODE_1427_length_39470_cov_9.094130	Bacteria	Actinobacteria	Actinobacteria	Micrococcales	Micrococcaceae	Pseudarthrobacter	Pseudarthrobacter_sp._NIBRBAC000502772
NODE_1428_length_39459_cov_28.460188	Bacteria	Proteobacteria	Gammaproteobacteria	Cellvibrionales	Cellvibrionaceae	Cellvibrio	Cellvibrio_sp._PSBB006
NODE_1429_length_39436_cov_3.868750	Bacteria	Bacteroidetes	Sphingobacteriia	Sphingobacteriales	Sphingobacteriaceae	unassigned	Sphingobacteriaceae_bacterium_GW460-11-11-14-LB5
NODE_1430_length_39409_cov_7.000636	Bacteria	Proteobacteria	Deltaproteobacteria	Myxococcales	Polyangiaceae	Sorangium	Sorangium_cellulosum
NODE_1431_length_39405_cov_4.526052	Bacteria	Firmicutes	Bacilli	Lactobacillales	Streptococcaceae	Streptococcus	Streptococcus_intermedius
NODE_1432_length_39368_cov_6.132216	Bacteria	Proteobacteria	Deltaproteobacteria	Myxococcales	Polyangiaceae	Sorangium	Sorangium_cellulosum
NODE_1433_length_39363_cov_6.650723	Bacteria	Proteobacteria	Alphaproteobacteria	Sphingomonadales	Sphingomonadaceae	Sphingomonas	Sphingomonas_sp._AE3
NODE_1434_length_39302_cov_11.396296	Bacteria	Proteobacteria	Betaproteobacteria	Burkholderiales	Burkholderiaceae	Ralstonia	Ralstonia_solanacearum
NODE_1435_length_39291_cov_19.615023	Bacteria	Bacteroidetes	Sphingobacteriia	Sphingobacteriales	Sphingobacteriaceae	Mucilaginibacter	Mucilaginibacter_paludis
NODE_1436_length_39261_cov_11.195751	Bacteria	Actinobacteria	Actinobacteria	Streptomycetales	Streptomycetaceae	Streptomyces	Streptomyces_sp._CdTB01
NODE_1437_length_39247_cov_4.351461	Bacteria	Acidobacteria	Acidobacteriia	Acidobacteriales	Acidobacteriaceae	Terriglobus	Terriglobus_roseus
NODE_1438_length_39240_cov_11.423137	Bacteria	Proteobacteria	Gammaproteobacteria	Cellvibrionales	Cellvibrionaceae	Cellvibrio	Cellvibrio_sp._PSBB006
NODE_1439_length_39229_cov_5.668669	Bacteria	Firmicutes	Clostridia	Clostridiales	Clostridiaceae	Clostridium	Clostridium_sp._BNL1100
NODE_1440_length_39211_cov_4.589154	Bacteria	Proteobacteria	Acidithiobacillia	Acidithiobacillales	Acidithiobacillaceae	Acidithiobacillus	Acidithiobacillus_ferrooxidans
NODE_1441_length_39199_cov_21.572967	Bacteria	Proteobacteria	Betaproteobacteria	Burkholderiales	Comamonadaceae	Acidovorax	Acidovorax_sp._KKS102
NODE_1442_length_39170_cov_27.109647	Bacteria	Proteobacteria	Alphaproteobacteria	Caulobacterales	Caulobacteraceae	Brevundimonas	Brevundimonas_sp._MF30-B
NODE_1443_length_39161_cov_11.936946	Bacteria	Bacteroidetes	Sphingobacteriia	Sphingobacteriales	Sphingobacteriaceae	unassigned	unassigned
NODE_1444_length_39161_cov_4.530285	Bacteria	Proteobacteria	Betaproteobacteria	Nitrosomonadales	Nitrosomonadaceae	Nitrosospira	Nitrosospira_briensis
NODE_1445_length_39137_cov_38.434500	Bacteria	Actinobacteria	Actinobacteria	Propionibacteriales	Nocardioidaceae	Nocardioides	Nocardioides_sp._R-3366
NODE_1446_length_39134_cov_24.586909	Bacteria	Proteobacteria	Alphaproteobacteria	Sphingomonadales	Sphingomonadaceae	Sphingopyxis	Sphingopyxis_sp._PAMC25046
NODE_1447_length_39126_cov_11.694622	Bacteria	Proteobacteria	Gammaproteobacteria	Cellvibrionales	Cellvibrionaceae	Cellvibrio	Cellvibrio_sp._PSBB006
NODE_1448_length_39107_cov_6.863438	Bacteria	Proteobacteria	Betaproteobacteria	Burkholderiales	Burkholderiaceae	Cupriavidus	Cupriavidus_taiwanensis
NODE_1449_length_39049_cov_4.067394	Bacteria	Proteobacteria	unassigned	unassigned	unassigned	unassigned	unassigned
NODE_1450_length_39036_cov_23.582377	Bacteria	Bacteroidetes	Chitinophagia	Chitinophagales	Chitinophagaceae	Niastella	Niastella_koreensis
NODE_1451_length_39033_cov_9.078415	Bacteria	Proteobacteria	Alphaproteobacteria	Sphingomonadales	Sphingomonadaceae	Sphingomonas	Sphingomonas_taxi
NODE_1452_length_39012_cov_9.771516	Bacteria	Proteobacteria	Gammaproteobacteria	Cellvibrionales	Cellvibrionaceae	Cellvibrio	Cellvibrio_sp._PSBB006
NODE_1453_length_39002_cov_10.159602	Bacteria	Proteobacteria	Alphaproteobacteria	Sphingomonadales	Sphingomonadaceae	Novosphingobium	Novosphingobium_sp._PP1Y
NODE_1454_length_39001_cov_4.187445	Bacteria	Proteobacteria	Betaproteobacteria	Burkholderiales	Burkholderiaceae	Pandoraea	Pandoraea_pnomenusa
NODE_1455_length_38991_cov_3.753523	Bacteria	Proteobacteria	Alphaproteobacteria	Sphingomonadales	Sphingomonadaceae	unassigned	unassigned
NODE_1456_length_38990_cov_23.050449	Bacteria	Proteobacteria	Betaproteobacteria	Burkholderiales	Comamonadaceae	Acidovorax	Acidovorax_sp._KKS102
NODE_1457_length_38979_cov_9.891409	Bacteria	unassigned	unassigned	unassigned	unassigned	unassigned	unassigned
NODE_1458_length_38964_cov_15.277448	Bacteria	Bacteroidetes	Flavobacteriia	Flavobacteriales	Flavobacteriaceae	Elizabethkingia	Elizabethkingia_meningoseptica
NODE_1459_length_38948_cov_10.003192	Bacteria	Planctomycetes	unassigned	unassigned	unassigned	unassigned	Planctomycetes_bacterium_Pan265
NODE_1460_length_38918_cov_7.482187	Bacteria	Bacteroidetes	Sphingobacteriia	Sphingobacteriales	Sphingobacteriaceae	Mucilaginibacter	Mucilaginibacter_mallensis
NODE_1461_length_38910_cov_5.059262	Bacteria	Proteobacteria	Alphaproteobacteria	Sphingomonadales	Sphingomonadaceae	Sphingopyxis	Sphingopyxis_fribergensis
NODE_1462_length_38895_cov_16.231441	Bacteria	Bacteroidetes	Chitinophagia	Chitinophagales	Chitinophagaceae	Flavisolibacter	Flavisolibacter_tropicus
NODE_1463_length_38885_cov_15.811710	Bacteria	Proteobacteria	Betaproteobacteria	Burkholderiales	Comamonadaceae	Hydrogenophaga	unassigned
NODE_1464_length_38874_cov_35.887479	Bacteria	Proteobacteria	Gammaproteobacteria	Xanthomonadales	Xanthomonadaceae	Arenimonas	Arenimonas_daejeonensis
NODE_1465_length_38859_cov_8.785913	Bacteria	Proteobacteria	Gammaproteobacteria	Alteromonadales	Alteromonadaceae	Glaciecola	Glaciecola_sp._THG-3.7
NODE_1466_length_38854_cov_10.457696	Bacteria	Bacteroidetes	Flavobacteriia	Flavobacteriales	Flavobacteriaceae	Chryseobacterium	unassigned
NODE_1467_length_38836_cov_39.109120	Bacteria	Actinobacteria	Actinobacteria	Streptomycetales	Streptomycetaceae	Streptomyces	Streptomyces_qaidamensis
NODE_1468_length_38835_cov_7.807259	Bacteria	Actinobacteria	Thermoleophilia	Solirubrobacterales	Conexibacteraceae	Conexibacter	Conexibacter_woesei
NODE_1469_length_38805_cov_23.318194	Bacteria	Proteobacteria	Alphaproteobacteria	Sphingomonadales	Erythrobacteraceae	Altererythrobacter	Altererythrobacter_sp._B11
NODE_1470_length_38747_cov_7.071595	Bacteria	Proteobacteria	Deltaproteobacteria	Myxococcales	Polyangiaceae	Sorangium	Sorangium_cellulosum
NODE_1471_length_38744_cov_18.547522	Bacteria	Bacteroidetes	Chitinophagia	Chitinophagales	Chitinophagaceae	Niastella	Niastella_koreensis
NODE_1472_length_38723_cov_12.567600	Bacteria	Proteobacteria	Betaproteobacteria	unassigned	unassigned	unassigned	Betaproteobacteria_bacterium_GR16-43
NODE_1473_length_38713_cov_13.381261	Bacteria	Proteobacteria	Betaproteobacteria	Burkholderiales	Burkholderiaceae	Cupriavidus	Cupriavidus_campinensis
NODE_1474_length_38707_cov_4.452808	Bacteria	Proteobacteria	Alphaproteobacteria	Sphingomonadales	Sphingomonadaceae	Novosphingobium	Novosphingobium_sp._THN1
NODE_1475_length_38695_cov_8.326899	Bacteria	Bacteroidetes	Flavobacteriia	Flavobacteriales	Crocinitomicaceae	Fluviicola	Fluviicola_taffensis
NODE_1476_length_38682_cov_22.600757	Bacteria	Proteobacteria	Alphaproteobacteria	Sphingomonadales	Sphingomonadaceae	Sphingopyxis	Sphingopyxis_sp._PAMC25046
NODE_1477_length_38674_cov_9.023539	Bacteria	Proteobacteria	Alphaproteobacteria	unassigned	unassigned	unassigned	unassigned
NODE_1478_length_38673_cov_32.208171	Bacteria	Proteobacteria	Gammaproteobacteria	Cellvibrionales	Cellvibrionaceae	Cellvibrio	Cellvibrio_sp._PSBB006
NODE_1479_length_38656_cov_167.653811	Bacteria	Proteobacteria	Gammaproteobacteria	Cellvibrionales	Cellvibrionaceae	Agarilytica	Agarilytica_rhodophyticola
NODE_1480_length_38646_cov_3.388046	Bacteria	Proteobacteria	Betaproteobacteria	Burkholderiales	Alcaligenaceae	Achromobacter	Achromobacter_denitrificans
NODE_1481_length_38641_cov_11.099813	Bacteria	Proteobacteria	Gammaproteobacteria	Cellvibrionales	Cellvibrionaceae	Cellvibrio	Cellvibrio_sp._PSBB006
NODE_1482_length_38633_cov_9.320678	Bacteria	Actinobacteria	Actinobacteria	Streptomycetales	Streptomycetaceae	Streptomyces	Streptomyces_scabiei
NODE_1483_length_38615_cov_13.583705	Bacteria	Proteobacteria	Alphaproteobacteria	Rhizobiales	Bradyrhizobiaceae	Bradyrhizobium	Bradyrhizobium_guangzhouense
NODE_1484_length_38613_cov_4.567274	Bacteria	Proteobacteria	Alphaproteobacteria	Caulobacterales	Caulobacteraceae	Brevundimonas	Brevundimonas_sp._DS20
NODE_1485_length_38600_cov_16.714085	Bacteria	Bacteroidetes	Cytophagia	Cytophagales	Cytophagaceae	Runella	Runella_sp._HYN0085
NODE_1486_length_38574_cov_13.227914	Bacteria	Proteobacteria	Alphaproteobacteria	Sphingomonadales	Erythrobacteraceae	Altererythrobacter	Altererythrobacter_sp._B11
NODE_1487_length_38535_cov_4.452675	Bacteria	Proteobacteria	Betaproteobacteria	Burkholderiales	Comamonadaceae	Acidovorax	Acidovorax_sp._RAC01
NODE_1488_length_38533_cov_38.946141	Bacteria	Proteobacteria	Gammaproteobacteria	Xanthomonadales	Xanthomonadaceae	Lysobacter	Lysobacter_lycopersici
NODE_1489_length_38522_cov_30.493376	Bacteria	Proteobacteria	Gammaproteobacteria	Cellvibrionales	Cellvibrionaceae	Cellvibrio	Cellvibrio_sp._PSBB006
NODE_1490_length_38515_cov_17.739067	Bacteria	Proteobacteria	Gammaproteobacteria	Xanthomonadales	Xanthomonadaceae	Lysobacter	Lysobacter_enzymogenes
NODE_1491_length_38500_cov_6.471003	Bacteria	Proteobacteria	Betaproteobacteria	Burkholderiales	Burkholderiaceae	Ralstonia	Ralstonia_mannitolilytica
NODE_1492_length_38482_cov_31.157752	Bacteria	Proteobacteria	Gammaproteobacteria	Xanthomonadales	Xanthomonadaceae	Arenimonas	Arenimonas_daejeonensis
NODE_1493_length_38437_cov_9.919192	Bacteria	Proteobacteria	Alphaproteobacteria	Sphingomonadales	Sphingomonadaceae	Sphingobium	Sphingobium_chlorophenolicum
NODE_1494_length_38430_cov_6.833033	Bacteria	Bacteroidetes	Cytophagia	Cytophagales	Cyclobacteriaceae	unassigned	unassigned
NODE_1495_length_38415_cov_48.776542	Bacteria	Proteobacteria	Alphaproteobacteria	Sphingomonadales	Sphingomonadaceae	Novosphingobium	Novosphingobium_sp._Gsoil_351
NODE_1496_length_38407_cov_10.309544	Bacteria	Bacteroidetes	Flavobacteriia	Flavobacteriales	Flavobacteriaceae	unassigned	unassigned
NODE_1497_length_38401_cov_11.266226	Bacteria	Proteobacteria	Alphaproteobacteria	Rhizobiales	Phyllobacteriaceae	Mesorhizobium	Mesorhizobium_sp._Pch-S
NODE_1498_length_38398_cov_193.426330	Bacteria	Cyanobacteria	unassigned	Chroococcales	unassigned	unassigned	unassigned
NODE_1499_length_38391_cov_6.526428	Bacteria	Proteobacteria	Alphaproteobacteria	Sphingomonadales	Sphingomonadaceae	Sphingopyxis	Sphingopyxis_macrogoltabida
NODE_1500_length_38379_cov_41.093835	Bacteria	Proteobacteria	Gammaproteobacteria	Xanthomonadales	Xanthomonadaceae	Lysobacter	Lysobacter_sp._TY2-98
NODE_1501_length_38371_cov_11.025711	Bacteria	Proteobacteria	Gammaproteobacteria	Pseudomonadales	Pseudomonadaceae	Pseudomonas	Pseudomonas_sp._CC6-YY-74
NODE_1502_length_38362_cov_10.666153	Bacteria	Proteobacteria	Alphaproteobacteria	Rhizobiales	unassigned	unassigned	unassigned
NODE_1503_length_38359_cov_28.583455	Bacteria	Actinobacteria	Actinobacteria	Streptomycetales	Streptomycetaceae	Streptomyces	Streptomyces_qaidamensis
NODE_1504_length_38354_cov_10.415005	Bacteria	Bacteroidetes	Flavobacteriia	Flavobacteriales	Flavobacteriaceae	Polaribacter	Polaribacter_sp._KT25b
NODE_1505_length_38351_cov_11.379039	Bacteria	Proteobacteria	Gammaproteobacteria	Cellvibrionales	Cellvibrionaceae	Cellvibrio	Cellvibrio_sp._PSBB006
NODE_1506_length_38343_cov_25.650664	Bacteria	Proteobacteria	Gammaproteobacteria	Cellvibrionales	Cellvibrionaceae	Cellvibrio	Cellvibrio_sp._PSBB006
NODE_1507_length_38325_cov_8.045231	Bacteria	Proteobacteria	Gammaproteobacteria	Pseudomonadales	Pseudomonadaceae	Pseudomonas	Pseudomonas_sp._A214
NODE_1508_length_38309_cov_31.487543	Bacteria	Proteobacteria	Gammaproteobacteria	Xanthomonadales	Xanthomonadaceae	Arenimonas	Arenimonas_daejeonensis
NODE_1509_length_38309_cov_9.481994	Bacteria	Proteobacteria	Gammaproteobacteria	Pseudomonadales	Pseudomonadaceae	Pseudomonas	unassigned
NODE_1510_length_38308_cov_28.147164	Bacteria	Proteobacteria	Alphaproteobacteria	Sphingomonadales	Sphingomonadaceae	Sphingopyxis	Sphingopyxis_sp._PAMC25046
NODE_1511_length_38280_cov_6.159399	Bacteria	Nitrospirae	Nitrospira	Nitrospirales	Nitrospiraceae	Nitrospira	Nitrospira_moscoviensis
NODE_1512_length_38269_cov_9.604480	Bacteria	Proteobacteria	Alphaproteobacteria	Rhodobacterales	Rhodobacteraceae	Pelagibaca	Pelagibaca_abyssi
NODE_1513_length_38233_cov_27.427729	Bacteria	Actinobacteria	Actinobacteria	Propionibacteriales	Nocardioidaceae	Nocardioides	Nocardioides_sp._SB3-45
NODE_1514_length_38228_cov_22.657479	Bacteria	Proteobacteria	Betaproteobacteria	Burkholderiales	Comamonadaceae	Acidovorax	Acidovorax_sp._KKS102
NODE_1515_length_38225_cov_9.166789	Bacteria	Proteobacteria	Alphaproteobacteria	Sphingomonadales	Sphingomonadaceae	Novosphingobium	Novosphingobium_sp._THN1
NODE_1516_length_38213_cov_8.693761	Bacteria	Proteobacteria	Alphaproteobacteria	Sphingomonadales	Erythrobacteraceae	Altererythrobacter	Altererythrobacter_sp._NS1
NODE_1517_length_38212_cov_23.384410	Bacteria	Proteobacteria	Betaproteobacteria	Burkholderiales	Comamonadaceae	Acidovorax	Acidovorax_sp._KKS102
NODE_1518_length_38210_cov_37.936554	Bacteria	Proteobacteria	Gammaproteobacteria	Pseudomonadales	Pseudomonadaceae	Pseudomonas	Pseudomonas_stutzeri
NODE_1519_length_38197_cov_16.856764	Bacteria	Proteobacteria	Alphaproteobacteria	Sphingomonadales	Sphingomonadaceae	Sphingopyxis	Sphingopyxis_sp._PAMC25046
NODE_1520_length_38184_cov_43.083287	Bacteria	Proteobacteria	Gammaproteobacteria	Xanthomonadales	Xanthomonadaceae	Arenimonas	Arenimonas_daejeonensis
NODE_1521_length_38156_cov_15.764774	Bacteria	Proteobacteria	Gammaproteobacteria	Pseudomonadales	Pseudomonadaceae	Pseudomonas	Pseudomonas_sp._CC6-YY-74
NODE_1522_length_38135_cov_10.082028	Bacteria	Bacteroidetes	Flavobacteriia	Flavobacteriales	Flavobacteriaceae	Flavobacterium	Flavobacterium_sp._XS-5
NODE_1523_length_38126_cov_8.795487	Bacteria	Actinobacteria	Actinobacteria	Micrococcales	Microbacteriaceae	Microbacterium	Microbacterium_foliorum
NODE_1524_length_38114_cov_14.862002	Bacteria	Proteobacteria	Betaproteobacteria	Burkholderiales	unassigned	Mitsuaria	Mitsuaria_sp._7
NODE_1525_length_38098_cov_8.388931	Bacteria	Firmicutes	Bacilli	Lactobacillales	Lactobacillaceae	Lactobacillus	Lactobacillus_sp._BHWM-4
NODE_1526_length_38096_cov_40.670027	Bacteria	Proteobacteria	Alphaproteobacteria	Sphingomonadales	Sphingomonadaceae	Sphingomonas	Sphingomonas_indica
NODE_1527_length_38094_cov_16.906382	Bacteria	Bacteroidetes	Flavobacteriia	Flavobacteriales	Flavobacteriaceae	Flavobacterium	Flavobacterium_commune
NODE_1528_length_38089_cov_33.501632	Bacteria	Proteobacteria	Gammaproteobacteria	Xanthomonadales	Xanthomonadaceae	Lysobacter	Lysobacter_lycopersici
NODE_1529_length_38089_cov_13.443827	Bacteria	Proteobacteria	Gammaproteobacteria	Xanthomonadales	Xanthomonadaceae	Stenotrophomonas	Stenotrophomonas_acidaminiphila
NODE_1530_length_38088_cov_4.974335	Bacteria	Actinobacteria	Actinobacteria	Streptomycetales	Streptomycetaceae	Streptomyces	Streptomyces_sp._S1D4-20
NODE_1531_length_38086_cov_8.393029	Bacteria	Proteobacteria	Betaproteobacteria	Burkholderiales	Comamonadaceae	Comamonas	Comamonas_serinivorans
NODE_1532_length_38080_cov_5.708381	Bacteria	Firmicutes	unassigned	unassigned	unassigned	unassigned	unassigned
NODE_1533_length_38078_cov_18.568814	Bacteria	Bacteroidetes	Chitinophagia	Chitinophagales	Chitinophagaceae	unassigned	unassigned
NODE_1534_length_38070_cov_9.904559	Bacteria	Proteobacteria	Alphaproteobacteria	Sphingomonadales	Erythrobacteraceae	Altererythrobacter	Altererythrobacter_atlanticus
NODE_1535_length_38053_cov_44.014728	Bacteria	Proteobacteria	Gammaproteobacteria	Xanthomonadales	Xanthomonadaceae	Arenimonas	Arenimonas_daejeonensis
NODE_1536_length_38030_cov_13.530674	Bacteria	Proteobacteria	Betaproteobacteria	Burkholderiales	Burkholderiaceae	Pandoraea	Pandoraea_sputorum
NODE_1537_length_38024_cov_14.008728	Bacteria	Proteobacteria	Gammaproteobacteria	Pseudomonadales	Pseudomonadaceae	Pseudomonas	Pseudomonas_fluorescens
NODE_1538_length_38014_cov_33.582909	Bacteria	Proteobacteria	Gammaproteobacteria	Xanthomonadales	Xanthomonadaceae	Arenimonas	Arenimonas_daejeonensis
NODE_1539_length_38013_cov_24.829113	Bacteria	Proteobacteria	Betaproteobacteria	Burkholderiales	Burkholderiaceae	Paraburkholderia	Paraburkholderia_xenovorans
NODE_1540_length_38013_cov_11.142744	Bacteria	Proteobacteria	unassigned	unassigned	unassigned	unassigned	unassigned
NODE_1541_length_38004_cov_12.276349	Bacteria	Bacteroidetes	Flavobacteriia	Flavobacteriales	Flavobacteriaceae	Gramella	Gramella_forsetii
NODE_1542_length_37998_cov_38.963799	Bacteria	Actinobacteria	Actinobacteria	Streptomycetales	Streptomycetaceae	Streptomyces	Streptomyces_qaidamensis
NODE_1543_length_37998_cov_8.090240	Bacteria	Actinobacteria	Actinobacteria	Micrococcales	Micrococcaceae	Arthrobacter	Arthrobacter_sp._24S4-2
NODE_1544_length_37993_cov_43.937932	Bacteria	Proteobacteria	Gammaproteobacteria	Xanthomonadales	Xanthomonadaceae	Lysobacter	Lysobacter_lycopersici
NODE_1545_length_37982_cov_8.002112	Bacteria	Proteobacteria	Alphaproteobacteria	Sphingomonadales	Sphingomonadaceae	Sphingosinicella	Sphingosinicella_sp._BN140058
NODE_1546_length_37980_cov_2.957498	Bacteria	Proteobacteria	Oligoflexia	Bdellovibrionales	Bdellovibrionaceae	Bdellovibrio	Bdellovibrio_bacteriovorus
NODE_1547_length_37977_cov_6.326812	Bacteria	Actinobacteria	Actinobacteria	Corynebacteriales	Mycobacteriaceae	Mycolicibacter	Mycolicibacter_hiberniae
NODE_1548_length_37972_cov_41.913052	Bacteria	Actinobacteria	Actinobacteria	Streptomycetales	Streptomycetaceae	Streptomyces	Streptomyces_qaidamensis
NODE_1549_length_37961_cov_8.484523	Bacteria	Actinobacteria	Actinobacteria	Streptomycetales	Streptomycetaceae	Streptomyces	Streptomyces_sp._Go-475
NODE_1550_length_37947_cov_17.647485	Bacteria	Actinobacteria	Actinobacteria	Streptomycetales	Streptomycetaceae	Streptomyces	unassigned
NODE_1551_length_37942_cov_8.592844	Bacteria	Proteobacteria	Alphaproteobacteria	Sphingomonadales	Sphingomonadaceae	Sphingomonas	Sphingomonas_sp._LM7
NODE_1552_length_37938_cov_3.801686	Bacteria	Planctomycetes	unassigned	unassigned	unassigned	unassigned	Planctomycetes_bacterium_SV_7m_r
NODE_1553_length_37925_cov_5.628932	Bacteria	unassigned	unassigned	unassigned	unassigned	unassigned	unassigned
NODE_1554_length_37916_cov_15.298543	Bacteria	Bacteroidetes	Chitinophagia	Chitinophagales	Chitinophagaceae	Flavisolibacter	Flavisolibacter_ginsenosidimutans
NODE_1555_length_37898_cov_13.743988	Bacteria	Proteobacteria	Betaproteobacteria	Burkholderiales	Comamonadaceae	Variovorax	Variovorax_sp._SRS16
NODE_1556_length_37892_cov_3.950864	Bacteria	Actinobacteria	Actinobacteria	Corynebacteriales	Nocardiaceae	Rhodococcus	Rhodococcus_coprophilus
NODE_1557_length_37887_cov_44.008574	Bacteria	Actinobacteria	Actinobacteria	Propionibacteriales	Nocardioidaceae	Nocardioides	Nocardioides_sp._CF8
NODE_1558_length_37886_cov_4.377802	Bacteria	Proteobacteria	Betaproteobacteria	Burkholderiales	Burkholderiaceae	Cupriavidus	unassigned
NODE_1559_length_37880_cov_6.012758	Bacteria	Actinobacteria	Actinobacteria	Streptomycetales	Streptomycetaceae	Streptomyces	Streptomyces_sp._QMT-28
NODE_1560_length_37878_cov_14.148628	Bacteria	Proteobacteria	Betaproteobacteria	Burkholderiales	Burkholderiaceae	Burkholderia	Burkholderia_sp._LA-2-3-30-S1-D2
NODE_1561_length_37878_cov_8.980227	Bacteria	Bacteroidetes	Flavobacteriia	Flavobacteriales	Flavobacteriaceae	unassigned	unassigned
NODE_1562_length_37872_cov_10.020994	Bacteria	Proteobacteria	Gammaproteobacteria	Cellvibrionales	Cellvibrionaceae	Cellvibrio	Cellvibrio_sp._PSBB006
NODE_1563_length_37853_cov_13.986677	Bacteria	Proteobacteria	Gammaproteobacteria	Pseudomonadales	Pseudomonadaceae	Pseudomonas	unassigned
NODE_1564_length_37853_cov_3.765614	Bacteria	Proteobacteria	Alphaproteobacteria	Sphingomonadales	Sphingomonadaceae	Novosphingobium	unassigned
NODE_1565_length_37846_cov_23.483403	Bacteria	Proteobacteria	Alphaproteobacteria	Sphingomonadales	Sphingomonadaceae	Sphingopyxis	Sphingopyxis_sp._PAMC25046
NODE_1566_length_37837_cov_4.129048	Bacteria	Proteobacteria	Alphaproteobacteria	Sphingomonadales	Sphingomonadaceae	Sphingomonas	Sphingomonas_ginsengisoli_An_et_al._2013
NODE_1567_length_37817_cov_17.906411	Bacteria	Proteobacteria	Alphaproteobacteria	Sphingomonadales	Sphingomonadaceae	Sphingopyxis	Sphingopyxis_sp._PAMC25046
NODE_1568_length_37811_cov_18.297942	Bacteria	Bacteroidetes	Chitinophagia	Chitinophagales	Chitinophagaceae	Chitinophaga	Chitinophaga_sp._MD30
NODE_1569_length_37796_cov_4.740881	Bacteria	Proteobacteria	Alphaproteobacteria	Caulobacterales	Caulobacteraceae	Caulobacter	Caulobacter_mirabilis
NODE_1570_length_37793_cov_3.505492	Bacteria	Proteobacteria	unassigned	unassigned	unassigned	unassigned	unassigned
NODE_1571_length_37790_cov_12.749277	Bacteria	Proteobacteria	Deltaproteobacteria	Myxococcales	Anaeromyxobacteraceae	Anaeromyxobacter	unassigned
NODE_1572_length_37778_cov_7.952201	Bacteria	Proteobacteria	Alphaproteobacteria	Sphingomonadales	Erythrobacteraceae	Altererythrobacter	Altererythrobacter_dongtanensis
NODE_1573_length_37776_cov_3.781458	Bacteria	Planctomycetes	Planctomycetia	Isosphaerales	Isosphaeraceae	Singulisphaera	Singulisphaera_acidiphila
NODE_1574_length_37748_cov_16.383729	Bacteria	Proteobacteria	Alphaproteobacteria	Sphingomonadales	Sphingomonadaceae	Sphingomonas	Sphingomonas_koreensis
NODE_1575_length_37735_cov_11.185673	Bacteria	Proteobacteria	Gammaproteobacteria	Xanthomonadales	Xanthomonadaceae	Xanthomonas	Xanthomonas_oryzae
NODE_1576_length_37725_cov_7.932998	Bacteria	Proteobacteria	Alphaproteobacteria	Rhizobiales	Methylobacteriaceae	Methylobacterium	Methylobacterium_currus
NODE_1577_length_37716_cov_16.445038	Bacteria	Gemmatimonadetes	Gemmatimonadetes	Gemmatimonadales	Gemmatimonadaceae	Gemmatirosa	Gemmatirosa_kalamazoonesis
NODE_1578_length_37709_cov_4.783090	Bacteria	Proteobacteria	Alphaproteobacteria	Rhizobiales	Rhizobiaceae	Sinorhizobium	Sinorhizobium_fredii
NODE_1579_length_37699_cov_5.064362	Bacteria	Proteobacteria	Betaproteobacteria	Rhodocyclales	unassigned	unassigned	unassigned
NODE_1580_length_37672_cov_13.531126	Bacteria	Proteobacteria	Betaproteobacteria	Burkholderiales	Oxalobacteraceae	Massilia	Massilia_oculi
NODE_1581_length_37659_cov_8.335304	Bacteria	Actinobacteria	Actinobacteria	Streptomycetales	Streptomycetaceae	Streptomyces	Streptomyces_sp._Z022
NODE_1582_length_37628_cov_9.885395	Bacteria	Proteobacteria	Alphaproteobacteria	Caulobacterales	Caulobacteraceae	Caulobacter	Caulobacter_mirabilis
NODE_1583_length_37618_cov_32.421760	Bacteria	Proteobacteria	Alphaproteobacteria	Sphingomonadales	Sphingomonadaceae	Sphingobium	unassigned
NODE_1584_length_37614_cov_11.825110	Bacteria	Proteobacteria	Alphaproteobacteria	Sphingomonadales	Sphingomonadaceae	Sphingobium	Sphingobium_fuliginis
NODE_1585_length_37597_cov_10.398021	Bacteria	Proteobacteria	Betaproteobacteria	Burkholderiales	Burkholderiaceae	unassigned	unassigned
NODE_1586_length_37566_cov_8.456749	Bacteria	Proteobacteria	Betaproteobacteria	Nitrosomonadales	Nitrosomonadaceae	Nitrosospira	Nitrosospira_multiformis
NODE_1587_length_37562_cov_11.408910	Bacteria	Proteobacteria	Betaproteobacteria	Burkholderiales	Burkholderiaceae	Cupriavidus	Cupriavidus_taiwanensis
NODE_1588_length_37561_cov_42.862634	Bacteria	Actinobacteria	Actinobacteria	Streptomycetales	Streptomycetaceae	Streptomyces	Streptomyces_qaidamensis
NODE_1589_length_37555_cov_3.830975	Bacteria	Proteobacteria	Alphaproteobacteria	Sphingomonadales	Sphingomonadaceae	Sphingomonas	Sphingomonas_sp._AE3
NODE_1590_length_37552_cov_5.554241	Bacteria	Bacteroidetes	Cytophagia	Cytophagales	Hymenobacteraceae	Pontibacter	Pontibacter_sp._BT214
NODE_1591_length_37519_cov_18.770738	Bacteria	Proteobacteria	Alphaproteobacteria	Sphingomonadales	Sphingomonadaceae	Sphingopyxis	Sphingopyxis_sp._PAMC25046
NODE_1592_length_37509_cov_8.454424	Bacteria	Proteobacteria	Betaproteobacteria	Nitrosomonadales	Nitrosomonadaceae	Nitrosospira	Nitrosospira_multiformis
NODE_1593_length_37505_cov_5.849730	Bacteria	Bacteroidetes	Cytophagia	Cytophagales	Hymenobacteraceae	Pontibacter	Pontibacter_sp._BT214
NODE_1594_length_37487_cov_8.687012	Bacteria	Bacteroidetes	Flavobacteriia	Flavobacteriales	Flavobacteriaceae	Flavobacterium	Flavobacterium_sp._XS-5
NODE_1595_length_37478_cov_17.816234	Bacteria	Bacteroidetes	unassigned	unassigned	unassigned	unassigned	unassigned
NODE_1596_length_37461_cov_37.704058	Bacteria	Actinobacteria	Actinobacteria	Propionibacteriales	Nocardioidaceae	Nocardioides	Nocardioides_sp._R-3366
NODE_1597_length_37440_cov_8.060041	Bacteria	Proteobacteria	Alphaproteobacteria	Sphingomonadales	Sphingomonadaceae	Sphingomonas	Sphingomonas_ginsengisoli_An_et_al._2013
NODE_1598_length_37407_cov_17.665407	Bacteria	Proteobacteria	Betaproteobacteria	Burkholderiales	unassigned	Mitsuaria	Mitsuaria_sp._7
NODE_1599_length_37390_cov_135.797216	Bacteria	Proteobacteria	Alphaproteobacteria	Sphingomonadales	Sphingomonadaceae	Sphingobium	Sphingobium_sp._EP60837
NODE_1600_length_37387_cov_6.433491	Bacteria	Actinobacteria	Actinobacteria	Streptomycetales	Streptomycetaceae	Streptomyces	Streptomyces_sp._Mg1
NODE_1601_length_37381_cov_3.723218	Bacteria	Proteobacteria	Alphaproteobacteria	Rhizobiales	Phyllobacteriaceae	Mesorhizobium	unassigned
NODE_1602_length_37377_cov_22.420972	Bacteria	Proteobacteria	Betaproteobacteria	Burkholderiales	Comamonadaceae	Acidovorax	Acidovorax_sp._KKS102
NODE_1603_length_37375_cov_5.717432	Bacteria	Proteobacteria	Deltaproteobacteria	Bradymonadales	unassigned	unassigned	Bradymonadales_bacterium_V1718
NODE_1604_length_37364_cov_17.765786	Bacteria	Proteobacteria	Alphaproteobacteria	Sphingomonadales	Erythrobacteraceae	Altererythrobacter	Altererythrobacter_sp._B11
NODE_1605_length_37357_cov_30.969751	Bacteria	Proteobacteria	Gammaproteobacteria	Xanthomonadales	Xanthomonadaceae	Arenimonas	Arenimonas_daejeonensis
NODE_1606_length_37356_cov_37.659957	Bacteria	Proteobacteria	Gammaproteobacteria	Pseudomonadales	Pseudomonadaceae	Pseudomonas	Pseudomonas_stutzeri
NODE_1607_length_37334_cov_7.199114	Bacteria	Proteobacteria	Alphaproteobacteria	Rhizobiales	Phyllobacteriaceae	Mesorhizobium	Mesorhizobium_loti
NODE_1608_length_37328_cov_41.568159	Bacteria	Proteobacteria	Alphaproteobacteria	Sphingomonadales	Sphingomonadaceae	Sphingomonas	Sphingomonas_sp._Cra20
NODE_1609_length_37328_cov_3.893255	Bacteria	Proteobacteria	Alphaproteobacteria	Rhizobiales	Methylobacteriaceae	Methylobacterium	unassigned
NODE_1610_length_37322_cov_14.615936	Bacteria	Proteobacteria	Betaproteobacteria	Burkholderiales	Oxalobacteraceae	Massilia	Massilia_plicata
NODE_1611_length_37321_cov_44.906104	Bacteria	Actinobacteria	Actinobacteria	Streptomycetales	Streptomycetaceae	Streptomyces	Streptomyces_qaidamensis
NODE_1612_length_37309_cov_3.722064	Bacteria	Firmicutes	Bacilli	Bacillales	Bacillaceae	Bacillus	Bacillus_amyloliquefaciens
NODE_1613_length_37304_cov_13.631716	Bacteria	Proteobacteria	Deltaproteobacteria	Bradymonadales	unassigned	unassigned	unassigned
NODE_1614_length_37301_cov_11.435783	Bacteria	Bacteroidetes	Flavobacteriia	Flavobacteriales	Flavobacteriaceae	Flavobacterium	Flavobacterium_sp._KBS0721
NODE_1615_length_37297_cov_3.357089	Bacteria	Candidatus_Gracilibacteria	unassigned	unassigned	unassigned	unassigned	Candidatus_Gracilibacteria_bacterium_HOT-871
NODE_1616_length_37278_cov_8.638237	Bacteria	Actinobacteria	Actinobacteria	Corynebacteriales	Nocardiaceae	Rhodococcus	unassigned
NODE_1617_length_37244_cov_40.214241	Bacteria	Proteobacteria	Gammaproteobacteria	Xanthomonadales	Xanthomonadaceae	Lysobacter	Lysobacter_oculi
NODE_1618_length_37211_cov_4.705001	Bacteria	Bacteroidetes	Chitinophagia	Chitinophagales	Chitinophagaceae	unassigned	unassigned
NODE_1619_length_37207_cov_5.920583	Bacteria	Proteobacteria	Betaproteobacteria	Burkholderiales	Burkholderiaceae	Burkholderia	Burkholderia_cenocepacia
NODE_1620_length_37180_cov_6.906960	Bacteria	Actinobacteria	Actinobacteria	Micrococcales	Micrococcaceae	Arthrobacter	Arthrobacter_sp._YN
NODE_1621_length_37167_cov_6.856048	Bacteria	Actinobacteria	Actinobacteria	unassigned	unassigned	unassigned	unassigned
NODE_1622_length_37153_cov_6.385141	Bacteria	Proteobacteria	Gammaproteobacteria	Aeromonadales	Aeromonadaceae	Aeromonas	Aeromonas_sp._CA23
NODE_1623_length_37130_cov_11.461937	Bacteria	Proteobacteria	Alphaproteobacteria	unassigned	unassigned	unassigned	unassigned
NODE_1624_length_37121_cov_23.586867	Bacteria	Proteobacteria	Alphaproteobacteria	Sphingomonadales	Sphingomonadaceae	Novosphingobium	Novosphingobium_ginsenosidimutans
NODE_1625_length_37120_cov_11.959699	Bacteria	Proteobacteria	Betaproteobacteria	Nitrosomonadales	Methylophilaceae	Methylobacillus	Methylobacillus_flagellatus
NODE_1626_length_37118_cov_18.388665	Bacteria	Bacteroidetes	Chitinophagia	Chitinophagales	Chitinophagaceae	Filimonas	Filimonas_lacunae
NODE_1627_length_37097_cov_7.729985	Bacteria	Actinobacteria	Actinobacteria	Corynebacteriales	Mycobacteriaceae	Mycobacterium	Mycobacterium_noviomagense
NODE_1628_length_37094_cov_4.023355	Bacteria	Proteobacteria	Alphaproteobacteria	Caulobacterales	Caulobacteraceae	Caulobacter	Caulobacter_henricii
NODE_1629_length_37043_cov_16.208288	Bacteria	Proteobacteria	Alphaproteobacteria	Sphingomonadales	Sphingomonadaceae	Novosphingobium	Novosphingobium_sp._P6W
NODE_1630_length_37005_cov_16.806427	Bacteria	Bacteroidetes	Sphingobacteriia	Sphingobacteriales	Sphingobacteriaceae	Mucilaginibacter	Mucilaginibacter_mallensis
NODE_1631_length_37005_cov_11.904054	Bacteria	Proteobacteria	Gammaproteobacteria	Pseudomonadales	Pseudomonadaceae	Pseudomonas	Pseudomonas_psychrotolerans
NODE_1632_length_37000_cov_3.767920	Bacteria	Bacteroidetes	Chitinophagia	Chitinophagales	Chitinophagaceae	Panacibacter	Panacibacter_ginsenosidivorans
NODE_1633_length_36993_cov_11.358622	Bacteria	Proteobacteria	Alphaproteobacteria	Rhodospirillales	Rhodospirillaceae	Tistrella	Tistrella_mobilis
NODE_1634_length_36981_cov_17.592647	Bacteria	Proteobacteria	Alphaproteobacteria	Sphingomonadales	Sphingomonadaceae	Sphingomonas	Sphingomonas_sp._FARSPH
NODE_1635_length_36975_cov_19.941696	Bacteria	Proteobacteria	Gammaproteobacteria	Enterobacterales	Enterobacteriaceae	Enterobacter	Enterobacter_cloacae_complex_sp.
NODE_1636_length_36973_cov_39.974752	Bacteria	Actinobacteria	Actinobacteria	Propionibacteriales	Nocardioidaceae	Nocardioides	Nocardioides_sp._dk884
NODE_1637_length_36962_cov_10.297833	Bacteria	Proteobacteria	Betaproteobacteria	Burkholderiales	Comamonadaceae	Acidovorax	Acidovorax_sp._1608163
NODE_1638_length_36955_cov_8.300277	Bacteria	Actinobacteria	Actinobacteria	Micrococcales	Microbacteriaceae	unassigned	unassigned
NODE_1639_length_36943_cov_7.170394	Bacteria	Proteobacteria	Alphaproteobacteria	Sphingomonadales	Sphingomonadaceae	Sphingopyxis	Sphingopyxis_granuli
NODE_1640_length_36935_cov_12.867412	Bacteria	Bacteroidetes	Cytophagia	Cytophagales	Hymenobacteraceae	Pontibacter	Pontibacter_actiniarum
NODE_1641_length_36928_cov_8.141872	Bacteria	Proteobacteria	Gammaproteobacteria	Pseudomonadales	Pseudomonadaceae	Pseudomonas	unassigned
NODE_1642_length_36925_cov_5.706430	Bacteria	Proteobacteria	Alphaproteobacteria	Rhizobiales	Methylobacteriaceae	Methylobacterium	Methylobacterium_sp._17Sr1-43
NODE_1643_length_36918_cov_37.473614	Bacteria	Proteobacteria	Gammaproteobacteria	Cellvibrionales	Cellvibrionaceae	Cellvibrio	Cellvibrio_sp._PSBB006
NODE_1644_length_36910_cov_15.027709	Bacteria	Proteobacteria	Alphaproteobacteria	Rhizobiales	Rhizobiaceae	Rhizobium	Rhizobium_etli
NODE_1645_length_36906_cov_6.587361	Bacteria	Proteobacteria	Alphaproteobacteria	Sphingomonadales	Sphingomonadaceae	Sphingobium	Sphingobium_sp._TKS
NODE_1646_length_36893_cov_6.091645	Bacteria	Bacteroidetes	Cytophagia	Cytophagales	Hymenobacteraceae	Pontibacter	Pontibacter_sp._BT214
NODE_1647_length_36878_cov_25.997852	Bacteria	Proteobacteria	Alphaproteobacteria	Sphingomonadales	Sphingomonadaceae	Sphingomonas	Sphingomonas_sp._C8-2
NODE_1648_length_36867_cov_8.139034	Bacteria	Actinobacteria	Actinobacteria	Streptomycetales	Streptomycetaceae	Streptomyces	Streptomyces_sp._Mg1
NODE_1649_length_36860_cov_12.825277	Bacteria	Proteobacteria	Betaproteobacteria	Burkholderiales	Oxalobacteraceae	Massilia	Massilia_oculi
NODE_1650_length_36860_cov_8.613395	Bacteria	Bacteroidetes	Sphingobacteriia	Sphingobacteriales	Sphingobacteriaceae	Mucilaginibacter	Mucilaginibacter_gotjawali
NODE_1651_length_36853_cov_7.337868	Bacteria	Proteobacteria	Alphaproteobacteria	Rhizobiales	Bradyrhizobiaceae	Bradyrhizobium	Bradyrhizobium_sp._SK17
NODE_1652_length_36851_cov_6.106606	Bacteria	Proteobacteria	Alphaproteobacteria	Rhizobiales	Hyphomicrobiaceae	Devosia	Devosia_sp._A16
NODE_1653_length_36849_cov_5.429524	Bacteria	Proteobacteria	Gammaproteobacteria	Chromatiales	Wenzhouxiangellaceae	Wenzhouxiangella	Wenzhouxiangella_marina
NODE_1654_length_36842_cov_14.653757	Bacteria	Proteobacteria	Gammaproteobacteria	Pseudomonadales	Pseudomonadaceae	Pseudomonas	Pseudomonas_oleovorans
NODE_1655_length_36837_cov_11.659290	Bacteria	Firmicutes	Clostridia	Clostridiales	Lachnospiraceae	Lachnoclostridium	Lachnoclostridium_sp._YL32
NODE_1656_length_36792_cov_5.057477	Bacteria	Proteobacteria	Betaproteobacteria	Nitrosomonadales	Nitrosomonadaceae	Nitrosospira	Nitrosospira_briensis
NODE_1657_length_36784_cov_43.870901	Bacteria	Proteobacteria	Gammaproteobacteria	Xanthomonadales	Xanthomonadaceae	Lysobacter	Lysobacter_sp._TY2-98
NODE_1658_length_36772_cov_6.974804	Bacteria	Actinobacteria	Actinobacteria	Streptomycetales	Streptomycetaceae	Streptomyces	unassigned
NODE_1659_length_36754_cov_3.170181	Bacteria	Proteobacteria	Alphaproteobacteria	Rhizobiales	Bartonellaceae	Bartonella	Bartonella_ancashensis
NODE_1660_length_36734_cov_42.457704	Bacteria	Proteobacteria	Gammaproteobacteria	Xanthomonadales	Xanthomonadaceae	Arenimonas	Arenimonas_daejeonensis
NODE_1661_length_36734_cov_12.505773	Bacteria	Proteobacteria	Alphaproteobacteria	Sphingomonadales	Sphingomonadaceae	Sphingopyxis	Sphingopyxis_sp._PAMC25046
NODE_1662_length_36720_cov_17.743535	Bacteria	Proteobacteria	Alphaproteobacteria	Sphingomonadales	Sphingomonadaceae	Sphingopyxis	Sphingopyxis_sp._QXT-31
NODE_1663_length_36711_cov_16.394160	Bacteria	Proteobacteria	Gammaproteobacteria	Xanthomonadales	Xanthomonadaceae	Lysobacter	Lysobacter_soli
NODE_1664_length_36709_cov_5.644086	Bacteria	Bacteroidetes	Cytophagia	Cytophagales	Hymenobacteraceae	Pontibacter	Pontibacter_sp._BT214
NODE_1665_length_36675_cov_10.582841	Bacteria	Actinobacteria	Actinobacteria	Streptomycetales	Streptomycetaceae	Streptomyces	Streptomyces_olivaceus
NODE_1666_length_36666_cov_5.157246	Bacteria	Actinobacteria	Actinobacteria	Corynebacteriales	Mycobacteriaceae	Mycolicibacterium	Mycolicibacterium_vanbaalenii
NODE_1667_length_36648_cov_9.122302	Bacteria	Actinobacteria	Actinobacteria	Streptomycetales	Streptomycetaceae	Streptomyces	unassigned
NODE_1668_length_36643_cov_6.538283	Bacteria	Bacteroidetes	unassigned	unassigned	unassigned	unassigned	unassigned
NODE_1669_length_36643_cov_6.335951	Bacteria	Proteobacteria	Deltaproteobacteria	Myxococcales	Polyangiaceae	Sorangium	Sorangium_cellulosum
NODE_1670_length_36609_cov_24.614325	Bacteria	Bacteroidetes	Sphingobacteriia	Sphingobacteriales	Sphingobacteriaceae	Sphingobacterium	Sphingobacterium_hotanense
NODE_1671_length_36585_cov_16.178836	Bacteria	Proteobacteria	Alphaproteobacteria	Caulobacterales	Caulobacteraceae	Brevundimonas	Brevundimonas_sp._MF30-B
NODE_1672_length_36579_cov_6.658662	Bacteria	Proteobacteria	Alphaproteobacteria	Sphingomonadales	Sphingomonadaceae	Sphingobium	Sphingobium_herbicidovorans
NODE_1673_length_36563_cov_38.912023	Bacteria	Proteobacteria	Gammaproteobacteria	Xanthomonadales	Xanthomonadaceae	Lysobacter	Lysobacter_soli
NODE_1674_length_36561_cov_14.556662	Bacteria	Proteobacteria	Betaproteobacteria	Burkholderiales	Comamonadaceae	Variovorax	Variovorax_sp._SRS16
NODE_1675_length_36530_cov_8.911229	Bacteria	Proteobacteria	Gammaproteobacteria	Vibrionales	Vibrionaceae	Photobacterium	Photobacterium_damselae
NODE_1676_length_36527_cov_15.876551	Bacteria	Proteobacteria	Betaproteobacteria	Burkholderiales	unassigned	Mitsuaria	Mitsuaria_sp._7
NODE_1677_length_36519_cov_13.510736	Bacteria	Actinobacteria	Actinobacteria	Streptomycetales	Streptomycetaceae	Streptomyces	Streptomyces_sp._QMT-28
NODE_1678_length_36513_cov_17.005355	Bacteria	Proteobacteria	Betaproteobacteria	Burkholderiales	unassigned	Mitsuaria	Mitsuaria_sp._7
NODE_1679_length_36508_cov_13.411739	Bacteria	Proteobacteria	Betaproteobacteria	Burkholderiales	Comamonadaceae	Acidovorax	Acidovorax_sp._1608163
NODE_1680_length_36498_cov_23.928267	Bacteria	Bacteroidetes	Chitinophagia	Chitinophagales	Chitinophagaceae	Flavihumibacter	Flavihumibacter_sp._SB-02
NODE_1681_length_36471_cov_16.158996	Bacteria	Planctomycetes	unassigned	unassigned	unassigned	unassigned	unassigned
NODE_1682_length_36468_cov_3.171932	Bacteria	Proteobacteria	Deltaproteobacteria	Myxococcales	Sandaracinaceae	Sandaracinus	Sandaracinus_amylolyticus
NODE_1683_length_36424_cov_9.887791	Bacteria	Actinobacteria	Actinobacteria	Streptomycetales	Streptomycetaceae	Streptomyces	Streptomyces_alboflavus
NODE_1684_length_36409_cov_16.254090	Bacteria	Proteobacteria	Gammaproteobacteria	Cellvibrionales	Cellvibrionaceae	Cellvibrio	Cellvibrio_sp._PSBB006
NODE_1685_length_36406_cov_4.159391	Bacteria	Proteobacteria	Gammaproteobacteria	Pseudomonadales	Pseudomonadaceae	Pseudomonas	Pseudomonas_sp._LBUM920
NODE_1686_length_36401_cov_4.191091	Bacteria	Actinobacteria	Actinobacteria	Streptomycetales	Streptomycetaceae	Streptomyces	Streptomyces_antibioticus
NODE_1687_length_36378_cov_27.000689	Bacteria	Proteobacteria	Alphaproteobacteria	Sphingomonadales	Sphingomonadaceae	Sphingomonas	Sphingomonas_sp._AE3
NODE_1688_length_36371_cov_9.951891	Bacteria	Bacteroidetes	Flavobacteriia	Flavobacteriales	Flavobacteriaceae	Flavobacterium	Flavobacterium_sp._XS-5
NODE_1689_length_36355_cov_6.619594	Bacteria	Proteobacteria	Gammaproteobacteria	Cellvibrionales	Cellvibrionaceae	Cellvibrio	Cellvibrio_sp._PSBB006
NODE_1690_length_36343_cov_42.543814	Bacteria	Actinobacteria	Actinobacteria	Propionibacteriales	Nocardioidaceae	Nocardioides	Nocardioides_sp._CF8
NODE_1691_length_36339_cov_3.151876	Bacteria	Proteobacteria	Gammaproteobacteria	unassigned	unassigned	unassigned	unassigned
NODE_1692_length_36335_cov_5.624710	Bacteria	Bacteroidetes	Cytophagia	Cytophagales	Hymenobacteraceae	Pontibacter	Pontibacter_sp._BT214
NODE_1693_length_36328_cov_3.607138	Bacteria	Proteobacteria	Gammaproteobacteria	Alteromonadales	Shewanellaceae	Shewanella	unassigned
NODE_1694_length_36320_cov_21.725601	Bacteria	Bacteroidetes	Chitinophagia	Chitinophagales	Chitinophagaceae	Flavisolibacter	Flavisolibacter_sp._17J28-1
NODE_1695_length_36310_cov_9.357819	Bacteria	Proteobacteria	Alphaproteobacteria	Sphingomonadales	Erythrobacteraceae	Altererythrobacter	Altererythrobacter_sp._NS1
NODE_1696_length_36273_cov_8.025764	Bacteria	Actinobacteria	Actinobacteria	Streptomycetales	Streptomycetaceae	Streptomyces	Streptomyces_sp._2114.2
NODE_1697_length_36264_cov_7.829448	Bacteria	Proteobacteria	Alphaproteobacteria	Sphingomonadales	Sphingomonadaceae	Sphingomonas	Sphingomonas_sp._MM-1
NODE_1698_length_36245_cov_4.117994	Bacteria	Verrucomicrobia	Verrucomicrobiae	Verrucomicrobiales	Akkermansiaceae	Akkermansia	Akkermansia_muciniphila
NODE_1699_length_36217_cov_6.493743	Bacteria	Proteobacteria	Alphaproteobacteria	Sphingomonadales	Sphingomonadaceae	Sphingomonas	Sphingomonas_sp._XS-10
NODE_1700_length_36212_cov_35.475757	Bacteria	Proteobacteria	Gammaproteobacteria	Cellvibrionales	Cellvibrionaceae	Cellvibrio	Cellvibrio_sp._PSBB006
NODE_1701_length_36203_cov_23.700144	Bacteria	Proteobacteria	Alphaproteobacteria	Sphingomonadales	Sphingomonadaceae	Sphingopyxis	Sphingopyxis_sp._PAMC25046
NODE_1702_length_36198_cov_8.869082	Bacteria	unassigned	unassigned	unassigned	unassigned	unassigned	unassigned
NODE_1703_length_36194_cov_6.915168	Bacteria	Proteobacteria	Alphaproteobacteria	Sphingomonadales	Sphingomonadaceae	Sphingomonas	Sphingomonas_sp._AE3
NODE_1704_length_36180_cov_15.907929	Bacteria	Bacteroidetes	Chitinophagia	Chitinophagales	Chitinophagaceae	Flavisolibacter	Flavisolibacter_ginsenosidimutans
NODE_1705_length_36172_cov_21.194522	Bacteria	Proteobacteria	Alphaproteobacteria	Sphingomonadales	Sphingomonadaceae	Sphingomonas	Sphingomonas_sp._LM7
NODE_1706_length_36170_cov_15.873721	Bacteria	Proteobacteria	Gammaproteobacteria	Cellvibrionales	Cellvibrionaceae	Cellvibrio	Cellvibrio_sp._PSBB006
NODE_1707_length_36165_cov_3.669661	Bacteria	Acidobacteria	Vicinamibacteria	unassigned	Vicinamibacteraceae	Luteitalea	Luteitalea_pratensis
NODE_1708_length_36164_cov_7.964037	Bacteria	Proteobacteria	Alphaproteobacteria	Sphingomonadales	Sphingomonadaceae	Sphingomonas	Sphingomonas_sp._AE3
NODE_1709_length_36140_cov_21.309176	Bacteria	Bacteroidetes	Cytophagia	Cytophagales	Hymenobacteraceae	Rufibacter	Rufibacter_tibetensis
NODE_1710_length_36136_cov_15.051308	Bacteria	Bacteroidetes	Flavobacteriia	Flavobacteriales	Flavobacteriaceae	Chryseobacterium	Chryseobacterium_sp._17S1E7
NODE_1711_length_36134_cov_21.677092	Bacteria	Proteobacteria	Betaproteobacteria	Burkholderiales	Comamonadaceae	Acidovorax	Acidovorax_sp._KKS102
NODE_1712_length_36103_cov_22.544801	Bacteria	Proteobacteria	Betaproteobacteria	Burkholderiales	Comamonadaceae	Acidovorax	Acidovorax_sp._KKS102
NODE_1713_length_36081_cov_18.998861	Bacteria	Bacteroidetes	Sphingobacteriia	Sphingobacteriales	Sphingobacteriaceae	Mucilaginibacter	Mucilaginibacter_xinganensis
NODE_1714_length_36078_cov_6.832708	Bacteria	Proteobacteria	Alphaproteobacteria	Rhizobiales	Phyllobacteriaceae	Mesorhizobium	Mesorhizobium_soli
NODE_1715_length_36059_cov_16.242492	Bacteria	Proteobacteria	Betaproteobacteria	Burkholderiales	unassigned	Mitsuaria	Mitsuaria_sp._7
NODE_1716_length_36055_cov_6.484008	Bacteria	Proteobacteria	Betaproteobacteria	Burkholderiales	Burkholderiaceae	Burkholderia	Burkholderia_multivorans
NODE_1717_length_36049_cov_18.255633	Bacteria	Bacteroidetes	Chitinophagia	Chitinophagales	Chitinophagaceae	Flavisolibacter	Flavisolibacter_sp._17J28-1
NODE_1718_length_36049_cov_15.628234	Bacteria	Proteobacteria	unassigned	unassigned	unassigned	unassigned	unassigned
NODE_1719_length_36041_cov_8.041066	Bacteria	Proteobacteria	Gammaproteobacteria	Pseudomonadales	Pseudomonadaceae	Pseudomonas	Pseudomonas_sp._R2A2
NODE_1720_length_36036_cov_14.313910	Bacteria	Proteobacteria	Alphaproteobacteria	Sphingomonadales	Sphingomonadaceae	Sphingomonas	Sphingomonas_ginsengisoli_An_et_al._2013
NODE_1721_length_36020_cov_7.676763	Bacteria	Proteobacteria	Betaproteobacteria	unassigned	unassigned	unassigned	unassigned
NODE_1722_length_36011_cov_13.527205	Bacteria	Proteobacteria	Betaproteobacteria	Burkholderiales	Burkholderiaceae	unassigned	unassigned
NODE_1723_length_36007_cov_6.121978	Bacteria	Proteobacteria	Betaproteobacteria	Nitrosomonadales	Methylophilaceae	Methylovorus	Methylovorus_sp._MP688
NODE_1724_length_35984_cov_5.770433	Bacteria	Proteobacteria	Deltaproteobacteria	Myxococcales	Polyangiaceae	Sorangium	Sorangium_cellulosum
NODE_1725_length_35970_cov_17.414290	Bacteria	Proteobacteria	Alphaproteobacteria	Sphingomonadales	Sphingomonadaceae	Novosphingobium	Novosphingobium_sp._ABRDHK2
NODE_1726_length_35957_cov_6.886218	Bacteria	Proteobacteria	Gammaproteobacteria	Cellvibrionales	Cellvibrionaceae	Cellvibrio	Cellvibrio_sp._PSBB006
NODE_1727_length_35939_cov_3.314844	Bacteria	Proteobacteria	Alphaproteobacteria	Rhizobiales	Rhizobiaceae	Neorhizobium	Neorhizobium_sp._NCHU2750
NODE_1728_length_35935_cov_17.652110	Bacteria	Bacteroidetes	Cytophagia	Cytophagales	Flammeovirgaceae	unassigned	Flammeovirgaceae_bacterium_311
NODE_1729_length_35933_cov_35.716442	Bacteria	Proteobacteria	Gammaproteobacteria	Xanthomonadales	Xanthomonadaceae	Arenimonas	Arenimonas_daejeonensis
NODE_1730_length_35922_cov_16.829216	Bacteria	Bacteroidetes	Chitinophagia	Chitinophagales	Chitinophagaceae	Flavisolibacter	Flavisolibacter_ginsenosidimutans
NODE_1731_length_35915_cov_6.165596	Bacteria	Bacteroidetes	Cytophagia	Cytophagales	Hymenobacteraceae	Pontibacter	Pontibacter_sp._BT214
NODE_1732_length_35911_cov_2.912124	Bacteria	Proteobacteria	Oligoflexia	Bdellovibrionales	Bdellovibrionaceae	Bdellovibrio	Bdellovibrio_bacteriovorus
NODE_1733_length_35910_cov_12.166401	Bacteria	Bacteroidetes	Flavobacteriia	Flavobacteriales	Flavobacteriaceae	Tenacibaculum	Tenacibaculum_jejuense
NODE_1734_length_35901_cov_3.085833	Bacteria	Proteobacteria	Alphaproteobacteria	Rhodobacterales	Rhodobacteraceae	Paracoccus	Paracoccus_sp._BM15
NODE_1735_length_35884_cov_8.742937	unassigned	unassigned	unassigned	unassigned	unassigned	unassigned	unassigned
NODE_1736_length_35864_cov_16.554173	Bacteria	Bacteroidetes	Chitinophagia	Chitinophagales	Chitinophagaceae	Chitinophaga	Chitinophaga_caeni
NODE_1737_length_35862_cov_23.309258	Bacteria	Bacteroidetes	Chitinophagia	Chitinophagales	Chitinophagaceae	Paraflavitalea	Paraflavitalea_soli
NODE_1738_length_35862_cov_12.391858	Bacteria	Proteobacteria	Betaproteobacteria	Burkholderiales	Oxalobacteraceae	Herbaspirillum	Herbaspirillum_robiniae
NODE_1739_length_35856_cov_3.770115	Bacteria	Proteobacteria	Gammaproteobacteria	Pseudomonadales	Pseudomonadaceae	Pseudomonas	unassigned
NODE_1740_length_35842_cov_18.448619	Bacteria	Bacteroidetes	Sphingobacteriia	Sphingobacteriales	Sphingobacteriaceae	unassigned	unassigned
NODE_1741_length_35838_cov_33.063040	Bacteria	Proteobacteria	Alphaproteobacteria	Sphingomonadales	Erythrobacteraceae	Altererythrobacter	Altererythrobacter_marensis
NODE_1742_length_35831_cov_5.883998	Bacteria	Bacteroidetes	Cytophagia	Cytophagales	Hymenobacteraceae	Pontibacter	Pontibacter_sp._BT214
NODE_1743_length_35816_cov_16.695103	Bacteria	Bacteroidetes	Chitinophagia	Chitinophagales	Chitinophagaceae	Filimonas	Filimonas_lacunae
NODE_1744_length_35807_cov_14.789487	Bacteria	Proteobacteria	Gammaproteobacteria	Cellvibrionales	Cellvibrionaceae	Cellvibrio	Cellvibrio_sp._PSBB006
NODE_1745_length_35803_cov_7.968575	Bacteria	Proteobacteria	Betaproteobacteria	Burkholderiales	Burkholderiaceae	Lautropia	Lautropia_mirabilis
NODE_1746_length_35801_cov_6.264551	Bacteria	Proteobacteria	Gammaproteobacteria	Xanthomonadales	Xanthomonadaceae	unassigned	unassigned
NODE_1747_length_35781_cov_62.969817	Bacteria	Candidatus_Saccharibacteria	unassigned	unassigned	unassigned	Candidatus_Saccharimonas	Candidatus_Saccharimonas_aalborgensis
NODE_1748_length_35755_cov_14.691805	Bacteria	Actinobacteria	Actinobacteria	Streptomycetales	Streptomycetaceae	Streptomyces	unassigned
NODE_1749_length_35742_cov_7.560138	Bacteria	Planctomycetes	unassigned	unassigned	unassigned	unassigned	Planctomycetes_bacterium_Enr13
NODE_1750_length_35730_cov_8.125958	Bacteria	Proteobacteria	Alphaproteobacteria	Sphingomonadales	Sphingomonadaceae	Sphingomonas	Sphingomonas_sp._Cra20
NODE_1751_length_35722_cov_8.865536	Bacteria	Proteobacteria	Betaproteobacteria	Nitrosomonadales	Nitrosomonadaceae	Nitrosospira	Nitrosospira_lacus
NODE_1752_length_35721_cov_6.312784	Bacteria	Proteobacteria	Deltaproteobacteria	Myxococcales	Polyangiaceae	Sorangium	Sorangium_cellulosum
NODE_1753_length_35713_cov_10.344584	Bacteria	Proteobacteria	Gammaproteobacteria	Cellvibrionales	Cellvibrionaceae	Cellvibrio	Cellvibrio_sp._PSBB006
NODE_1754_length_35701_cov_16.888152	Bacteria	Actinobacteria	Actinobacteria	Corynebacteriales	Mycobacteriaceae	Mycolicibacterium	Mycolicibacterium_tokaiense
NODE_1755_length_35689_cov_18.191599	Bacteria	Bacteroidetes	Flavobacteriia	Flavobacteriales	Flavobacteriaceae	Chryseobacterium	Chryseobacterium_haifense
NODE_1756_length_35684_cov_4.177350	Bacteria	Proteobacteria	Deltaproteobacteria	Myxococcales	Polyangiaceae	Sorangium	Sorangium_cellulosum
NODE_1757_length_35661_cov_16.914684	Bacteria	Bacteroidetes	Chitinophagia	Chitinophagales	Chitinophagaceae	Paraflavitalea	Paraflavitalea_soli
NODE_1758_length_35631_cov_13.828493	Bacteria	Proteobacteria	Alphaproteobacteria	Sphingomonadales	Sphingomonadaceae	Novosphingobium	Novosphingobium_sp._ABRDHK2
NODE_1759_length_35620_cov_8.373216	Bacteria	Bacteroidetes	Flavobacteriia	Flavobacteriales	Crocinitomicaceae	Fluviicola	Fluviicola_taffensis
NODE_1760_length_35619_cov_4.672297	Bacteria	Proteobacteria	Betaproteobacteria	Burkholderiales	Burkholderiaceae	Burkholderia	Burkholderia_sp._CCGE1003
NODE_1761_length_35608_cov_10.600580	Bacteria	Proteobacteria	Alphaproteobacteria	Rhizobiales	Bradyrhizobiaceae	Bradyrhizobium	Bradyrhizobium_erythrophlei
NODE_1762_length_35594_cov_21.103958	Bacteria	Bacteroidetes	Cytophagia	Cytophagales	Hymenobacteraceae	Hymenobacter	Hymenobacter_sedentarius
NODE_1763_length_35592_cov_18.904545	Bacteria	Proteobacteria	Alphaproteobacteria	Caulobacterales	Caulobacteraceae	Brevundimonas	Brevundimonas_sp._M20
NODE_1764_length_35578_cov_13.036021	Bacteria	Proteobacteria	Alphaproteobacteria	Rhodospirillales	Rhodospirillaceae	Ferrovibrio	Ferrovibrio_terrae
NODE_1765_length_35555_cov_15.837799	Bacteria	Actinobacteria	Actinobacteria	Streptomycetales	Streptomycetaceae	Streptomyces	Streptomyces_vietnamensis
NODE_1766_length_35536_cov_18.322601	Bacteria	Bacteroidetes	Flavobacteriia	Flavobacteriales	Flavobacteriaceae	Myroides	unassigned
NODE_1767_length_35513_cov_42.048907	Bacteria	Actinobacteria	Actinobacteria	Streptomycetales	Streptomycetaceae	Streptomyces	Streptomyces_qaidamensis
NODE_1768_length_35482_cov_28.557047	Bacteria	Proteobacteria	Gammaproteobacteria	Cellvibrionales	Cellvibrionaceae	Cellvibrio	Cellvibrio_sp._PSBB006
NODE_1769_length_35459_cov_4.539197	Bacteria	Proteobacteria	Alphaproteobacteria	Rhizobiales	Rhizobiaceae	Rhizobium	Rhizobium_sp._Khangiran2
NODE_1770_length_35439_cov_9.809791	Bacteria	Actinobacteria	Thermoleophilia	Solirubrobacterales	Conexibacteraceae	Conexibacter	Conexibacter_woesei
NODE_1771_length_35437_cov_16.438565	Bacteria	Proteobacteria	Gammaproteobacteria	Chromatiales	Ectothiorhodospiraceae	unassigned	Ectothiorhodospiraceae_bacterium_BW-2
NODE_1772_length_35428_cov_6.015596	Bacteria	Actinobacteria	Actinobacteria	Streptomycetales	Streptomycetaceae	Streptomyces	Streptomyces_sp._S1A1-7
NODE_1773_length_35427_cov_14.835258	Bacteria	Proteobacteria	Gammaproteobacteria	Cellvibrionales	Cellvibrionaceae	Cellvibrio	Cellvibrio_sp._PSBB006
NODE_1774_length_35390_cov_3.509252	Bacteria	Proteobacteria	Alphaproteobacteria	Sphingomonadales	Sphingomonadaceae	Sphingobium	Sphingobium_herbicidovorans
NODE_1775_length_35388_cov_45.848565	Bacteria	Actinobacteria	Actinobacteria	Streptomycetales	Streptomycetaceae	Streptomyces	Streptomyces_coeruleorubidus
NODE_1776_length_35336_cov_7.961546	Bacteria	Bacteroidetes	Flavobacteriia	Flavobacteriales	Crocinitomicaceae	Fluviicola	Fluviicola_taffensis
NODE_1777_length_35328_cov_11.948026	Bacteria	Proteobacteria	Betaproteobacteria	Burkholderiales	Alcaligenaceae	Achromobacter	Achromobacter_xylosoxidans
NODE_1778_length_35324_cov_3.847523	Bacteria	Proteobacteria	Alphaproteobacteria	Caulobacterales	Caulobacteraceae	Caulobacter	Caulobacter_rhizosphaerae
NODE_1779_length_35318_cov_10.057100	Bacteria	Proteobacteria	Alphaproteobacteria	Sphingomonadales	Erythrobacteraceae	Altererythrobacter	Altererythrobacter_mangrovi
NODE_1780_length_35315_cov_41.345979	Bacteria	Proteobacteria	Alphaproteobacteria	Sphingomonadales	Sphingomonadaceae	Sphingomonas	Sphingomonas_indica
NODE_1781_length_35299_cov_14.052273	Bacteria	Bacteroidetes	Flavobacteriia	Flavobacteriales	Flavobacteriaceae	Gramella	Gramella_fulva
NODE_1782_length_35294_cov_7.579088	Bacteria	Proteobacteria	Alphaproteobacteria	Sphingomonadales	Erythrobacteraceae	Erythrobacter	Erythrobacter_litoralis
NODE_1783_length_35286_cov_11.834541	Bacteria	Proteobacteria	Alphaproteobacteria	Sphingomonadales	Sphingomonadaceae	Novosphingobium	Novosphingobium_sp._Gsoil_351
NODE_1784_length_35258_cov_7.976365	Bacteria	Proteobacteria	Alphaproteobacteria	Sphingomonadales	Sphingomonadaceae	Sphingomonas	Sphingomonas_sp._IC081
NODE_1785_length_35248_cov_44.228058	Bacteria	Proteobacteria	Gammaproteobacteria	Xanthomonadales	Xanthomonadaceae	Lysobacter	Lysobacter_alkalisoli
NODE_1786_length_35240_cov_7.299309	Bacteria	Actinobacteria	Actinobacteria	Micrococcales	Micrococcaceae	Arthrobacter	Arthrobacter_sp._YN
NODE_1787_length_35234_cov_5.101039	Bacteria	Bacteroidetes	Flavobacteriia	Flavobacteriales	Flavobacteriaceae	unassigned	unassigned
NODE_1788_length_35225_cov_11.235324	Bacteria	Proteobacteria	Gammaproteobacteria	Thiotrichales	Piscirickettsiaceae	Methylophaga	Methylophaga_nitratireducenticrescens
NODE_1789_length_35223_cov_9.996043	Bacteria	Proteobacteria	Alphaproteobacteria	Sphingomonadales	Erythrobacteraceae	Altererythrobacter	Altererythrobacter_dongtanensis
NODE_1790_length_35219_cov_13.296071	Bacteria	Bacteroidetes	Flavobacteriia	Flavobacteriales	Flavobacteriaceae	Antarcticibacterium	Antarcticibacterium_flavum
NODE_1791_length_35216_cov_45.107441	Bacteria	Proteobacteria	Alphaproteobacteria	Sphingomonadales	Sphingomonadaceae	Sphingomonas	Sphingomonas_sp._MM-1
NODE_1792_length_35187_cov_32.174362	Bacteria	Proteobacteria	Alphaproteobacteria	Sphingomonadales	Sphingomonadaceae	Sphingomonas	Sphingomonas_sp._AE3
NODE_1793_length_35180_cov_7.433055	Bacteria	Proteobacteria	Gammaproteobacteria	Cellvibrionales	Cellvibrionaceae	Cellvibrio	Cellvibrio_sp._PSBB006
NODE_1794_length_35173_cov_41.161288	Bacteria	Proteobacteria	Gammaproteobacteria	Pseudomonadales	Pseudomonadaceae	Pseudomonas	Pseudomonas_stutzeri
NODE_1795_length_35170_cov_10.428987	Bacteria	Bacteroidetes	Flavobacteriia	Flavobacteriales	Flavobacteriaceae	Chryseobacterium	Chryseobacterium_sp._SNU_WT5
NODE_1796_length_35168_cov_23.190681	Bacteria	Proteobacteria	Gammaproteobacteria	Pseudomonadales	Pseudomonadaceae	Pseudomonas	Pseudomonas_sp._CC6-YY-74
NODE_1797_length_35165_cov_19.493783	Bacteria	Gemmatimonadetes	Gemmatimonadetes	Gemmatimonadales	Gemmatimonadaceae	Gemmatirosa	Gemmatirosa_kalamazoonesis
NODE_1798_length_35160_cov_13.843444	Bacteria	Proteobacteria	Betaproteobacteria	Burkholderiales	unassigned	Mitsuaria	Mitsuaria_sp._7
NODE_1799_length_35145_cov_4.975661	Bacteria	Bacteroidetes	Flavobacteriia	Flavobacteriales	Flavobacteriaceae	Elizabethkingia	Elizabethkingia_anophelis
NODE_1800_length_35144_cov_6.665573	Bacteria	Actinobacteria	Actinobacteria	Streptomycetales	Streptomycetaceae	Streptomyces	unassigned
NODE_1801_length_35141_cov_6.144341	Bacteria	Proteobacteria	Gammaproteobacteria	Pseudomonadales	Pseudomonadaceae	Pseudomonas	Pseudomonas_fluorescens
NODE_1802_length_35137_cov_6.191278	Bacteria	Proteobacteria	Alphaproteobacteria	Rhizobiales	Phyllobacteriaceae	Mesorhizobium	Mesorhizobium_opportunistum
NODE_1803_length_35130_cov_15.459907	Bacteria	Actinobacteria	Actinobacteria	Streptomycetales	Streptomycetaceae	Streptomyces	Streptomyces_sp._RTd22
NODE_1804_length_35119_cov_4.174243	Bacteria	Proteobacteria	Alphaproteobacteria	Caulobacterales	Caulobacteraceae	Caulobacter	Caulobacter_mirabilis
NODE_1805_length_35107_cov_85.822898	Bacteria	Candidatus_Saccharibacteria	unassigned	unassigned	unassigned	unassigned	Candidatus_Saccharibacteria_bacterium_FS07P-B
NODE_1806_length_35106_cov_43.124689	Bacteria	Proteobacteria	Alphaproteobacteria	Sphingomonadales	Sphingomonadaceae	Sphingosinicella	Sphingosinicella_sp._BN140058
NODE_1807_length_35095_cov_18.490799	Bacteria	Proteobacteria	Gammaproteobacteria	Xanthomonadales	Xanthomonadaceae	Luteimonas	Luteimonas_sp._Gr-4
NODE_1808_length_35087_cov_10.580599	Bacteria	Proteobacteria	Alphaproteobacteria	Rhizobiales	Phyllobacteriaceae	Mesorhizobium	Mesorhizobium_sp._M2A.F.Ca.ET.043.05.1.1
NODE_1809_length_35074_cov_8.523317	Bacteria	Proteobacteria	Gammaproteobacteria	Thiotrichales	Piscirickettsiaceae	Methylophaga	Methylophaga_frappieri
NODE_1810_length_35072_cov_4.766220	Bacteria	Proteobacteria	Gammaproteobacteria	Pseudomonadales	Pseudomonadaceae	Pseudomonas	Pseudomonas_nitroreducens
NODE_1811_length_35063_cov_5.898067	Bacteria	Proteobacteria	Alphaproteobacteria	Rhizobiales	Hyphomicrobiaceae	Devosia	Devosia_sp._A16
NODE_1812_length_35061_cov_10.133288	Bacteria	Proteobacteria	Alphaproteobacteria	Sphingomonadales	Sphingomonadaceae	Sphingopyxis	Sphingopyxis_lindanitolerans
NODE_1813_length_35057_cov_12.958808	Bacteria	Proteobacteria	Betaproteobacteria	unassigned	unassigned	unassigned	unassigned
NODE_1814_length_35052_cov_3.662060	Bacteria	Proteobacteria	Gammaproteobacteria	Pseudomonadales	Pseudomonadaceae	Pseudomonas	Pseudomonas_azotoformans
NODE_1815_length_35048_cov_3.635555	Bacteria	Proteobacteria	Alphaproteobacteria	Sphingomonadales	Sphingomonadaceae	Sphingomonas	Sphingomonas_sp._AE3
NODE_1816_length_35043_cov_19.432521	Bacteria	Proteobacteria	Alphaproteobacteria	Sphingomonadales	Sphingomonadaceae	Sphingorhabdus	Sphingorhabdus_sp._IMCC1753
NODE_1817_length_35042_cov_8.877400	Bacteria	Actinobacteria	Actinobacteria	Streptomycetales	Streptomycetaceae	Streptomyces	Streptomyces_sp._GS7
NODE_1818_length_35035_cov_7.384560	Bacteria	Actinobacteria	Actinobacteria	Streptomycetales	Streptomycetaceae	Streptomyces	Streptomyces_sp._SUK_48
NODE_1819_length_35025_cov_45.520959	Bacteria	Proteobacteria	Alphaproteobacteria	Sphingomonadales	Sphingomonadaceae	Sphingomonas	Sphingomonas_indica
NODE_1820_length_35018_cov_6.943383	Bacteria	Proteobacteria	Betaproteobacteria	Nitrosomonadales	Methylophilaceae	Methylovorus	Methylovorus_sp._MP688
NODE_1821_length_35001_cov_18.090453	Bacteria	Proteobacteria	Alphaproteobacteria	Sphingomonadales	Erythrobacteraceae	Altererythrobacter	Altererythrobacter_sp._B11
NODE_1822_length_34987_cov_9.911173	Bacteria	Proteobacteria	Alphaproteobacteria	Rhodobacterales	Rhodobacteraceae	Sulfitobacter	Sulfitobacter_sp._AM1-D1
NODE_1823_length_34985_cov_11.344035	Bacteria	Proteobacteria	Betaproteobacteria	unassigned	unassigned	unassigned	Betaproteobacteria_bacterium_GR16-43
NODE_1824_length_34967_cov_14.494838	Bacteria	Actinobacteria	Actinobacteria	Propionibacteriales	Nocardioidaceae	Nocardioides	Nocardioides_euryhalodurans
NODE_1825_length_34956_cov_21.411825	Bacteria	Proteobacteria	Alphaproteobacteria	Sphingomonadales	Erythrobacteraceae	Altererythrobacter	Altererythrobacter_sp._B11
NODE_1826_length_34938_cov_7.610781	Bacteria	Proteobacteria	Alphaproteobacteria	Sphingomonadales	Sphingomonadaceae	Novosphingobium	Novosphingobium_sp._ABRDHK2
NODE_1827_length_34937_cov_18.942103	Bacteria	Proteobacteria	Gammaproteobacteria	Enterobacterales	Enterobacteriaceae	Klebsiella	Klebsiella_michiganensis
NODE_1828_length_34927_cov_7.547491	Bacteria	Proteobacteria	Betaproteobacteria	Burkholderiales	Oxalobacteraceae	Massilia	Massilia_flava
NODE_1829_length_34916_cov_15.468938	Bacteria	Gemmatimonadetes	Gemmatimonadetes	Gemmatimonadales	Gemmatimonadaceae	Gemmatirosa	Gemmatirosa_kalamazoonesis
NODE_1830_length_34912_cov_5.509580	Bacteria	Actinobacteria	Actinobacteria	Micrococcales	Cellulomonadaceae	Cellulomonas	Cellulomonas_sp._JZ18
NODE_1831_length_34908_cov_7.711799	Bacteria	Actinobacteria	Actinobacteria	Micromonosporales	Micromonosporaceae	Micromonospora	unassigned
NODE_1832_length_34904_cov_13.416118	Bacteria	Proteobacteria	Alphaproteobacteria	Sphingomonadales	Sphingomonadaceae	Sphingomonas	Sphingomonas_ginsengisoli_An_et_al._2013
NODE_1833_length_34897_cov_17.260647	Bacteria	Bacteroidetes	Chitinophagia	Chitinophagales	Chitinophagaceae	Niastella	Niastella_koreensis
NODE_1834_length_34892_cov_13.988618	Bacteria	Proteobacteria	Alphaproteobacteria	Rhizobiales	Rhizobiaceae	Rhizobium	Rhizobium_phaseoli
NODE_1835_length_34887_cov_29.816546	Bacteria	Proteobacteria	unassigned	unassigned	unassigned	unassigned	unassigned
NODE_1836_length_34877_cov_13.366381	Bacteria	Proteobacteria	Alphaproteobacteria	Sphingomonadales	Sphingomonadaceae	Sphingomonas	Sphingomonas_sp._FARSPH
NODE_1837_length_34872_cov_23.895724	Bacteria	Proteobacteria	Alphaproteobacteria	Sphingomonadales	Sphingomonadaceae	Sphingopyxis	Sphingopyxis_sp._PAMC25046
NODE_1838_length_34838_cov_3.829903	Bacteria	Proteobacteria	Alphaproteobacteria	Sphingomonadales	Sphingomonadaceae	Sphingobium	Sphingobium_sp._YG1
NODE_1839_length_34822_cov_8.669959	Bacteria	Proteobacteria	Gammaproteobacteria	Acidiferrobacterales	Acidiferrobacteraceae	Sulfurifustis	Sulfurifustis_variabilis
NODE_1840_length_34813_cov_8.749611	Bacteria	Actinobacteria	Actinobacteria	Streptomycetales	Streptomycetaceae	Streptomyces	Streptomyces_antimycoticus
NODE_1841_length_34808_cov_8.359849	Bacteria	Bacteroidetes	Flavobacteriia	Flavobacteriales	Flavobacteriaceae	Flavobacterium	Flavobacterium_sp._XS-5
NODE_1842_length_34802_cov_26.202749	Bacteria	Proteobacteria	Gammaproteobacteria	Xanthomonadales	Xanthomonadaceae	Lysobacter	Lysobacter_maris
NODE_1843_length_34802_cov_3.256664	Bacteria	Proteobacteria	Gammaproteobacteria	Pasteurellales	Pasteurellaceae	Aggregatibacter	Aggregatibacter_aphrophilus
NODE_1844_length_34780_cov_11.752458	Bacteria	Proteobacteria	Betaproteobacteria	Burkholderiales	Burkholderiaceae	Burkholderia	Burkholderia_ubonensis
NODE_1845_length_34766_cov_24.003865	Bacteria	Bacteroidetes	Chitinophagia	Chitinophagales	Chitinophagaceae	Chitinophaga	Chitinophaga_sp._MD30
NODE_1846_length_34751_cov_3.771932	Bacteria	Proteobacteria	Alphaproteobacteria	Sphingomonadales	Sphingomonadaceae	Sphingomonas	Sphingomonas_sp._AE3
NODE_1847_length_34712_cov_3.378846	Bacteria	Firmicutes	Clostridia	Clostridiales	Eubacteriaceae	Acetobacterium	Acetobacterium_sp._KB-1
NODE_1848_length_34707_cov_39.189176	Bacteria	Proteobacteria	Alphaproteobacteria	Sphingomonadales	Sphingomonadaceae	Sphingomonas	Sphingomonas_sp._AE3
NODE_1849_length_34697_cov_18.405833	Bacteria	Bacteroidetes	Chitinophagia	Chitinophagales	Chitinophagaceae	Paraflavitalea	Paraflavitalea_soli
NODE_1850_length_34665_cov_10.665596	Bacteria	Proteobacteria	Gammaproteobacteria	Pseudomonadales	Pseudomonadaceae	Pseudomonas	Pseudomonas_plecoglossicida
NODE_1851_length_34662_cov_38.228886	Bacteria	Proteobacteria	Gammaproteobacteria	Pseudomonadales	Pseudomonadaceae	Pseudomonas	Pseudomonas_stutzeri
NODE_1852_length_34660_cov_19.586673	Bacteria	Proteobacteria	Alphaproteobacteria	Sphingomonadales	Sphingomonadaceae	Sphingopyxis	Sphingopyxis_sp._PAMC25046
NODE_1853_length_34650_cov_16.087175	Bacteria	Proteobacteria	Alphaproteobacteria	Sphingomonadales	Erythrobacteraceae	Altererythrobacter	Altererythrobacter_sp._B11
NODE_1854_length_34639_cov_8.040851	Bacteria	Proteobacteria	Gammaproteobacteria	Enterobacterales	unassigned	unassigned	unassigned
NODE_1855_length_34626_cov_4.102094	Bacteria	Proteobacteria	Alphaproteobacteria	Caulobacterales	Caulobacteraceae	Caulobacter	Caulobacter_rhizosphaerae
NODE_1856_length_34611_cov_5.664465	Bacteria	Proteobacteria	Alphaproteobacteria	Sphingomonadales	Erythrobacteraceae	Altererythrobacter	Altererythrobacter_sp._ZODW24
NODE_1857_length_34583_cov_6.052314	Bacteria	Proteobacteria	Alphaproteobacteria	Rhizobiales	Bradyrhizobiaceae	Bradyrhizobium	Bradyrhizobium_erythrophlei
NODE_1858_length_34574_cov_11.549384	Bacteria	Proteobacteria	Alphaproteobacteria	Rhodospirillales	Rhodospirillaceae	Azospirillum	Azospirillum_brasilense
NODE_1859_length_34556_cov_3.768407	Bacteria	Proteobacteria	Alphaproteobacteria	Rhizobiales	unassigned	unassigned	unassigned
NODE_1860_length_34533_cov_21.049689	Bacteria	Proteobacteria	Alphaproteobacteria	Caulobacterales	Caulobacteraceae	Caulobacter	Caulobacter_sp._K31
NODE_1861_length_34532_cov_9.926205	Bacteria	Proteobacteria	Alphaproteobacteria	Sphingomonadales	Sphingomonadaceae	Sphingomonas	Sphingomonas_sp._Cra20
NODE_1862_length_34525_cov_3.636786	Bacteria	Proteobacteria	Alphaproteobacteria	Sphingomonadales	Sphingomonadaceae	Sphingopyxis	Sphingopyxis_macrogoltabida
NODE_1863_length_34520_cov_10.389530	Bacteria	Proteobacteria	Alphaproteobacteria	Rhizobiales	Bradyrhizobiaceae	Bradyrhizobium	unassigned
NODE_1864_length_34517_cov_34.741095	Bacteria	Proteobacteria	Alphaproteobacteria	Sphingomonadales	Sphingomonadaceae	Sphingomonas	Sphingomonas_sp._AE3
NODE_1865_length_34516_cov_9.057384	Bacteria	Proteobacteria	Alphaproteobacteria	Sphingomonadales	Sphingomonadaceae	Sphingopyxis	Sphingopyxis_sp._QXT-31
NODE_1866_length_34512_cov_4.960916	Bacteria	Proteobacteria	Alphaproteobacteria	Sphingomonadales	Sphingomonadaceae	Sphingopyxis	Sphingopyxis_lindanitolerans
NODE_1867_length_34512_cov_4.332229	Bacteria	Proteobacteria	Gammaproteobacteria	unassigned	unassigned	unassigned	unassigned
NODE_1868_length_34510_cov_10.206998	Bacteria	Bacteroidetes	Flavobacteriia	Flavobacteriales	Flavobacteriaceae	Flavobacterium	Flavobacterium_sp._XS-5
NODE_1869_length_34500_cov_5.113747	Bacteria	Bacteroidetes	Flavobacteriia	Flavobacteriales	Flavobacteriaceae	Chryseobacterium	Chryseobacterium_indoltheticum
NODE_1870_length_34480_cov_12.922341	Bacteria	Proteobacteria	Alphaproteobacteria	Sphingomonadales	Sphingomonadaceae	Novosphingobium	Novosphingobium_sp._Gsoil_351
NODE_1871_length_34470_cov_8.061854	Bacteria	Planctomycetes	unassigned	unassigned	unassigned	unassigned	Planctomycetes_bacterium_Pan241w
NODE_1872_length_34462_cov_6.969560	Bacteria	Acidobacteria	Vicinamibacteria	unassigned	Vicinamibacteraceae	Luteitalea	Luteitalea_pratensis
NODE_1873_length_34456_cov_7.648863	Bacteria	Proteobacteria	Deltaproteobacteria	Myxococcales	Polyangiaceae	Sorangium	Sorangium_cellulosum
NODE_1874_length_34445_cov_6.039946	Bacteria	Actinobacteria	Actinobacteria	Micrococcales	Micrococcaceae	Glutamicibacter	Glutamicibacter_nicotianae
NODE_1875_length_34439_cov_17.845981	Bacteria	Proteobacteria	Alphaproteobacteria	Sphingomonadales	Sphingomonadaceae	Sphingopyxis	Sphingopyxis_sp._PAMC25046
NODE_1876_length_34431_cov_10.560527	Bacteria	Bacteroidetes	Flavobacteriia	Flavobacteriales	Flavobacteriaceae	Flavobacterium	Flavobacterium_arcticum
NODE_1877_length_34430_cov_30.376453	Bacteria	Proteobacteria	Alphaproteobacteria	Caulobacterales	Caulobacteraceae	Brevundimonas	Brevundimonas_sp._M20
NODE_1878_length_34426_cov_6.750634	Bacteria	Proteobacteria	Deltaproteobacteria	Myxococcales	Polyangiaceae	Sorangium	Sorangium_cellulosum
NODE_1879_length_34413_cov_4.184619	Bacteria	Proteobacteria	Betaproteobacteria	Burkholderiales	Comamonadaceae	Acidovorax	Acidovorax_sp._T1
NODE_1880_length_34410_cov_10.659001	Bacteria	Proteobacteria	Betaproteobacteria	Burkholderiales	Burkholderiaceae	Burkholderia	unassigned
NODE_1881_length_34407_cov_9.251078	Bacteria	Proteobacteria	Gammaproteobacteria	Cellvibrionales	Cellvibrionaceae	Cellvibrio	Cellvibrio_sp._PSBB006
NODE_1882_length_34406_cov_23.058559	Bacteria	Proteobacteria	Alphaproteobacteria	Caulobacterales	Caulobacteraceae	Brevundimonas	Brevundimonas_sp._M20
NODE_1883_length_34405_cov_3.827435	Bacteria	Proteobacteria	Gammaproteobacteria	Enterobacterales	Hafniaceae	Edwardsiella	Edwardsiella_tarda
NODE_1884_length_34402_cov_42.303793	Bacteria	Proteobacteria	Alphaproteobacteria	Sphingomonadales	Sphingomonadaceae	Sphingomonas	Sphingomonas_ginsengisoli_An_et_al._2013
NODE_1885_length_34393_cov_20.826559	Bacteria	Proteobacteria	Betaproteobacteria	Burkholderiales	Comamonadaceae	Acidovorax	Acidovorax_sp._KKS102
NODE_1886_length_34378_cov_10.939642	Bacteria	Proteobacteria	Betaproteobacteria	Burkholderiales	Comamonadaceae	Acidovorax	Acidovorax_sp._KKS102
NODE_1887_length_34373_cov_37.227140	Bacteria	Proteobacteria	Gammaproteobacteria	Xanthomonadales	Xanthomonadaceae	Lysobacter	Lysobacter_enzymogenes
NODE_1888_length_34347_cov_14.481576	Bacteria	Proteobacteria	unassigned	unassigned	unassigned	unassigned	unassigned
NODE_1889_length_34330_cov_17.218486	Bacteria	Bacteroidetes	Flavobacteriia	Flavobacteriales	Flavobacteriaceae	unassigned	unassigned
NODE_1890_length_34329_cov_8.280660	Bacteria	Proteobacteria	Gammaproteobacteria	Xanthomonadales	Xanthomonadaceae	Stenotrophomonas	Stenotrophomonas_maltophilia
NODE_1891_length_34317_cov_13.413876	Bacteria	Proteobacteria	Alphaproteobacteria	Sphingomonadales	Sphingomonadaceae	Sphingomonas	Sphingomonas_ginsengisoli_An_et_al._2013
NODE_1892_length_34308_cov_14.226227	Bacteria	Gemmatimonadetes	Gemmatimonadetes	Gemmatimonadales	Gemmatimonadaceae	Gemmatirosa	Gemmatirosa_kalamazoonesis
NODE_1893_length_34305_cov_6.610653	Bacteria	Proteobacteria	Deltaproteobacteria	Myxococcales	Polyangiaceae	Sorangium	Sorangium_cellulosum
NODE_1894_length_34305_cov_6.009414	Bacteria	Bacteroidetes	Cytophagia	Cytophagales	Hymenobacteraceae	Pontibacter	Pontibacter_sp._BT214
NODE_1895_length_34301_cov_21.480147	Bacteria	Proteobacteria	Alphaproteobacteria	Sphingomonadales	Sphingomonadaceae	Sphingopyxis	Sphingopyxis_sp._PAMC25046
NODE_1896_length_34300_cov_13.552703	Bacteria	Proteobacteria	Gammaproteobacteria	Pseudomonadales	Pseudomonadaceae	Pseudomonas	Pseudomonas_alcaligenes
NODE_1897_length_34276_cov_5.896656	Bacteria	Proteobacteria	Gammaproteobacteria	Xanthomonadales	Xanthomonadaceae	Xanthomonas	unassigned
NODE_1898_length_34272_cov_17.222837	Bacteria	Proteobacteria	Betaproteobacteria	Burkholderiales	unassigned	Mitsuaria	Mitsuaria_sp._7
NODE_1899_length_34271_cov_12.755970	Bacteria	Proteobacteria	Betaproteobacteria	Burkholderiales	Burkholderiaceae	Paraburkholderia	Paraburkholderia_sp._SOS3
NODE_1900_length_34254_cov_5.448280	Bacteria	Actinobacteria	Actinobacteria	Streptomycetales	Streptomycetaceae	Streptomyces	Streptomyces_tsukubensis
NODE_1901_length_34250_cov_20.452842	Bacteria	Proteobacteria	Betaproteobacteria	Burkholderiales	Comamonadaceae	Acidovorax	Acidovorax_sp._KKS102
NODE_1902_length_34243_cov_9.514058	Bacteria	Proteobacteria	Alphaproteobacteria	Sphingomonadales	Sphingomonadaceae	Novosphingobium	Novosphingobium_sp._Gsoil_351
NODE_1903_length_34236_cov_14.648651	Bacteria	Proteobacteria	Gammaproteobacteria	unassigned	unassigned	unassigned	unassigned
NODE_1904_length_34227_cov_4.307226	Bacteria	Proteobacteria	Betaproteobacteria	Burkholderiales	Burkholderiaceae	Paraburkholderia	unassigned
NODE_1905_length_34205_cov_6.399548	Bacteria	Actinobacteria	Actinobacteria	Streptomycetales	Streptomycetaceae	Streptomyces	unassigned
NODE_1906_length_34197_cov_9.624729	Bacteria	Bacteroidetes	Flavobacteriia	Flavobacteriales	Flavobacteriaceae	Flavobacterium	Flavobacterium_sp._XS-5
NODE_1907_length_34180_cov_29.044482	Bacteria	Proteobacteria	Gammaproteobacteria	Cellvibrionales	Cellvibrionaceae	Cellvibrio	Cellvibrio_sp._PSBB006
NODE_1908_length_34177_cov_16.728887	Bacteria	Bacteroidetes	Sphingobacteriia	Sphingobacteriales	Sphingobacteriaceae	Sphingobacterium	Sphingobacterium_sp._dk4302
NODE_1909_length_34177_cov_9.678033	Bacteria	Proteobacteria	Alphaproteobacteria	Sphingomonadales	Sphingomonadaceae	Novosphingobium	Novosphingobium_sp._ABRDHK2
NODE_1910_length_34175_cov_16.841472	Bacteria	Proteobacteria	Alphaproteobacteria	Sphingomonadales	Sphingomonadaceae	Novosphingobium	Novosphingobium_sp._Gsoil_351
NODE_1911_length_34158_cov_136.765671	Bacteria	Proteobacteria	Alphaproteobacteria	Sphingomonadales	Sphingomonadaceae	Sphingobium	Sphingobium_sp._EP60837
NODE_1912_length_34146_cov_7.616912	Bacteria	Proteobacteria	Gammaproteobacteria	Pseudomonadales	Pseudomonadaceae	Pseudomonas	Pseudomonas_sp._s211(2017)
NODE_1913_length_34142_cov_31.259877	Bacteria	Proteobacteria	Alphaproteobacteria	Sphingomonadales	Sphingomonadaceae	Sphingomonas	Sphingomonas_sp._MM-1
NODE_1914_length_34129_cov_5.749339	Bacteria	Actinobacteria	Actinobacteria	Corynebacteriales	Mycobacteriaceae	Mycolicibacterium	Mycolicibacterium_boenickei
NODE_1915_length_34085_cov_3.730095	Bacteria	Proteobacteria	Alphaproteobacteria	Rhizobiales	Bradyrhizobiaceae	Bradyrhizobium	Bradyrhizobium_oligotrophicum
NODE_1916_length_34075_cov_4.165440	Bacteria	Proteobacteria	Alphaproteobacteria	Caulobacterales	Caulobacteraceae	Phenylobacterium	Phenylobacterium_zucineum
NODE_1917_length_34068_cov_6.197798	Bacteria	Proteobacteria	Deltaproteobacteria	Myxococcales	Polyangiaceae	Sorangium	Sorangium_cellulosum
NODE_1918_length_34063_cov_3.597073	Bacteria	Bacteroidetes	Sphingobacteriia	Sphingobacteriales	Sphingobacteriaceae	Pseudopedobacter	Pseudopedobacter_saltans
NODE_1919_length_34062_cov_4.492035	Bacteria	Actinobacteria	Actinobacteria	Streptomycetales	Streptomycetaceae	Streptomyces	Streptomyces_aureoverticillatus
NODE_1920_length_34043_cov_19.369078	Bacteria	Proteobacteria	Gammaproteobacteria	Cellvibrionales	Cellvibrionaceae	Cellvibrio	Cellvibrio_sp._PSBB006
NODE_1921_length_34034_cov_14.865567	Bacteria	Proteobacteria	Alphaproteobacteria	Rhizobiales	Methylobacteriaceae	Methylobacterium	Methylobacterium_durans
NODE_1922_length_34014_cov_8.448769	Bacteria	Actinobacteria	Actinobacteria	Streptomycetales	Streptomycetaceae	Streptomyces	unassigned
NODE_1923_length_34011_cov_6.476115	Bacteria	Proteobacteria	Gammaproteobacteria	Xanthomonadales	Xanthomonadaceae	Stenotrophomonas	Stenotrophomonas_acidaminiphila
NODE_1924_length_33974_cov_14.926347	Bacteria	Proteobacteria	Gammaproteobacteria	Cellvibrionales	Cellvibrionaceae	Cellvibrio	Cellvibrio_sp._PSBB006
NODE_1925_length_33971_cov_10.201996	Bacteria	Proteobacteria	Alphaproteobacteria	Sphingomonadales	Erythrobacteraceae	Porphyrobacter	Porphyrobacter_sp._CACIAM_03H1
NODE_1926_length_33966_cov_6.291966	Bacteria	Proteobacteria	Betaproteobacteria	Burkholderiales	Comamonadaceae	Variovorax	Variovorax_boronicumulans
NODE_1927_length_33963_cov_14.777965	Bacteria	Proteobacteria	Alphaproteobacteria	Rhizobiales	Phyllobacteriaceae	Mesorhizobium	Mesorhizobium_amorphae
NODE_1928_length_33945_cov_7.348933	Bacteria	Actinobacteria	Actinobacteria	Micrococcales	Microbacteriaceae	Microbacterium	Microbacterium_endophyticum
NODE_1929_length_33935_cov_3.728189	Bacteria	Proteobacteria	Alphaproteobacteria	Rhizobiales	Methylocystaceae	Terasakiella	Terasakiella_sp._SH-1
NODE_1930_length_33930_cov_7.023677	Bacteria	Actinobacteria	Actinobacteria	Streptomycetales	Streptomycetaceae	Streptomyces	unassigned
NODE_1931_length_33929_cov_8.294384	Bacteria	Kiritimatiellaeota	unassigned	unassigned	unassigned	unassigned	Kiritimatiellaeota_bacterium_S-5007
NODE_1932_length_33905_cov_10.738242	Bacteria	Proteobacteria	Alphaproteobacteria	Sphingomonadales	Erythrobacteraceae	Altererythrobacter	Altererythrobacter_sp._B11
NODE_1933_length_33885_cov_17.578316	Bacteria	Bacteroidetes	Sphingobacteriia	Sphingobacteriales	Sphingobacteriaceae	Mucilaginibacter	Mucilaginibacter_paludis
NODE_1934_length_33874_cov_11.618564	Bacteria	Proteobacteria	Betaproteobacteria	unassigned	unassigned	unassigned	Betaproteobacteria_bacterium_GR16-43
NODE_1935_length_33865_cov_3.690280	Bacteria	Proteobacteria	Gammaproteobacteria	unassigned	unassigned	unassigned	Bathymodiolus_septemdierum_thioautotrophic_gill_symbiont
NODE_1936_length_33864_cov_44.367215	Bacteria	Proteobacteria	Gammaproteobacteria	Xanthomonadales	Xanthomonadaceae	Lysobacter	Lysobacter_soli
NODE_1937_length_33858_cov_26.173524	Bacteria	Proteobacteria	Alphaproteobacteria	Sphingomonadales	Sphingomonadaceae	Sphingopyxis	Sphingopyxis_sp._PAMC25046
NODE_1938_length_33856_cov_8.041680	Bacteria	Bacteroidetes	Flavobacteriia	Flavobacteriales	Flavobacteriaceae	Myroides	Myroides_phaeus
NODE_1939_length_33853_cov_20.693488	Bacteria	Proteobacteria	Betaproteobacteria	Burkholderiales	Comamonadaceae	Acidovorax	Acidovorax_sp._KKS102
NODE_1940_length_33851_cov_23.150184	Bacteria	Proteobacteria	Alphaproteobacteria	Caulobacterales	Caulobacteraceae	Brevundimonas	Brevundimonas_sp._MF30-B
NODE_1941_length_33843_cov_22.183736	Bacteria	Proteobacteria	Alphaproteobacteria	Sphingomonadales	Sphingomonadaceae	Sphingopyxis	Sphingopyxis_sp._PAMC25046
NODE_1942_length_33833_cov_22.101441	Bacteria	Proteobacteria	Alphaproteobacteria	Caulobacterales	Caulobacteraceae	Brevundimonas	Brevundimonas_sp._MF30-B
NODE_1943_length_33803_cov_17.317766	Bacteria	Bacteroidetes	Sphingobacteriia	Sphingobacteriales	Sphingobacteriaceae	Mucilaginibacter	Mucilaginibacter_sp._PAMC_26640
NODE_1944_length_33803_cov_4.272431	Bacteria	Proteobacteria	Alphaproteobacteria	Sphingomonadales	Erythrobacteraceae	Altererythrobacter	Altererythrobacter_sp._TH136
NODE_1945_length_33795_cov_5.648297	Bacteria	Proteobacteria	Alphaproteobacteria	Rhizobiales	Phyllobacteriaceae	Mesorhizobium	Mesorhizobium_sp._M2A.F.Ca.ET.043.05.1.1
NODE_1946_length_33791_cov_3.298528	Bacteria	Proteobacteria	Gammaproteobacteria	unassigned	unassigned	unassigned	unassigned
NODE_1947_length_33790_cov_27.399365	Bacteria	Proteobacteria	Alphaproteobacteria	Caulobacterales	Caulobacteraceae	Brevundimonas	Brevundimonas_sp._M20
NODE_1948_length_33789_cov_8.445295	Bacteria	unassigned	unassigned	unassigned	unassigned	unassigned	unassigned
NODE_1949_length_33766_cov_26.930436	Bacteria	Proteobacteria	Betaproteobacteria	Burkholderiales	Comamonadaceae	Acidovorax	Acidovorax_sp._KKS102
NODE_1950_length_33766_cov_4.000356	Bacteria	Proteobacteria	Gammaproteobacteria	Aeromonadales	Aeromonadaceae	Aeromonas	unassigned
NODE_1951_length_33759_cov_6.253892	Bacteria	Proteobacteria	Deltaproteobacteria	Myxococcales	Sandaracinaceae	Sandaracinus	Sandaracinus_amylolyticus
NODE_1952_length_33753_cov_31.463838	Bacteria	Proteobacteria	Gammaproteobacteria	Xanthomonadales	Xanthomonadaceae	Arenimonas	Arenimonas_daejeonensis
NODE_1953_length_33744_cov_7.543528	Bacteria	Proteobacteria	Gammaproteobacteria	Pseudomonadales	Pseudomonadaceae	Pseudomonas	Pseudomonas_sp._DR_5-09
NODE_1954_length_33743_cov_13.266675	Bacteria	Proteobacteria	Gammaproteobacteria	Pseudomonadales	Pseudomonadaceae	Pseudomonas	Pseudomonas_sp._CC6-YY-74
NODE_1955_length_33697_cov_20.634919	Bacteria	Proteobacteria	Betaproteobacteria	Burkholderiales	Comamonadaceae	Acidovorax	Acidovorax_sp._KKS102
NODE_1956_length_33679_cov_12.615843	Bacteria	Proteobacteria	Gammaproteobacteria	Cellvibrionales	Cellvibrionaceae	Cellvibrio	Cellvibrio_sp._PSBB006
NODE_1957_length_33640_cov_5.743776	Bacteria	Bacteroidetes	Cytophagia	Cytophagales	Hymenobacteraceae	Pontibacter	Pontibacter_sp._BT214
NODE_1958_length_33635_cov_24.761987	Bacteria	Proteobacteria	Alphaproteobacteria	Sphingomonadales	Sphingomonadaceae	Sphingopyxis	Sphingopyxis_sp._EG6
NODE_1959_length_33630_cov_22.915272	Bacteria	Bacteroidetes	Chitinophagia	Chitinophagales	Chitinophagaceae	Pseudobacter	Pseudobacter_ginsenosidimutans
NODE_1960_length_33629_cov_7.645183	Bacteria	Proteobacteria	Alphaproteobacteria	Rhizobiales	Rhizobiaceae	Georhizobium	Georhizobium_profundi
NODE_1961_length_33626_cov_17.862797	Bacteria	Proteobacteria	Alphaproteobacteria	Sphingomonadales	Erythrobacteraceae	Altererythrobacter	Altererythrobacter_atlanticus
NODE_1962_length_33586_cov_8.164751	Bacteria	Bacteroidetes	Flavobacteriia	Flavobacteriales	Flavobacteriaceae	Antarcticibacterium	Antarcticibacterium_flavum
NODE_1963_length_33578_cov_15.982556	Bacteria	Proteobacteria	Alphaproteobacteria	Sphingomonadales	Sphingomonadaceae	Sphingomonas	Sphingomonas_indica
NODE_1964_length_33578_cov_14.089728	Bacteria	Proteobacteria	Alphaproteobacteria	Sphingomonadales	Erythrobacteraceae	Porphyrobacter	Porphyrobacter_sp._YT40
NODE_1965_length_33569_cov_19.736839	Bacteria	Proteobacteria	Alphaproteobacteria	Sphingomonadales	Sphingomonadaceae	Sphingopyxis	Sphingopyxis_lindanitolerans
NODE_1966_length_33567_cov_41.657225	Bacteria	Actinobacteria	Actinobacteria	Streptomycetales	Streptomycetaceae	Streptomyces	Streptomyces_qaidamensis
NODE_1967_length_33564_cov_13.433259	Bacteria	Bacteroidetes	Flavobacteriia	Flavobacteriales	Flavobacteriaceae	Antarcticibacterium	Antarcticibacterium_flavum
NODE_1968_length_33561_cov_6.667085	Bacteria	Proteobacteria	Gammaproteobacteria	Chromatiales	Chromatiaceae	unassigned	Chromatiaceae_bacterium_2141T.STBD.0c.01a
NODE_1969_length_33560_cov_41.118974	Bacteria	Actinobacteria	Actinobacteria	Propionibacteriales	Nocardioidaceae	Nocardioides	Nocardioides_euryhalodurans
NODE_1970_length_33547_cov_3.266802	Bacteria	Proteobacteria	Gammaproteobacteria	Pseudomonadales	Pseudomonadaceae	Pseudomonas	Pseudomonas_mendocina
NODE_1971_length_33514_cov_15.310100	Bacteria	Actinobacteria	Actinobacteria	Corynebacteriales	Gordoniaceae	Gordonia	Gordonia_bronchialis
NODE_1972_length_33510_cov_18.266918	Bacteria	Proteobacteria	Alphaproteobacteria	Sphingomonadales	Sphingomonadaceae	Sphingomonas	unassigned
NODE_1973_length_33506_cov_14.628012	Bacteria	Actinobacteria	Actinobacteria	Micrococcales	Micrococcaceae	Pseudarthrobacter	Pseudarthrobacter_sp._YJ56
NODE_1974_length_33498_cov_10.982305	Bacteria	Proteobacteria	Gammaproteobacteria	Xanthomonadales	Xanthomonadaceae	Lysobacter	Lysobacter_soli
NODE_1975_length_33478_cov_4.127475	Bacteria	Proteobacteria	Alphaproteobacteria	Sphingomonadales	Sphingomonadaceae	Sphingobium	Sphingobium_hydrophobicum
NODE_1976_length_33475_cov_7.008389	Bacteria	Proteobacteria	Gammaproteobacteria	Cellvibrionales	Cellvibrionaceae	Cellvibrio	Cellvibrio_sp._PSBB006
NODE_1977_length_33466_cov_17.348938	Bacteria	Proteobacteria	Alphaproteobacteria	Sphingomonadales	Sphingomonadaceae	Sphingopyxis	Sphingopyxis_sp._PAMC25046
NODE_1978_length_33465_cov_13.932626	Bacteria	Bacteroidetes	Chitinophagia	Chitinophagales	Chitinophagaceae	Arachidicoccus	Arachidicoccus_sp._BS20
NODE_1979_length_33447_cov_6.279087	Bacteria	Actinobacteria	Actinobacteria	Micrococcales	Micrococcaceae	Arthrobacter	Arthrobacter_sp._FB24
NODE_1980_length_33441_cov_89.627887	Bacteria	Candidatus_Saccharibacteria	unassigned	unassigned	unassigned	unassigned	unassigned
NODE_1981_length_33436_cov_12.480997	Bacteria	Proteobacteria	Alphaproteobacteria	Sphingomonadales	Sphingomonadaceae	Novosphingobium	Novosphingobium_aromaticivorans
NODE_1982_length_33426_cov_34.944880	Bacteria	Proteobacteria	Gammaproteobacteria	Xanthomonadales	Xanthomonadaceae	Lysobacter	Lysobacter_maris
NODE_1983_length_33415_cov_4.633239	Bacteria	Proteobacteria	Betaproteobacteria	Nitrosomonadales	Nitrosomonadaceae	Nitrosospira	Nitrosospira_lacus
NODE_1984_length_33393_cov_3.812158	Bacteria	Proteobacteria	Alphaproteobacteria	Rhizobiales	Phyllobacteriaceae	Mesorhizobium	unassigned
NODE_1985_length_33384_cov_8.425086	Bacteria	Actinobacteria	Actinobacteria	Micrococcales	Microbacteriaceae	Microbacterium	Microbacterium_sp._BH-3-3-3
NODE_1986_length_33382_cov_6.150137	Bacteria	Proteobacteria	Betaproteobacteria	Burkholderiales	Burkholderiaceae	Cupriavidus	Cupriavidus_taiwanensis
NODE_1987_length_33377_cov_10.702867	Bacteria	Bacteroidetes	Flavobacteriia	Flavobacteriales	Flavobacteriaceae	Polaribacter	Polaribacter_sp._MED152
NODE_1988_length_33370_cov_5.806889	Bacteria	Candidatus_Saccharibacteria	unassigned	unassigned	unassigned	Candidatus_Saccharimonas	Candidatus_Saccharimonas_aalborgensis
NODE_1989_length_33355_cov_4.237551	Bacteria	Proteobacteria	Alphaproteobacteria	Sphingomonadales	Sphingomonadaceae	Sphingobium	Sphingobium_sp._EP60837
NODE_1990_length_33354_cov_14.266065	Bacteria	Actinobacteria	Actinobacteria	unassigned	unassigned	unassigned	unassigned
NODE_1991_length_33343_cov_11.666737	Bacteria	Proteobacteria	Gammaproteobacteria	Pseudomonadales	Pseudomonadaceae	Pseudomonas	Pseudomonas_sp._s211(2017)
NODE_1992_length_33338_cov_6.354614	Bacteria	Proteobacteria	Deltaproteobacteria	Myxococcales	Sandaracinaceae	Sandaracinus	Sandaracinus_amylolyticus
NODE_1993_length_33331_cov_13.166406	Bacteria	Proteobacteria	Alphaproteobacteria	unassigned	unassigned	unassigned	unassigned
NODE_1994_length_33292_cov_18.941343	Bacteria	unassigned	unassigned	unassigned	unassigned	unassigned	unassigned
NODE_1995_length_33280_cov_31.778940	Bacteria	Proteobacteria	Gammaproteobacteria	Cellvibrionales	Cellvibrionaceae	Cellvibrio	Cellvibrio_sp._PSBB006
NODE_1996_length_33275_cov_41.992253	Bacteria	Proteobacteria	Alphaproteobacteria	Sphingomonadales	Sphingomonadaceae	Sphingomonas	Sphingomonas_sp._AE3
NODE_1997_length_33267_cov_8.063254	Bacteria	Proteobacteria	Alphaproteobacteria	Sphingomonadales	Sphingomonadaceae	Sphingomonas	Sphingomonas_ginsengisoli_An_et_al._2013
NODE_1998_length_33265_cov_17.815926	Bacteria	Bacteroidetes	Chitinophagia	Chitinophagales	Chitinophagaceae	Chitinophaga	Chitinophaga_sp._XS-30
NODE_1999_length_33257_cov_8.712649	Bacteria	Proteobacteria	Alphaproteobacteria	Sphingomonadales	Sphingomonadaceae	Sphingomonas	Sphingomonas_sp._IC081
[truncated: 24,859 more rows]
