# Supplementary material for: Disentangling the genetic basis of rhizosphere microbiome assembly in tomato
Source: Nat Commun. 2022 Jun 16;13:3228. doi: 10.1038/s41467-022-30849-9 (PMC9203511; doi:10.1038/s41467-022-30849-9)
Supplement: Supplementary file 15 — Supplementary Data 12 [file 41467_2022_30849_MOESM15_ESM.xlsx]

## Sheet: Info
QTL_ID	Left	Right	size (Mbps)	allele	genus	No.of combined QTLs	Type	Remarks
QTL1	87.36	90.49	3.13	wild	Cellvibrio	3	contig
QTL5	61.54	63.38	1.84	wild	Sphingopyxis	6	contig
QTL6.1	33.99	40.3	6.31	modern	Streptomyces	6	contig/16S	16S has a different peak position but locus overlaps with the contif QTLs
QTL9.1	62.03	63.32	1.29	wild/modern	Cellvibrio/Sphingopyxis	4/4	contig/16S	Broad QTL, most specifi locus was used to get candidate genes, both Cellvibrio and Sphingopyxis map here with opposite effects.
QTL11	53.06	53.89	0.83	modern	Streptomyces/Devosia	2/1	contig/16S
		Average	2.68

## Sheet: QTL1
Gene.stable.ID	Transcript.stable.ID	Gene.description	Chromosome.scaffold.name	Gene.start..bp.	Gene.end..bp.	GO.term.name	GO.term.definition	Plant.Reactome.Pathway.ID	X1	X2	Heinz_bud_rep1	Heinz_bud_rep2	Heinz_flower_rep1	Heinz_flower_rep2	Heinz_leaf_rep1	Heinz_leaf_rep2	Heinz_root_rep1	Heinz_root_rep2	Heinz_1cm_fruit_rep1	Heinz_1cm_fruit_rep2	Heinz_2cm_fruit_rep1	Heinz_2cm_fruit_rep2	Heinz_3cm_fruit_rep1	Heinz_3cm_fruit_rep2	Heinz_MG_fruit_rep1	Heinz_MG_fruit_rep2	Heinz_B_fruit_rep1	Heinz_B_fruit_rep2	Heinz_B.10_fruit_rep1	Heinz_B.10_fruit_rep2	Pimp_IG_fruit_rep1	Pimp_IG_fruit_rep2	Pimp_B_fruit_rep1	Pimp_B_fruit_rep2	Pimp_B.5_fruit_rep1	Pimp_B.5_fruit_rep2	Pimp_leaf_rep1	Pimp_leaf_rep2	X31	tomato	potato	arabidopsis	grape	rice	insweep	insweep9	insweep10
Solyc01g096400.3	Solyc01g096400.3.1		1	87376122	87383040				Solyc01g096400	Unknown Protein (AHRD V1)	1.86	1.19	1.55	2.23	12.32	14.5	1.74	1.05	1.37	2.12	1.08	1.2	1.4	0.81	1.43	1.4	0.82	0.2	0.93	1.24	12.65	19.31	17.53	14.26	12.92	11.51	21.98	16.6	ORTHOMCL14437	1	1	0	1	0	TRUE	FALSE	TRUE
Solyc01g096410.3	Solyc01g096410.3.1	PIP5K6 [Source:Projected from Arabidopsis thaliana (AT3G07960) UniProtKB/TrEMBL;Acc:A0A384KKN2]	1	87384208	87389018	ATP binding	Interacting selectively and non-covalently with ATP, adenosine 5'-triphosphate, a universally important coenzyme and enzyme regulator.		Solyc01g096410	Phosphatidylinositol-4-phosphate 5-kinase family protein (AHRD V1 ***- D7L735_ARALY); contains Interpro domain(s) IPR017163 Phosphatidylinositol-4-phosphate 5-kinase, plant	6.93	4.78	4.99	5.8	2.4	2.44	0.67	1.08	3.17	3.21	3.05	3.12	0.83	0.68	0.27	0.22	0	0	0.03	0	0.05	0.06	0.06	0.04	0	0.09	0.87	1.41	ORTHOMCL120	9	9	9	5	8	TRUE	FALSE	TRUE
Solyc01g096410.3	Solyc01g096410.3.1	PIP5K6 [Source:Projected from Arabidopsis thaliana (AT3G07960) UniProtKB/TrEMBL;Acc:A0A384KKN2]	1	87384208	87389018	1-phosphatidylinositol-4-phosphate 5-kinase activity	Catalysis of the reaction: 1-phosphatidyl-1D-myo-inositol 4-phosphate + ATP = 1-phosphatidyl-1D-myo-inositol 4,5-bisphosphate + ADP + 2 H(+).		Solyc01g096410	Phosphatidylinositol-4-phosphate 5-kinase family protein (AHRD V1 ***- D7L735_ARALY); contains Interpro domain(s) IPR017163 Phosphatidylinositol-4-phosphate 5-kinase, plant	6.93	4.78	4.99	5.8	2.4	2.44	0.67	1.08	3.17	3.21	3.05	3.12	0.83	0.68	0.27	0.22	0	0	0.03	0	0.05	0.06	0.06	0.04	0	0.09	0.87	1.41	ORTHOMCL120	9	9	9	5	8	TRUE	FALSE	TRUE
Solyc01g096410.3	Solyc01g096410.3.1	PIP5K6 [Source:Projected from Arabidopsis thaliana (AT3G07960) UniProtKB/TrEMBL;Acc:A0A384KKN2]	1	87384208	87389018	phosphatidylinositol phosphate kinase activity	Catalysis of the reaction: ATP + a phosphatidylinositol phosphate = ADP + a phosphatidylinositol bisphosphate.		Solyc01g096410	Phosphatidylinositol-4-phosphate 5-kinase family protein (AHRD V1 ***- D7L735_ARALY); contains Interpro domain(s) IPR017163 Phosphatidylinositol-4-phosphate 5-kinase, plant	6.93	4.78	4.99	5.8	2.4	2.44	0.67	1.08	3.17	3.21	3.05	3.12	0.83	0.68	0.27	0.22	0	0	0.03	0	0.05	0.06	0.06	0.04	0	0.09	0.87	1.41	ORTHOMCL120	9	9	9	5	8	TRUE	FALSE	TRUE
Solyc01g096410.3	Solyc01g096410.3.1	PIP5K6 [Source:Projected from Arabidopsis thaliana (AT3G07960) UniProtKB/TrEMBL;Acc:A0A384KKN2]	1	87384208	87389018	phosphatidylinositol metabolic process	The chemical reactions and pathways involving phosphatidylinositol, any glycophospholipid in which a sn-glycerol 3-phosphate residue is esterified to the 1-hydroxyl group of 1D-myo-inositol.		Solyc01g096410	Phosphatidylinositol-4-phosphate 5-kinase family protein (AHRD V1 ***- D7L735_ARALY); contains Interpro domain(s) IPR017163 Phosphatidylinositol-4-phosphate 5-kinase, plant	6.93	4.78	4.99	5.8	2.4	2.44	0.67	1.08	3.17	3.21	3.05	3.12	0.83	0.68	0.27	0.22	0	0	0.03	0	0.05	0.06	0.06	0.04	0	0.09	0.87	1.41	ORTHOMCL120	9	9	9	5	8	TRUE	FALSE	TRUE
Solyc01g096420.3	Solyc01g096420.3.1		1	87398321	87399421	cytosol	The part of the cytoplasm that does not contain organelles but which does contain other particulate matter, such as protein complexes.		Solyc01g096420	Predicted NADPH-dependent FMN reductase (AHRD V1 ***- Q0W0S0_UNCMA); contains Interpro domain(s) IPR005025 NADPH-dependent FMN reductase	5.4	5.79	5.01	7.88	7.27	8.58	55.43	57.08	28.43	28.23	16.44	11.95	5.13	6.43	10.14	10.3	0.09	0.38	0.3	0.08	2.49	2.16	1.04	1.32	0.1	0.11	12.84	7.1	ORTHOMCL1783	2	2	1	2	2	TRUE	FALSE	TRUE
Solyc01g096420.3	Solyc01g096420.3.1		1	87398321	87399421	oxidoreductase activity	Catalysis of an oxidation-reduction (redox) reaction, a reversible chemical reaction in which the oxidation state of an atom or atoms within a molecule is altered. One substrate acts as a hydrogen or electron donor and becomes oxidized, while the other acts as hydrogen or electron acceptor and becomes reduced.		Solyc01g096420	Predicted NADPH-dependent FMN reductase (AHRD V1 ***- Q0W0S0_UNCMA); contains Interpro domain(s) IPR005025 NADPH-dependent FMN reductase	5.4	5.79	5.01	7.88	7.27	8.58	55.43	57.08	28.43	28.23	16.44	11.95	5.13	6.43	10.14	10.3	0.09	0.38	0.3	0.08	2.49	2.16	1.04	1.32	0.1	0.11	12.84	7.1	ORTHOMCL1783	2	2	1	2	2	TRUE	FALSE	TRUE
Solyc01g096420.3	Solyc01g096420.3.1		1	87398321	87399421	FMN binding	Interacting selectively and non-covalently with flavin mono nucleotide. Flavin mono nucleotide (FMN) is the coenzyme or the prosthetic group of various flavoprotein oxidoreductase enzymes.		Solyc01g096420	Predicted NADPH-dependent FMN reductase (AHRD V1 ***- Q0W0S0_UNCMA); contains Interpro domain(s) IPR005025 NADPH-dependent FMN reductase	5.4	5.79	5.01	7.88	7.27	8.58	55.43	57.08	28.43	28.23	16.44	11.95	5.13	6.43	10.14	10.3	0.09	0.38	0.3	0.08	2.49	2.16	1.04	1.32	0.1	0.11	12.84	7.1	ORTHOMCL1783	2	2	1	2	2	TRUE	FALSE	TRUE
Solyc01g096420.3	Solyc01g096420.3.1		1	87398321	87399421	FMN reductase (NADPH) activity	Catalysis of the reaction: FMNH2 + NADP+ = FMN + NADPH + 2 H+.		Solyc01g096420	Predicted NADPH-dependent FMN reductase (AHRD V1 ***- Q0W0S0_UNCMA); contains Interpro domain(s) IPR005025 NADPH-dependent FMN reductase	5.4	5.79	5.01	7.88	7.27	8.58	55.43	57.08	28.43	28.23	16.44	11.95	5.13	6.43	10.14	10.3	0.09	0.38	0.3	0.08	2.49	2.16	1.04	1.32	0.1	0.11	12.84	7.1	ORTHOMCL1783	2	2	1	2	2	TRUE	FALSE	TRUE
Solyc01g096430.3	Solyc01g096430.3.1		1	87400194	87400552				Solyc01g096430	Predicted NADPH-dependent FMN reductase (AHRD V1 ***- Q0W0S0_UNCMA); contains Interpro domain(s) IPR005025 NADPH-dependent FMN reductase	24.39	24.7	13.04	10.6	13.82	14.92	60.89	58.95	56.44	52.99	40.19	32.6	40.84	40.06	29.43	32.56	8.38	7.67	5.28	6.99	52.91	48.8	31.21	29.41	12.45	11.33	16.89	14.02	ORTHOMCL1783	2	2	1	2	2	TRUE	FALSE	TRUE
Solyc01g096435.1	Solyc01g096435.1.1		1	87400601	87402454	oxidoreductase activity	Catalysis of an oxidation-reduction (redox) reaction, a reversible chemical reaction in which the oxidation state of an atom or atoms within a molecule is altered. One substrate acts as a hydrogen or electron donor and becomes oxidized, while the other acts as hydrogen or electron acceptor and becomes reduced.																																						FALSE	FALSE	FALSE
Solyc01g096440.3	Solyc01g096440.3.1		1	87404357	87406271	protein binding	Interacting selectively and non-covalently with any protein or protein complex (a complex of two or more proteins that may include other nonprotein molecules).		Solyc01g096440	Pentatricopeptide repeat-containing protein (AHRD V1 ***- D7L041_ARALY); contains Interpro domain(s) IPR002885 Pentatricopeptide repeat	0.9	0.5	0.43	0.15	0.6	0.99	0.88	1.22	2.04	1.78	0.76	1.02	1.45	1.04	1.01	1.09	0.4	0.6	0.65	0.83	1.52	1.96	1.29	0.78	1.13	0.43	0.46	0.71	ORTHOMCL6404	1	1	0	2	1	TRUE	FALSE	TRUE
Solyc01g096450.3	Solyc01g096450.3.1		1	87419111	87422329	aspartic-type endopeptidase activity	Catalysis of the hydrolysis of internal, alpha-peptide bonds in a polypeptide chain by a mechanism in which a water molecule bound by the side chains of aspartic residues at the active center acts as a nucleophile.		Solyc01g096450	Aspartic proteinase nepenthesin-1 (AHRD V1 **-- B6TDX6_MAIZE); contains Interpro domain(s) IPR001461 Peptidase A1	109.27	98.27	30.38	31.32	37.1	36.15	189.56	187.05	458.01	455.04	369.18	317.57	97.05	94	5.01	5.94	0.61	0.85	0.71	0.65	8.64	7.53	0.74	2.43	0.16	0.49	55.65	80.65	ORTHOMCL4863	1	1	2	1	1	TRUE	FALSE	TRUE
Solyc01g096450.3	Solyc01g096450.3.1		1	87419111	87422329	proteolysis	The hydrolysis of proteins into smaller polypeptides and/or amino acids by cleavage of their peptide bonds.		Solyc01g096450	Aspartic proteinase nepenthesin-1 (AHRD V1 **-- B6TDX6_MAIZE); contains Interpro domain(s) IPR001461 Peptidase A1	109.27	98.27	30.38	31.32	37.1	36.15	189.56	187.05	458.01	455.04	369.18	317.57	97.05	94	5.01	5.94	0.61	0.85	0.71	0.65	8.64	7.53	0.74	2.43	0.16	0.49	55.65	80.65	ORTHOMCL4863	1	1	2	1	1	TRUE	FALSE	TRUE
Solyc01g096460.2	Solyc01g096460.2.1		1	87423734	87425027	nucleus	A membrane-bounded organelle of eukaryotic cells in which chromosomes are housed and replicated. In most cells, the nucleus contains all of the cell's chromosomes except the organellar chromosomes, and is the site of RNA synthesis and processing. In some species, or in specialized cell types, RNA metabolism or DNA replication may be absent.		Solyc01g096460	U-box domain-containing protein 4 (AHRD V1 **-- PUB4_ARATH); contains Interpro domain(s) IPR011989 Armadillo-like helical	11.02	9.38	14.96	16.97	9.79	9.21	34.68	36.13	7.31	6.67	7.93	6.61	14	12.56	12.3	11.32	14.53	13.79	8.8	9.45	19.06	19.27	18.73	21.65	22.87	26.55	5.34	5.93	ORTHOMCL10869	1	1	1	1	1	TRUE	FALSE	TRUE
Solyc01g096460.2	Solyc01g096460.2.1		1	87423734	87425027	cytoplasm	All of the contents of a cell excluding the plasma membrane and nucleus, but including other subcellular structures.		Solyc01g096460	U-box domain-containing protein 4 (AHRD V1 **-- PUB4_ARATH); contains Interpro domain(s) IPR011989 Armadillo-like helical	11.02	9.38	14.96	16.97	9.79	9.21	34.68	36.13	7.31	6.67	7.93	6.61	14	12.56	12.3	11.32	14.53	13.79	8.8	9.45	19.06	19.27	18.73	21.65	22.87	26.55	5.34	5.93	ORTHOMCL10869	1	1	1	1	1	TRUE	FALSE	TRUE
Solyc01g096460.2	Solyc01g096460.2.1		1	87423734	87425027	protein binding	Interacting selectively and non-covalently with any protein or protein complex (a complex of two or more proteins that may include other nonprotein molecules).		Solyc01g096460	U-box domain-containing protein 4 (AHRD V1 **-- PUB4_ARATH); contains Interpro domain(s) IPR011989 Armadillo-like helical	11.02	9.38	14.96	16.97	9.79	9.21	34.68	36.13	7.31	6.67	7.93	6.61	14	12.56	12.3	11.32	14.53	13.79	8.8	9.45	19.06	19.27	18.73	21.65	22.87	26.55	5.34	5.93	ORTHOMCL10869	1	1	1	1	1	TRUE	FALSE	TRUE
Solyc01g096470.3	Solyc01g096470.3.1		1	87432420	87434885	nucleus	A membrane-bounded organelle of eukaryotic cells in which chromosomes are housed and replicated. In most cells, the nucleus contains all of the cell's chromosomes except the organellar chromosomes, and is the site of RNA synthesis and processing. In some species, or in specialized cell types, RNA metabolism or DNA replication may be absent.		Solyc01g096470	Transcription factor (AHRD V1 *--* D7LUT4_ARALY)	40.64	40.93	74.29	72.94	15.88	16.04	43.89	39.91	20.84	19.76	21.28	19.97	22.26	20.74	15.12	15.91	12.71	13.68	2.6	2.02	12.66	10.17	3.92	3.6	3.17	3.81	18.33	11.9	ORTHOMCL4864	1	1	1	2	1	TRUE	FALSE	TRUE
Solyc01g096470.3	Solyc01g096470.3.1		1	87432420	87434885	sequence-specific DNA binding	Interacting selectively and non-covalently with DNA of a specific nucleotide composition, e.g. GC-rich DNA binding, or with a specific sequence motif or type of DNA e.g. promotor binding or rDNA binding.		Solyc01g096470	Transcription factor (AHRD V1 *--* D7LUT4_ARALY)	40.64	40.93	74.29	72.94	15.88	16.04	43.89	39.91	20.84	19.76	21.28	19.97	22.26	20.74	15.12	15.91	12.71	13.68	2.6	2.02	12.66	10.17	3.92	3.6	3.17	3.81	18.33	11.9	ORTHOMCL4864	1	1	1	2	1	TRUE	FALSE	TRUE
Solyc01g096470.3	Solyc01g096470.3.1		1	87432420	87434885	GO_0044212	Go 0044212		Solyc01g096470	Transcription factor (AHRD V1 *--* D7LUT4_ARALY)	40.64	40.93	74.29	72.94	15.88	16.04	43.89	39.91	20.84	19.76	21.28	19.97	22.26	20.74	15.12	15.91	12.71	13.68	2.6	2.02	12.66	10.17	3.92	3.6	3.17	3.81	18.33	11.9	ORTHOMCL4864	1	1	1	2	1	TRUE	FALSE	TRUE
Solyc01g096475.1	Solyc01g096475.1.1	Thioredoxin-like protein CITRX, chloroplastic [Source:UniProtKB/Swiss-Prot;Acc:Q9LKW0]	1	87435477	87438867	regulation of defense response	Any process that modulates the frequency, rate or extent of a defense response.																																						FALSE	FALSE	FALSE
Solyc01g096475.1	Solyc01g096475.1.1	Thioredoxin-like protein CITRX, chloroplastic [Source:UniProtKB/Swiss-Prot;Acc:Q9LKW0]	1	87435477	87438867	protein disulfide oxidoreductase activity	Catalysis of the reaction: a protein with reduced sulfide groups = a protein with oxidized disulfide bonds.																																						FALSE	FALSE	FALSE
Solyc01g096475.1	Solyc01g096475.1.1	Thioredoxin-like protein CITRX, chloroplastic [Source:UniProtKB/Swiss-Prot;Acc:Q9LKW0]	1	87435477	87438867	cell redox homeostasis	Any process that maintains the redox environment of a cell or compartment within a cell.																																						FALSE	FALSE	FALSE
Solyc01g096475.1	Solyc01g096475.1.1	Thioredoxin-like protein CITRX, chloroplastic [Source:UniProtKB/Swiss-Prot;Acc:Q9LKW0]	1	87435477	87438867	chloroplast	A chlorophyll-containing plastid with thylakoids organized into grana and frets, or stroma thylakoids, and embedded in a stroma.																																						FALSE	FALSE	FALSE
Solyc01g096475.1	Solyc01g096475.1.1	Thioredoxin-like protein CITRX, chloroplastic [Source:UniProtKB/Swiss-Prot;Acc:Q9LKW0]	1	87435477	87438867	defense response	Reactions, triggered in response to the presence of a foreign body or the occurrence of an injury, which result in restriction of damage to the organism attacked or prevention/recovery from the infection caused by the attack.																																						FALSE	FALSE	FALSE
Solyc01g096475.1	Solyc01g096475.1.1	Thioredoxin-like protein CITRX, chloroplastic [Source:UniProtKB/Swiss-Prot;Acc:Q9LKW0]	1	87435477	87438867	glycerol ether metabolic process	The chemical reactions and pathways involving glycerol ethers, any anhydride formed between two organic hydroxy compounds, one of which is glycerol.																																						FALSE	FALSE	FALSE
Solyc01g096475.1	Solyc01g096475.1.1	Thioredoxin-like protein CITRX, chloroplastic [Source:UniProtKB/Swiss-Prot;Acc:Q9LKW0]	1	87435477	87438867	thylakoid	A membranous cellular structure that bears the photosynthetic pigments in plants, algae, and cyanobacteria. In cyanobacteria thylakoids are of various shapes and are attached to, or continuous with, the plasma membrane. In eukaryotes they are flattened, membrane-bounded disk-like structures located in the chloroplasts; in the chloroplasts of higher plants the thylakoids form dense stacks called g…																																						FALSE	FALSE	FALSE
Solyc01g096475.1	Solyc01g096475.1.1	Thioredoxin-like protein CITRX, chloroplastic [Source:UniProtKB/Swiss-Prot;Acc:Q9LKW0]	1	87435477	87438867	protein-disulfide reductase activity	Catalysis of the reaction: protein-dithiol + NAD(P)+ = protein-disulfide + NAD(P)H + H+.																																						FALSE	FALSE	FALSE
Solyc01g096475.1	Solyc01g096475.1.1	Thioredoxin-like protein CITRX, chloroplastic [Source:UniProtKB/Swiss-Prot;Acc:Q9LKW0]	1	87435477	87438867	negative regulation of plant-type hypersensitive response	Any process that stops, prevents, or reduces the frequency, rate or extent of the hypersensitive response in a plant.																																						FALSE	FALSE	FALSE
Solyc01g096475.1	Solyc01g096475.1.1	Thioredoxin-like protein CITRX, chloroplastic [Source:UniProtKB/Swiss-Prot;Acc:Q9LKW0]	1	87435477	87438867	plastid organization	A process that is carried out at the cellular level which results in the assembly, arrangement of constituent parts, or disassembly of a plastid.																																						FALSE	FALSE	FALSE
Solyc01g096475.1	Solyc01g096475.1.1	Thioredoxin-like protein CITRX, chloroplastic [Source:UniProtKB/Swiss-Prot;Acc:Q9LKW0]	1	87435477	87438867	cell death	Any biological process that results in permanent cessation of all vital functions of a cell. A cell should be considered dead when any one of the following molecular or morphological criteria is met: (1) the cell has lost the integrity of its plasma membrane; (2) the cell, including its nucleus, has undergone complete fragmentation into discrete bodies (frequently referred to as apoptotic bodies)…																																						FALSE	FALSE	FALSE
Solyc01g096475.1	Solyc01g096475.1.1	Thioredoxin-like protein CITRX, chloroplastic [Source:UniProtKB/Swiss-Prot;Acc:Q9LKW0]	1	87435477	87438867	nucleoid	The region of a virus, bacterial cell, mitochondrion or chloroplast to which the nucleic acid is confined.																																						FALSE	FALSE	FALSE
Solyc01g096475.1	Solyc01g096475.1.1	Thioredoxin-like protein CITRX, chloroplastic [Source:UniProtKB/Swiss-Prot;Acc:Q9LKW0]	1	87435477	87438867	oxidoreductase activity	Catalysis of an oxidation-reduction (redox) reaction, a reversible chemical reaction in which the oxidation state of an atom or atoms within a molecule is altered. One substrate acts as a hydrogen or electron donor and becomes oxidized, while the other acts as hydrogen or electron acceptor and becomes reduced.																																						FALSE	FALSE	FALSE
Solyc01g096475.1	Solyc01g096475.1.1	Thioredoxin-like protein CITRX, chloroplastic [Source:UniProtKB/Swiss-Prot;Acc:Q9LKW0]	1	87435477	87438867	oxidation-reduction process	A metabolic process that results in the removal or addition of one or more electrons to or from a substance, with or without the concomitant removal or addition of a proton or protons.																																						FALSE	FALSE	FALSE
Solyc01g096475.1	Solyc01g096475.1.1	Thioredoxin-like protein CITRX, chloroplastic [Source:UniProtKB/Swiss-Prot;Acc:Q9LKW0]	1	87435477	87438867	plastid	Any member of a family of organelles found in the cytoplasm of plants and some protists, which are membrane-bounded and contain DNA. Plant plastids develop from a common type, the proplastid.																																						FALSE	FALSE	FALSE
Solyc01g096475.1	Solyc01g096475.1.1	Thioredoxin-like protein CITRX, chloroplastic [Source:UniProtKB/Swiss-Prot;Acc:Q9LKW0]	1	87435477	87438867	cytoplasm	All of the contents of a cell excluding the plasma membrane and nucleus, but including other subcellular structures.																																						FALSE	FALSE	FALSE
Solyc01g096475.1	Solyc01g096475.1.1	Thioredoxin-like protein CITRX, chloroplastic [Source:UniProtKB/Swiss-Prot;Acc:Q9LKW0]	1	87435477	87438867	protein binding	Interacting selectively and non-covalently with any protein or protein complex (a complex of two or more proteins that may include other nonprotein molecules).																																						FALSE	FALSE	FALSE
Solyc01g096475.1	Solyc01g096475.1.1	Thioredoxin-like protein CITRX, chloroplastic [Source:UniProtKB/Swiss-Prot;Acc:Q9LKW0]	1	87435477	87438867	disulfide oxidoreductase activity	Catalysis of the reaction: substrate with reduced sulfide groups = substrate with oxidized disulfide bonds.																																						FALSE	FALSE	FALSE
Solyc01g096475.1	Solyc01g096475.1.1	Thioredoxin-like protein CITRX, chloroplastic [Source:UniProtKB/Swiss-Prot;Acc:Q9LKW0]	1	87435477	87438867	chloroplast nucleoid	The region of a chloroplast to which the DNA is confined.																																						FALSE	FALSE	FALSE
Solyc01g096490.3	Solyc01g096490.3.1	E3 ubiquitin-protein ligase KEG [Source:Projected from Arabidopsis thaliana (AT5G13530) UniProtKB/Swiss-Prot;Acc:Q9FY48]	1	87436801	87467587	protein kinase activity	Catalysis of the phosphorylation of an amino acid residue in a protein, usually according to the reaction: a protein + ATP = a phosphoprotein + ADP.		Solyc01g096490	Kinase family protein (AHRD V1 *--- D7MA69_ARALY); contains Interpro domain(s) IPR002110 Ankyrin	9.17	8.39	13.51	13.84	7.97	7.41	25.05	23.64	10.66	9.72	14.82	12.74	22.17	21.45	20.5	19.13	22.98	22.06	24.58	24.61	20.02	21.53	20.03	18.69	22.36	25.32	7.05	5.99	ORTHOMCL12123	1	1	1	1	0	TRUE	FALSE	TRUE
Solyc01g096490.3	Solyc01g096490.3.1	E3 ubiquitin-protein ligase KEG [Source:Projected from Arabidopsis thaliana (AT5G13530) UniProtKB/Swiss-Prot;Acc:Q9FY48]	1	87436801	87467587	ATP binding	Interacting selectively and non-covalently with ATP, adenosine 5'-triphosphate, a universally important coenzyme and enzyme regulator.		Solyc01g096490	Kinase family protein (AHRD V1 *--- D7MA69_ARALY); contains Interpro domain(s) IPR002110 Ankyrin	9.17	8.39	13.51	13.84	7.97	7.41	25.05	23.64	10.66	9.72	14.82	12.74	22.17	21.45	20.5	19.13	22.98	22.06	24.58	24.61	20.02	21.53	20.03	18.69	22.36	25.32	7.05	5.99	ORTHOMCL12123	1	1	1	1	0	TRUE	FALSE	TRUE
Solyc01g096490.3	Solyc01g096490.3.1	E3 ubiquitin-protein ligase KEG [Source:Projected from Arabidopsis thaliana (AT5G13530) UniProtKB/Swiss-Prot;Acc:Q9FY48]	1	87436801	87467587	protein phosphorylation	The process of introducing a phosphate group on to a protein.		Solyc01g096490	Kinase family protein (AHRD V1 *--- D7MA69_ARALY); contains Interpro domain(s) IPR002110 Ankyrin	9.17	8.39	13.51	13.84	7.97	7.41	25.05	23.64	10.66	9.72	14.82	12.74	22.17	21.45	20.5	19.13	22.98	22.06	24.58	24.61	20.02	21.53	20.03	18.69	22.36	25.32	7.05	5.99	ORTHOMCL12123	1	1	1	1	0	TRUE	FALSE	TRUE
Solyc01g096490.3	Solyc01g096490.3.1	E3 ubiquitin-protein ligase KEG [Source:Projected from Arabidopsis thaliana (AT5G13530) UniProtKB/Swiss-Prot;Acc:Q9FY48]	1	87436801	87467587	kinase activity	Catalysis of the transfer of a phosphate group, usually from ATP, to a substrate molecule.		Solyc01g096490	Kinase family protein (AHRD V1 *--- D7MA69_ARALY); contains Interpro domain(s) IPR002110 Ankyrin	9.17	8.39	13.51	13.84	7.97	7.41	25.05	23.64	10.66	9.72	14.82	12.74	22.17	21.45	20.5	19.13	22.98	22.06	24.58	24.61	20.02	21.53	20.03	18.69	22.36	25.32	7.05	5.99	ORTHOMCL12123	1	1	1	1	0	TRUE	FALSE	TRUE
Solyc01g096490.3	Solyc01g096490.3.1	E3 ubiquitin-protein ligase KEG [Source:Projected from Arabidopsis thaliana (AT5G13530) UniProtKB/Swiss-Prot;Acc:Q9FY48]	1	87436801	87467587	NAD+ kinase activity	Catalysis of the reaction: ATP + NAD(+) = ADP + 2 H(+) + NADP(+).		Solyc01g096490	Kinase family protein (AHRD V1 *--- D7MA69_ARALY); contains Interpro domain(s) IPR002110 Ankyrin	9.17	8.39	13.51	13.84	7.97	7.41	25.05	23.64	10.66	9.72	14.82	12.74	22.17	21.45	20.5	19.13	22.98	22.06	24.58	24.61	20.02	21.53	20.03	18.69	22.36	25.32	7.05	5.99	ORTHOMCL12123	1	1	1	1	0	TRUE	FALSE	TRUE
Solyc01g096490.3	Solyc01g096490.3.1	E3 ubiquitin-protein ligase KEG [Source:Projected from Arabidopsis thaliana (AT5G13530) UniProtKB/Swiss-Prot;Acc:Q9FY48]	1	87436801	87467587	protein binding	Interacting selectively and non-covalently with any protein or protein complex (a complex of two or more proteins that may include other nonprotein molecules).		Solyc01g096490	Kinase family protein (AHRD V1 *--- D7MA69_ARALY); contains Interpro domain(s) IPR002110 Ankyrin	9.17	8.39	13.51	13.84	7.97	7.41	25.05	23.64	10.66	9.72	14.82	12.74	22.17	21.45	20.5	19.13	22.98	22.06	24.58	24.61	20.02	21.53	20.03	18.69	22.36	25.32	7.05	5.99	ORTHOMCL12123	1	1	1	1	0	TRUE	FALSE	TRUE
Solyc01g096510.2	Solyc01g096510.2.1		1	87471531	87472284	positive regulation of DNA-binding transcription factor activity	Any process that activates or increases the frequency, rate or extent of activity of a transcription factor, any factor involved in the initiation or regulation of transcription.		Solyc01g096510	Sigma factor binding protein 1 (AHRD V1 *-*- D1MWZ4_CITLA); contains Interpro domain(s) IPR008889 VQ	0.57	0.35	0.66	0.81	19.76	16.86	7.2	7.06	1.1	0.95	0.77	0.5	0	0	7.67	11.37	0.37	0.51	0.5	0.1	0.53	0.18	0.79	0.76	1.17	0.44	0.95	0.98	ORTHOMCL3510	1	0	2	1	3	TRUE	FALSE	TRUE
Solyc01g096520.3	Solyc01g096520.3.1	Peptidyl-prolyl cis-trans isomerase [Source:UniProtKB/TrEMBL;Acc:K4B040]	1	87475562	87480462	protein folding	The process of assisting in the covalent and noncovalent assembly of single chain polypeptides or multisubunit complexes into the correct tertiary structure.		Solyc01g096520	Peptidyl-prolyl cis-trans isomerase (AHRD V1 ***- B9GX77_POPTR); contains Interpro domain(s) IPR002130 Peptidyl-prolyl cis-trans isomerase, cyclophilin-type	37.33	37.81	33.12	32.87	34.37	36.29	55.65	46.74	55.82	56.2	41.98	38.74	52.34	50.64	50.98	56.02	44.41	42.68	56.73	54.69	28.5	30.46	40.07	31.18	35.03	29.18	16.46	23.51	ORTHOMCL9281	1	1	1	1	1	TRUE	FALSE	TRUE
Solyc01g096520.3	Solyc01g096520.3.1	Peptidyl-prolyl cis-trans isomerase [Source:UniProtKB/TrEMBL;Acc:K4B040]	1	87475562	87480462	unfolded protein binding	Interacting selectively and non-covalently with an unfolded protein.		Solyc01g096520	Peptidyl-prolyl cis-trans isomerase (AHRD V1 ***- B9GX77_POPTR); contains Interpro domain(s) IPR002130 Peptidyl-prolyl cis-trans isomerase, cyclophilin-type	37.33	37.81	33.12	32.87	34.37	36.29	55.65	46.74	55.82	56.2	41.98	38.74	52.34	50.64	50.98	56.02	44.41	42.68	56.73	54.69	28.5	30.46	40.07	31.18	35.03	29.18	16.46	23.51	ORTHOMCL9281	1	1	1	1	1	TRUE	FALSE	TRUE
Solyc01g096520.3	Solyc01g096520.3.1	Peptidyl-prolyl cis-trans isomerase [Source:UniProtKB/TrEMBL;Acc:K4B040]	1	87475562	87480462	cytosol	The part of the cytoplasm that does not contain organelles but which does contain other particulate matter, such as protein complexes.		Solyc01g096520	Peptidyl-prolyl cis-trans isomerase (AHRD V1 ***- B9GX77_POPTR); contains Interpro domain(s) IPR002130 Peptidyl-prolyl cis-trans isomerase, cyclophilin-type	37.33	37.81	33.12	32.87	34.37	36.29	55.65	46.74	55.82	56.2	41.98	38.74	52.34	50.64	50.98	56.02	44.41	42.68	56.73	54.69	28.5	30.46	40.07	31.18	35.03	29.18	16.46	23.51	ORTHOMCL9281	1	1	1	1	1	TRUE	FALSE	TRUE
Solyc01g096520.3	Solyc01g096520.3.1	Peptidyl-prolyl cis-trans isomerase [Source:UniProtKB/TrEMBL;Acc:K4B040]	1	87475562	87480462	plasma membrane	The membrane surrounding a cell that separates the cell from its external environment. It consists of a phospholipid bilayer and associated proteins.		Solyc01g096520	Peptidyl-prolyl cis-trans isomerase (AHRD V1 ***- B9GX77_POPTR); contains Interpro domain(s) IPR002130 Peptidyl-prolyl cis-trans isomerase, cyclophilin-type	37.33	37.81	33.12	32.87	34.37	36.29	55.65	46.74	55.82	56.2	41.98	38.74	52.34	50.64	50.98	56.02	44.41	42.68	56.73	54.69	28.5	30.46	40.07	31.18	35.03	29.18	16.46	23.51	ORTHOMCL9281	1	1	1	1	1	TRUE	FALSE	TRUE
Solyc01g096520.3	Solyc01g096520.3.1	Peptidyl-prolyl cis-trans isomerase [Source:UniProtKB/TrEMBL;Acc:K4B040]	1	87475562	87480462	protein peptidyl-prolyl isomerization	The modification of a protein by cis-trans isomerization of a proline residue.		Solyc01g096520	Peptidyl-prolyl cis-trans isomerase (AHRD V1 ***- B9GX77_POPTR); contains Interpro domain(s) IPR002130 Peptidyl-prolyl cis-trans isomerase, cyclophilin-type	37.33	37.81	33.12	32.87	34.37	36.29	55.65	46.74	55.82	56.2	41.98	38.74	52.34	50.64	50.98	56.02	44.41	42.68	56.73	54.69	28.5	30.46	40.07	31.18	35.03	29.18	16.46	23.51	ORTHOMCL9281	1	1	1	1	1	TRUE	FALSE	TRUE
Solyc01g096520.3	Solyc01g096520.3.1	Peptidyl-prolyl cis-trans isomerase [Source:UniProtKB/TrEMBL;Acc:K4B040]	1	87475562	87480462	peptidyl-prolyl cis-trans isomerase activity	Catalysis of the reaction: peptidyl-proline (omega=180) = peptidyl-proline (omega=0).		Solyc01g096520	Peptidyl-prolyl cis-trans isomerase (AHRD V1 ***- B9GX77_POPTR); contains Interpro domain(s) IPR002130 Peptidyl-prolyl cis-trans isomerase, cyclophilin-type	37.33	37.81	33.12	32.87	34.37	36.29	55.65	46.74	55.82	56.2	41.98	38.74	52.34	50.64	50.98	56.02	44.41	42.68	56.73	54.69	28.5	30.46	40.07	31.18	35.03	29.18	16.46	23.51	ORTHOMCL9281	1	1	1	1	1	TRUE	FALSE	TRUE
Solyc01g096520.3	Solyc01g096520.3.1	Peptidyl-prolyl cis-trans isomerase [Source:UniProtKB/TrEMBL;Acc:K4B040]	1	87475562	87480462	vacuole	A closed structure, found only in eukaryotic cells, that is completely surrounded by unit membrane and contains liquid material. Cells contain one or several vacuoles, that may have different functions from each other. Vacuoles have a diverse array of functions. They can act as a storage organelle for nutrients or waste products, as a degradative compartment, as a cost-effective way of increasing…		Solyc01g096520	Peptidyl-prolyl cis-trans isomerase (AHRD V1 ***- B9GX77_POPTR); contains Interpro domain(s) IPR002130 Peptidyl-prolyl cis-trans isomerase, cyclophilin-type	37.33	37.81	33.12	32.87	34.37	36.29	55.65	46.74	55.82	56.2	41.98	38.74	52.34	50.64	50.98	56.02	44.41	42.68	56.73	54.69	28.5	30.46	40.07	31.18	35.03	29.18	16.46	23.51	ORTHOMCL9281	1	1	1	1	1	TRUE	FALSE	TRUE
Solyc01g096525.1	Solyc01g096525.1.1	Trafficking protein particle complex subunit [Source:UniProtKB/TrEMBL;Acc:K4B041]	1	87481062	87500118	cytosol	The part of the cytoplasm that does not contain organelles but which does contain other particulate matter, such as protein complexes.																																						FALSE	FALSE	FALSE
Solyc01g096525.1	Solyc01g096525.1.1	Trafficking protein particle complex subunit [Source:UniProtKB/TrEMBL;Acc:K4B041]	1	87481062	87500118	endoplasmic reticulum	The irregular network of unit membranes, visible only by electron microscopy, that occurs in the cytoplasm of many eukaryotic cells. The membranes form a complex meshwork of tubular channels, which are often expanded into slitlike cavities called cisternae. The ER takes two forms, rough (or granular), with ribosomes adhering to the outer surface, and smooth (with no ribosomes attached).																																						FALSE	FALSE	FALSE
Solyc01g096525.1	Solyc01g096525.1.1	Trafficking protein particle complex subunit [Source:UniProtKB/TrEMBL;Acc:K4B041]	1	87481062	87500118	endoplasmic reticulum to Golgi vesicle-mediated transport	The directed movement of substances from the endoplasmic reticulum (ER) to the Golgi, mediated by COP II vesicles. Small COP II coated vesicles form from the ER and then fuse directly with the cis-Golgi. Larger structures are transported along microtubules to the cis-Golgi.																																						FALSE	FALSE	FALSE
Solyc01g096525.1	Solyc01g096525.1.1	Trafficking protein particle complex subunit [Source:UniProtKB/TrEMBL;Acc:K4B041]	1	87481062	87500118	Golgi apparatus	A membrane-bound cytoplasmic organelle of the endomembrane system that further processes the core oligosaccharides (e.g. N-glycans) added to proteins in the endoplasmic reticulum and packages them into membrane-bound vesicles. The Golgi apparatus operates at the intersection of the secretory, lysosomal, and endocytic pathways.																																						FALSE	FALSE	FALSE
Solyc01g096525.1	Solyc01g096525.1.1	Trafficking protein particle complex subunit [Source:UniProtKB/TrEMBL;Acc:K4B041]	1	87481062	87500118	intra-Golgi vesicle-mediated transport	The directed movement of substances within the Golgi, mediated by small transport vesicles. These either fuse with the cis-Golgi or with each other to form the membrane stacks known as the cis-Golgi reticulum (network).																																						FALSE	FALSE	FALSE
Solyc01g096525.1	Solyc01g096525.1.1	Trafficking protein particle complex subunit [Source:UniProtKB/TrEMBL;Acc:K4B041]	1	87481062	87500118	Golgi vesicle transport	The directed movement of substances into, out of or within the Golgi apparatus, mediated by vesicles.																																						FALSE	FALSE	FALSE
Solyc01g096525.1	Solyc01g096525.1.1	Trafficking protein particle complex subunit [Source:UniProtKB/TrEMBL;Acc:K4B041]	1	87481062	87500118	TRAPP complex	A large complex that acts as a tethering factor involved in transporting vesicles from the ER through the Golgi to the plasma membrane. A TRAPP (transport protein particle) complex has a core set of proteins which are joined by specific subunits depending on the cellular component where a given TRAPP complex is active.																																						FALSE	FALSE	FALSE
Solyc01g096525.1	Solyc01g096525.1.1	Trafficking protein particle complex subunit [Source:UniProtKB/TrEMBL;Acc:K4B041]	1	87481062	87500118	cis-Golgi network membrane	The lipid bilayer surrounding any of the compartments that make up the cis-Golgi network.																																						FALSE	FALSE	FALSE
Solyc01g096540.3	Solyc01g096540.3.1	Protein unc-13 homolog [Source:Projected from Arabidopsis thaliana (AT5G06970) UniProtKB/Swiss-Prot;Acc:Q8RX56]	1	87484446	87505027				Solyc01g096540	AT5g06970/MOJ9_14 (AHRD V1 **-- Q8RX56_ARATH); contains Interpro domain(s) IPR008528 Protein of unknown function DUF810	6.78	5.56	4.39	4.83	7.39	7.48	15.35	14.23	16.64	17.68	18.06	15.97	12.56	13.62	15.58	14.21	9.43	10.39	13.24	13.27	13.17	13.87	12	11.98	11.81	12.61	15.14	13.56	ORTHOMCL7412	1	1	1	1	1	TRUE	FALSE	TRUE
Solyc01g096550.3	Solyc01g096550.3.1		1	87506118	87526249	serine-type endopeptidase activity	Catalysis of the hydrolysis of internal, alpha-peptide bonds in a polypeptide chain by a catalytic mechanism that involves a catalytic triad consisting of a serine nucleophile that is activated by a proton relay involving an acidic residue (e.g. aspartate or glutamate) and a basic residue (usually histidine).		Solyc01g096550	Protein arginine methyltransferase (AHRD V1 *-** C1E5H4_9CHLO); contains Interpro domain(s) IPR013216 Methyltransferase type 11	3.31	3.1	4.42	4.45	3.25	3.02	9.43	8.43	9.3	9.94	7.27	6.81	5.77	4.67	8.32	8.68	4.22	4.37	12.22	11.83	7.05	8.62	5.31	7.38	4.05	3.57	8.67	8.59	ORTHOMCL8842	1	1	1	1	1	TRUE	FALSE	TRUE
Solyc01g096550.3	Solyc01g096550.3.1		1	87506118	87526249	proteolysis	The hydrolysis of proteins into smaller polypeptides and/or amino acids by cleavage of their peptide bonds.		Solyc01g096550	Protein arginine methyltransferase (AHRD V1 *-** C1E5H4_9CHLO); contains Interpro domain(s) IPR013216 Methyltransferase type 11	3.31	3.1	4.42	4.45	3.25	3.02	9.43	8.43	9.3	9.94	7.27	6.81	5.77	4.67	8.32	8.68	4.22	4.37	12.22	11.83	7.05	8.62	5.31	7.38	4.05	3.57	8.67	8.59	ORTHOMCL8842	1	1	1	1	1	TRUE	FALSE	TRUE
Solyc01g096550.3	Solyc01g096550.3.1		1	87506118	87526249	serine-type peptidase activity	Catalysis of the hydrolysis of peptide bonds in a polypeptide chain by a catalytic mechanism that involves a catalytic triad consisting of a serine nucleophile that is activated by a proton relay involving an acidic residue (e.g. aspartate or glutamate) and a basic residue (usually histidine).		Solyc01g096550	Protein arginine methyltransferase (AHRD V1 *-** C1E5H4_9CHLO); contains Interpro domain(s) IPR013216 Methyltransferase type 11	3.31	3.1	4.42	4.45	3.25	3.02	9.43	8.43	9.3	9.94	7.27	6.81	5.77	4.67	8.32	8.68	4.22	4.37	12.22	11.83	7.05	8.62	5.31	7.38	4.05	3.57	8.67	8.59	ORTHOMCL8842	1	1	1	1	1	TRUE	FALSE	TRUE
Solyc01g096580.3	Solyc01g096580.3.1		1	87523105	87529194	RNA binding	Interacting selectively and non-covalently with an RNA molecule or a portion thereof.		Solyc01g096580	30S ribosomal protein S10 (AHRD V1 ***- RS10_CAMFF); contains Interpro domain(s) IPR005729 Ribosomal protein S10, eukaryotic/archaeal	370.99	367.01	251.35	259.99	152.94	150.76	325.5	307.87	714.07	702.66	499.02	451.32	461.77	434.2	353.03	349.58	239.87	239.07	236.42	241.89	255.18	209.37	227.18	228.18	202.1	188.51	500.55	643.01	ORTHOMCL1778	2	2	3	0	2	TRUE	FALSE	TRUE
Solyc01g096580.3	Solyc01g096580.3.1		1	87523105	87529194	structural constituent of ribosome	The action of a molecule that contributes to the structural integrity of the ribosome.		Solyc01g096580	30S ribosomal protein S10 (AHRD V1 ***- RS10_CAMFF); contains Interpro domain(s) IPR005729 Ribosomal protein S10, eukaryotic/archaeal	370.99	367.01	251.35	259.99	152.94	150.76	325.5	307.87	714.07	702.66	499.02	451.32	461.77	434.2	353.03	349.58	239.87	239.07	236.42	241.89	255.18	209.37	227.18	228.18	202.1	188.51	500.55	643.01	ORTHOMCL1778	2	2	3	0	2	TRUE	FALSE	TRUE
Solyc01g096580.3	Solyc01g096580.3.1		1	87523105	87529194	translation	The cellular metabolic process in which a protein is formed, using the sequence of a mature mRNA or circRNA molecule to specify the sequence of amino acids in a polypeptide chain. Translation is mediated by the ribosome, and begins with the formation of a ternary complex between aminoacylated initiator methionine tRNA, GTP, and initiation factor 2, which subsequently associates with the small sub…		Solyc01g096580	30S ribosomal protein S10 (AHRD V1 ***- RS10_CAMFF); contains Interpro domain(s) IPR005729 Ribosomal protein S10, eukaryotic/archaeal	370.99	367.01	251.35	259.99	152.94	150.76	325.5	307.87	714.07	702.66	499.02	451.32	461.77	434.2	353.03	349.58	239.87	239.07	236.42	241.89	255.18	209.37	227.18	228.18	202.1	188.51	500.55	643.01	ORTHOMCL1778	2	2	3	0	2	TRUE	FALSE	TRUE
Solyc01g096580.3	Solyc01g096580.3.1		1	87523105	87529194	ribosome	An intracellular organelle, about 200 A in diameter, consisting of RNA and protein. It is the site of protein biosynthesis resulting from translation of messenger RNA (mRNA). It consists of two subunits, one large and one small, each containing only protein and RNA. Both the ribosome and its subunits are characterized by their sedimentation coefficients, expressed in Svedberg units (symbol: S). H…		Solyc01g096580	30S ribosomal protein S10 (AHRD V1 ***- RS10_CAMFF); contains Interpro domain(s) IPR005729 Ribosomal protein S10, eukaryotic/archaeal	370.99	367.01	251.35	259.99	152.94	150.76	325.5	307.87	714.07	702.66	499.02	451.32	461.77	434.2	353.03	349.58	239.87	239.07	236.42	241.89	255.18	209.37	227.18	228.18	202.1	188.51	500.55	643.01	ORTHOMCL1778	2	2	3	0	2	TRUE	FALSE	TRUE
Solyc01g096580.3	Solyc01g096580.3.1		1	87523105	87529194	small ribosomal subunit	The smaller of the two subunits of a ribosome.		Solyc01g096580	30S ribosomal protein S10 (AHRD V1 ***- RS10_CAMFF); contains Interpro domain(s) IPR005729 Ribosomal protein S10, eukaryotic/archaeal	370.99	367.01	251.35	259.99	152.94	150.76	325.5	307.87	714.07	702.66	499.02	451.32	461.77	434.2	353.03	349.58	239.87	239.07	236.42	241.89	255.18	209.37	227.18	228.18	202.1	188.51	500.55	643.01	ORTHOMCL1778	2	2	3	0	2	TRUE	FALSE	TRUE
Solyc01g096590.3	Solyc01g096590.3.1		1	87532948	87534986	RNA binding	Interacting selectively and non-covalently with an RNA molecule or a portion thereof.		Solyc01g096590	30S ribosomal protein S10 (AHRD V1 ***- RS10_CAMFF); contains Interpro domain(s) IPR005729 Ribosomal protein S10, eukaryotic/archaeal	430.68	426.23	293.06	295.83	182.31	176.53	359.44	341.51	819.76	821.56	587.29	524.89	514.9	496.17	414.87	409.96	296.74	297.71	297.5	296.45	329.17	270.25	305.41	304.71	265.72	249.13	592.54	755.78	ORTHOMCL1778	2	2	3	0	2	TRUE	FALSE	TRUE
Solyc01g096590.3	Solyc01g096590.3.1		1	87532948	87534986	structural constituent of ribosome	The action of a molecule that contributes to the structural integrity of the ribosome.		Solyc01g096590	30S ribosomal protein S10 (AHRD V1 ***- RS10_CAMFF); contains Interpro domain(s) IPR005729 Ribosomal protein S10, eukaryotic/archaeal	430.68	426.23	293.06	295.83	182.31	176.53	359.44	341.51	819.76	821.56	587.29	524.89	514.9	496.17	414.87	409.96	296.74	297.71	297.5	296.45	329.17	270.25	305.41	304.71	265.72	249.13	592.54	755.78	ORTHOMCL1778	2	2	3	0	2	TRUE	FALSE	TRUE
Solyc01g096590.3	Solyc01g096590.3.1		1	87532948	87534986	translation	The cellular metabolic process in which a protein is formed, using the sequence of a mature mRNA or circRNA molecule to specify the sequence of amino acids in a polypeptide chain. Translation is mediated by the ribosome, and begins with the formation of a ternary complex between aminoacylated initiator methionine tRNA, GTP, and initiation factor 2, which subsequently associates with the small sub…		Solyc01g096590	30S ribosomal protein S10 (AHRD V1 ***- RS10_CAMFF); contains Interpro domain(s) IPR005729 Ribosomal protein S10, eukaryotic/archaeal	430.68	426.23	293.06	295.83	182.31	176.53	359.44	341.51	819.76	821.56	587.29	524.89	514.9	496.17	414.87	409.96	296.74	297.71	297.5	296.45	329.17	270.25	305.41	304.71	265.72	249.13	592.54	755.78	ORTHOMCL1778	2	2	3	0	2	TRUE	FALSE	TRUE
Solyc01g096590.3	Solyc01g096590.3.1		1	87532948	87534986	ribosome	An intracellular organelle, about 200 A in diameter, consisting of RNA and protein. It is the site of protein biosynthesis resulting from translation of messenger RNA (mRNA). It consists of two subunits, one large and one small, each containing only protein and RNA. Both the ribosome and its subunits are characterized by their sedimentation coefficients, expressed in Svedberg units (symbol: S). H…		Solyc01g096590	30S ribosomal protein S10 (AHRD V1 ***- RS10_CAMFF); contains Interpro domain(s) IPR005729 Ribosomal protein S10, eukaryotic/archaeal	430.68	426.23	293.06	295.83	182.31	176.53	359.44	341.51	819.76	821.56	587.29	524.89	514.9	496.17	414.87	409.96	296.74	297.71	297.5	296.45	329.17	270.25	305.41	304.71	265.72	249.13	592.54	755.78	ORTHOMCL1778	2	2	3	0	2	TRUE	FALSE	TRUE
Solyc01g096590.3	Solyc01g096590.3.1		1	87532948	87534986	small ribosomal subunit	The smaller of the two subunits of a ribosome.		Solyc01g096590	30S ribosomal protein S10 (AHRD V1 ***- RS10_CAMFF); contains Interpro domain(s) IPR005729 Ribosomal protein S10, eukaryotic/archaeal	430.68	426.23	293.06	295.83	182.31	176.53	359.44	341.51	819.76	821.56	587.29	524.89	514.9	496.17	414.87	409.96	296.74	297.71	297.5	296.45	329.17	270.25	305.41	304.71	265.72	249.13	592.54	755.78	ORTHOMCL1778	2	2	3	0	2	TRUE	FALSE	TRUE
Solyc01g096600.3	Solyc01g096600.3.1	THO complex subunit 1 [Source:Projected from Arabidopsis thaliana (AT5G09860) UniProtKB/Swiss-Prot;Acc:Q93VM9]	1	87535802	87554867				Solyc01g096600	THO complex subunit 1 (AHRD V1 **-- B0WA57_CULQU)	19.2	20.94	18.94	18.19	16.95	15.52	29.19	27.42	24.07	24.85	26.35	25.24	27.24	25.16	30.03	29.41	23.3	23.32	30.38	30.83	16.18	21.11	18.76	17.84	23.69	22.58	16.78	14.1	ORTHOMCL4481	1	1	1	2	1	TRUE	FALSE	TRUE
Solyc01g096610.3	Solyc01g096610.3.1		1	87558543	87561985				Solyc01g096610	UPF0468 protein C16orf80 homolog (AHRD V1 ***- C1BNI4_9MAXI); contains Interpro domain(s) IPR007714 Protein of unknown function DUF667	14.42	16.41	17.05	16.86	16.8	11.94	14.17	13.37	13.66	14.88	13.79	15.73	15.79	15.79	15.31	16.15	10.61	10.8	19.27	17.91	16.57	18.59	25.99	22.9	26.17	23.77	10.34	15.23	ORTHOMCL5071	1	1	1	2	1	TRUE	FALSE	TRUE
Solyc01g096620.3	Solyc01g096620.3.1		1	87562473	87564992	regulation of transcription, DNA-templated	Any process that modulates the frequency, rate or extent of cellular DNA-templated transcription.		Solyc01g096620	Unknown Protein (AHRD V1)	10.98	12.84	22.06	19.62	5.74	4.53	6.33	6.33	8.7	7.71	10.5	10.51	5.81	6.42	6.81	6.44	5.42	6.09	7.86	9.36	3.99	4.67	6.38	4.79	7.47	5.39	2.59	2.89	ORTHOMCL20628	1	1	0	0	0	TRUE	FALSE	TRUE
Solyc01g096620.3	Solyc01g096620.3.1		1	87562473	87564992	circadian rhythm	Any biological process in an organism that recurs with a regularity of approximately 24 hours.		Solyc01g096620	Unknown Protein (AHRD V1)	10.98	12.84	22.06	19.62	5.74	4.53	6.33	6.33	8.7	7.71	10.5	10.51	5.81	6.42	6.81	6.44	5.42	6.09	7.86	9.36	3.99	4.67	6.38	4.79	7.47	5.39	2.59	2.89	ORTHOMCL20628	1	1	0	0	0	TRUE	FALSE	TRUE
Solyc01g096630.3	Solyc01g096630.3.1	ACI112 [Source:UniProtKB/TrEMBL;Acc:Q3SC80]	1	87566323	87568026	regulation of transcription, DNA-templated	Any process that modulates the frequency, rate or extent of cellular DNA-templated transcription.		Solyc01g096630	ACI112 (AHRD V1 ***- Q3SC80_SOLLC)	12.23	12.32	18.82	17.79	3.84	3.8	4.74	5.3	8.22	6.08	10.36	10.27	5.83	6.19	4.06	4.19	5.31	4.76	6.61	6.61	5.85	4.21	5.94	7.48	5.85	6.37	2.89	3	ORTHOMCL12691	1	1	2	0	0	TRUE	FALSE	TRUE
Solyc01g096630.3	Solyc01g096630.3.1	ACI112 [Source:UniProtKB/TrEMBL;Acc:Q3SC80]	1	87566323	87568026	circadian rhythm	Any biological process in an organism that recurs with a regularity of approximately 24 hours.		Solyc01g096630	ACI112 (AHRD V1 ***- Q3SC80_SOLLC)	12.23	12.32	18.82	17.79	3.84	3.8	4.74	5.3	8.22	6.08	10.36	10.27	5.83	6.19	4.06	4.19	5.31	4.76	6.61	6.61	5.85	4.21	5.94	7.48	5.85	6.37	2.89	3	ORTHOMCL12691	1	1	2	0	0	TRUE	FALSE	TRUE
Solyc01g096650.3	Solyc01g096650.3.1	Putative RING-H2 finger protein ATL69 [Source:Projected from Arabidopsis thaliana (AT5G07040) UniProtKB/Swiss-Prot;Acc:Q9FL42]	1	87571066	87571584				Solyc01g096650	RING finger protein (AHRD V1 *-*- C5FG83_NANOT); contains Interpro domain(s) IPR001841 Zinc finger, RING-type	0.98	0.84	0	0.39	0.37	0.19	0.2	0.2	0	0.23	0	0.24	0	0	0.25	0	0	0	0	0	0	0	0	0.18	0	0	0	1.19	ORTHOMCL12175	1	1	1	1	0	TRUE	FALSE	TRUE
Solyc01g096660.3	Solyc01g096660.3.1	Protein MAINTENANCE OF PSII UNDER HIGH LIGHT 1 [Source:Projected from Arabidopsis thaliana (AT5G07020) UniProtKB/Swiss-Prot;Acc:Q9FL44]	1	87572005	87575486	chloroplast thylakoid membrane	The pigmented membrane of a chloroplast thylakoid. An example of this component is found in Arabidopsis thaliana.		Solyc01g096660	Genomic DNA chromosome 5 P1 clone MOJ9 (AHRD V1 ***- Q9FL44_ARATH)	191.94	175.97	299.45	313.58	415.5	407.3	7.11	6.27	80.99	76.27	58.59	51.82	31.84	28.58	46.67	46.15	87.03	84.61	137.79	140.43	35.72	36.21	86.95	76.48	191.37	208.56	439.53	375.35	ORTHOMCL7410	1	1	1	1	1	TRUE	FALSE	TRUE
Solyc01g096660.3	Solyc01g096660.3.1	Protein MAINTENANCE OF PSII UNDER HIGH LIGHT 1 [Source:Projected from Arabidopsis thaliana (AT5G07020) UniProtKB/Swiss-Prot;Acc:Q9FL44]	1	87572005	87575486	regulation of protein complex stability	Any process that affects the structure and integrity of a protein complex by altering the likelihood of its assembly or disassembly.		Solyc01g096660	Genomic DNA chromosome 5 P1 clone MOJ9 (AHRD V1 ***- Q9FL44_ARATH)	191.94	175.97	299.45	313.58	415.5	407.3	7.11	6.27	80.99	76.27	58.59	51.82	31.84	28.58	46.67	46.15	87.03	84.61	137.79	140.43	35.72	36.21	86.95	76.48	191.37	208.56	439.53	375.35	ORTHOMCL7410	1	1	1	1	1	TRUE	FALSE	TRUE
Solyc01g096660.3	Solyc01g096660.3.1	Protein MAINTENANCE OF PSII UNDER HIGH LIGHT 1 [Source:Projected from Arabidopsis thaliana (AT5G07020) UniProtKB/Swiss-Prot;Acc:Q9FL44]	1	87572005	87575486	chloroplast	A chlorophyll-containing plastid with thylakoids organized into grana and frets, or stroma thylakoids, and embedded in a stroma.		Solyc01g096660	Genomic DNA chromosome 5 P1 clone MOJ9 (AHRD V1 ***- Q9FL44_ARATH)	191.94	175.97	299.45	313.58	415.5	407.3	7.11	6.27	80.99	76.27	58.59	51.82	31.84	28.58	46.67	46.15	87.03	84.61	137.79	140.43	35.72	36.21	86.95	76.48	191.37	208.56	439.53	375.35	ORTHOMCL7410	1	1	1	1	1	TRUE	FALSE	TRUE
Solyc01g096660.3	Solyc01g096660.3.1	Protein MAINTENANCE OF PSII UNDER HIGH LIGHT 1 [Source:Projected from Arabidopsis thaliana (AT5G07020) UniProtKB/Swiss-Prot;Acc:Q9FL44]	1	87572005	87575486	thylakoid	A membranous cellular structure that bears the photosynthetic pigments in plants, algae, and cyanobacteria. In cyanobacteria thylakoids are of various shapes and are attached to, or continuous with, the plasma membrane. In eukaryotes they are flattened, membrane-bounded disk-like structures located in the chloroplasts; in the chloroplasts of higher plants the thylakoids form dense stacks called g…		Solyc01g096660	Genomic DNA chromosome 5 P1 clone MOJ9 (AHRD V1 ***- Q9FL44_ARATH)	191.94	175.97	299.45	313.58	415.5	407.3	7.11	6.27	80.99	76.27	58.59	51.82	31.84	28.58	46.67	46.15	87.03	84.61	137.79	140.43	35.72	36.21	86.95	76.48	191.37	208.56	439.53	375.35	ORTHOMCL7410	1	1	1	1	1	TRUE	FALSE	TRUE
Solyc01g096670.3	Solyc01g096670.3.1	Cytochrome P450 98A3 [Source:Projected from Arabidopsis thaliana (AT2G40890) UniProtKB/Swiss-Prot;Acc:O22203]	1	87576615	87579622	integral component of membrane	The component of a membrane consisting of the gene products and protein complexes having at least some part of their peptide sequence embedded in the hydrophobic region of the membrane.		Solyc01g096670	Cytochrome P450	21.49	22.13	13.44	11.89	3.68	3.92	84.39	73.11	13.64	16.04	13.75	12.33	4.11	5.02	4.86	3.58	1.92	2.36	1.49	1.63	6.53	7.63	29.98	32.21	5.17	5.48	5.86	5.12	ORTHOMCL719	5	6	1	1	1	TRUE	FALSE	TRUE
Solyc01g096670.3	Solyc01g096670.3.1	Cytochrome P450 98A3 [Source:Projected from Arabidopsis thaliana (AT2G40890) UniProtKB/Swiss-Prot;Acc:O22203]	1	87576615	87579622	plasma membrane	The membrane surrounding a cell that separates the cell from its external environment. It consists of a phospholipid bilayer and associated proteins.		Solyc01g096670	Cytochrome P450	21.49	22.13	13.44	11.89	3.68	3.92	84.39	73.11	13.64	16.04	13.75	12.33	4.11	5.02	4.86	3.58	1.92	2.36	1.49	1.63	6.53	7.63	29.98	32.21	5.17	5.48	5.86	5.12	ORTHOMCL719	5	6	1	1	1	TRUE	FALSE	TRUE
Solyc01g096670.3	Solyc01g096670.3.1	Cytochrome P450 98A3 [Source:Projected from Arabidopsis thaliana (AT2G40890) UniProtKB/Swiss-Prot;Acc:O22203]	1	87576615	87579622	iron ion binding	Interacting selectively and non-covalently with iron (Fe) ions.		Solyc01g096670	Cytochrome P450	21.49	22.13	13.44	11.89	3.68	3.92	84.39	73.11	13.64	16.04	13.75	12.33	4.11	5.02	4.86	3.58	1.92	2.36	1.49	1.63	6.53	7.63	29.98	32.21	5.17	5.48	5.86	5.12	ORTHOMCL719	5	6	1	1	1	TRUE	FALSE	TRUE
Solyc01g096670.3	Solyc01g096670.3.1	Cytochrome P450 98A3 [Source:Projected from Arabidopsis thaliana (AT2G40890) UniProtKB/Swiss-Prot;Acc:O22203]	1	87576615	87579622	mitochondrion	A semiautonomous, self replicating organelle that occurs in varying numbers, shapes, and sizes in the cytoplasm of virtually all eukaryotic cells. It is notably the site of tissue respiration.		Solyc01g096670	Cytochrome P450	21.49	22.13	13.44	11.89	3.68	3.92	84.39	73.11	13.64	16.04	13.75	12.33	4.11	5.02	4.86	3.58	1.92	2.36	1.49	1.63	6.53	7.63	29.98	32.21	5.17	5.48	5.86	5.12	ORTHOMCL719	5	6	1	1	1	TRUE	FALSE	TRUE
Solyc01g096670.3	Solyc01g096670.3.1	Cytochrome P450 98A3 [Source:Projected from Arabidopsis thaliana (AT2G40890) UniProtKB/Swiss-Prot;Acc:O22203]	1	87576615	87579622	heme binding	Interacting selectively and non-covalently with heme, any compound of iron complexed in a porphyrin (tetrapyrrole) ring.		Solyc01g096670	Cytochrome P450	21.49	22.13	13.44	11.89	3.68	3.92	84.39	73.11	13.64	16.04	13.75	12.33	4.11	5.02	4.86	3.58	1.92	2.36	1.49	1.63	6.53	7.63	29.98	32.21	5.17	5.48	5.86	5.12	ORTHOMCL719	5	6	1	1	1	TRUE	FALSE	TRUE
Solyc01g096670.3	Solyc01g096670.3.1	Cytochrome P450 98A3 [Source:Projected from Arabidopsis thaliana (AT2G40890) UniProtKB/Swiss-Prot;Acc:O22203]	1	87576615	87579622	membrane	A lipid bilayer along with all the proteins and protein complexes embedded in it an attached to it.		Solyc01g096670	Cytochrome P450	21.49	22.13	13.44	11.89	3.68	3.92	84.39	73.11	13.64	16.04	13.75	12.33	4.11	5.02	4.86	3.58	1.92	2.36	1.49	1.63	6.53	7.63	29.98	32.21	5.17	5.48	5.86	5.12	ORTHOMCL719	5	6	1	1	1	TRUE	FALSE	TRUE
Solyc01g096670.3	Solyc01g096670.3.1	Cytochrome P450 98A3 [Source:Projected from Arabidopsis thaliana (AT2G40890) UniProtKB/Swiss-Prot;Acc:O22203]	1	87576615	87579622	oxidoreductase activity, acting on paired donors, with incorporation or reduction of molecular oxygen, NAD(P)H as one donor, and incorporation of one atom of oxygen	Catalysis of an oxidation-reduction (redox) reaction in which hydrogen or electrons are transferred from NADH or NADPH and one other donor, and one atom of oxygen is incorporated into one donor.		Solyc01g096670	Cytochrome P450	21.49	22.13	13.44	11.89	3.68	3.92	84.39	73.11	13.64	16.04	13.75	12.33	4.11	5.02	4.86	3.58	1.92	2.36	1.49	1.63	6.53	7.63	29.98	32.21	5.17	5.48	5.86	5.12	ORTHOMCL719	5	6	1	1	1	TRUE	FALSE	TRUE
Solyc01g096670.3	Solyc01g096670.3.1	Cytochrome P450 98A3 [Source:Projected from Arabidopsis thaliana (AT2G40890) UniProtKB/Swiss-Prot;Acc:O22203]	1	87576615	87579622	endoplasmic reticulum	The irregular network of unit membranes, visible only by electron microscopy, that occurs in the cytoplasm of many eukaryotic cells. The membranes form a complex meshwork of tubular channels, which are often expanded into slitlike cavities called cisternae. The ER takes two forms, rough (or granular), with ribosomes adhering to the outer surface, and smooth (with no ribosomes attached).		Solyc01g096670	Cytochrome P450	21.49	22.13	13.44	11.89	3.68	3.92	84.39	73.11	13.64	16.04	13.75	12.33	4.11	5.02	4.86	3.58	1.92	2.36	1.49	1.63	6.53	7.63	29.98	32.21	5.17	5.48	5.86	5.12	ORTHOMCL719	5	6	1	1	1	TRUE	FALSE	TRUE
Solyc01g096670.3	Solyc01g096670.3.1	Cytochrome P450 98A3 [Source:Projected from Arabidopsis thaliana (AT2G40890) UniProtKB/Swiss-Prot;Acc:O22203]	1	87576615	87579622	oxidoreductase activity, acting on paired donors, with incorporation or reduction of molecular oxygen	Catalysis of an oxidation-reduction (redox) reaction in which hydrogen or electrons are transferred from each of two donors, and molecular oxygen is reduced or incorporated into a donor.		Solyc01g096670	Cytochrome P450	21.49	22.13	13.44	11.89	3.68	3.92	84.39	73.11	13.64	16.04	13.75	12.33	4.11	5.02	4.86	3.58	1.92	2.36	1.49	1.63	6.53	7.63	29.98	32.21	5.17	5.48	5.86	5.12	ORTHOMCL719	5	6	1	1	1	TRUE	FALSE	TRUE
Solyc01g096670.3	Solyc01g096670.3.1	Cytochrome P450 98A3 [Source:Projected from Arabidopsis thaliana (AT2G40890) UniProtKB/Swiss-Prot;Acc:O22203]	1	87576615	87579622	identical protein binding	Interacting selectively and non-covalently with an identical protein or proteins.		Solyc01g096670	Cytochrome P450	21.49	22.13	13.44	11.89	3.68	3.92	84.39	73.11	13.64	16.04	13.75	12.33	4.11	5.02	4.86	3.58	1.92	2.36	1.49	1.63	6.53	7.63	29.98	32.21	5.17	5.48	5.86	5.12	ORTHOMCL719	5	6	1	1	1	TRUE	FALSE	TRUE
Solyc01g096670.3	Solyc01g096670.3.1	Cytochrome P450 98A3 [Source:Projected from Arabidopsis thaliana (AT2G40890) UniProtKB/Swiss-Prot;Acc:O22203]	1	87576615	87579622	lignin biosynthetic process	The chemical reactions and pathways resulting in the formation of lignins, a class of polymers formed by the dehydrogenetive radical polymerization of various phenylpropanoid monomers.		Solyc01g096670	Cytochrome P450	21.49	22.13	13.44	11.89	3.68	3.92	84.39	73.11	13.64	16.04	13.75	12.33	4.11	5.02	4.86	3.58	1.92	2.36	1.49	1.63	6.53	7.63	29.98	32.21	5.17	5.48	5.86	5.12	ORTHOMCL719	5	6	1	1	1	TRUE	FALSE	TRUE
Solyc01g096670.3	Solyc01g096670.3.1	Cytochrome P450 98A3 [Source:Projected from Arabidopsis thaliana (AT2G40890) UniProtKB/Swiss-Prot;Acc:O22203]	1	87576615	87579622	coumarin biosynthetic process	The chemical reactions and pathways resulting in the formation of coumarins, a class of compounds derived from the phenylacrylic skeleton of cinnamic acids.		Solyc01g096670	Cytochrome P450	21.49	22.13	13.44	11.89	3.68	3.92	84.39	73.11	13.64	16.04	13.75	12.33	4.11	5.02	4.86	3.58	1.92	2.36	1.49	1.63	6.53	7.63	29.98	32.21	5.17	5.48	5.86	5.12	ORTHOMCL719	5	6	1	1	1	TRUE	FALSE	TRUE
Solyc01g096670.3	Solyc01g096670.3.1	Cytochrome P450 98A3 [Source:Projected from Arabidopsis thaliana (AT2G40890) UniProtKB/Swiss-Prot;Acc:O22203]	1	87576615	87579622	oxidation-reduction process	A metabolic process that results in the removal or addition of one or more electrons to or from a substance, with or without the concomitant removal or addition of a proton or protons.		Solyc01g096670	Cytochrome P450	21.49	22.13	13.44	11.89	3.68	3.92	84.39	73.11	13.64	16.04	13.75	12.33	4.11	5.02	4.86	3.58	1.92	2.36	1.49	1.63	6.53	7.63	29.98	32.21	5.17	5.48	5.86	5.12	ORTHOMCL719	5	6	1	1	1	TRUE	FALSE	TRUE
Solyc01g096670.3	Solyc01g096670.3.1	Cytochrome P450 98A3 [Source:Projected from Arabidopsis thaliana (AT2G40890) UniProtKB/Swiss-Prot;Acc:O22203]	1	87576615	87579622	flavonoid biosynthetic process	The chemical reactions and pathways resulting in the formation of flavonoids, a group of phenolic derivatives containing a flavan skeleton.		Solyc01g096670	Cytochrome P450	21.49	22.13	13.44	11.89	3.68	3.92	84.39	73.11	13.64	16.04	13.75	12.33	4.11	5.02	4.86	3.58	1.92	2.36	1.49	1.63	6.53	7.63	29.98	32.21	5.17	5.48	5.86	5.12	ORTHOMCL719	5	6	1	1	1	TRUE	FALSE	TRUE
Solyc01g096670.3	Solyc01g096670.3.1	Cytochrome P450 98A3 [Source:Projected from Arabidopsis thaliana (AT2G40890) UniProtKB/Swiss-Prot;Acc:O22203]	1	87576615	87579622	p-coumarate 3-hydroxylase activity	Catalysis of the reaction: shikimate or quinate ester of p-coumaric acid + NADPH + H+ + O2 = caffeic acid conjugate (caffeoyl shikimic acid or chlorogenic acid) + H2O + NADP+.		Solyc01g096670	Cytochrome P450	21.49	22.13	13.44	11.89	3.68	3.92	84.39	73.11	13.64	16.04	13.75	12.33	4.11	5.02	4.86	3.58	1.92	2.36	1.49	1.63	6.53	7.63	29.98	32.21	5.17	5.48	5.86	5.12	ORTHOMCL719	5	6	1	1	1	TRUE	FALSE	TRUE
Solyc01g096680.3	Solyc01g096680.3.1	65-kDa microtubule-associated protein 5 [Source:Projected from Arabidopsis thaliana (AT2G38720) UniProtKB/Swiss-Prot;Acc:Q9ZVJ3]	1	87578804	87588001	microtubule cytoskeleton organization	A process that is carried out at the cellular level which results in the assembly, arrangement of constituent parts, or disassembly of cytoskeletal structures comprising microtubules and their associated proteins.		Solyc01g096680	Microtubule-associated protein MAP65-1a (AHRD V1 **** Q9FEV9_TOBAC); contains Interpro domain(s) IPR007145 MAP65/ASE1	1.78	1.27	0.67	0.37	0.25	0.21	2.29	2.02	3.76	3.5	1.88	2.29	1.12	0.87	0.82	0.28	0.14	0.2	0	0	0.21	0.07	0.08	0.25	0	0.17	1.67	2.9	ORTHOMCL9282	1	1	1	1	1	TRUE	FALSE	TRUE
Solyc01g096680.3	Solyc01g096680.3.1	65-kDa microtubule-associated protein 5 [Source:Projected from Arabidopsis thaliana (AT2G38720) UniProtKB/Swiss-Prot;Acc:Q9ZVJ3]	1	87578804	87588001	microtubule binding	Interacting selectively and non-covalently with microtubules, filaments composed of tubulin monomers.		Solyc01g096680	Microtubule-associated protein MAP65-1a (AHRD V1 **** Q9FEV9_TOBAC); contains Interpro domain(s) IPR007145 MAP65/ASE1	1.78	1.27	0.67	0.37	0.25	0.21	2.29	2.02	3.76	3.5	1.88	2.29	1.12	0.87	0.82	0.28	0.14	0.2	0	0	0.21	0.07	0.08	0.25	0	0.17	1.67	2.9	ORTHOMCL9282	1	1	1	1	1	TRUE	FALSE	TRUE
Solyc01g096690.2	Solyc01g096690.2.1		1	87590141	87593075	protein kinase activity	Catalysis of the phosphorylation of an amino acid residue in a protein, usually according to the reaction: a protein + ATP = a phosphoprotein + ADP.		Solyc01g096690	Receptor-like kinase (AHRD V1 *-** C6ZRP5_SOYBN); contains Interpro domain(s) IPR002290 Serine/threonine protein kinase	0.21	0.53	0.5	0.26	0	0.05	0.05	0	0	0	0	0	0	0	0	0	0	0	0	0	0.07	0.07	0	0	0	0.06	0	0	ORTHOMCL11796	1	1	0	2	0	TRUE	FALSE	TRUE
Solyc01g096690.2	Solyc01g096690.2.1		1	87590141	87593075	protein phosphorylation	The process of introducing a phosphate group on to a protein.		Solyc01g096690	Receptor-like kinase (AHRD V1 *-** C6ZRP5_SOYBN); contains Interpro domain(s) IPR002290 Serine/threonine protein kinase	0.21	0.53	0.5	0.26	0	0.05	0.05	0	0	0	0	0	0	0	0	0	0	0	0	0	0.07	0.07	0	0	0	0.06	0	0	ORTHOMCL11796	1	1	0	2	0	TRUE	FALSE	TRUE
Solyc01g096690.2	Solyc01g096690.2.1		1	87590141	87593075	protein tyrosine kinase activity	Catalysis of the reaction: ATP + a protein tyrosine = ADP + protein tyrosine phosphate.		Solyc01g096690	Receptor-like kinase (AHRD V1 *-** C6ZRP5_SOYBN); contains Interpro domain(s) IPR002290 Serine/threonine protein kinase	0.21	0.53	0.5	0.26	0	0.05	0.05	0	0	0	0	0	0	0	0	0	0	0	0	0	0.07	0.07	0	0	0	0.06	0	0	ORTHOMCL11796	1	1	0	2	0	TRUE	FALSE	TRUE
Solyc01g096700.3	Solyc01g096700.3.1		1	87593441	87597592				Solyc01g096700	Chaperone protein dnaJ 1 (AHRD V1 *-*- DNAJ1_THET8); contains Interpro domain(s) IPR015609 Molecular chaperone, heat shock protein, Hsp40, DnaJ	58.1	53.81	82.08	81.98	23.84	26.23	81.68	79.68	76.3	75.25	141.78	122.74	197.59	191.88	211.39	204.04	203.13	200.28	71.29	69.4	147.35	166.22	142.69	148.62	89.57	88.65	55.08	55.5	ORTHOMCL5077	1	1	2	1	1	TRUE	FALSE	TRUE
Solyc01g096710.3	Solyc01g096710.3.1	At3g12480/MQC3.32 [Source:Projected from Arabidopsis thaliana (AT3G12480) UniProtKB/TrEMBL;Acc:Q9LHG0]	1	87597613	87608692	protein heterodimerization activity	Interacting selectively and non-covalently with a nonidentical protein to form a heterodimer.		Solyc01g096710	Nuclear transcription factor Y subunit C-1 (AHRD V1 *--- B6SWV5_MAIZE); contains Interpro domain(s) IPR003958 Transcription factor CBF/NF-Y/archaeal histone	84.39	80.03	75.8	77.08	45.57	45.97	63.06	63.59	76.37	71.74	62.74	52.28	53.71	49	47.89	52.59	53.87	53.77	58.54	57.69	60.56	64.6	63.05	59.99	58.21	57.06	21.77	22.62	ORTHOMCL12687	1	1	1	1	0	TRUE	FALSE	TRUE
Solyc01g096720.3	Solyc01g096720.3.1		1	87609845	87612824	transmembrane transport	The process in which a solute is transported across a lipid bilayer, from one side of a membrane to the other.	R-SLY-9025727	Solyc01g096720	Major facilitator superfamily transporter (AHRD V1 **-- A8NUY3_COPC7); contains Interpro domain(s) IPR016196 Major facilitator superfamily, general substrate transporter	16.61	16.09	4.62	5.88	0.5	0.51	4.9	5.95	2.22	2.09	0.09	0.81	0.19	0.25	1.1	0.63	0.36	0.25	1.28	1.68	0.17	0.09	0.29	0.06	0.38	0.14	0	0	ORTHOMCL482	3	3	1	4	6	TRUE	FALSE	TRUE
Solyc01g096720.3	Solyc01g096720.3.1		1	87609845	87612824	transmembrane transporter activity	Enables the transfer of a substance, usually a specific substance or a group of related substances, from one side of a membrane to the other.	R-SLY-9025727	Solyc01g096720	Major facilitator superfamily transporter (AHRD V1 **-- A8NUY3_COPC7); contains Interpro domain(s) IPR016196 Major facilitator superfamily, general substrate transporter	16.61	16.09	4.62	5.88	0.5	0.51	4.9	5.95	2.22	2.09	0.09	0.81	0.19	0.25	1.1	0.63	0.36	0.25	1.28	1.68	0.17	0.09	0.29	0.06	0.38	0.14	0	0	ORTHOMCL482	3	3	1	4	6	TRUE	FALSE	TRUE
Solyc01g096740.3	Solyc01g096740.3.1		1	87613005	87633782	transmembrane transport	The process in which a solute is transported across a lipid bilayer, from one side of a membrane to the other.	R-SLY-9025727	Solyc01g096740	Transporter major facilitator family (AHRD V1 **-- C4M254_ENTHI); contains Interpro domain(s) IPR016196 Major facilitator superfamily, general substrate transporter	26.57	26.01	12.56	14.65	1.8	2.12	35.4	35.89	6.25	7.17	2.52	2.49	1.76	2.35	3.82	2.46	8.34	8.63	8.38	8.7	0	0	0.09	0	0.86	0.52	0	0.65	ORTHOMCL482	3	3	1	4	6	TRUE	FALSE	TRUE
Solyc01g096740.3	Solyc01g096740.3.1		1	87613005	87633782	transmembrane transporter activity	Enables the transfer of a substance, usually a specific substance or a group of related substances, from one side of a membrane to the other.	R-SLY-9025727	Solyc01g096740	Transporter major facilitator family (AHRD V1 **-- C4M254_ENTHI); contains Interpro domain(s) IPR016196 Major facilitator superfamily, general substrate transporter	26.57	26.01	12.56	14.65	1.8	2.12	35.4	35.89	6.25	7.17	2.52	2.49	1.76	2.35	3.82	2.46	8.34	8.63	8.38	8.7	0	0	0.09	0	0.86	0.52	0	0.65	ORTHOMCL482	3	3	1	4	6	TRUE	FALSE	TRUE
Solyc01g096750.1	Solyc01g096750.1.1	AGO4D [Source:UniProtKB/TrEMBL;Acc:K4B063]	1	87650585	87655236	nucleic acid binding	Interacting selectively and non-covalently with any nucleic acid.		Solyc01g096750	Argonaute 4-like protein (AHRD V1 ***- D5FQ91_PELHO); contains Interpro domain(s) IPR003165 Stem cell self-renewal protein Piwi	1.94	1.55	1.8	1.74	0	0	0	0	0.54	0.5	0.33	0.43	0.07	0	0.2	0.49	0	0	0	0	10.97	10.09	2.04	2.2	0.04	0.04	0	0.14	ORTHOMCL304	6	5	4	4	3	TRUE	FALSE	TRUE
Solyc01g096750.1	Solyc01g096750.1.1	AGO4D [Source:UniProtKB/TrEMBL;Acc:K4B063]	1	87650585	87655236	gene silencing by RNA	Any process in which RNA molecules inactivate expression of target genes.		Solyc01g096750	Argonaute 4-like protein (AHRD V1 ***- D5FQ91_PELHO); contains Interpro domain(s) IPR003165 Stem cell self-renewal protein Piwi	1.94	1.55	1.8	1.74	0	0	0	0	0.54	0.5	0.33	0.43	0.07	0	0.2	0.49	0	0	0	0	10.97	10.09	2.04	2.2	0.04	0.04	0	0.14	ORTHOMCL304	6	5	4	4	3	TRUE	FALSE	TRUE
Solyc01g096750.1	Solyc01g096750.1.1	AGO4D [Source:UniProtKB/TrEMBL;Acc:K4B063]	1	87650585	87655236	protein binding	Interacting selectively and non-covalently with any protein or protein complex (a complex of two or more proteins that may include other nonprotein molecules).		Solyc01g096750	Argonaute 4-like protein (AHRD V1 ***- D5FQ91_PELHO); contains Interpro domain(s) IPR003165 Stem cell self-renewal protein Piwi	1.94	1.55	1.8	1.74	0	0	0	0	0.54	0.5	0.33	0.43	0.07	0	0.2	0.49	0	0	0	0	10.97	10.09	2.04	2.2	0.04	0.04	0	0.14	ORTHOMCL304	6	5	4	4	3	TRUE	FALSE	TRUE
Solyc01g096760.3	Solyc01g096760.3.1		1	87656247	87660661				Solyc01g096760	Pre-rRNA-processing protein TSR2 (AHRD V1 ***- B6SI82_MAIZE); contains Interpro domain(s) IPR019398 Pre-rRNA-processing protein TSR2, conserved region	21.21	18.04	20.51	17.72	12.07	10.85	23.37	23.93	34.36	35.42	22.68	21.96	31.49	30.73	23.07	25.6	20.22	18.79	23.38	25.53	16.41	17.27	17.65	19.2	16.38	14.85	14.16	10.37	ORTHOMCL7025	1	1	1	1	1	TRUE	FALSE	TRUE
Solyc01g096780.3	Solyc01g096780.3.1		1	87661930	87670185				Solyc01g096780	Sperm-associated SUN domain protein (AHRD V1 *--- A5HL83_DROME); contains Interpro domain(s) IPR012919 Sad1/UNC-like, C-terminal	24.3	24.52	23.94	23.67	20.54	20.42	36.13	32.26	47.38	44.76	41.62	40.74	47.73	40.78	31.86	31.56	19.19	19.77	18.69	17.45	30.29	27.25	21.09	22.05	15.72	14	19.63	13.92	ORTHOMCL5085	1	1	2	1	1	TRUE	FALSE	TRUE
Solyc01g096770.2	Solyc01g096770.2.1		1	87662036	87662703				Solyc01g096770	Unknown Protein (AHRD V1)	0	0.26	0	0	0	0	0	0.15	0	0	0	0.57	0	1.18	0	0	0	0	0	0	0	0	0	0	0	0	0	0							TRUE	FALSE	TRUE
Solyc01g096790.3	Solyc01g096790.3.1		1	87666419	87670185	DNA binding	Any molecular function by which a gene product interacts selectively and non-covalently with DNA (deoxyribonucleic acid).		Solyc01g096790	B3 domain-containing protein REM20 (AHRD V1 ***- REM20_ARATH); contains Interpro domain(s) IPR003340 Transcriptional factor B3	1.76	2.26	1.54	2.9	7.5	7.13	12.18	10.31	2.45	1.86	3.36	2.28	8.6	11.71	15.29	14.02	6.94	9.42	0.2	0.61	3.43	4.23	1.55	2.22	0.51	1.44	0.62	2.56	ORTHOMCL20627	1	1	0	0	0	TRUE	FALSE	TRUE
Solyc01g096800.3	Solyc01g096800.3.1	PETER PAN-like protein [Source:Projected from Arabidopsis thaliana (AT5G61770) UniProtKB/TrEMBL;Acc:F4K3M1]	1	87671227	87675719	translation	The cellular metabolic process in which a protein is formed, using the sequence of a mature mRNA or circRNA molecule to specify the sequence of amino acids in a polypeptide chain. Translation is mediated by the ribosome, and begins with the formation of a ternary complex between aminoacylated initiator methionine tRNA, GTP, and initiation factor 2, which subsequently associates with the small sub…		Solyc01g096800	SWI4 1 Peter Pan-like protein suppressor (AHRD V1 **-- D0MSA0_PHYIN); contains Interpro domain(s) IPR007109 Brix domain	4.95	5.6	7.24	6.48	7.85	8.2	11.32	9.14	15.09	13.25	12.32	13.22	7.88	7.39	14.71	13.32	7.33	6.87	11.81	11.52	8.59	9.11	5.72	9.46	4.49	2.35	23.71	22.19	ORTHOMCL6552	1	1	1	1	1	TRUE	FALSE	TRUE
Solyc01g096800.3	Solyc01g096800.3.1	PETER PAN-like protein [Source:Projected from Arabidopsis thaliana (AT5G61770) UniProtKB/TrEMBL;Acc:F4K3M1]	1	87671227	87675719	ribosomal large subunit assembly	The aggregation, arrangement and bonding together of constituent RNAs and proteins to form the large ribosomal subunit.		Solyc01g096800	SWI4 1 Peter Pan-like protein suppressor (AHRD V1 **-- D0MSA0_PHYIN); contains Interpro domain(s) IPR007109 Brix domain	4.95	5.6	7.24	6.48	7.85	8.2	11.32	9.14	15.09	13.25	12.32	13.22	7.88	7.39	14.71	13.32	7.33	6.87	11.81	11.52	8.59	9.11	5.72	9.46	4.49	2.35	23.71	22.19	ORTHOMCL6552	1	1	1	1	1	TRUE	FALSE	TRUE
Solyc01g096800.3	Solyc01g096800.3.1	PETER PAN-like protein [Source:Projected from Arabidopsis thaliana (AT5G61770) UniProtKB/TrEMBL;Acc:F4K3M1]	1	87671227	87675719	rRNA binding	Interacting selectively and non-covalently with ribosomal RNA.		Solyc01g096800	SWI4 1 Peter Pan-like protein suppressor (AHRD V1 **-- D0MSA0_PHYIN); contains Interpro domain(s) IPR007109 Brix domain	4.95	5.6	7.24	6.48	7.85	8.2	11.32	9.14	15.09	13.25	12.32	13.22	7.88	7.39	14.71	13.32	7.33	6.87	11.81	11.52	8.59	9.11	5.72	9.46	4.49	2.35	23.71	22.19	ORTHOMCL6552	1	1	1	1	1	TRUE	FALSE	TRUE
Solyc01g096800.3	Solyc01g096800.3.1	PETER PAN-like protein [Source:Projected from Arabidopsis thaliana (AT5G61770) UniProtKB/TrEMBL;Acc:F4K3M1]	1	87671227	87675719	nucleolus	A small, dense body one or more of which are present in the nucleus of eukaryotic cells. It is rich in RNA and protein, is not bounded by a limiting membrane, and is not seen during mitosis. Its prime function is the transcription of the nucleolar DNA into 45S ribosomal-precursor RNA, the processing of this RNA into 5.8S, 18S, and 28S components of ribosomal RNA, and the association of these comp…		Solyc01g096800	SWI4 1 Peter Pan-like protein suppressor (AHRD V1 **-- D0MSA0_PHYIN); contains Interpro domain(s) IPR007109 Brix domain	4.95	5.6	7.24	6.48	7.85	8.2	11.32	9.14	15.09	13.25	12.32	13.22	7.88	7.39	14.71	13.32	7.33	6.87	11.81	11.52	8.59	9.11	5.72	9.46	4.49	2.35	23.71	22.19	ORTHOMCL6552	1	1	1	1	1	TRUE	FALSE	TRUE
Solyc01g096800.3	Solyc01g096800.3.1	PETER PAN-like protein [Source:Projected from Arabidopsis thaliana (AT5G61770) UniProtKB/TrEMBL;Acc:F4K3M1]	1	87671227	87675719	preribosome, large subunit precursor	A preribosomal complex consisting of 27SA, 27SB, and/or 7S pre-rRNA, 5S rRNA, ribosomal proteins including late-associating large subunit proteins, and associated proteins; a precursor of the eukaryotic cytoplasmic large ribosomal subunit.		Solyc01g096800	SWI4 1 Peter Pan-like protein suppressor (AHRD V1 **-- D0MSA0_PHYIN); contains Interpro domain(s) IPR007109 Brix domain	4.95	5.6	7.24	6.48	7.85	8.2	11.32	9.14	15.09	13.25	12.32	13.22	7.88	7.39	14.71	13.32	7.33	6.87	11.81	11.52	8.59	9.11	5.72	9.46	4.49	2.35	23.71	22.19	ORTHOMCL6552	1	1	1	1	1	TRUE	FALSE	TRUE
Solyc01g096810.3	Solyc01g096810.3.1	EIL3 [Source:UniProtKB/TrEMBL;Acc:Q94FV2]	1	87678051	87680703	DNA binding	Any molecular function by which a gene product interacts selectively and non-covalently with DNA (deoxyribonucleic acid).		Solyc01g096810	Ethylene insensitive 3 class transcription factor (AHRD V1 **** D5L146_MALDO); contains Interpro domain(s) IPR006957 Ethylene insensitive 3	52.23	47.49	93.27	93.71	43.43	39.29	75.73	71.04	26.18	25.79	48.22	41.63	106.08	98.75	78.49	81	75.87	78.35	76.64	71.62	110.16	108.15	85.49	87.49	84.22	77.95	10.05	12.29	ORTHOMCL723	4	4	2	2	2	TRUE	FALSE	TRUE
Solyc01g096810.3	Solyc01g096810.3.1	EIL3 [Source:UniProtKB/TrEMBL;Acc:Q94FV2]	1	87678051	87680703	nucleus	A membrane-bounded organelle of eukaryotic cells in which chromosomes are housed and replicated. In most cells, the nucleus contains all of the cell's chromosomes except the organellar chromosomes, and is the site of RNA synthesis and processing. In some species, or in specialized cell types, RNA metabolism or DNA replication may be absent.		Solyc01g096810	Ethylene insensitive 3 class transcription factor (AHRD V1 **** D5L146_MALDO); contains Interpro domain(s) IPR006957 Ethylene insensitive 3	52.23	47.49	93.27	93.71	43.43	39.29	75.73	71.04	26.18	25.79	48.22	41.63	106.08	98.75	78.49	81	75.87	78.35	76.64	71.62	110.16	108.15	85.49	87.49	84.22	77.95	10.05	12.29	ORTHOMCL723	4	4	2	2	2	TRUE	FALSE	TRUE
Solyc01g096810.3	Solyc01g096810.3.1	EIL3 [Source:UniProtKB/TrEMBL;Acc:Q94FV2]	1	87678051	87680703	DNA-binding transcription factor activity	Interacting selectively and non-covalently with a specific double-stranded genomic DNA sequence (sometimes referred to as a motif) within the regulatory region of a gene to modulate transcription. Regulatory regions include promoters (proximal and distal) and enhancers. Genes are transcriptional units, and include bacterial operons.		Solyc01g096810	Ethylene insensitive 3 class transcription factor (AHRD V1 **** D5L146_MALDO); contains Interpro domain(s) IPR006957 Ethylene insensitive 3	52.23	47.49	93.27	93.71	43.43	39.29	75.73	71.04	26.18	25.79	48.22	41.63	106.08	98.75	78.49	81	75.87	78.35	76.64	71.62	110.16	108.15	85.49	87.49	84.22	77.95	10.05	12.29	ORTHOMCL723	4	4	2	2	2	TRUE	FALSE	TRUE
Solyc01g096810.3	Solyc01g096810.3.1	EIL3 [Source:UniProtKB/TrEMBL;Acc:Q94FV2]	1	87678051	87680703	cellular response to iron ion	Any process that results in a change in state or activity of a cell (in terms of movement, secretion, enzyme production, gene expression, etc.) as a result of an iron ion stimulus.		Solyc01g096810	Ethylene insensitive 3 class transcription factor (AHRD V1 **** D5L146_MALDO); contains Interpro domain(s) IPR006957 Ethylene insensitive 3	52.23	47.49	93.27	93.71	43.43	39.29	75.73	71.04	26.18	25.79	48.22	41.63	106.08	98.75	78.49	81	75.87	78.35	76.64	71.62	110.16	108.15	85.49	87.49	84.22	77.95	10.05	12.29	ORTHOMCL723	4	4	2	2	2	TRUE	FALSE	TRUE
Solyc01g096810.3	Solyc01g096810.3.1	EIL3 [Source:UniProtKB/TrEMBL;Acc:Q94FV2]	1	87678051	87680703	ethylene-activated signaling pathway	A series of molecular signals generated by the reception of ethylene (ethene, C2H4) by a receptor and ending with modulation of a cellular process, e.g. transcription.		Solyc01g096810	Ethylene insensitive 3 class transcription factor (AHRD V1 **** D5L146_MALDO); contains Interpro domain(s) IPR006957 Ethylene insensitive 3	52.23	47.49	93.27	93.71	43.43	39.29	75.73	71.04	26.18	25.79	48.22	41.63	106.08	98.75	78.49	81	75.87	78.35	76.64	71.62	110.16	108.15	85.49	87.49	84.22	77.95	10.05	12.29	ORTHOMCL723	4	4	2	2	2	TRUE	FALSE	TRUE
Solyc01g096810.3	Solyc01g096810.3.1	EIL3 [Source:UniProtKB/TrEMBL;Acc:Q94FV2]	1	87678051	87680703	regulation of transcription, DNA-templated	Any process that modulates the frequency, rate or extent of cellular DNA-templated transcription.		Solyc01g096810	Ethylene insensitive 3 class transcription factor (AHRD V1 **** D5L146_MALDO); contains Interpro domain(s) IPR006957 Ethylene insensitive 3	52.23	47.49	93.27	93.71	43.43	39.29	75.73	71.04	26.18	25.79	48.22	41.63	106.08	98.75	78.49	81	75.87	78.35	76.64	71.62	110.16	108.15	85.49	87.49	84.22	77.95	10.05	12.29	ORTHOMCL723	4	4	2	2	2	TRUE	FALSE	TRUE
Solyc01g096820.3	Solyc01g096820.3.1		1	87692377	87698141	nucleus	A membrane-bounded organelle of eukaryotic cells in which chromosomes are housed and replicated. In most cells, the nucleus contains all of the cell's chromosomes except the organellar chromosomes, and is the site of RNA synthesis and processing. In some species, or in specialized cell types, RNA metabolism or DNA replication may be absent.		Solyc01g096820	Calcium-dependent protein kinase 1 (AHRD V1 ***- Q3YAS9_PETIN); contains Interpro domain(s) IPR002290 Serine/threonine protein kinase	0	0.2	0.11	0.12	0.16	0.06	21.77	19.42	0.54	0.55	0.16	0.14	0.61	0.17	0.52	0.43	1.05	0.65	0.09	0.09	0	0.54	0	0.27	0.06	0	0	0.14	ORTHOMCL11448	1	1	0	1	1	TRUE	FALSE	TRUE
Solyc01g096820.3	Solyc01g096820.3.1		1	87692377	87698141	protein kinase activity	Catalysis of the phosphorylation of an amino acid residue in a protein, usually according to the reaction: a protein + ATP = a phosphoprotein + ADP.		Solyc01g096820	Calcium-dependent protein kinase 1 (AHRD V1 ***- Q3YAS9_PETIN); contains Interpro domain(s) IPR002290 Serine/threonine protein kinase	0	0.2	0.11	0.12	0.16	0.06	21.77	19.42	0.54	0.55	0.16	0.14	0.61	0.17	0.52	0.43	1.05	0.65	0.09	0.09	0	0.54	0	0.27	0.06	0	0	0.14	ORTHOMCL11448	1	1	0	1	1	TRUE	FALSE	TRUE
Solyc01g096820.3	Solyc01g096820.3.1		1	87692377	87698141	ATP binding	Interacting selectively and non-covalently with ATP, adenosine 5'-triphosphate, a universally important coenzyme and enzyme regulator.		Solyc01g096820	Calcium-dependent protein kinase 1 (AHRD V1 ***- Q3YAS9_PETIN); contains Interpro domain(s) IPR002290 Serine/threonine protein kinase	0	0.2	0.11	0.12	0.16	0.06	21.77	19.42	0.54	0.55	0.16	0.14	0.61	0.17	0.52	0.43	1.05	0.65	0.09	0.09	0	0.54	0	0.27	0.06	0	0	0.14	ORTHOMCL11448	1	1	0	1	1	TRUE	FALSE	TRUE
Solyc01g096820.3	Solyc01g096820.3.1		1	87692377	87698141	cytoplasm	All of the contents of a cell excluding the plasma membrane and nucleus, but including other subcellular structures.		Solyc01g096820	Calcium-dependent protein kinase 1 (AHRD V1 ***- Q3YAS9_PETIN); contains Interpro domain(s) IPR002290 Serine/threonine protein kinase	0	0.2	0.11	0.12	0.16	0.06	21.77	19.42	0.54	0.55	0.16	0.14	0.61	0.17	0.52	0.43	1.05	0.65	0.09	0.09	0	0.54	0	0.27	0.06	0	0	0.14	ORTHOMCL11448	1	1	0	1	1	TRUE	FALSE	TRUE
Solyc01g096820.3	Solyc01g096820.3.1		1	87692377	87698141	protein phosphorylation	The process of introducing a phosphate group on to a protein.		Solyc01g096820	Calcium-dependent protein kinase 1 (AHRD V1 ***- Q3YAS9_PETIN); contains Interpro domain(s) IPR002290 Serine/threonine protein kinase	0	0.2	0.11	0.12	0.16	0.06	21.77	19.42	0.54	0.55	0.16	0.14	0.61	0.17	0.52	0.43	1.05	0.65	0.09	0.09	0	0.54	0	0.27	0.06	0	0	0.14	ORTHOMCL11448	1	1	0	1	1	TRUE	FALSE	TRUE
Solyc01g096820.3	Solyc01g096820.3.1		1	87692377	87698141	calcium ion binding	Interacting selectively and non-covalently with calcium ions (Ca2+).		Solyc01g096820	Calcium-dependent protein kinase 1 (AHRD V1 ***- Q3YAS9_PETIN); contains Interpro domain(s) IPR002290 Serine/threonine protein kinase	0	0.2	0.11	0.12	0.16	0.06	21.77	19.42	0.54	0.55	0.16	0.14	0.61	0.17	0.52	0.43	1.05	0.65	0.09	0.09	0	0.54	0	0.27	0.06	0	0	0.14	ORTHOMCL11448	1	1	0	1	1	TRUE	FALSE	TRUE
Solyc01g096820.3	Solyc01g096820.3.1		1	87692377	87698141	intracellular signal transduction	The process in which a signal is passed on to downstream components within the cell, which become activated themselves to further propagate the signal and finally trigger a change in the function or state of the cell.		Solyc01g096820	Calcium-dependent protein kinase 1 (AHRD V1 ***- Q3YAS9_PETIN); contains Interpro domain(s) IPR002290 Serine/threonine protein kinase	0	0.2	0.11	0.12	0.16	0.06	21.77	19.42	0.54	0.55	0.16	0.14	0.61	0.17	0.52	0.43	1.05	0.65	0.09	0.09	0	0.54	0	0.27	0.06	0	0	0.14	ORTHOMCL11448	1	1	0	1	1	TRUE	FALSE	TRUE
Solyc01g096820.3	Solyc01g096820.3.1		1	87692377	87698141	peptidyl-serine phosphorylation	The phosphorylation of peptidyl-serine to form peptidyl-O-phospho-L-serine.		Solyc01g096820	Calcium-dependent protein kinase 1 (AHRD V1 ***- Q3YAS9_PETIN); contains Interpro domain(s) IPR002290 Serine/threonine protein kinase	0	0.2	0.11	0.12	0.16	0.06	21.77	19.42	0.54	0.55	0.16	0.14	0.61	0.17	0.52	0.43	1.05	0.65	0.09	0.09	0	0.54	0	0.27	0.06	0	0	0.14	ORTHOMCL11448	1	1	0	1	1	TRUE	FALSE	TRUE
Solyc01g096820.3	Solyc01g096820.3.1		1	87692377	87698141	abscisic acid-activated signaling pathway	A series of molecular signals generated by the binding of the plant hormone abscisic acid (ABA) to a receptor, and ending with modulation of a cellular process, e.g. transcription.		Solyc01g096820	Calcium-dependent protein kinase 1 (AHRD V1 ***- Q3YAS9_PETIN); contains Interpro domain(s) IPR002290 Serine/threonine protein kinase	0	0.2	0.11	0.12	0.16	0.06	21.77	19.42	0.54	0.55	0.16	0.14	0.61	0.17	0.52	0.43	1.05	0.65	0.09	0.09	0	0.54	0	0.27	0.06	0	0	0.14	ORTHOMCL11448	1	1	0	1	1	TRUE	FALSE	TRUE
Solyc01g096820.3	Solyc01g096820.3.1		1	87692377	87698141	calmodulin-dependent protein kinase activity	Catalysis of the reactions: ATP + a protein serine = ADP + protein serine phosphate; and ATP + a protein threonine = ADP + protein threonine phosphate. These reactions require the presence of calcium-bound calmodulin.		Solyc01g096820	Calcium-dependent protein kinase 1 (AHRD V1 ***- Q3YAS9_PETIN); contains Interpro domain(s) IPR002290 Serine/threonine protein kinase	0	0.2	0.11	0.12	0.16	0.06	21.77	19.42	0.54	0.55	0.16	0.14	0.61	0.17	0.52	0.43	1.05	0.65	0.09	0.09	0	0.54	0	0.27	0.06	0	0	0.14	ORTHOMCL11448	1	1	0	1	1	TRUE	FALSE	TRUE
Solyc01g096820.3	Solyc01g096820.3.1		1	87692377	87698141	calcium-dependent protein serine/threonine kinase activity	Catalysis of the reactions: ATP + a protein serine = ADP + protein serine phosphate; and ATP + a protein threonine = ADP + protein threonine phosphate. These reactions are dependent on the presence of calcium ions.		Solyc01g096820	Calcium-dependent protein kinase 1 (AHRD V1 ***- Q3YAS9_PETIN); contains Interpro domain(s) IPR002290 Serine/threonine protein kinase	0	0.2	0.11	0.12	0.16	0.06	21.77	19.42	0.54	0.55	0.16	0.14	0.61	0.17	0.52	0.43	1.05	0.65	0.09	0.09	0	0.54	0	0.27	0.06	0	0	0.14	ORTHOMCL11448	1	1	0	1	1	TRUE	FALSE	TRUE
Solyc01g096830.3	Solyc01g096830.3.1	Cation-transporting ATPase [Source:UniProtKB/TrEMBL;Acc:K4B071]	1	87696723	87713156	integral component of membrane	The component of a membrane consisting of the gene products and protein complexes having at least some part of their peptide sequence embedded in the hydrophobic region of the membrane.		Solyc01g096830	Calcium-transporting ATPase 1 (AHRD V1 *-** ATC1_YEAST); contains Interpro domain(s) IPR006544 ATPase, P-type, unknown pump specificity (type V)	13.96	13.69	13.29	13.97	13.66	13.94	40.43	37.26	21.11	20.93	35.27	30.52	30.96	30.02	34.59	36.13	37.2	39.98	38.3	37.5	26.46	30.6	36.29	34.19	33.34	35.6	16.03	14.92	ORTHOMCL7094	1	1	1	1	1	TRUE	FALSE	TRUE
Solyc01g096830.3	Solyc01g096830.3.1	Cation-transporting ATPase [Source:UniProtKB/TrEMBL;Acc:K4B071]	1	87696723	87713156	metal ion binding	Interacting selectively and non-covalently with any metal ion.		Solyc01g096830	Calcium-transporting ATPase 1 (AHRD V1 *-** ATC1_YEAST); contains Interpro domain(s) IPR006544 ATPase, P-type, unknown pump specificity (type V)	13.96	13.69	13.29	13.97	13.66	13.94	40.43	37.26	21.11	20.93	35.27	30.52	30.96	30.02	34.59	36.13	37.2	39.98	38.3	37.5	26.46	30.6	36.29	34.19	33.34	35.6	16.03	14.92	ORTHOMCL7094	1	1	1	1	1	TRUE	FALSE	TRUE
Solyc01g096830.3	Solyc01g096830.3.1	Cation-transporting ATPase [Source:UniProtKB/TrEMBL;Acc:K4B071]	1	87696723	87713156	ATP binding	Interacting selectively and non-covalently with ATP, adenosine 5'-triphosphate, a universally important coenzyme and enzyme regulator.		Solyc01g096830	Calcium-transporting ATPase 1 (AHRD V1 *-** ATC1_YEAST); contains Interpro domain(s) IPR006544 ATPase, P-type, unknown pump specificity (type V)	13.96	13.69	13.29	13.97	13.66	13.94	40.43	37.26	21.11	20.93	35.27	30.52	30.96	30.02	34.59	36.13	37.2	39.98	38.3	37.5	26.46	30.6	36.29	34.19	33.34	35.6	16.03	14.92	ORTHOMCL7094	1	1	1	1	1	TRUE	FALSE	TRUE
Solyc01g096830.3	Solyc01g096830.3.1	Cation-transporting ATPase [Source:UniProtKB/TrEMBL;Acc:K4B071]	1	87696723	87713156	obsolete cell	OBSOLETE. The basic structural and functional unit of all organisms. Includes the plasma membrane and any external encapsulating structures such as the cell wall and cell envelope.		Solyc01g096830	Calcium-transporting ATPase 1 (AHRD V1 *-** ATC1_YEAST); contains Interpro domain(s) IPR006544 ATPase, P-type, unknown pump specificity (type V)	13.96	13.69	13.29	13.97	13.66	13.94	40.43	37.26	21.11	20.93	35.27	30.52	30.96	30.02	34.59	36.13	37.2	39.98	38.3	37.5	26.46	30.6	36.29	34.19	33.34	35.6	16.03	14.92	ORTHOMCL7094	1	1	1	1	1	TRUE	FALSE	TRUE
Solyc01g096830.3	Solyc01g096830.3.1	Cation-transporting ATPase [Source:UniProtKB/TrEMBL;Acc:K4B071]	1	87696723	87713156	nucleotide binding	Interacting selectively and non-covalently with a nucleotide, any compound consisting of a nucleoside that is esterified with (ortho)phosphate or an oligophosphate at any hydroxyl group on the ribose or deoxyribose.		Solyc01g096830	Calcium-transporting ATPase 1 (AHRD V1 *-** ATC1_YEAST); contains Interpro domain(s) IPR006544 ATPase, P-type, unknown pump specificity (type V)	13.96	13.69	13.29	13.97	13.66	13.94	40.43	37.26	21.11	20.93	35.27	30.52	30.96	30.02	34.59	36.13	37.2	39.98	38.3	37.5	26.46	30.6	36.29	34.19	33.34	35.6	16.03	14.92	ORTHOMCL7094	1	1	1	1	1	TRUE	FALSE	TRUE
Solyc01g096830.3	Solyc01g096830.3.1	Cation-transporting ATPase [Source:UniProtKB/TrEMBL;Acc:K4B071]	1	87696723	87713156	ATPase activity	Catalysis of the reaction: ATP + H2O = ADP + phosphate + 2 H+. May or may not be coupled to another reaction.		Solyc01g096830	Calcium-transporting ATPase 1 (AHRD V1 *-** ATC1_YEAST); contains Interpro domain(s) IPR006544 ATPase, P-type, unknown pump specificity (type V)	13.96	13.69	13.29	13.97	13.66	13.94	40.43	37.26	21.11	20.93	35.27	30.52	30.96	30.02	34.59	36.13	37.2	39.98	38.3	37.5	26.46	30.6	36.29	34.19	33.34	35.6	16.03	14.92	ORTHOMCL7094	1	1	1	1	1	TRUE	FALSE	TRUE
Solyc01g096830.3	Solyc01g096830.3.1	Cation-transporting ATPase [Source:UniProtKB/TrEMBL;Acc:K4B071]	1	87696723	87713156	cellular calcium ion homeostasis	Any process involved in the maintenance of an internal steady state of calcium ions at the level of a cell.		Solyc01g096830	Calcium-transporting ATPase 1 (AHRD V1 *-** ATC1_YEAST); contains Interpro domain(s) IPR006544 ATPase, P-type, unknown pump specificity (type V)	13.96	13.69	13.29	13.97	13.66	13.94	40.43	37.26	21.11	20.93	35.27	30.52	30.96	30.02	34.59	36.13	37.2	39.98	38.3	37.5	26.46	30.6	36.29	34.19	33.34	35.6	16.03	14.92	ORTHOMCL7094	1	1	1	1	1	TRUE	FALSE	TRUE
Solyc01g096830.3	Solyc01g096830.3.1	Cation-transporting ATPase [Source:UniProtKB/TrEMBL;Acc:K4B071]	1	87696723	87713156	cation transport	The directed movement of cations, atoms or small molecules with a net positive charge, into, out of or within a cell, or between cells, by means of some agent such as a transporter or pore.		Solyc01g096830	Calcium-transporting ATPase 1 (AHRD V1 *-** ATC1_YEAST); contains Interpro domain(s) IPR006544 ATPase, P-type, unknown pump specificity (type V)	13.96	13.69	13.29	13.97	13.66	13.94	40.43	37.26	21.11	20.93	35.27	30.52	30.96	30.02	34.59	36.13	37.2	39.98	38.3	37.5	26.46	30.6	36.29	34.19	33.34	35.6	16.03	14.92	ORTHOMCL7094	1	1	1	1	1	TRUE	FALSE	TRUE
Solyc01g096840.3	Solyc01g096840.3.1		1	87714461	87717808	cytoplasm	All of the contents of a cell excluding the plasma membrane and nucleus, but including other subcellular structures.		Solyc01g096840	Os02g0794300 protein (Fragment) (AHRD V1 *-*- Q0DWU9_ORYSJ); contains Interpro domain(s) IPR007573 Protein of unknown function DUF566	0.82	0.93	0.5	0.67	0	0.5	1.34	1.76	1.31	2.06	0.51	0.51	0.3	0.3	0.13	0.16	0	0	0.04	0	0.07	0.14	0	0.14	0	0	0.18	2.56	ORTHOMCL5249	1	1	2	1	1	TRUE	FALSE	TRUE
Solyc01g096840.3	Solyc01g096840.3.1		1	87714461	87717808	microtubule binding	Interacting selectively and non-covalently with microtubules, filaments composed of tubulin monomers.		Solyc01g096840	Os02g0794300 protein (Fragment) (AHRD V1 *-*- Q0DWU9_ORYSJ); contains Interpro domain(s) IPR007573 Protein of unknown function DUF566	0.82	0.93	0.5	0.67	0	0.5	1.34	1.76	1.31	2.06	0.51	0.51	0.3	0.3	0.13	0.16	0	0	0.04	0	0.07	0.14	0	0.14	0	0	0.18	2.56	ORTHOMCL5249	1	1	2	1	1	TRUE	FALSE	TRUE
Solyc01g096840.3	Solyc01g096840.3.1		1	87714461	87717808	spindle assembly	The aggregation, arrangement and bonding together of a set of components to form the spindle, the array of microtubules and associated molecules that serves to move duplicated chromosomes apart.		Solyc01g096840	Os02g0794300 protein (Fragment) (AHRD V1 *-*- Q0DWU9_ORYSJ); contains Interpro domain(s) IPR007573 Protein of unknown function DUF566	0.82	0.93	0.5	0.67	0	0.5	1.34	1.76	1.31	2.06	0.51	0.51	0.3	0.3	0.13	0.16	0	0	0.04	0	0.07	0.14	0	0.14	0	0	0.18	2.56	ORTHOMCL5249	1	1	2	1	1	TRUE	FALSE	TRUE
Solyc01g096840.3	Solyc01g096840.3.1		1	87714461	87717808	centrosome	A structure comprised of a core structure (in most organisms, a pair of centrioles) and peripheral material from which a microtubule-based structure, such as a spindle apparatus, is organized. Centrosomes occur close to the nucleus during interphase in many eukaryotic cells, though in animal cells it changes continually during the cell-division cycle.		Solyc01g096840	Os02g0794300 protein (Fragment) (AHRD V1 *-*- Q0DWU9_ORYSJ); contains Interpro domain(s) IPR007573 Protein of unknown function DUF566	0.82	0.93	0.5	0.67	0	0.5	1.34	1.76	1.31	2.06	0.51	0.51	0.3	0.3	0.13	0.16	0	0	0.04	0	0.07	0.14	0	0.14	0	0	0.18	2.56	ORTHOMCL5249	1	1	2	1	1	TRUE	FALSE	TRUE
Solyc01g096840.3	Solyc01g096840.3.1		1	87714461	87717808	nuclear microtubule	Any microtubule in the nucleus of a cell.		Solyc01g096840	Os02g0794300 protein (Fragment) (AHRD V1 *-*- Q0DWU9_ORYSJ); contains Interpro domain(s) IPR007573 Protein of unknown function DUF566	0.82	0.93	0.5	0.67	0	0.5	1.34	1.76	1.31	2.06	0.51	0.51	0.3	0.3	0.13	0.16	0	0	0.04	0	0.07	0.14	0	0.14	0	0	0.18	2.56	ORTHOMCL5249	1	1	2	1	1	TRUE	FALSE	TRUE
Solyc01g096840.3	Solyc01g096840.3.1		1	87714461	87717808	centrosome cycle	The cell cycle process in which centrosome duplication and separation takes place. The centrosome cycle can operate with a considerable degree of independence from other processes of the cell cycle.		Solyc01g096840	Os02g0794300 protein (Fragment) (AHRD V1 *-*- Q0DWU9_ORYSJ); contains Interpro domain(s) IPR007573 Protein of unknown function DUF566	0.82	0.93	0.5	0.67	0	0.5	1.34	1.76	1.31	2.06	0.51	0.51	0.3	0.3	0.13	0.16	0	0	0.04	0	0.07	0.14	0	0.14	0	0	0.18	2.56	ORTHOMCL5249	1	1	2	1	1	TRUE	FALSE	TRUE
Solyc01g096850.3	Solyc01g096850.3.1		1	87719343	87727018	regulation of transcription, DNA-templated	Any process that modulates the frequency, rate or extent of cellular DNA-templated transcription.		Solyc01g096850	Protein FAR1-RELATED SEQUENCE 3 (AHRD V1 ***- FRS3_ARATH); contains Interpro domain(s) IPR018289 MULE transposase, conserved domain	4.12	4.02	3.47	3.03	3.97	3.63	4.99	5.33	3.96	4.65	5.93	4.79	6.85	6.18	6.3	6.81	5.14	5.36	7.1	6.6	6.25	9.12	6.94	6.76	6.35	6.05	3.98	3.01	ORTHOMCL376	4	5	3	7	1	TRUE	FALSE	TRUE
Solyc01g096850.3	Solyc01g096850.3.1		1	87719343	87727018	zinc ion binding	Interacting selectively and non-covalently with zinc (Zn) ions.		Solyc01g096850	Protein FAR1-RELATED SEQUENCE 3 (AHRD V1 ***- FRS3_ARATH); contains Interpro domain(s) IPR018289 MULE transposase, conserved domain	4.12	4.02	3.47	3.03	3.97	3.63	4.99	5.33	3.96	4.65	5.93	4.79	6.85	6.18	6.3	6.81	5.14	5.36	7.1	6.6	6.25	9.12	6.94	6.76	6.35	6.05	3.98	3.01	ORTHOMCL376	4	5	3	7	1	TRUE	FALSE	TRUE
Solyc01g096860.2	Solyc01g096860.2.1		1	87728958	87731834	DNA binding	Any molecular function by which a gene product interacts selectively and non-covalently with DNA (deoxyribonucleic acid).		Solyc01g096860	AP2-like ethylene-responsive transcription factor At1g16060 (AHRD V1 *-*- AP2L1_ARATH); contains Interpro domain(s) IPR001471 Pathogenesis-related transcriptional factor and ERF, DNA-binding	0.38	0.07	0.15	0.08	0.29	0.37	2.62	3.76	0.09	0	0	0.09	0	0.07	0	0	0	0	0	0	0.4	0.1	0	0	0	0	1.34	1.58	ORTHOMCL15302	1	1	1	0	0	TRUE	FALSE	TRUE
Solyc01g096860.2	Solyc01g096860.2.1		1	87728958	87731834	regulation of transcription, DNA-templated	Any process that modulates the frequency, rate or extent of cellular DNA-templated transcription.		Solyc01g096860	AP2-like ethylene-responsive transcription factor At1g16060 (AHRD V1 *-*- AP2L1_ARATH); contains Interpro domain(s) IPR001471 Pathogenesis-related transcriptional factor and ERF, DNA-binding	0.38	0.07	0.15	0.08	0.29	0.37	2.62	3.76	0.09	0	0	0.09	0	0.07	0	0	0	0	0	0	0.4	0.1	0	0	0	0	1.34	1.58	ORTHOMCL15302	1	1	1	0	0	TRUE	FALSE	TRUE
Solyc01g096860.2	Solyc01g096860.2.1		1	87728958	87731834	DNA-binding transcription factor activity	Interacting selectively and non-covalently with a specific double-stranded genomic DNA sequence (sometimes referred to as a motif) within the regulatory region of a gene to modulate transcription. Regulatory regions include promoters (proximal and distal) and enhancers. Genes are transcriptional units, and include bacterial operons.		Solyc01g096860	AP2-like ethylene-responsive transcription factor At1g16060 (AHRD V1 *-*- AP2L1_ARATH); contains Interpro domain(s) IPR001471 Pathogenesis-related transcriptional factor and ERF, DNA-binding	0.38	0.07	0.15	0.08	0.29	0.37	2.62	3.76	0.09	0	0	0.09	0	0.07	0	0	0	0	0	0	0.4	0.1	0	0	0	0	1.34	1.58	ORTHOMCL15302	1	1	1	0	0	TRUE	FALSE	TRUE
Solyc01g096865.1	Solyc01g096865.1.1		1	87732008	87732797	DNA binding	Any molecular function by which a gene product interacts selectively and non-covalently with DNA (deoxyribonucleic acid).																																						FALSE	FALSE	FALSE
Solyc01g096865.1	Solyc01g096865.1.1		1	87732008	87732797	regulation of transcription, DNA-templated	Any process that modulates the frequency, rate or extent of cellular DNA-templated transcription.																																						FALSE	FALSE	FALSE
Solyc01g096865.1	Solyc01g096865.1.1		1	87732008	87732797	DNA-binding transcription factor activity	Interacting selectively and non-covalently with a specific double-stranded genomic DNA sequence (sometimes referred to as a motif) within the regulatory region of a gene to modulate transcription. Regulatory regions include promoters (proximal and distal) and enhancers. Genes are transcriptional units, and include bacterial operons.																																						FALSE	FALSE	FALSE
Solyc01g096870.3	Solyc01g096870.3.1	Proline--tRNA ligase, chloroplastic/mitochondrial [Source:Projected from Arabidopsis thaliana (AT5G52520) UniProtKB/Swiss-Prot;Acc:Q9FYR6]	1	87741382	87747406	ATP binding	Interacting selectively and non-covalently with ATP, adenosine 5'-triphosphate, a universally important coenzyme and enzyme regulator.		Solyc01g096870	Prolyl-tRNA synthetase (AHRD V1 **** Q7XZD2_RAPSA); contains Interpro domain(s) IPR004499 Prolyl-tRNA synthetase, class IIa, prokaryotic-type	29.3	28.76	32.18	31.33	75.54	74.55	18.4	15.85	36.35	34.87	35.18	30.38	34.87	36.05	39.72	39.38	39.04	39.74	62.31	60.66	44.49	48.88	50.9	49.6	45.78	49.16	158.21	155.73	ORTHOMCL6742	1	1	1	1	1	TRUE	FALSE	TRUE
Solyc01g096870.3	Solyc01g096870.3.1	Proline--tRNA ligase, chloroplastic/mitochondrial [Source:Projected from Arabidopsis thaliana (AT5G52520) UniProtKB/Swiss-Prot;Acc:Q9FYR6]	1	87741382	87747406	cytoplasm	All of the contents of a cell excluding the plasma membrane and nucleus, but including other subcellular structures.		Solyc01g096870	Prolyl-tRNA synthetase (AHRD V1 **** Q7XZD2_RAPSA); contains Interpro domain(s) IPR004499 Prolyl-tRNA synthetase, class IIa, prokaryotic-type	29.3	28.76	32.18	31.33	75.54	74.55	18.4	15.85	36.35	34.87	35.18	30.38	34.87	36.05	39.72	39.38	39.04	39.74	62.31	60.66	44.49	48.88	50.9	49.6	45.78	49.16	158.21	155.73	ORTHOMCL6742	1	1	1	1	1	TRUE	FALSE	TRUE
Solyc01g096870.3	Solyc01g096870.3.1	Proline--tRNA ligase, chloroplastic/mitochondrial [Source:Projected from Arabidopsis thaliana (AT5G52520) UniProtKB/Swiss-Prot;Acc:Q9FYR6]	1	87741382	87747406	mitochondrion	A semiautonomous, self replicating organelle that occurs in varying numbers, shapes, and sizes in the cytoplasm of virtually all eukaryotic cells. It is notably the site of tissue respiration.		Solyc01g096870	Prolyl-tRNA synthetase (AHRD V1 **** Q7XZD2_RAPSA); contains Interpro domain(s) IPR004499 Prolyl-tRNA synthetase, class IIa, prokaryotic-type	29.3	28.76	32.18	31.33	75.54	74.55	18.4	15.85	36.35	34.87	35.18	30.38	34.87	36.05	39.72	39.38	39.04	39.74	62.31	60.66	44.49	48.88	50.9	49.6	45.78	49.16	158.21	155.73	ORTHOMCL6742	1	1	1	1	1	TRUE	FALSE	TRUE
Solyc01g096870.3	Solyc01g096870.3.1	Proline--tRNA ligase, chloroplastic/mitochondrial [Source:Projected from Arabidopsis thaliana (AT5G52520) UniProtKB/Swiss-Prot;Acc:Q9FYR6]	1	87741382	87747406	chloroplast stroma	The space enclosed by the double membrane of a chloroplast but excluding the thylakoid space. It contains DNA, ribosomes and some temporary products of photosynthesis.		Solyc01g096870	Prolyl-tRNA synthetase (AHRD V1 **** Q7XZD2_RAPSA); contains Interpro domain(s) IPR004499 Prolyl-tRNA synthetase, class IIa, prokaryotic-type	29.3	28.76	32.18	31.33	75.54	74.55	18.4	15.85	36.35	34.87	35.18	30.38	34.87	36.05	39.72	39.38	39.04	39.74	62.31	60.66	44.49	48.88	50.9	49.6	45.78	49.16	158.21	155.73	ORTHOMCL6742	1	1	1	1	1	TRUE	FALSE	TRUE
Solyc01g096870.3	Solyc01g096870.3.1	Proline--tRNA ligase, chloroplastic/mitochondrial [Source:Projected from Arabidopsis thaliana (AT5G52520) UniProtKB/Swiss-Prot;Acc:Q9FYR6]	1	87741382	87747406	nucleotide binding	Interacting selectively and non-covalently with a nucleotide, any compound consisting of a nucleoside that is esterified with (ortho)phosphate or an oligophosphate at any hydroxyl group on the ribose or deoxyribose.		Solyc01g096870	Prolyl-tRNA synthetase (AHRD V1 **** Q7XZD2_RAPSA); contains Interpro domain(s) IPR004499 Prolyl-tRNA synthetase, class IIa, prokaryotic-type	29.3	28.76	32.18	31.33	75.54	74.55	18.4	15.85	36.35	34.87	35.18	30.38	34.87	36.05	39.72	39.38	39.04	39.74	62.31	60.66	44.49	48.88	50.9	49.6	45.78	49.16	158.21	155.73	ORTHOMCL6742	1	1	1	1	1	TRUE	FALSE	TRUE
Solyc01g096870.3	Solyc01g096870.3.1	Proline--tRNA ligase, chloroplastic/mitochondrial [Source:Projected from Arabidopsis thaliana (AT5G52520) UniProtKB/Swiss-Prot;Acc:Q9FYR6]	1	87741382	87747406	aminoacyl-tRNA synthetase multienzyme complex	A multienzyme complex found in all multicellular eukaryotes composed of eight proteins with aminoacyl-tRNA synthetase activities (abbreviated as: ArgRS, AspRS, GluProRS, GlnRS, IleRS, LeuRS, LysRS, MetRS where RS is the enzyme, preceded by the amino acid it uses as a substrate) as well as three non-synthetase proteins (p43, p38, and p18) with diverse functions. Several of these subunits are known…		Solyc01g096870	Prolyl-tRNA synthetase (AHRD V1 **** Q7XZD2_RAPSA); contains Interpro domain(s) IPR004499 Prolyl-tRNA synthetase, class IIa, prokaryotic-type	29.3	28.76	32.18	31.33	75.54	74.55	18.4	15.85	36.35	34.87	35.18	30.38	34.87	36.05	39.72	39.38	39.04	39.74	62.31	60.66	44.49	48.88	50.9	49.6	45.78	49.16	158.21	155.73	ORTHOMCL6742	1	1	1	1	1	TRUE	FALSE	TRUE
Solyc01g096870.3	Solyc01g096870.3.1	Proline--tRNA ligase, chloroplastic/mitochondrial [Source:Projected from Arabidopsis thaliana (AT5G52520) UniProtKB/Swiss-Prot;Acc:Q9FYR6]	1	87741382	87747406	proline-tRNA ligase activity	Catalysis of the reaction: ATP + L-proline + tRNA(Pro) = AMP + diphosphate + L-prolyl-tRNA(Pro).		Solyc01g096870	Prolyl-tRNA synthetase (AHRD V1 **** Q7XZD2_RAPSA); contains Interpro domain(s) IPR004499 Prolyl-tRNA synthetase, class IIa, prokaryotic-type	29.3	28.76	32.18	31.33	75.54	74.55	18.4	15.85	36.35	34.87	35.18	30.38	34.87	36.05	39.72	39.38	39.04	39.74	62.31	60.66	44.49	48.88	50.9	49.6	45.78	49.16	158.21	155.73	ORTHOMCL6742	1	1	1	1	1	TRUE	FALSE	TRUE
Solyc01g096870.3	Solyc01g096870.3.1	Proline--tRNA ligase, chloroplastic/mitochondrial [Source:Projected from Arabidopsis thaliana (AT5G52520) UniProtKB/Swiss-Prot;Acc:Q9FYR6]	1	87741382	87747406	prolyl-tRNA aminoacylation	The process of coupling proline to prolyl-tRNA, catalyzed by prolyl-tRNA synthetase. The prolyl-tRNA synthetase is a class-II synthetase. The activated amino acid is transferred to the 3'-OH group of a methionine-accetping tRNA.		Solyc01g096870	Prolyl-tRNA synthetase (AHRD V1 **** Q7XZD2_RAPSA); contains Interpro domain(s) IPR004499 Prolyl-tRNA synthetase, class IIa, prokaryotic-type	29.3	28.76	32.18	31.33	75.54	74.55	18.4	15.85	36.35	34.87	35.18	30.38	34.87	36.05	39.72	39.38	39.04	39.74	62.31	60.66	44.49	48.88	50.9	49.6	45.78	49.16	158.21	155.73	ORTHOMCL6742	1	1	1	1	1	TRUE	FALSE	TRUE
Solyc01g096870.3	Solyc01g096870.3.1	Proline--tRNA ligase, chloroplastic/mitochondrial [Source:Projected from Arabidopsis thaliana (AT5G52520) UniProtKB/Swiss-Prot;Acc:Q9FYR6]	1	87741382	87747406	embryo sac development	The process whose specific outcome is the progression of the embryo sac over time, from its formation to the mature structure. The process begins with the meiosis of the megasporocyte to form four haploid megaspores. Three of the megaspores disintegrate, and the fourth undergoes mitosis giving rise to a binucleate syncytial embryo sac. The two haploid nuclei migrate to the opposite poles of the e…		Solyc01g096870	Prolyl-tRNA synthetase (AHRD V1 **** Q7XZD2_RAPSA); contains Interpro domain(s) IPR004499 Prolyl-tRNA synthetase, class IIa, prokaryotic-type	29.3	28.76	32.18	31.33	75.54	74.55	18.4	15.85	36.35	34.87	35.18	30.38	34.87	36.05	39.72	39.38	39.04	39.74	62.31	60.66	44.49	48.88	50.9	49.6	45.78	49.16	158.21	155.73	ORTHOMCL6742	1	1	1	1	1	TRUE	FALSE	TRUE
Solyc01g096870.3	Solyc01g096870.3.1	Proline--tRNA ligase, chloroplastic/mitochondrial [Source:Projected from Arabidopsis thaliana (AT5G52520) UniProtKB/Swiss-Prot;Acc:Q9FYR6]	1	87741382	87747406	regulation of photosynthesis	Any process that modulates the frequency, rate or extent of photosynthesis.		Solyc01g096870	Prolyl-tRNA synthetase (AHRD V1 **** Q7XZD2_RAPSA); contains Interpro domain(s) IPR004499 Prolyl-tRNA synthetase, class IIa, prokaryotic-type	29.3	28.76	32.18	31.33	75.54	74.55	18.4	15.85	36.35	34.87	35.18	30.38	34.87	36.05	39.72	39.38	39.04	39.74	62.31	60.66	44.49	48.88	50.9	49.6	45.78	49.16	158.21	155.73	ORTHOMCL6742	1	1	1	1	1	TRUE	FALSE	TRUE
Solyc01g096870.3	Solyc01g096870.3.1	Proline--tRNA ligase, chloroplastic/mitochondrial [Source:Projected from Arabidopsis thaliana (AT5G52520) UniProtKB/Swiss-Prot;Acc:Q9FYR6]	1	87741382	87747406	seed development	The process whose specific outcome is the progression of the seed over time, from its formation to the mature structure. A seed is a propagating organ formed in the sexual reproductive cycle of gymnosperms and angiosperms, consisting of a protective coat enclosing an embryo and food reserves.		Solyc01g096870	Prolyl-tRNA synthetase (AHRD V1 **** Q7XZD2_RAPSA); contains Interpro domain(s) IPR004499 Prolyl-tRNA synthetase, class IIa, prokaryotic-type	29.3	28.76	32.18	31.33	75.54	74.55	18.4	15.85	36.35	34.87	35.18	30.38	34.87	36.05	39.72	39.38	39.04	39.74	62.31	60.66	44.49	48.88	50.9	49.6	45.78	49.16	158.21	155.73	ORTHOMCL6742	1	1	1	1	1	TRUE	FALSE	TRUE
Solyc01g096870.3	Solyc01g096870.3.1	Proline--tRNA ligase, chloroplastic/mitochondrial [Source:Projected from Arabidopsis thaliana (AT5G52520) UniProtKB/Swiss-Prot;Acc:Q9FYR6]	1	87741382	87747406	plant ovule development	The process whose specific outcome is the progression of the ovule over time, from its formation to the mature structure. The ovule is the structure in seed plants enclosing the female gametophyte, and is composed of the nucellus, one or two integuments, and the funiculus; it develops into the seed.		Solyc01g096870	Prolyl-tRNA synthetase (AHRD V1 **** Q7XZD2_RAPSA); contains Interpro domain(s) IPR004499 Prolyl-tRNA synthetase, class IIa, prokaryotic-type	29.3	28.76	32.18	31.33	75.54	74.55	18.4	15.85	36.35	34.87	35.18	30.38	34.87	36.05	39.72	39.38	39.04	39.74	62.31	60.66	44.49	48.88	50.9	49.6	45.78	49.16	158.21	155.73	ORTHOMCL6742	1	1	1	1	1	TRUE	FALSE	TRUE
Solyc01g096870.3	Solyc01g096870.3.1	Proline--tRNA ligase, chloroplastic/mitochondrial [Source:Projected from Arabidopsis thaliana (AT5G52520) UniProtKB/Swiss-Prot;Acc:Q9FYR6]	1	87741382	87747406	tRNA aminoacylation for protein translation	The synthesis of aminoacyl tRNA by the formation of an ester bond between the 3'-hydroxyl group of the most 3' adenosine of the tRNA and the alpha carboxylic acid group of an amino acid, to be used in ribosome-mediated polypeptide synthesis.		Solyc01g096870	Prolyl-tRNA synthetase (AHRD V1 **** Q7XZD2_RAPSA); contains Interpro domain(s) IPR004499 Prolyl-tRNA synthetase, class IIa, prokaryotic-type	29.3	28.76	32.18	31.33	75.54	74.55	18.4	15.85	36.35	34.87	35.18	30.38	34.87	36.05	39.72	39.38	39.04	39.74	62.31	60.66	44.49	48.88	50.9	49.6	45.78	49.16	158.21	155.73	ORTHOMCL6742	1	1	1	1	1	TRUE	FALSE	TRUE
Solyc01g096870.3	Solyc01g096870.3.1	Proline--tRNA ligase, chloroplastic/mitochondrial [Source:Projected from Arabidopsis thaliana (AT5G52520) UniProtKB/Swiss-Prot;Acc:Q9FYR6]	1	87741382	87747406	aminoacyl-tRNA ligase activity	Catalysis of the formation of aminoacyl-tRNA from ATP, amino acid, and tRNA with the release of diphosphate and AMP.		Solyc01g096870	Prolyl-tRNA synthetase (AHRD V1 **** Q7XZD2_RAPSA); contains Interpro domain(s) IPR004499 Prolyl-tRNA synthetase, class IIa, prokaryotic-type	29.3	28.76	32.18	31.33	75.54	74.55	18.4	15.85	36.35	34.87	35.18	30.38	34.87	36.05	39.72	39.38	39.04	39.74	62.31	60.66	44.49	48.88	50.9	49.6	45.78	49.16	158.21	155.73	ORTHOMCL6742	1	1	1	1	1	TRUE	FALSE	TRUE
Solyc01g096880.3	Solyc01g096880.3.1		1	87749005	87752415	membrane	A lipid bilayer along with all the proteins and protein complexes embedded in it an attached to it.		Solyc01g096880	Nitrate transporter (AHRD V1 **** Q9SZY4_ARATH); contains Interpro domain(s) IPR000109 TGF-beta receptor, type I/II extracellular region	10.96	8.47	29.79	29.25	7.05	5.87	4.29	3.07	1.28	1.36	4.69	2.79	5.69	4.02	0.52	0.43	0.05	0.05	0.04	0	0.33	0.27	0.22	0.19	0.15	0	26.66	23.74	ORTHOMCL965	3	3	1	2	3	TRUE	FALSE	TRUE
Solyc01g096880.3	Solyc01g096880.3.1		1	87749005	87752415	transmembrane transport	The process in which a solute is transported across a lipid bilayer, from one side of a membrane to the other.		Solyc01g096880	Nitrate transporter (AHRD V1 **** Q9SZY4_ARATH); contains Interpro domain(s) IPR000109 TGF-beta receptor, type I/II extracellular region	10.96	8.47	29.79	29.25	7.05	5.87	4.29	3.07	1.28	1.36	4.69	2.79	5.69	4.02	0.52	0.43	0.05	0.05	0.04	0	0.33	0.27	0.22	0.19	0.15	0	26.66	23.74	ORTHOMCL965	3	3	1	2	3	TRUE	FALSE	TRUE
Solyc01g096880.3	Solyc01g096880.3.1		1	87749005	87752415	transmembrane transporter activity	Enables the transfer of a substance, usually a specific substance or a group of related substances, from one side of a membrane to the other.		Solyc01g096880	Nitrate transporter (AHRD V1 **** Q9SZY4_ARATH); contains Interpro domain(s) IPR000109 TGF-beta receptor, type I/II extracellular region	10.96	8.47	29.79	29.25	7.05	5.87	4.29	3.07	1.28	1.36	4.69	2.79	5.69	4.02	0.52	0.43	0.05	0.05	0.04	0	0.33	0.27	0.22	0.19	0.15	0	26.66	23.74	ORTHOMCL965	3	3	1	2	3	TRUE	FALSE	TRUE
Solyc01g096880.3	Solyc01g096880.3.1		1	87749005	87752415	oligopeptide transport	The directed movement of oligopeptides into, out of or within a cell, or between cells, by means of some agent such as a transporter or pore. Oligopeptides are molecules that contain a small number (2 to 20) of amino-acid residues connected by peptide linkages.		Solyc01g096880	Nitrate transporter (AHRD V1 **** Q9SZY4_ARATH); contains Interpro domain(s) IPR000109 TGF-beta receptor, type I/II extracellular region	10.96	8.47	29.79	29.25	7.05	5.87	4.29	3.07	1.28	1.36	4.69	2.79	5.69	4.02	0.52	0.43	0.05	0.05	0.04	0	0.33	0.27	0.22	0.19	0.15	0	26.66	23.74	ORTHOMCL965	3	3	1	2	3	TRUE	FALSE	TRUE
Solyc01g096890.3	Solyc01g096890.3.1		1	87753826	87761215				Solyc01g096890	Genomic DNA chromosome 5 P1 clone MXI22 (AHRD V1 *-*- Q9FK37_ARATH)	3.47	3.91	3.62	3.3	2.37	4.41	6.51	6.13	6.28	4.43	5.27	3.61	4.28	4.72	5.27	3.9	4.73	4.05	3.12	3.29	3.8	3.9	4.99	5.78	5.32	4.58	2.73	3.09	ORTHOMCL965	3	3	1	2	3	TRUE	FALSE	TRUE
Solyc01g096900.3	Solyc01g096900.3.1		1	87762102	87784173	DNA binding	Any molecular function by which a gene product interacts selectively and non-covalently with DNA (deoxyribonucleic acid).		Solyc01g096900	DNA gyrase subunit A family protein (AHRD V1 ***- D7L923_ARALY); contains Interpro domain(s) IPR005743 DNA gyrase, subunit A	5.81	5.73	5.25	5.49	6.5	6.14	8.9	8.49	12.65	14.68	15.46	11.86	15.41	12.9	11.99	11.61	6.08	6.21	18.34	18.67	15.55	17.39	14.59	12.75	12.16	12.47	25.32	36.24	ORTHOMCL5086	1	1	1	2	1	TRUE	FALSE	TRUE
Solyc01g096900.3	Solyc01g096900.3.1		1	87762102	87784173	ATP binding	Interacting selectively and non-covalently with ATP, adenosine 5'-triphosphate, a universally important coenzyme and enzyme regulator.		Solyc01g096900	DNA gyrase subunit A family protein (AHRD V1 ***- D7L923_ARALY); contains Interpro domain(s) IPR005743 DNA gyrase, subunit A	5.81	5.73	5.25	5.49	6.5	6.14	8.9	8.49	12.65	14.68	15.46	11.86	15.41	12.9	11.99	11.61	6.08	6.21	18.34	18.67	15.55	17.39	14.59	12.75	12.16	12.47	25.32	36.24	ORTHOMCL5086	1	1	1	2	1	TRUE	FALSE	TRUE
Solyc01g096900.3	Solyc01g096900.3.1		1	87762102	87784173	cytoplasm	All of the contents of a cell excluding the plasma membrane and nucleus, but including other subcellular structures.		Solyc01g096900	DNA gyrase subunit A family protein (AHRD V1 ***- D7L923_ARALY); contains Interpro domain(s) IPR005743 DNA gyrase, subunit A	5.81	5.73	5.25	5.49	6.5	6.14	8.9	8.49	12.65	14.68	15.46	11.86	15.41	12.9	11.99	11.61	6.08	6.21	18.34	18.67	15.55	17.39	14.59	12.75	12.16	12.47	25.32	36.24	ORTHOMCL5086	1	1	1	2	1	TRUE	FALSE	TRUE
Solyc01g096900.3	Solyc01g096900.3.1		1	87762102	87784173	chromosome	A structure composed of a very long molecule of DNA and associated proteins (e.g. histones) that carries hereditary information.		Solyc01g096900	DNA gyrase subunit A family protein (AHRD V1 ***- D7L923_ARALY); contains Interpro domain(s) IPR005743 DNA gyrase, subunit A	5.81	5.73	5.25	5.49	6.5	6.14	8.9	8.49	12.65	14.68	15.46	11.86	15.41	12.9	11.99	11.61	6.08	6.21	18.34	18.67	15.55	17.39	14.59	12.75	12.16	12.47	25.32	36.24	ORTHOMCL5086	1	1	1	2	1	TRUE	FALSE	TRUE
Solyc01g096900.3	Solyc01g096900.3.1		1	87762102	87784173	DNA topoisomerase type II (double strand cut, ATP-hydrolyzing) activity	Catalysis of a DNA topological transformation by transiently cleaving a pair of complementary DNA strands to form a gate through which a second double-stranded DNA segment is passed, after which the severed strands in the first DNA segment are rejoined; product release is coupled to ATP binding and hydrolysis; changes the linking number in multiples of 2.		Solyc01g096900	DNA gyrase subunit A family protein (AHRD V1 ***- D7L923_ARALY); contains Interpro domain(s) IPR005743 DNA gyrase, subunit A	5.81	5.73	5.25	5.49	6.5	6.14	8.9	8.49	12.65	14.68	15.46	11.86	15.41	12.9	11.99	11.61	6.08	6.21	18.34	18.67	15.55	17.39	14.59	12.75	12.16	12.47	25.32	36.24	ORTHOMCL5086	1	1	1	2	1	TRUE	FALSE	TRUE
Solyc01g096900.3	Solyc01g096900.3.1		1	87762102	87784173	DNA topological change	The process in which a transformation is induced in the topological structure of a double-stranded DNA helix, resulting in a change in linking number.		Solyc01g096900	DNA gyrase subunit A family protein (AHRD V1 ***- D7L923_ARALY); contains Interpro domain(s) IPR005743 DNA gyrase, subunit A	5.81	5.73	5.25	5.49	6.5	6.14	8.9	8.49	12.65	14.68	15.46	11.86	15.41	12.9	11.99	11.61	6.08	6.21	18.34	18.67	15.55	17.39	14.59	12.75	12.16	12.47	25.32	36.24	ORTHOMCL5086	1	1	1	2	1	TRUE	FALSE	TRUE
Solyc01g096900.3	Solyc01g096900.3.1		1	87762102	87784173	DNA metabolic process	Any cellular metabolic process involving deoxyribonucleic acid. This is one of the two main types of nucleic acid, consisting of a long, unbranched macromolecule formed from one, or more commonly, two, strands of linked deoxyribonucleotides.		Solyc01g096900	DNA gyrase subunit A family protein (AHRD V1 ***- D7L923_ARALY); contains Interpro domain(s) IPR005743 DNA gyrase, subunit A	5.81	5.73	5.25	5.49	6.5	6.14	8.9	8.49	12.65	14.68	15.46	11.86	15.41	12.9	11.99	11.61	6.08	6.21	18.34	18.67	15.55	17.39	14.59	12.75	12.16	12.47	25.32	36.24	ORTHOMCL5086	1	1	1	2	1	TRUE	FALSE	TRUE
Solyc01g096900.3	Solyc01g096900.3.1		1	87762102	87784173	DNA topoisomerase type II (double strand cut, ATP-hydrolyzing) complex	Complex that possesses DNA topoisomerase II (double strand cut, ATP-hydrolyzing) activity.		Solyc01g096900	DNA gyrase subunit A family protein (AHRD V1 ***- D7L923_ARALY); contains Interpro domain(s) IPR005743 DNA gyrase, subunit A	5.81	5.73	5.25	5.49	6.5	6.14	8.9	8.49	12.65	14.68	15.46	11.86	15.41	12.9	11.99	11.61	6.08	6.21	18.34	18.67	15.55	17.39	14.59	12.75	12.16	12.47	25.32	36.24	ORTHOMCL5086	1	1	1	2	1	TRUE	FALSE	TRUE
Solyc01g096900.3	Solyc01g096900.3.1		1	87762102	87784173	DNA topoisomerase activity	Catalysis of the transient cleavage and passage of individual DNA strands or double helices through one another, resulting a topological transformation in double-stranded DNA.		Solyc01g096900	DNA gyrase subunit A family protein (AHRD V1 ***- D7L923_ARALY); contains Interpro domain(s) IPR005743 DNA gyrase, subunit A	5.81	5.73	5.25	5.49	6.5	6.14	8.9	8.49	12.65	14.68	15.46	11.86	15.41	12.9	11.99	11.61	6.08	6.21	18.34	18.67	15.55	17.39	14.59	12.75	12.16	12.47	25.32	36.24	ORTHOMCL5086	1	1	1	2	1	TRUE	FALSE	TRUE
Solyc01g096910.3	Solyc01g096910.3.1	Vacuolar protein sorting-associated protein 36 [Source:Projected from Arabidopsis thaliana (AT5G04920) UniProtKB/Swiss-Prot;Acc:Q9FF81]	1	87783364	87793983	plasma membrane	The membrane surrounding a cell that separates the cell from its external environment. It consists of a phospholipid bilayer and associated proteins.		Solyc01g096910	Vacuolar protein sorting 36 family protein (AHRD V1 ***- D7LY74_ARALY); contains Interpro domain(s) IPR007286 EAP30	11.32	10.92	11.67	10.01	15.22	14.26	24.86	24.77	12.95	9.61	9.83	8.41	13.04	14.99	9.78	9.07	7.53	7.19	7.88	6.14	13.83	16.02	12.33	13.33	9.06	9.16	11.05	11.05	ORTHOMCL7441	1	1	1	1	1	TRUE	FALSE	TRUE
Solyc01g096910.3	Solyc01g096910.3.1	Vacuolar protein sorting-associated protein 36 [Source:Projected from Arabidopsis thaliana (AT5G04920) UniProtKB/Swiss-Prot;Acc:Q9FF81]	1	87783364	87793983	embryo development ending in seed dormancy	The process whose specific outcome is the progression of the embryo over time, from zygote formation to the end of seed dormancy. An example of this process is found in Arabidopsis thaliana.		Solyc01g096910	Vacuolar protein sorting 36 family protein (AHRD V1 ***- D7LY74_ARALY); contains Interpro domain(s) IPR007286 EAP30	11.32	10.92	11.67	10.01	15.22	14.26	24.86	24.77	12.95	9.61	9.83	8.41	13.04	14.99	9.78	9.07	7.53	7.19	7.88	6.14	13.83	16.02	12.33	13.33	9.06	9.16	11.05	11.05	ORTHOMCL7441	1	1	1	1	1	TRUE	FALSE	TRUE
Solyc01g096910.3	Solyc01g096910.3.1	Vacuolar protein sorting-associated protein 36 [Source:Projected from Arabidopsis thaliana (AT5G04920) UniProtKB/Swiss-Prot;Acc:Q9FF81]	1	87783364	87793983	vacuole organization	A process that is carried out at the cellular level which results in the assembly, arrangement of constituent parts, or disassembly of a vacuole.		Solyc01g096910	Vacuolar protein sorting 36 family protein (AHRD V1 ***- D7LY74_ARALY); contains Interpro domain(s) IPR007286 EAP30	11.32	10.92	11.67	10.01	15.22	14.26	24.86	24.77	12.95	9.61	9.83	8.41	13.04	14.99	9.78	9.07	7.53	7.19	7.88	6.14	13.83	16.02	12.33	13.33	9.06	9.16	11.05	11.05	ORTHOMCL7441	1	1	1	1	1	TRUE	FALSE	TRUE
Solyc01g096910.3	Solyc01g096910.3.1	Vacuolar protein sorting-associated protein 36 [Source:Projected from Arabidopsis thaliana (AT5G04920) UniProtKB/Swiss-Prot;Acc:Q9FF81]	1	87783364	87793983	ESCRT II complex	An endosomal sorting complex required for transport and functions downstream of ESCRT I complex. It consists of the class E vacuolar protein sorting (Vps) proteins and is required for the membrane recruitment of ESCRT III complex and binds to ubiquitinated cargoes.		Solyc01g096910	Vacuolar protein sorting 36 family protein (AHRD V1 ***- D7LY74_ARALY); contains Interpro domain(s) IPR007286 EAP30	11.32	10.92	11.67	10.01	15.22	14.26	24.86	24.77	12.95	9.61	9.83	8.41	13.04	14.99	9.78	9.07	7.53	7.19	7.88	6.14	13.83	16.02	12.33	13.33	9.06	9.16	11.05	11.05	ORTHOMCL7441	1	1	1	1	1	TRUE	FALSE	TRUE
Solyc01g096910.3	Solyc01g096910.3.1	Vacuolar protein sorting-associated protein 36 [Source:Projected from Arabidopsis thaliana (AT5G04920) UniProtKB/Swiss-Prot;Acc:Q9FF81]	1	87783364	87793983	protein transport to vacuole involved in ubiquitin-dependent protein catabolic process via the multivesicular body sorting pathway	The process of directing proteins towards the vacuole that contributes to protein catabolism via the multivesicular body (MVB) pathway.		Solyc01g096910	Vacuolar protein sorting 36 family protein (AHRD V1 ***- D7LY74_ARALY); contains Interpro domain(s) IPR007286 EAP30	11.32	10.92	11.67	10.01	15.22	14.26	24.86	24.77	12.95	9.61	9.83	8.41	13.04	14.99	9.78	9.07	7.53	7.19	7.88	6.14	13.83	16.02	12.33	13.33	9.06	9.16	11.05	11.05	ORTHOMCL7441	1	1	1	1	1	TRUE	FALSE	TRUE
Solyc01g096910.3	Solyc01g096910.3.1	Vacuolar protein sorting-associated protein 36 [Source:Projected from Arabidopsis thaliana (AT5G04920) UniProtKB/Swiss-Prot;Acc:Q9FF81]	1	87783364	87793983	early endosome	A membrane-bounded organelle that receives incoming material from primary endocytic vesicles that have been generated by clathrin-dependent and clathrin-independent endocytosis; vesicles fuse with the early endosome to deliver cargo for sorting into recycling or degradation pathways.		Solyc01g096910	Vacuolar protein sorting 36 family protein (AHRD V1 ***- D7LY74_ARALY); contains Interpro domain(s) IPR007286 EAP30	11.32	10.92	11.67	10.01	15.22	14.26	24.86	24.77	12.95	9.61	9.83	8.41	13.04	14.99	9.78	9.07	7.53	7.19	7.88	6.14	13.83	16.02	12.33	13.33	9.06	9.16	11.05	11.05	ORTHOMCL7441	1	1	1	1	1	TRUE	FALSE	TRUE
Solyc01g096910.3	Solyc01g096910.3.1	Vacuolar protein sorting-associated protein 36 [Source:Projected from Arabidopsis thaliana (AT5G04920) UniProtKB/Swiss-Prot;Acc:Q9FF81]	1	87783364	87793983	late endosome membrane	The lipid bilayer surrounding a late endosome.		Solyc01g096910	Vacuolar protein sorting 36 family protein (AHRD V1 ***- D7LY74_ARALY); contains Interpro domain(s) IPR007286 EAP30	11.32	10.92	11.67	10.01	15.22	14.26	24.86	24.77	12.95	9.61	9.83	8.41	13.04	14.99	9.78	9.07	7.53	7.19	7.88	6.14	13.83	16.02	12.33	13.33	9.06	9.16	11.05	11.05	ORTHOMCL7441	1	1	1	1	1	TRUE	FALSE	TRUE
Solyc01g096910.3	Solyc01g096910.3.1	Vacuolar protein sorting-associated protein 36 [Source:Projected from Arabidopsis thaliana (AT5G04920) UniProtKB/Swiss-Prot;Acc:Q9FF81]	1	87783364	87793983	endosome transport via multivesicular body sorting pathway	The directed movement of substances from endosomes to lysosomes or vacuoles by a pathway in which molecules are sorted into multivesicular bodies, which then fuse with the target compartment.		Solyc01g096910	Vacuolar protein sorting 36 family protein (AHRD V1 ***- D7LY74_ARALY); contains Interpro domain(s) IPR007286 EAP30	11.32	10.92	11.67	10.01	15.22	14.26	24.86	24.77	12.95	9.61	9.83	8.41	13.04	14.99	9.78	9.07	7.53	7.19	7.88	6.14	13.83	16.02	12.33	13.33	9.06	9.16	11.05	11.05	ORTHOMCL7441	1	1	1	1	1	TRUE	FALSE	TRUE
Solyc01g096910.3	Solyc01g096910.3.1	Vacuolar protein sorting-associated protein 36 [Source:Projected from Arabidopsis thaliana (AT5G04920) UniProtKB/Swiss-Prot;Acc:Q9FF81]	1	87783364	87793983	ubiquitin binding	Interacting selectively and non-covalently with ubiquitin, a protein that when covalently bound to other cellular proteins marks them for proteolytic degradation.		Solyc01g096910	Vacuolar protein sorting 36 family protein (AHRD V1 ***- D7LY74_ARALY); contains Interpro domain(s) IPR007286 EAP30	11.32	10.92	11.67	10.01	15.22	14.26	24.86	24.77	12.95	9.61	9.83	8.41	13.04	14.99	9.78	9.07	7.53	7.19	7.88	6.14	13.83	16.02	12.33	13.33	9.06	9.16	11.05	11.05	ORTHOMCL7441	1	1	1	1	1	TRUE	FALSE	TRUE
Solyc01g096910.3	Solyc01g096910.3.1	Vacuolar protein sorting-associated protein 36 [Source:Projected from Arabidopsis thaliana (AT5G04920) UniProtKB/Swiss-Prot;Acc:Q9FF81]	1	87783364	87793983	seedling development	The process whose specific outcome is the progression of the seedling over time, beginning with seed germination and ending when the first adult leaves emerge.		Solyc01g096910	Vacuolar protein sorting 36 family protein (AHRD V1 ***- D7LY74_ARALY); contains Interpro domain(s) IPR007286 EAP30	11.32	10.92	11.67	10.01	15.22	14.26	24.86	24.77	12.95	9.61	9.83	8.41	13.04	14.99	9.78	9.07	7.53	7.19	7.88	6.14	13.83	16.02	12.33	13.33	9.06	9.16	11.05	11.05	ORTHOMCL7441	1	1	1	1	1	TRUE	FALSE	TRUE
Solyc01g096910.3	Solyc01g096910.3.1	Vacuolar protein sorting-associated protein 36 [Source:Projected from Arabidopsis thaliana (AT5G04920) UniProtKB/Swiss-Prot;Acc:Q9FF81]	1	87783364	87793983	phosphatidylinositol-3-phosphate binding	Interacting selectively and non-covalently with phosphatidylinositol-3-phosphate, a derivative of phosphatidylinositol in which the inositol ring is phosphorylated at the 3' position.		Solyc01g096910	Vacuolar protein sorting 36 family protein (AHRD V1 ***- D7LY74_ARALY); contains Interpro domain(s) IPR007286 EAP30	11.32	10.92	11.67	10.01	15.22	14.26	24.86	24.77	12.95	9.61	9.83	8.41	13.04	14.99	9.78	9.07	7.53	7.19	7.88	6.14	13.83	16.02	12.33	13.33	9.06	9.16	11.05	11.05	ORTHOMCL7441	1	1	1	1	1	TRUE	FALSE	TRUE
Solyc01g096920.3	Solyc01g096920.3.1		1	87796135	87804182	nucleus	A membrane-bounded organelle of eukaryotic cells in which chromosomes are housed and replicated. In most cells, the nucleus contains all of the cell's chromosomes except the organellar chromosomes, and is the site of RNA synthesis and processing. In some species, or in specialized cell types, RNA metabolism or DNA replication may be absent.		Solyc01g096920	Polyadenylation factor I complex subunit Yth1 (CPSF subunit) (ISS) (AHRD V1 *-*- Q01E48_OSTTA); contains Interpro domain(s) IPR019496 Nuclear fragile X mental retardation-interacting protein 1, conserved region	6.83	7.02	7.45	7.24	9.19	8.42	11	9.93	12.9	12.08	11.86	11.22	12.87	12.74	15.54	11.7	6.18	6.12	13.28	13.18	17.32	17.57	10.42	11.53	8.56	8.57	12.19	7.69	ORTHOMCL7197	1	1	1	1	1	TRUE	FALSE	TRUE
Solyc01g096920.3	Solyc01g096920.3.1		1	87796135	87804182	box C/D snoRNP assembly	The aggregation, arrangement and bonding together of proteins and a box C/D snoRNA to form a box C/D small nucleolar ribonucleoprotein (snoRNP) complex.		Solyc01g096920	Polyadenylation factor I complex subunit Yth1 (CPSF subunit) (ISS) (AHRD V1 *-*- Q01E48_OSTTA); contains Interpro domain(s) IPR019496 Nuclear fragile X mental retardation-interacting protein 1, conserved region	6.83	7.02	7.45	7.24	9.19	8.42	11	9.93	12.9	12.08	11.86	11.22	12.87	12.74	15.54	11.7	6.18	6.12	13.28	13.18	17.32	17.57	10.42	11.53	8.56	8.57	12.19	7.69	ORTHOMCL7197	1	1	1	1	1	TRUE	FALSE	TRUE
Solyc01g096920.3	Solyc01g096920.3.1		1	87796135	87804182	snoRNA binding	Interacting selectively and non-covalently with small nucleolar RNA.		Solyc01g096920	Polyadenylation factor I complex subunit Yth1 (CPSF subunit) (ISS) (AHRD V1 *-*- Q01E48_OSTTA); contains Interpro domain(s) IPR019496 Nuclear fragile X mental retardation-interacting protein 1, conserved region	6.83	7.02	7.45	7.24	9.19	8.42	11	9.93	12.9	12.08	11.86	11.22	12.87	12.74	15.54	11.7	6.18	6.12	13.28	13.18	17.32	17.57	10.42	11.53	8.56	8.57	12.19	7.69	ORTHOMCL7197	1	1	1	1	1	TRUE	FALSE	TRUE
Solyc01g096930.3	Solyc01g096930.3.1	Phospholipid-transporting ATPase [Source:UniProtKB/TrEMBL;Acc:K4B081]	1	87807414	87814182	integral component of membrane	The component of a membrane consisting of the gene products and protein complexes having at least some part of their peptide sequence embedded in the hydrophobic region of the membrane.		Solyc01g096930	Phospholipid-transporting ATPase (AHRD V1 **** B6JZB6_SCHJY); contains Interpro domain(s) IPR006539 ATPase, P-type, phospholipid-translocating, flippase	1.9	1.97	4.27	3.8	2.49	2.09	13.79	14.29	1.29	1.21	2.53	1.9	1.92	1.67	3.6	3.63	3.76	4.05	2.68	3.1	5.98	7.99	7.71	7.89	4.18	3.57	1.07	1.15	ORTHOMCL65	12	11	11	10	6	TRUE	FALSE	TRUE
Solyc01g096930.3	Solyc01g096930.3.1	Phospholipid-transporting ATPase [Source:UniProtKB/TrEMBL;Acc:K4B081]	1	87807414	87814182	ATP binding	Interacting selectively and non-covalently with ATP, adenosine 5'-triphosphate, a universally important coenzyme and enzyme regulator.		Solyc01g096930	Phospholipid-transporting ATPase (AHRD V1 **** B6JZB6_SCHJY); contains Interpro domain(s) IPR006539 ATPase, P-type, phospholipid-translocating, flippase	1.9	1.97	4.27	3.8	2.49	2.09	13.79	14.29	1.29	1.21	2.53	1.9	1.92	1.67	3.6	3.63	3.76	4.05	2.68	3.1	5.98	7.99	7.71	7.89	4.18	3.57	1.07	1.15	ORTHOMCL65	12	11	11	10	6	TRUE	FALSE	TRUE
Solyc01g096930.3	Solyc01g096930.3.1	Phospholipid-transporting ATPase [Source:UniProtKB/TrEMBL;Acc:K4B081]	1	87807414	87814182	plasma membrane	The membrane surrounding a cell that separates the cell from its external environment. It consists of a phospholipid bilayer and associated proteins.		Solyc01g096930	Phospholipid-transporting ATPase (AHRD V1 **** B6JZB6_SCHJY); contains Interpro domain(s) IPR006539 ATPase, P-type, phospholipid-translocating, flippase	1.9	1.97	4.27	3.8	2.49	2.09	13.79	14.29	1.29	1.21	2.53	1.9	1.92	1.67	3.6	3.63	3.76	4.05	2.68	3.1	5.98	7.99	7.71	7.89	4.18	3.57	1.07	1.15	ORTHOMCL65	12	11	11	10	6	TRUE	FALSE	TRUE
Solyc01g096930.3	Solyc01g096930.3.1	Phospholipid-transporting ATPase [Source:UniProtKB/TrEMBL;Acc:K4B081]	1	87807414	87814182	magnesium ion binding	Interacting selectively and non-covalently with magnesium (Mg) ions.		Solyc01g096930	Phospholipid-transporting ATPase (AHRD V1 **** B6JZB6_SCHJY); contains Interpro domain(s) IPR006539 ATPase, P-type, phospholipid-translocating, flippase	1.9	1.97	4.27	3.8	2.49	2.09	13.79	14.29	1.29	1.21	2.53	1.9	1.92	1.67	3.6	3.63	3.76	4.05	2.68	3.1	5.98	7.99	7.71	7.89	4.18	3.57	1.07	1.15	ORTHOMCL65	12	11	11	10	6	TRUE	FALSE	TRUE
Solyc01g096930.3	Solyc01g096930.3.1	Phospholipid-transporting ATPase [Source:UniProtKB/TrEMBL;Acc:K4B081]	1	87807414	87814182	nucleotide binding	Interacting selectively and non-covalently with a nucleotide, any compound consisting of a nucleoside that is esterified with (ortho)phosphate or an oligophosphate at any hydroxyl group on the ribose or deoxyribose.		Solyc01g096930	Phospholipid-transporting ATPase (AHRD V1 **** B6JZB6_SCHJY); contains Interpro domain(s) IPR006539 ATPase, P-type, phospholipid-translocating, flippase	1.9	1.97	4.27	3.8	2.49	2.09	13.79	14.29	1.29	1.21	2.53	1.9	1.92	1.67	3.6	3.63	3.76	4.05	2.68	3.1	5.98	7.99	7.71	7.89	4.18	3.57	1.07	1.15	ORTHOMCL65	12	11	11	10	6	TRUE	FALSE	TRUE
Solyc01g096930.3	Solyc01g096930.3.1	Phospholipid-transporting ATPase [Source:UniProtKB/TrEMBL;Acc:K4B081]	1	87807414	87814182	phospholipid transport	The directed movement of phospholipids into, out of or within a cell, or between cells, by means of some agent such as a transporter or pore. Phospholipids are any lipids containing phosphoric acid as a mono- or diester.		Solyc01g096930	Phospholipid-transporting ATPase (AHRD V1 **** B6JZB6_SCHJY); contains Interpro domain(s) IPR006539 ATPase, P-type, phospholipid-translocating, flippase	1.9	1.97	4.27	3.8	2.49	2.09	13.79	14.29	1.29	1.21	2.53	1.9	1.92	1.67	3.6	3.63	3.76	4.05	2.68	3.1	5.98	7.99	7.71	7.89	4.18	3.57	1.07	1.15	ORTHOMCL65	12	11	11	10	6	TRUE	FALSE	TRUE
Solyc01g096930.3	Solyc01g096930.3.1	Phospholipid-transporting ATPase [Source:UniProtKB/TrEMBL;Acc:K4B081]	1	87807414	87814182	phospholipid translocation	The movement of a phospholipid molecule from one leaflet of a membrane bilayer to the opposite leaflet.		Solyc01g096930	Phospholipid-transporting ATPase (AHRD V1 **** B6JZB6_SCHJY); contains Interpro domain(s) IPR006539 ATPase, P-type, phospholipid-translocating, flippase	1.9	1.97	4.27	3.8	2.49	2.09	13.79	14.29	1.29	1.21	2.53	1.9	1.92	1.67	3.6	3.63	3.76	4.05	2.68	3.1	5.98	7.99	7.71	7.89	4.18	3.57	1.07	1.15	ORTHOMCL65	12	11	11	10	6	TRUE	FALSE	TRUE
Solyc01g096930.3	Solyc01g096930.3.1	Phospholipid-transporting ATPase [Source:UniProtKB/TrEMBL;Acc:K4B081]	1	87807414	87814182	GO_0004012	Go 0004012		Solyc01g096930	Phospholipid-transporting ATPase (AHRD V1 **** B6JZB6_SCHJY); contains Interpro domain(s) IPR006539 ATPase, P-type, phospholipid-translocating, flippase	1.9	1.97	4.27	3.8	2.49	2.09	13.79	14.29	1.29	1.21	2.53	1.9	1.92	1.67	3.6	3.63	3.76	4.05	2.68	3.1	5.98	7.99	7.71	7.89	4.18	3.57	1.07	1.15	ORTHOMCL65	12	11	11	10	6	TRUE	FALSE	TRUE
Solyc01g096930.3	Solyc01g096930.3.1	Phospholipid-transporting ATPase [Source:UniProtKB/TrEMBL;Acc:K4B081]	1	87807414	87814182	ATPase-coupled intramembrane lipid transporter activity	Catalysis of the movement of lipids from one membrane leaflet to the other, using energy from the hydrolysis of ATP. This includes flippases and floppases.		Solyc01g096930	Phospholipid-transporting ATPase (AHRD V1 **** B6JZB6_SCHJY); contains Interpro domain(s) IPR006539 ATPase, P-type, phospholipid-translocating, flippase	1.9	1.97	4.27	3.8	2.49	2.09	13.79	14.29	1.29	1.21	2.53	1.9	1.92	1.67	3.6	3.63	3.76	4.05	2.68	3.1	5.98	7.99	7.71	7.89	4.18	3.57	1.07	1.15	ORTHOMCL65	12	11	11	10	6	TRUE	FALSE	TRUE
Solyc01g096940.3	Solyc01g096940.3.1		1	87813874	87819539	integral component of membrane	The component of a membrane consisting of the gene products and protein complexes having at least some part of their peptide sequence embedded in the hydrophobic region of the membrane.		Solyc01g096940	Receptor like kinase, RLK	8.9	8.4	7.64	8.41	1.9	2.24	8.12	7.13	28.32	27.83	24.03	19.91	3.54	3.87	2.43	2.09	0.14	0.22	0.15	0.21	0.46	0.16	0.35	0.07	0.23	0	3.21	6.38	ORTHOMCL1131	3	3	1	2	2	TRUE	FALSE	TRUE
Solyc01g096940.3	Solyc01g096940.3.1		1	87813874	87819539	protein kinase activity	Catalysis of the phosphorylation of an amino acid residue in a protein, usually according to the reaction: a protein + ATP = a phosphoprotein + ADP.		Solyc01g096940	Receptor like kinase, RLK	8.9	8.4	7.64	8.41	1.9	2.24	8.12	7.13	28.32	27.83	24.03	19.91	3.54	3.87	2.43	2.09	0.14	0.22	0.15	0.21	0.46	0.16	0.35	0.07	0.23	0	3.21	6.38	ORTHOMCL1131	3	3	1	2	2	TRUE	FALSE	TRUE
Solyc01g096940.3	Solyc01g096940.3.1		1	87813874	87819539	plasmodesma	A fine cytoplasmic channel, found in all higher plants, that connects the cytoplasm of one cell to that of an adjacent cell.		Solyc01g096940	Receptor like kinase, RLK	8.9	8.4	7.64	8.41	1.9	2.24	8.12	7.13	28.32	27.83	24.03	19.91	3.54	3.87	2.43	2.09	0.14	0.22	0.15	0.21	0.46	0.16	0.35	0.07	0.23	0	3.21	6.38	ORTHOMCL1131	3	3	1	2	2	TRUE	FALSE	TRUE
Solyc01g096940.3	Solyc01g096940.3.1		1	87813874	87819539	protein autophosphorylation	The phosphorylation by a protein of one or more of its own amino acid residues (cis-autophosphorylation), or residues on an identical protein (trans-autophosphorylation).		Solyc01g096940	Receptor like kinase, RLK	8.9	8.4	7.64	8.41	1.9	2.24	8.12	7.13	28.32	27.83	24.03	19.91	3.54	3.87	2.43	2.09	0.14	0.22	0.15	0.21	0.46	0.16	0.35	0.07	0.23	0	3.21	6.38	ORTHOMCL1131	3	3	1	2	2	TRUE	FALSE	TRUE
Solyc01g096940.3	Solyc01g096940.3.1		1	87813874	87819539	ATP binding	Interacting selectively and non-covalently with ATP, adenosine 5'-triphosphate, a universally important coenzyme and enzyme regulator.		Solyc01g096940	Receptor like kinase, RLK	8.9	8.4	7.64	8.41	1.9	2.24	8.12	7.13	28.32	27.83	24.03	19.91	3.54	3.87	2.43	2.09	0.14	0.22	0.15	0.21	0.46	0.16	0.35	0.07	0.23	0	3.21	6.38	ORTHOMCL1131	3	3	1	2	2	TRUE	FALSE	TRUE
Solyc01g096940.3	Solyc01g096940.3.1		1	87813874	87819539	protein phosphorylation	The process of introducing a phosphate group on to a protein.		Solyc01g096940	Receptor like kinase, RLK	8.9	8.4	7.64	8.41	1.9	2.24	8.12	7.13	28.32	27.83	24.03	19.91	3.54	3.87	2.43	2.09	0.14	0.22	0.15	0.21	0.46	0.16	0.35	0.07	0.23	0	3.21	6.38	ORTHOMCL1131	3	3	1	2	2	TRUE	FALSE	TRUE
Solyc01g096940.3	Solyc01g096940.3.1		1	87813874	87819539	plasma membrane	The membrane surrounding a cell that separates the cell from its external environment. It consists of a phospholipid bilayer and associated proteins.		Solyc01g096940	Receptor like kinase, RLK	8.9	8.4	7.64	8.41	1.9	2.24	8.12	7.13	28.32	27.83	24.03	19.91	3.54	3.87	2.43	2.09	0.14	0.22	0.15	0.21	0.46	0.16	0.35	0.07	0.23	0	3.21	6.38	ORTHOMCL1131	3	3	1	2	2	TRUE	FALSE	TRUE
Solyc01g096950.3	Solyc01g096950.3.1	Protein RBL [Source:Projected from Arabidopsis thaliana (AT3G21060) UniProtKB/Swiss-Prot;Acc:Q5E915]	1	87829123	87836623	Set1C/COMPASS complex	A conserved protein complex that catalyzes methylation of histone H3. In Saccharomyces the complex contains Shg1p, Sdc1p, Swd1p, Swd2p, Swd3p, Spp1p, Bre2p, and the trithorax-related Set1p; in mammals it contains the catalytic subunit (SETD1A or SETD1B), WDR5, WDR82, RBBP5, ASH2L/ASH2, CXXC1/CFP1, HCFC1 and DPY30.		Solyc01g096950	Retinoblastoma-binding protein-like (AHRD V1 **-* Q9LJC6_ARATH); contains Interpro domain(s) IPR017986 WD40 repeat, region	4.61	4.39	3.83	4.97	3.33	3.91	6.18	5.63	8.01	7.87	8.56	6.79	6.32	4.74	6.61	5.11	4.61	4.31	6.51	4.38	6.17	6.92	7.84	6.78	7.59	5.82	2.71	4.65	ORTHOMCL8657	1	1	1	1	1	TRUE	FALSE	TRUE
Solyc01g096950.3	Solyc01g096950.3.1	Protein RBL [Source:Projected from Arabidopsis thaliana (AT3G21060) UniProtKB/Swiss-Prot;Acc:Q5E915]	1	87829123	87836623	protein binding	Interacting selectively and non-covalently with any protein or protein complex (a complex of two or more proteins that may include other nonprotein molecules).		Solyc01g096950	Retinoblastoma-binding protein-like (AHRD V1 **-* Q9LJC6_ARATH); contains Interpro domain(s) IPR017986 WD40 repeat, region	4.61	4.39	3.83	4.97	3.33	3.91	6.18	5.63	8.01	7.87	8.56	6.79	6.32	4.74	6.61	5.11	4.61	4.31	6.51	4.38	6.17	6.92	7.84	6.78	7.59	5.82	2.71	4.65	ORTHOMCL8657	1	1	1	1	1	TRUE	FALSE	TRUE
Solyc01g096960.3	Solyc01g096960.3.1		1	87830370	87838876	integral component of membrane	The component of a membrane consisting of the gene products and protein complexes having at least some part of their peptide sequence embedded in the hydrophobic region of the membrane.		Solyc01g096960	22.7 kDa class IV heat shock protein (AHRD V1 *--- HSP41_PEA); contains Interpro domain(s) IPR008978 HSP20-like chaperone	2.85	2.35	1.08	1.24	2.05	2.15	11.1	11.41	2.12	1.54	2.22	1.61	2.01	2.34	0.25	0.35	0.3	0.06	0	0	0.85	0.96	0.29	0.31	0.44	0.14	4.73	6.03	ORTHOMCL20626	1	1	0	0	0	TRUE	FALSE	TRUE
Solyc01g096970.3	Solyc01g096970.3.1		1	87840206	87844561				Solyc01g096970	Unknown Protein (AHRD V1); contains Interpro domain(s) IPR003123 Vacuolar sorting protein 9	4.16	4.41	6.13	5.55	7.43	6.09	5.18	3.83	8.2	6.96	12.18	9.66	12.28	16.05	14.77	20.93	11.1	12.57	14.78	19.06	16.64	18.88	8.69	12.53	10.49	13.53	5.35	8.11							TRUE	FALSE	TRUE
Solyc01g096980.2	Solyc01g096980.2.1		1	87843370	87846986				Solyc01g096980	Restricted tev movement 2 (AHRD V1 *--- D5K219_ARATH); contains Interpro domain(s) IPR008978 HSP20-like chaperone	0.57	0.5	0.85	0.68	0.83	1.04	1.76	1.47	0.34	0.34	0.69	0.96	0.47	0.38	0	0.52	0	0.09	0	0	0.76	0.39	0.14	0.37	0	0	1.48	0.71	ORTHOMCL20625	1	1	0	0	0	TRUE	FALSE	TRUE
Solyc01g096990.3	Solyc01g096990.3.1		1	87847147	87853239	intracellular protein transport	The directed movement of proteins in a cell, including the movement of proteins between specific compartments or structures within a cell, such as organelles of a eukaryotic cell.	R-SLY-9626305	Solyc01g096990	Guanine nucleotide exchange factor Vps9 (AHRD V1 **-* C5JGG6_AJEDS); contains Interpro domain(s) IPR013995 Vacuolar sorting protein 9, subgroup	1.49	1.52	1.38	1.19	0.79	0.63	2.79	3.09	1.17	2.64	1.76	1.24	3.13	3.43	1.76	1.32	2.69	2.78	3.57	2.11	2.54	1.9	2.26	2.77	3.37	2.71	0.62	0.5	ORTHOMCL5024	1	1	2	1	1	TRUE	FALSE	TRUE
Solyc01g096990.3	Solyc01g096990.3.1		1	87847147	87853239	trans-Golgi network	The network of interconnected tubular and cisternal structures located within the Golgi apparatus on the side distal to the endoplasmic reticulum, from which secretory vesicles emerge. The trans-Golgi network is important in the later stages of protein secretion where it is thought to play a key role in the sorting and targeting of secreted proteins to the correct destination.	R-SLY-9626305	Solyc01g096990	Guanine nucleotide exchange factor Vps9 (AHRD V1 **-* C5JGG6_AJEDS); contains Interpro domain(s) IPR013995 Vacuolar sorting protein 9, subgroup	1.49	1.52	1.38	1.19	0.79	0.63	2.79	3.09	1.17	2.64	1.76	1.24	3.13	3.43	1.76	1.32	2.69	2.78	3.57	2.11	2.54	1.9	2.26	2.77	3.37	2.71	0.62	0.5	ORTHOMCL5024	1	1	2	1	1	TRUE	FALSE	TRUE
Solyc01g096990.3	Solyc01g096990.3.1		1	87847147	87853239	plant-type vacuole	A closed structure that is completely surrounded by a unit membrane, contains liquid, and retains the same shape regardless of cell cycle phase. An example of this structure is found in Arabidopsis thaliana.	R-SLY-9626305	Solyc01g096990	Guanine nucleotide exchange factor Vps9 (AHRD V1 **-* C5JGG6_AJEDS); contains Interpro domain(s) IPR013995 Vacuolar sorting protein 9, subgroup	1.49	1.52	1.38	1.19	0.79	0.63	2.79	3.09	1.17	2.64	1.76	1.24	3.13	3.43	1.76	1.32	2.69	2.78	3.57	2.11	2.54	1.9	2.26	2.77	3.37	2.71	0.62	0.5	ORTHOMCL5024	1	1	2	1	1	TRUE	FALSE	TRUE
Solyc01g096990.3	Solyc01g096990.3.1		1	87847147	87853239	Rho guanyl-nucleotide exchange factor activity	Stimulates the exchange of guanyl nucleotides associated with a GTPase of the Rho family. Under normal cellular physiological conditions, the concentration of GTP is higher than that of GDP, favoring the replacement of GDP by GTP in association with the GTPase.	R-SLY-9626305	Solyc01g096990	Guanine nucleotide exchange factor Vps9 (AHRD V1 **-* C5JGG6_AJEDS); contains Interpro domain(s) IPR013995 Vacuolar sorting protein 9, subgroup	1.49	1.52	1.38	1.19	0.79	0.63	2.79	3.09	1.17	2.64	1.76	1.24	3.13	3.43	1.76	1.32	2.69	2.78	3.57	2.11	2.54	1.9	2.26	2.77	3.37	2.71	0.62	0.5	ORTHOMCL5024	1	1	2	1	1	TRUE	FALSE	TRUE
Solyc01g097000.3	Solyc01g097000.3.1		1	87854584	87875269	RNA binding	Interacting selectively and non-covalently with an RNA molecule or a portion thereof.		Solyc01g097000	Beta-D-glucosidase (AHRD V1 ***- Q7XAS3_GOSHI); contains Interpro domain(s) IPR001764 Glycoside hydrolase, family 3, N-terminal	0	0	0	0	0	0	0	0	0	0	0	0	0	0	0	0	0	0	0	0	0	0	0	0	0	0	0	0	ORTHOMCL101	10	10	8	9	5	TRUE	FALSE	TRUE
Solyc01g097000.3	Solyc01g097000.3.1		1	87854584	87875269	carbohydrate metabolic process	The chemical reactions and pathways involving carbohydrates, any of a group of organic compounds based of the general formula Cx(H2O)y. Includes the formation of carbohydrate derivatives by the addition of a carbohydrate residue to another molecule.		Solyc01g097000	Beta-D-glucosidase (AHRD V1 ***- Q7XAS3_GOSHI); contains Interpro domain(s) IPR001764 Glycoside hydrolase, family 3, N-terminal	0	0	0	0	0	0	0	0	0	0	0	0	0	0	0	0	0	0	0	0	0	0	0	0	0	0	0	0	ORTHOMCL101	10	10	8	9	5	TRUE	FALSE	TRUE
Solyc01g097000.3	Solyc01g097000.3.1		1	87854584	87875269	hydrolase activity, hydrolyzing O-glycosyl compounds	Catalysis of the hydrolysis of any O-glycosyl bond.		Solyc01g097000	Beta-D-glucosidase (AHRD V1 ***- Q7XAS3_GOSHI); contains Interpro domain(s) IPR001764 Glycoside hydrolase, family 3, N-terminal	0	0	0	0	0	0	0	0	0	0	0	0	0	0	0	0	0	0	0	0	0	0	0	0	0	0	0	0	ORTHOMCL101	10	10	8	9	5	TRUE	FALSE	TRUE
Solyc01g097000.3	Solyc01g097000.3.1		1	87854584	87875269	nucleic acid binding	Interacting selectively and non-covalently with any nucleic acid.		Solyc01g097000	Beta-D-glucosidase (AHRD V1 ***- Q7XAS3_GOSHI); contains Interpro domain(s) IPR001764 Glycoside hydrolase, family 3, N-terminal	0	0	0	0	0	0	0	0	0	0	0	0	0	0	0	0	0	0	0	0	0	0	0	0	0	0	0	0	ORTHOMCL101	10	10	8	9	5	TRUE	FALSE	TRUE
Solyc01g097020.3	Solyc01g097020.3.1		1	87874912	87878940				Solyc01g097020	Unknown Protein (AHRD V1)	191.5	177.92	91.58	82.72	47.9	48.59	86.02	70.5	130.47	125.38	127.06	115.89	59.91	50.33	72.9	76.07	80.7	79.97	90.34	86.7	51.99	52.62	58.37	58.69	63.84	53.29	39.37	39.68	ORTHOMCL20624	1	1	0	0	0	TRUE	FALSE	TRUE
Solyc01g097030.3	Solyc01g097030.3.1		1	87880302	87883983	zinc ion binding	Interacting selectively and non-covalently with zinc (Zn) ions.		Solyc01g097030	Mutator-like transposase (AHRD V1 ***- Q9SR14_ARATH); contains Interpro domain(s) IPR004332 Transposase, MuDR, plant	5.85	6.31	11.75	11.7	3.26	3.09	8.99	10.14	4.68	5.32	11.69	8.62	10.61	11.22	9.37	8.7	12.68	12.28	10.55	11.73	19.44	17.91	18.74	17.57	20.4	20.7	3.56	3.49	ORTHOMCL2894	2	2	0	1	2	TRUE	FALSE	TRUE
Solyc01g097040.3	Solyc01g097040.3.1		1	87889592	87894883	myosin binding	Interacting selectively and non-covalently with any part of a myosin complex; myosins are any of a superfamily of molecular motor proteins that bind to actin and use the energy of ATP hydrolysis to generate force and movement along actin filaments.		Solyc01g097040	IFA-binding protein-like (AHRD V1 *-*- Q5ZC01_ORYSJ); contains Interpro domain(s) IPR007656 Protein of unknown function DUF593	6.08	6.11	7.42	8.36	5.27	4.51	24.7	25.17	3.85	3.6	5.87	4.54	5.02	5.78	8.52	8.22	7.08	6.65	1.54	1.25	14.06	14.89	5.93	7.3	4.09	3.69	3.42	2.99	ORTHOMCL10850	1	1	1	1	1	TRUE	FALSE	TRUE
Solyc01g097050.3	Solyc01g097050.3.1		1	87895565	87901919	nucleic acid binding	Interacting selectively and non-covalently with any nucleic acid.		Solyc01g097050	Nucleic acid binding protein (AHRD V1 *-*- D7L2W2_ARALY); contains Interpro domain(s) IPR014560 Uncharacterised conserved protein UCP030333, DNA/RNA-binding Alba-related	197.29	178.19	19.22	17.75	0	0	0.56	0.23	0	0	0	0.28	0	0.11	0.14	0.12	0	0	0	0	0	0	0	0	0	0	0	0	ORTHOMCL15405	1	1	1	0	0	TRUE	FALSE	TRUE
Solyc01g097070.3	Solyc01g097070.3.1		1	87906036	87912437	zinc ion binding	Interacting selectively and non-covalently with zinc (Zn) ions.		Solyc01g097070	DNA topoisomerase (AHRD V1 *--- B4Q9Z3_DROSI); contains Interpro domain(s) IPR010666 Zinc finger, GRF-type	5.95	6.53	1.77	1.48	0.41	0.67	2.61	2.78	6.94	5.61	4.06	3	1.5	1.51	0.67	1.02	0.08	0.16	0	0	1.01	0.35	0.13	0.41	0.42	0.19	2.33	4.31	ORTHOMCL8475	1	1	1	1	1	TRUE	FALSE	TRUE
Solyc01g097070.3	Solyc01g097070.3.1		1	87906036	87912437	nucleic acid binding	Interacting selectively and non-covalently with any nucleic acid.		Solyc01g097070	DNA topoisomerase (AHRD V1 *--- B4Q9Z3_DROSI); contains Interpro domain(s) IPR010666 Zinc finger, GRF-type	5.95	6.53	1.77	1.48	0.41	0.67	2.61	2.78	6.94	5.61	4.06	3	1.5	1.51	0.67	1.02	0.08	0.16	0	0	1.01	0.35	0.13	0.41	0.42	0.19	2.33	4.31	ORTHOMCL8475	1	1	1	1	1	TRUE	FALSE	TRUE
Solyc01g097080.1	Solyc01g097080.1.1		1	87914975	87915766				Solyc01g097080	Unknown Protein (AHRD V1)	0	0	0	0	0	0	0	0	0	0	0	0	0.12	0	0	0	0	0	0	0	0	0	0	0	0	0	0	0							TRUE	FALSE	TRUE
Solyc01g097090.1	Solyc01g097090.1.1		1	87917439	87919169				Solyc01g097090	Unknown Protein (AHRD V1)	0	0	0	0	0	0	0	0	0	0	0	0	0	0	0	0	0	0	0	0	0	0	0	0	0	0	0	0							TRUE	FALSE	TRUE
Solyc01g097095.1	Solyc01g097095.1.1		1	87918319	87922411																																								FALSE	FALSE	FALSE
Solyc01g097100.1	Solyc01g097100.1.1		1	87923724	87925016				Solyc01g097100	Unknown Protein (AHRD V1)	0	0.07	0	0	0	0	0	0	0	0	0	0	0	0	0	0	0	0	0	0	0	0	0	0	0	0	0	0.29	ORTHOMCL20623	1	1	0	0	0	TRUE	FALSE	TRUE
Solyc01g097110.2	Solyc01g097110.2.1		1	87929876	87950390	nucleus	A membrane-bounded organelle of eukaryotic cells in which chromosomes are housed and replicated. In most cells, the nucleus contains all of the cell's chromosomes except the organellar chromosomes, and is the site of RNA synthesis and processing. In some species, or in specialized cell types, RNA metabolism or DNA replication may be absent.		Solyc01g097110	Fanconi anemia group D2 protein (AHRD V1 *-*- FACD2_HUMAN)	0.55	0.89	0.13	0.16	0.11	0.18	0.64	0.86	0.89	0.85	0.9	0.81	0.37	0.35	0.47	0.39	0.14	0.06	0	0.02	0.18	0.09	0.1	0.02	0.04	0.02	0.77	0.41	ORTHOMCL7960	1	1	1	1	1	TRUE	FALSE	TRUE
Solyc01g097110.2	Solyc01g097110.2.1		1	87929876	87950390	DNA repair	The process of restoring DNA after damage. Genomes are subject to damage by chemical and physical agents in the environment (e.g. UV and ionizing radiations, chemical mutagens, fungal and bacterial toxins, etc.) and by free radicals or alkylating agents endogenously generated in metabolism. DNA is also damaged because of errors during its replication. A variety of different DNA repair pathways ha…		Solyc01g097110	Fanconi anemia group D2 protein (AHRD V1 *-*- FACD2_HUMAN)	0.55	0.89	0.13	0.16	0.11	0.18	0.64	0.86	0.89	0.85	0.9	0.81	0.37	0.35	0.47	0.39	0.14	0.06	0	0.02	0.18	0.09	0.1	0.02	0.04	0.02	0.77	0.41	ORTHOMCL7960	1	1	1	1	1	TRUE	FALSE	TRUE
Solyc01g097110.2	Solyc01g097110.2.1		1	87929876	87950390	chloroplast	A chlorophyll-containing plastid with thylakoids organized into grana and frets, or stroma thylakoids, and embedded in a stroma.		Solyc01g097110	Fanconi anemia group D2 protein (AHRD V1 *-*- FACD2_HUMAN)	0.55	0.89	0.13	0.16	0.11	0.18	0.64	0.86	0.89	0.85	0.9	0.81	0.37	0.35	0.47	0.39	0.14	0.06	0	0.02	0.18	0.09	0.1	0.02	0.04	0.02	0.77	0.41	ORTHOMCL7960	1	1	1	1	1	TRUE	FALSE	TRUE
Solyc01g097110.2	Solyc01g097110.2.1		1	87929876	87950390	condensed chromosome	A highly compacted molecule of DNA and associated proteins resulting in a cytologically distinct structure.		Solyc01g097110	Fanconi anemia group D2 protein (AHRD V1 *-*- FACD2_HUMAN)	0.55	0.89	0.13	0.16	0.11	0.18	0.64	0.86	0.89	0.85	0.9	0.81	0.37	0.35	0.47	0.39	0.14	0.06	0	0.02	0.18	0.09	0.1	0.02	0.04	0.02	0.77	0.41	ORTHOMCL7960	1	1	1	1	1	TRUE	FALSE	TRUE
Solyc01g097110.2	Solyc01g097110.2.1		1	87929876	87950390	DNA polymerase binding	Interacting selectively and non-covalently with a DNA polymerase.		Solyc01g097110	Fanconi anemia group D2 protein (AHRD V1 *-*- FACD2_HUMAN)	0.55	0.89	0.13	0.16	0.11	0.18	0.64	0.86	0.89	0.85	0.9	0.81	0.37	0.35	0.47	0.39	0.14	0.06	0	0.02	0.18	0.09	0.1	0.02	0.04	0.02	0.77	0.41	ORTHOMCL7960	1	1	1	1	1	TRUE	FALSE	TRUE
Solyc01g097110.2	Solyc01g097110.2.1		1	87929876	87950390	homologous chromosome pairing at meiosis	The meiotic cell cycle process where side by side pairing and physical juxtaposition of homologous chromosomes is created during meiotic prophase. Homologous chromosome pairing begins when the chromosome arms begin to pair from the clustered telomeres and ends when synaptonemal complex or linear element assembly is complete.		Solyc01g097110	Fanconi anemia group D2 protein (AHRD V1 *-*- FACD2_HUMAN)	0.55	0.89	0.13	0.16	0.11	0.18	0.64	0.86	0.89	0.85	0.9	0.81	0.37	0.35	0.47	0.39	0.14	0.06	0	0.02	0.18	0.09	0.1	0.02	0.04	0.02	0.77	0.41	ORTHOMCL7960	1	1	1	1	1	TRUE	FALSE	TRUE
Solyc01g097110.2	Solyc01g097110.2.1		1	87929876	87950390	double-strand break repair involved in meiotic recombination	The repair of double-strand breaks in DNA via homologous and nonhomologous mechanisms to reform a continuous DNA helix that contributes to reciprocal meiotic recombination.		Solyc01g097110	Fanconi anemia group D2 protein (AHRD V1 *-*- FACD2_HUMAN)	0.55	0.89	0.13	0.16	0.11	0.18	0.64	0.86	0.89	0.85	0.9	0.81	0.37	0.35	0.47	0.39	0.14	0.06	0	0.02	0.18	0.09	0.1	0.02	0.04	0.02	0.77	0.41	ORTHOMCL7960	1	1	1	1	1	TRUE	FALSE	TRUE
ENSRNA050028629	ENSRNA050028629-T1	tRNA-Glu for anticodon CUC	1	87951040	87951112																																								FALSE	FALSE	FALSE
Solyc01g097120.3	Solyc01g097120.3.1		1	87961322	87967552				Solyc01g097120	Os02g0200800 protein (Fragment) (AHRD V1 *-*- Q0E303_ORYSJ); contains Interpro domain(s) IPR009675 Targeting for Xklp2	86.77	82.92	58.55	55.24	20.86	23.06	57.17	54.68	63.67	59.2	47.83	41.18	40.53	37.76	40.75	37.93	23.1	20.98	15.44	15.39	28.08	23.55	21.38	20.61	12.73	10.35	16.25	14.28	ORTHOMCL15610	1	1	1	0	0	TRUE	FALSE	TRUE
Solyc01g097130.3	Solyc01g097130.3.1		1	87968676	87970751	protein binding	Interacting selectively and non-covalently with any protein or protein complex (a complex of two or more proteins that may include other nonprotein molecules).		Solyc01g097130	Pentatricopeptide repeat-containing protein (AHRD V1 ***- D7LT70_ARALY); contains Interpro domain(s) IPR002885 Pentatricopeptide repeat	4.81	4.37	4.38	4.55	4.99	4.97	8.77	8.4	10.31	6.99	10.23	9	7.77	7.47	7.09	6.66	6.48	5.96	6.32	6.91	11.25	10.23	6.84	7.36	6.19	7.13	7.77	6.09	ORTHOMCL3255	1	1	3	1	1	TRUE	FALSE	TRUE
Solyc01g097140.3	Solyc01g097140.3.1	Dual specificity phosphatase Cdc25 [Source:Projected from Arabidopsis thaliana (AT5G03455) UniProtKB/Swiss-Prot;Acc:Q8GY31]	1	87973330	87977036				Solyc01g097140	Dual-specificity tyrosine-phosphatase CDC25 (AHRD V1 **** Q10SX6_ORYSJ); contains Interpro domain(s) IPR001763 Rhodanese-like	60.38	57.07	44.68	37.53	33.27	36.47	23.8	22.29	36.33	33.52	28.64	22.79	22.87	22.75	31.75	33.89	29.05	27.44	18.83	21.84	36.19	36.66	35.54	38.14	29.54	29.48	22.03	27.27	ORTHOMCL4527	1	1	1	1	2	TRUE	FALSE	TRUE
Solyc01g097150.3	Solyc01g097150.3.1		1	87977453	87981180				Solyc01g097150	Unknown Protein (AHRD V1)	14.07	10.87	8	9.54	14.18	13.17	8.82	8.43	7.37	5.49	12.7	10.14	15.6	20.03	13.24	10.73	11.87	13.53	9.87	8.52	8.74	12.73	9.04	9.63	14.94	11.61	2.4	4.76							TRUE	FALSE	TRUE
Solyc01g097155.1	Solyc01g097155.1.1		1	87980207	87982818																																								FALSE	FALSE	FALSE
Solyc01g097160.3	Solyc01g097160.3.1		1	87982566	87989548				Solyc01g097160	FAD dependent oxidoreductase (AHRD V1 ***- B7G7N7_PHATR); contains Interpro domain(s) IPR006076 FAD dependent oxidoreductase	8.6	9.05	11.77	10.47	20.5	23.53	2.93	2.23	17.68	18.34	25.49	20.54	27.25	24.83	15.81	14.48	9.18	9.5	12.04	10.98	16.33	15.3	13.37	13.36	11.32	9.3	27.75	36.42	ORTHOMCL9008	1	1	1	1	1	TRUE	FALSE	TRUE
Solyc01g097170.3	Solyc01g097170.3.1		1	87993773	87994616				Solyc01g097170	Unknown Protein (AHRD V1)	26.97	30.69	17.62	19.1	14.77	15.74	17.94	19.86	27.72	29.52	27.53	27.11	20.16	16.32	28.94	29.41	24	23.05	28.57	26.51	25.26	19.03	21.07	24.21	25.36	19.34	12.4	10.83	ORTHOMCL20622	1	1	0	0	0	TRUE	FALSE	TRUE
Solyc01g097180.2	Solyc01g097180.2.1		1	87996817	87998087				Solyc01g097180	Os11g0282300 protein (Fragment) (AHRD V1 *-*- Q0ITA9_ORYSJ); contains Interpro domain(s) IPR012881 Protein of unknown function DUF1685	38.92	40.47	55	55.48	0	0	0.09	0.17	0	0.2	0	0.11	0.08	0.25	0	0	0	0	0	0.13	0	0.11	0.13	0	0.08	0.19	0	0	ORTHOMCL3987	1	1	3	1	1	TRUE	FALSE	TRUE
Solyc01g097190.3	Solyc01g097190.3.1		1	88000291	88025314	protein binding	Interacting selectively and non-covalently with any protein or protein complex (a complex of two or more proteins that may include other nonprotein molecules).		Solyc01g097190	Ankyrin repeat protein-like (AHRD V1 ***- Q6K268_ORYSJ); contains Interpro domain(s) IPR002110 Ankyrin	22.67	20.75	30.31	32.35	16.27	13.53	39.81	39.82	28.96	28.5	34.95	29.46	27.81	23	40.78	44.62	66.31	72.05	95.17	100.35	34.74	34.73	70.33	65.04	87.02	92.43	11.81	15.51	ORTHOMCL9006	1	1	1	1	1	TRUE	FALSE	TRUE
Solyc01g097195.1	Solyc01g097195.1.1		1	88025371	88025810																																								FALSE	FALSE	FALSE
Solyc01g097220.2	Solyc01g097220.2.1		1	88026764	88034559	protein binding	Interacting selectively and non-covalently with any protein or protein complex (a complex of two or more proteins that may include other nonprotein molecules).		Solyc01g097220	Ankyrin repeat protein-like (AHRD V1 ***- Q6K268_ORYSJ); contains Interpro domain(s) IPR002110 Ankyrin	1.77	0.56	0.24	1.46	1	0.08	1.96	1.79	0.19	0	2.64	0	1.17	0.39	1.99	2.94	0.22	3.74	3.74	4.33	3.69	2.17	5.12	4.26	4.46	4.87	0	0	ORTHOMCL20621	1	1	0	0	0	TRUE	FALSE	TRUE
Solyc01g097230.3	Solyc01g097230.3.1		1	88036352	88037002				Solyc01g097230	PRA1 family protein E (AHRD V1 *-*- PRA1E_ARATH); contains Interpro domain(s) IPR004895 Prenylated rab acceptor PRA1	44.41	44.19	65.6	68.54	5.97	5.09	10.68	10.77	9.7	11.17	11.12	7.26	9.02	10.87	10.11	10.76	11.91	12.43	18.21	15.09	9.93	13.1	11.51	14.51	12.04	11.25	4.58	6.64	ORTHOMCL20620	1	1	0	0	0	TRUE	FALSE	TRUE
Solyc01g097240.3	Solyc01g097240.3.1	Pathogenesis-related protein P2 [Source:UniProtKB/Swiss-Prot;Acc:P32045]	1	88037596	88038180	extracellular region	The space external to the outermost structure of a cell. For cells without external protective or external encapsulating structures this refers to space outside of the plasma membrane. This term covers the host cell environment outside an intracellular parasite.		Solyc01g097240	Pathogenesis-related protein 4B (Fragment) (AHRD V1 **-- Q6LBM4_TOBAC); contains Interpro domain(s) IPR018226 Barwin, conserved site IPR001153 Barwin	3	2.95	7.54	6.39	1.73	1.32	6.41	4.83	5.66	5.51	25.45	21.61	6.5	7.42	29.96	30.54	54.38	57.42	18.84	20.19	12.61	40.26	45.36	49.11	4.2	4.33	0.08	0.39	ORTHOMCL20619	1	1	0	0	0	TRUE	FALSE	TRUE
Solyc01g097240.3	Solyc01g097240.3.1	Pathogenesis-related protein P2 [Source:UniProtKB/Swiss-Prot;Acc:P32045]	1	88037596	88038180	defense response to bacterium	Reactions triggered in response to the presence of a bacterium that act to protect the cell or organism.		Solyc01g097240	Pathogenesis-related protein 4B (Fragment) (AHRD V1 **-- Q6LBM4_TOBAC); contains Interpro domain(s) IPR018226 Barwin, conserved site IPR001153 Barwin	3	2.95	7.54	6.39	1.73	1.32	6.41	4.83	5.66	5.51	25.45	21.61	6.5	7.42	29.96	30.54	54.38	57.42	18.84	20.19	12.61	40.26	45.36	49.11	4.2	4.33	0.08	0.39	ORTHOMCL20619	1	1	0	0	0	TRUE	FALSE	TRUE
Solyc01g097240.3	Solyc01g097240.3.1	Pathogenesis-related protein P2 [Source:UniProtKB/Swiss-Prot;Acc:P32045]	1	88037596	88038180	cell wall	The rigid or semi-rigid envelope lying outside the cell membrane of plant, fungal, most prokaryotic cells and some protozoan parasites, maintaining their shape and protecting them from osmotic lysis. In plants it is made of cellulose and, often, lignin; in fungi it is composed largely of polysaccharides; in bacteria it is composed of peptidoglycan; in protozoan parasites such as Giardia species, …		Solyc01g097240	Pathogenesis-related protein 4B (Fragment) (AHRD V1 **-- Q6LBM4_TOBAC); contains Interpro domain(s) IPR018226 Barwin, conserved site IPR001153 Barwin	3	2.95	7.54	6.39	1.73	1.32	6.41	4.83	5.66	5.51	25.45	21.61	6.5	7.42	29.96	30.54	54.38	57.42	18.84	20.19	12.61	40.26	45.36	49.11	4.2	4.33	0.08	0.39	ORTHOMCL20619	1	1	0	0	0	TRUE	FALSE	TRUE
Solyc01g097240.3	Solyc01g097240.3.1	Pathogenesis-related protein P2 [Source:UniProtKB/Swiss-Prot;Acc:P32045]	1	88037596	88038180	defense response to fungus	Reactions triggered in response to the presence of a fungus that act to protect the cell or organism.		Solyc01g097240	Pathogenesis-related protein 4B (Fragment) (AHRD V1 **-- Q6LBM4_TOBAC); contains Interpro domain(s) IPR018226 Barwin, conserved site IPR001153 Barwin	3	2.95	7.54	6.39	1.73	1.32	6.41	4.83	5.66	5.51	25.45	21.61	6.5	7.42	29.96	30.54	54.38	57.42	18.84	20.19	12.61	40.26	45.36	49.11	4.2	4.33	0.08	0.39	ORTHOMCL20619	1	1	0	0	0	TRUE	FALSE	TRUE
Solyc01g097240.3	Solyc01g097240.3.1	Pathogenesis-related protein P2 [Source:UniProtKB/Swiss-Prot;Acc:P32045]	1	88037596	88038180	defense response	Reactions, triggered in response to the presence of a foreign body or the occurrence of an injury, which result in restriction of damage to the organism attacked or prevention/recovery from the infection caused by the attack.		Solyc01g097240	Pathogenesis-related protein 4B (Fragment) (AHRD V1 **-- Q6LBM4_TOBAC); contains Interpro domain(s) IPR018226 Barwin, conserved site IPR001153 Barwin	3	2.95	7.54	6.39	1.73	1.32	6.41	4.83	5.66	5.51	25.45	21.61	6.5	7.42	29.96	30.54	54.38	57.42	18.84	20.19	12.61	40.26	45.36	49.11	4.2	4.33	0.08	0.39	ORTHOMCL20619	1	1	0	0	0	TRUE	FALSE	TRUE
Solyc01g097240.3	Solyc01g097240.3.1	Pathogenesis-related protein P2 [Source:UniProtKB/Swiss-Prot;Acc:P32045]	1	88037596	88038180	response to biotic stimulus	Any process that results in a change in state or activity of a cell or an organism (in terms of movement, secretion, enzyme production, gene expression, etc.) as a result of a biotic stimulus, a stimulus caused or produced by a living organism.		Solyc01g097240	Pathogenesis-related protein 4B (Fragment) (AHRD V1 **-- Q6LBM4_TOBAC); contains Interpro domain(s) IPR018226 Barwin, conserved site IPR001153 Barwin	3	2.95	7.54	6.39	1.73	1.32	6.41	4.83	5.66	5.51	25.45	21.61	6.5	7.42	29.96	30.54	54.38	57.42	18.84	20.19	12.61	40.26	45.36	49.11	4.2	4.33	0.08	0.39	ORTHOMCL20619	1	1	0	0	0	TRUE	FALSE	TRUE
Solyc01g097250.3	Solyc01g097250.3.1		1	88040001	88047550				Solyc01g097250	Genomic DNA chromosome 5 P1 clone MJJ3 (AHRD V1 *--- Q9FFJ8_ARATH)	12.45	12.73	11.54	13.28	8.52	8.2	14.87	15.9	16.19	15.09	17.09	15.06	16.7	15.72	13.84	12.84	15.29	14.45	11.85	12.15	12.31	12.93	12.35	13.35	10.01	10.94	4.91	3.91	ORTHOMCL12430	1	1	1	1	0	TRUE	FALSE	TRUE
Solyc01g097260.3	Solyc01g097260.3.1		1	88046786	88053216				Solyc01g097260	Unknown Protein (AHRD V1)	1.89	0.64	0.73	1.13	1.79	1.45	3.78	1.13	0.87	0.44	2.13	2.32	0.36	1.09	1.46	1.2	0.68	1.06	1.4	0.87	1.47	3.02	2.21	0.71	1.81	2.87	0	0							TRUE	FALSE	TRUE
Solyc01g097270.3	Solyc01g097270.3.1	Hevein-like preproprotein [Source:Projected from Arabidopsis thaliana (AT3G04720) UniProtKB/Swiss-Prot;Acc:P43082]	1	88055015	88059535	defense response to bacterium	Reactions triggered in response to the presence of a bacterium that act to protect the cell or organism.		Solyc01g097270	Chitinase (Fragment) (AHRD V1 *--- Q38777_ALLSA); contains Interpro domain(s) IPR000726 Glycoside hydrolase, family 19, catalytic IPR001153 Barwin	43.82	47.16	31.67	36.85	81.89	80.18	276.79	270.64	57.21	54.2	33.66	30.19	23.58	21.67	90.44	88.09	45.99	47.63	1.96	3.91	2.37	2.97	5.19	13.83	2.83	2.09	0.47	1.72	ORTHOMCL1129	2	2	1	2	4	TRUE	FALSE	TRUE
Solyc01g097270.3	Solyc01g097270.3.1	Hevein-like preproprotein [Source:Projected from Arabidopsis thaliana (AT3G04720) UniProtKB/Swiss-Prot;Acc:P43082]	1	88055015	88059535	chitin binding	Interacting selectively and non-covalently with chitin, a linear polysaccharide consisting of beta-(1->4)-linked N-acetyl-D-glucosamine residues.		Solyc01g097270	Chitinase (Fragment) (AHRD V1 *--- Q38777_ALLSA); contains Interpro domain(s) IPR000726 Glycoside hydrolase, family 19, catalytic IPR001153 Barwin	43.82	47.16	31.67	36.85	81.89	80.18	276.79	270.64	57.21	54.2	33.66	30.19	23.58	21.67	90.44	88.09	45.99	47.63	1.96	3.91	2.37	2.97	5.19	13.83	2.83	2.09	0.47	1.72	ORTHOMCL1129	2	2	1	2	4	TRUE	FALSE	TRUE
Solyc01g097270.3	Solyc01g097270.3.1	Hevein-like preproprotein [Source:Projected from Arabidopsis thaliana (AT3G04720) UniProtKB/Swiss-Prot;Acc:P43082]	1	88055015	88059535	defense response to fungus	Reactions triggered in response to the presence of a fungus that act to protect the cell or organism.		Solyc01g097270	Chitinase (Fragment) (AHRD V1 *--- Q38777_ALLSA); contains Interpro domain(s) IPR000726 Glycoside hydrolase, family 19, catalytic IPR001153 Barwin	43.82	47.16	31.67	36.85	81.89	80.18	276.79	270.64	57.21	54.2	33.66	30.19	23.58	21.67	90.44	88.09	45.99	47.63	1.96	3.91	2.37	2.97	5.19	13.83	2.83	2.09	0.47	1.72	ORTHOMCL1129	2	2	1	2	4	TRUE	FALSE	TRUE
Solyc01g097290.3	Solyc01g097290.3.1	Auxin-responsive protein IAA16 [Source:Projected from Arabidopsis thaliana (AT3G04730) UniProtKB/Swiss-Prot;Acc:O24407]	1	88071879	88074392	nucleus	A membrane-bounded organelle of eukaryotic cells in which chromosomes are housed and replicated. In most cells, the nucleus contains all of the cell's chromosomes except the organellar chromosomes, and is the site of RNA synthesis and processing. In some species, or in specialized cell types, RNA metabolism or DNA replication may be absent.	R-SLY-5608118	Solyc01g097290	Auxin responsive protein (AHRD V1 ***- D9IQE6_CATRO); contains Interpro domain(s) IPR003311 AUX/IAA protein	96.81	94.52	133.8	135.29	91.14	92.82	61.86	58.16	166.34	156.02	153.42	130.19	80.16	78.78	30.52	33.94	0.67	0.87	0.62	0.5	6.25	6.55	1.63	2.77	0.27	0.4	70.16	61.46	ORTHOMCL5158	1	1	1	2	1	TRUE	FALSE	TRUE
Solyc01g097290.3	Solyc01g097290.3.1	Auxin-responsive protein IAA16 [Source:Projected from Arabidopsis thaliana (AT3G04730) UniProtKB/Swiss-Prot;Acc:O24407]	1	88071879	88074392	regulation of transcription, DNA-templated	Any process that modulates the frequency, rate or extent of cellular DNA-templated transcription.	R-SLY-5608118	Solyc01g097290	Auxin responsive protein (AHRD V1 ***- D9IQE6_CATRO); contains Interpro domain(s) IPR003311 AUX/IAA protein	96.81	94.52	133.8	135.29	91.14	92.82	61.86	58.16	166.34	156.02	153.42	130.19	80.16	78.78	30.52	33.94	0.67	0.87	0.62	0.5	6.25	6.55	1.63	2.77	0.27	0.4	70.16	61.46	ORTHOMCL5158	1	1	1	2	1	TRUE	FALSE	TRUE
Solyc01g097290.3	Solyc01g097290.3.1	Auxin-responsive protein IAA16 [Source:Projected from Arabidopsis thaliana (AT3G04730) UniProtKB/Swiss-Prot;Acc:O24407]	1	88071879	88074392	auxin-activated signaling pathway	A series of molecular signals generated by the binding of the plant hormone auxin to a receptor, and ending with modulation of a downstream cellular process, e.g. transcription.	R-SLY-5608118	Solyc01g097290	Auxin responsive protein (AHRD V1 ***- D9IQE6_CATRO); contains Interpro domain(s) IPR003311 AUX/IAA protein	96.81	94.52	133.8	135.29	91.14	92.82	61.86	58.16	166.34	156.02	153.42	130.19	80.16	78.78	30.52	33.94	0.67	0.87	0.62	0.5	6.25	6.55	1.63	2.77	0.27	0.4	70.16	61.46	ORTHOMCL5158	1	1	1	2	1	TRUE	FALSE	TRUE
Solyc01g097290.3	Solyc01g097290.3.1	Auxin-responsive protein IAA16 [Source:Projected from Arabidopsis thaliana (AT3G04730) UniProtKB/Swiss-Prot;Acc:O24407]	1	88071879	88074392	identical protein binding	Interacting selectively and non-covalently with an identical protein or proteins.	R-SLY-5608118	Solyc01g097290	Auxin responsive protein (AHRD V1 ***- D9IQE6_CATRO); contains Interpro domain(s) IPR003311 AUX/IAA protein	96.81	94.52	133.8	135.29	91.14	92.82	61.86	58.16	166.34	156.02	153.42	130.19	80.16	78.78	30.52	33.94	0.67	0.87	0.62	0.5	6.25	6.55	1.63	2.77	0.27	0.4	70.16	61.46	ORTHOMCL5158	1	1	1	2	1	TRUE	FALSE	TRUE
Solyc01g097300.3	Solyc01g097300.3.1		1	88076242	88080494	protein folding	The process of assisting in the covalent and noncovalent assembly of single chain polypeptides or multisubunit complexes into the correct tertiary structure.		Solyc01g097300	Prefoldin subunit 4 (AHRD V1 ***- B6SLQ1_MAIZE); contains Interpro domain(s) IPR016661 Prefoldin, subunit 4	35.26	34.83	27	25.9	23.71	20.92	38.67	39.06	74.65	68.84	73.49	58.45	65.28	60.9	41.96	48.08	34.17	28.01	41.85	40.45	27.39	31.83	35.6	34.73	38.23	33.58	23.06	34.01	ORTHOMCL10851	1	1	1	1	1	TRUE	FALSE	TRUE
Solyc01g097300.3	Solyc01g097300.3.1		1	88076242	88080494	unfolded protein binding	Interacting selectively and non-covalently with an unfolded protein.		Solyc01g097300	Prefoldin subunit 4 (AHRD V1 ***- B6SLQ1_MAIZE); contains Interpro domain(s) IPR016661 Prefoldin, subunit 4	35.26	34.83	27	25.9	23.71	20.92	38.67	39.06	74.65	68.84	73.49	58.45	65.28	60.9	41.96	48.08	34.17	28.01	41.85	40.45	27.39	31.83	35.6	34.73	38.23	33.58	23.06	34.01	ORTHOMCL10851	1	1	1	1	1	TRUE	FALSE	TRUE
Solyc01g097300.3	Solyc01g097300.3.1		1	88076242	88080494	prefoldin complex	A multisubunit chaperone that is capable of delivering unfolded proteins to cytosolic chaperonin, which it acts as a cofactor for. In humans, the complex is a heterohexamer of two PFD-alpha and four PFD-beta type subunits. In Saccharomyces cerevisiae, it also acts in the nucleus to regulate the rate of elongation by RNA polymerase II via a direct effect on histone dynamics.		Solyc01g097300	Prefoldin subunit 4 (AHRD V1 ***- B6SLQ1_MAIZE); contains Interpro domain(s) IPR016661 Prefoldin, subunit 4	35.26	34.83	27	25.9	23.71	20.92	38.67	39.06	74.65	68.84	73.49	58.45	65.28	60.9	41.96	48.08	34.17	28.01	41.85	40.45	27.39	31.83	35.6	34.73	38.23	33.58	23.06	34.01	ORTHOMCL10851	1	1	1	1	1	TRUE	FALSE	TRUE
Solyc01g097310.3	Solyc01g097310.3.1	Sec-independent protein translocase protein TATA, chloroplastic [Source:Projected from Arabidopsis thaliana (AT5G28750) UniProtKB/Swiss-Prot;Acc:Q9LKU2]	1	88081052	88084932	integral component of membrane	The component of a membrane consisting of the gene products and protein complexes having at least some part of their peptide sequence embedded in the hydrophobic region of the membrane.		Solyc01g097310	Sec-independent protein translocase protein tatA/E homolog (AHRD V1 *-*- D7DW94_NOSA0); contains Interpro domain(s) IPR006312 Twin-arginine translocation protein TatA/E	81.91	79.16	71.2	69.74	123.87	117.75	50.22	49.8	120.48	116.32	87.34	68.66	61.66	60.56	54.14	52.32	58.11	59.75	69.78	71.52	46.34	50.92	64.37	54.58	71.43	67.59	66.05	75.62	ORTHOMCL7022	1	1	1	1	1	TRUE	FALSE	TRUE
Solyc01g097310.3	Solyc01g097310.3.1	Sec-independent protein translocase protein TATA, chloroplastic [Source:Projected from Arabidopsis thaliana (AT5G28750) UniProtKB/Swiss-Prot;Acc:Q9LKU2]	1	88081052	88084932	chloroplast thylakoid membrane	The pigmented membrane of a chloroplast thylakoid. An example of this component is found in Arabidopsis thaliana.		Solyc01g097310	Sec-independent protein translocase protein tatA/E homolog (AHRD V1 *-*- D7DW94_NOSA0); contains Interpro domain(s) IPR006312 Twin-arginine translocation protein TatA/E	81.91	79.16	71.2	69.74	123.87	117.75	50.22	49.8	120.48	116.32	87.34	68.66	61.66	60.56	54.14	52.32	58.11	59.75	69.78	71.52	46.34	50.92	64.37	54.58	71.43	67.59	66.05	75.62	ORTHOMCL7022	1	1	1	1	1	TRUE	FALSE	TRUE
Solyc01g097310.3	Solyc01g097310.3.1	Sec-independent protein translocase protein TATA, chloroplastic [Source:Projected from Arabidopsis thaliana (AT5G28750) UniProtKB/Swiss-Prot;Acc:Q9LKU2]	1	88081052	88084932	protein transport	The directed movement of proteins into, out of or within a cell, or between cells, by means of some agent such as a transporter or pore.		Solyc01g097310	Sec-independent protein translocase protein tatA/E homolog (AHRD V1 *-*- D7DW94_NOSA0); contains Interpro domain(s) IPR006312 Twin-arginine translocation protein TatA/E	81.91	79.16	71.2	69.74	123.87	117.75	50.22	49.8	120.48	116.32	87.34	68.66	61.66	60.56	54.14	52.32	58.11	59.75	69.78	71.52	46.34	50.92	64.37	54.58	71.43	67.59	66.05	75.62	ORTHOMCL7022	1	1	1	1	1	TRUE	FALSE	TRUE
Solyc01g097310.3	Solyc01g097310.3.1	Sec-independent protein translocase protein TATA, chloroplastic [Source:Projected from Arabidopsis thaliana (AT5G28750) UniProtKB/Swiss-Prot;Acc:Q9LKU2]	1	88081052	88084932	obsolete protein transporter activity	OBSOLETE. Enables the directed movement of proteins into, out of or within a cell, or between cells.		Solyc01g097310	Sec-independent protein translocase protein tatA/E homolog (AHRD V1 *-*- D7DW94_NOSA0); contains Interpro domain(s) IPR006312 Twin-arginine translocation protein TatA/E	81.91	79.16	71.2	69.74	123.87	117.75	50.22	49.8	120.48	116.32	87.34	68.66	61.66	60.56	54.14	52.32	58.11	59.75	69.78	71.52	46.34	50.92	64.37	54.58	71.43	67.59	66.05	75.62	ORTHOMCL7022	1	1	1	1	1	TRUE	FALSE	TRUE
Solyc01g097310.3	Solyc01g097310.3.1	Sec-independent protein translocase protein TATA, chloroplastic [Source:Projected from Arabidopsis thaliana (AT5G28750) UniProtKB/Swiss-Prot;Acc:Q9LKU2]	1	88081052	88084932	chloroplast envelope	The double lipid bilayer enclosing the chloroplast and separating its contents from the rest of the cytoplasm; includes the intermembrane space.		Solyc01g097310	Sec-independent protein translocase protein tatA/E homolog (AHRD V1 *-*- D7DW94_NOSA0); contains Interpro domain(s) IPR006312 Twin-arginine translocation protein TatA/E	81.91	79.16	71.2	69.74	123.87	117.75	50.22	49.8	120.48	116.32	87.34	68.66	61.66	60.56	54.14	52.32	58.11	59.75	69.78	71.52	46.34	50.92	64.37	54.58	71.43	67.59	66.05	75.62	ORTHOMCL7022	1	1	1	1	1	TRUE	FALSE	TRUE
Solyc01g097310.3	Solyc01g097310.3.1	Sec-independent protein translocase protein TATA, chloroplastic [Source:Projected from Arabidopsis thaliana (AT5G28750) UniProtKB/Swiss-Prot;Acc:Q9LKU2]	1	88081052	88084932	protein secretion	The controlled release of proteins from a cell.		Solyc01g097310	Sec-independent protein translocase protein tatA/E homolog (AHRD V1 *-*- D7DW94_NOSA0); contains Interpro domain(s) IPR006312 Twin-arginine translocation protein TatA/E	81.91	79.16	71.2	69.74	123.87	117.75	50.22	49.8	120.48	116.32	87.34	68.66	61.66	60.56	54.14	52.32	58.11	59.75	69.78	71.52	46.34	50.92	64.37	54.58	71.43	67.59	66.05	75.62	ORTHOMCL7022	1	1	1	1	1	TRUE	FALSE	TRUE
Solyc01g097310.3	Solyc01g097310.3.1	Sec-independent protein translocase protein TATA, chloroplastic [Source:Projected from Arabidopsis thaliana (AT5G28750) UniProtKB/Swiss-Prot;Acc:Q9LKU2]	1	88081052	88084932	TAT protein transport complex	A complex of three proteins integral to the cytoplasmic membrane of bacteria and membranes of organelles derived from bacteria (chloroplasts and mitochondria) involved in membrane transport of folded proteins.		Solyc01g097310	Sec-independent protein translocase protein tatA/E homolog (AHRD V1 *-*- D7DW94_NOSA0); contains Interpro domain(s) IPR006312 Twin-arginine translocation protein TatA/E	81.91	79.16	71.2	69.74	123.87	117.75	50.22	49.8	120.48	116.32	87.34	68.66	61.66	60.56	54.14	52.32	58.11	59.75	69.78	71.52	46.34	50.92	64.37	54.58	71.43	67.59	66.05	75.62	ORTHOMCL7022	1	1	1	1	1	TRUE	FALSE	TRUE
Solyc01g097310.3	Solyc01g097310.3.1	Sec-independent protein translocase protein TATA, chloroplastic [Source:Projected from Arabidopsis thaliana (AT5G28750) UniProtKB/Swiss-Prot;Acc:Q9LKU2]	1	88081052	88084932	protein transport by the Tat complex	The process in which folded proteins are transported across cytoplasmic membranes of bacteria and membranes of organelles derived from bacteria (chloroplasts and mitochondria) by the TAT complex.		Solyc01g097310	Sec-independent protein translocase protein tatA/E homolog (AHRD V1 *-*- D7DW94_NOSA0); contains Interpro domain(s) IPR006312 Twin-arginine translocation protein TatA/E	81.91	79.16	71.2	69.74	123.87	117.75	50.22	49.8	120.48	116.32	87.34	68.66	61.66	60.56	54.14	52.32	58.11	59.75	69.78	71.52	46.34	50.92	64.37	54.58	71.43	67.59	66.05	75.62	ORTHOMCL7022	1	1	1	1	1	TRUE	FALSE	TRUE
Solyc01g097320.3	Solyc01g097320.3.1	Mediator of RNA polymerase II transcription subunit 14 [Source:Projected from Arabidopsis thaliana (AT3G04740) UniProtKB/Swiss-Prot;Acc:Q9SR02]	1	88084903	88098304	plasmodesma	A fine cytoplasmic channel, found in all higher plants, that connects the cytoplasm of one cell to that of an adjacent cell.		Solyc01g097320	Mediator of RNA polymerase II transcription subunit 14 (Predicted) (AHRD V1 *-*- B4USR1_OTOGA); contains Interpro domain(s) IPR013947 Mediator complex, subunit Med14	2.7	2.33	4.77	4.71	2.06	2.39	10.14	8.65	3.37	3.12	5.98	5.03	9.8	9.74	7.76	7.51	7.88	6.89	7.95	7.69	10.84	11.66	9.54	9.27	8.39	8.43	1.6	1.75	ORTHOMCL5157	1	1	1	1	2	TRUE	FALSE	TRUE
Solyc01g097320.3	Solyc01g097320.3.1	Mediator of RNA polymerase II transcription subunit 14 [Source:Projected from Arabidopsis thaliana (AT3G04740) UniProtKB/Swiss-Prot;Acc:Q9SR02]	1	88084903	88098304	positive regulation of cell population proliferation	Any process that activates or increases the rate or extent of cell proliferation.		Solyc01g097320	Mediator of RNA polymerase II transcription subunit 14 (Predicted) (AHRD V1 *-*- B4USR1_OTOGA); contains Interpro domain(s) IPR013947 Mediator complex, subunit Med14	2.7	2.33	4.77	4.71	2.06	2.39	10.14	8.65	3.37	3.12	5.98	5.03	9.8	9.74	7.76	7.51	7.88	6.89	7.95	7.69	10.84	11.66	9.54	9.27	8.39	8.43	1.6	1.75	ORTHOMCL5157	1	1	1	1	2	TRUE	FALSE	TRUE
Solyc01g097320.3	Solyc01g097320.3.1	Mediator of RNA polymerase II transcription subunit 14 [Source:Projected from Arabidopsis thaliana (AT3G04740) UniProtKB/Swiss-Prot;Acc:Q9SR02]	1	88084903	88098304	cold acclimation	Any process that increases freezing tolerance of an organism in response to low, nonfreezing temperatures.		Solyc01g097320	Mediator of RNA polymerase II transcription subunit 14 (Predicted) (AHRD V1 *-*- B4USR1_OTOGA); contains Interpro domain(s) IPR013947 Mediator complex, subunit Med14	2.7	2.33	4.77	4.71	2.06	2.39	10.14	8.65	3.37	3.12	5.98	5.03	9.8	9.74	7.76	7.51	7.88	6.89	7.95	7.69	10.84	11.66	9.54	9.27	8.39	8.43	1.6	1.75	ORTHOMCL5157	1	1	1	1	2	TRUE	FALSE	TRUE
Solyc01g097320.3	Solyc01g097320.3.1	Mediator of RNA polymerase II transcription subunit 14 [Source:Projected from Arabidopsis thaliana (AT3G04740) UniProtKB/Swiss-Prot;Acc:Q9SR02]	1	88084903	88098304	mediator complex	A protein complex that interacts with the carboxy-terminal domain of the largest subunit of RNA polymerase II and plays an active role in transducing the signal from a transcription factor to the transcriptional machinery. The mediator complex is required for activation of transcription of most protein-coding genes, but can also act as a transcriptional corepressor. The Saccharomyces complex cont…		Solyc01g097320	Mediator of RNA polymerase II transcription subunit 14 (Predicted) (AHRD V1 *-*- B4USR1_OTOGA); contains Interpro domain(s) IPR013947 Mediator complex, subunit Med14	2.7	2.33	4.77	4.71	2.06	2.39	10.14	8.65	3.37	3.12	5.98	5.03	9.8	9.74	7.76	7.51	7.88	6.89	7.95	7.69	10.84	11.66	9.54	9.27	8.39	8.43	1.6	1.75	ORTHOMCL5157	1	1	1	1	2	TRUE	FALSE	TRUE
Solyc01g097320.3	Solyc01g097320.3.1	Mediator of RNA polymerase II transcription subunit 14 [Source:Projected from Arabidopsis thaliana (AT3G04740) UniProtKB/Swiss-Prot;Acc:Q9SR02]	1	88084903	88098304	systemic acquired resistance	The salicylic acid mediated response to a pathogen which confers broad spectrum resistance.		Solyc01g097320	Mediator of RNA polymerase II transcription subunit 14 (Predicted) (AHRD V1 *-*- B4USR1_OTOGA); contains Interpro domain(s) IPR013947 Mediator complex, subunit Med14	2.7	2.33	4.77	4.71	2.06	2.39	10.14	8.65	3.37	3.12	5.98	5.03	9.8	9.74	7.76	7.51	7.88	6.89	7.95	7.69	10.84	11.66	9.54	9.27	8.39	8.43	1.6	1.75	ORTHOMCL5157	1	1	1	1	2	TRUE	FALSE	TRUE
Solyc01g097320.3	Solyc01g097320.3.1	Mediator of RNA polymerase II transcription subunit 14 [Source:Projected from Arabidopsis thaliana (AT3G04740) UniProtKB/Swiss-Prot;Acc:Q9SR02]	1	88084903	88098304	regulation of transcription by RNA polymerase II	Any process that modulates the frequency, rate or extent of transcription mediated by RNA polymerase II.		Solyc01g097320	Mediator of RNA polymerase II transcription subunit 14 (Predicted) (AHRD V1 *-*- B4USR1_OTOGA); contains Interpro domain(s) IPR013947 Mediator complex, subunit Med14	2.7	2.33	4.77	4.71	2.06	2.39	10.14	8.65	3.37	3.12	5.98	5.03	9.8	9.74	7.76	7.51	7.88	6.89	7.95	7.69	10.84	11.66	9.54	9.27	8.39	8.43	1.6	1.75	ORTHOMCL5157	1	1	1	1	2	TRUE	FALSE	TRUE
Solyc01g097320.3	Solyc01g097320.3.1	Mediator of RNA polymerase II transcription subunit 14 [Source:Projected from Arabidopsis thaliana (AT3G04740) UniProtKB/Swiss-Prot;Acc:Q9SR02]	1	88084903	88098304	transcription coregulator activity	A protein or a member of a complex that interacts specifically and non-covalently with a DNA-bound DNA-binding transcription factor to either activate or repress the transcription of specific genes. Coregulators often act by altering chromatin structure and modifications. For example, one class of transcription coregulators modifies chromatin structure through covalent modification of histones. A…		Solyc01g097320	Mediator of RNA polymerase II transcription subunit 14 (Predicted) (AHRD V1 *-*- B4USR1_OTOGA); contains Interpro domain(s) IPR013947 Mediator complex, subunit Med14	2.7	2.33	4.77	4.71	2.06	2.39	10.14	8.65	3.37	3.12	5.98	5.03	9.8	9.74	7.76	7.51	7.88	6.89	7.95	7.69	10.84	11.66	9.54	9.27	8.39	8.43	1.6	1.75	ORTHOMCL5157	1	1	1	1	2	TRUE	FALSE	TRUE
Solyc01g097320.3	Solyc01g097320.3.1	Mediator of RNA polymerase II transcription subunit 14 [Source:Projected from Arabidopsis thaliana (AT3G04740) UniProtKB/Swiss-Prot;Acc:Q9SR02]	1	88084903	88098304	core mediator complex	A protein complex that interacts with the carboxy-terminal domain of the largest subunit of RNA polymerase II and plays an active role in transducing the signal from a transcription factor to the transcriptional machinery. The core mediator complex has a stimulatory effect on basal transcription, and contains most of the same subdomains as the larger form of mediator complex -- a head domain comp…		Solyc01g097320	Mediator of RNA polymerase II transcription subunit 14 (Predicted) (AHRD V1 *-*- B4USR1_OTOGA); contains Interpro domain(s) IPR013947 Mediator complex, subunit Med14	2.7	2.33	4.77	4.71	2.06	2.39	10.14	8.65	3.37	3.12	5.98	5.03	9.8	9.74	7.76	7.51	7.88	6.89	7.95	7.69	10.84	11.66	9.54	9.27	8.39	8.43	1.6	1.75	ORTHOMCL5157	1	1	1	1	2	TRUE	FALSE	TRUE
Solyc01g097330.3	Solyc01g097330.3.1		1	88104592	88110568	regulation of transcription, DNA-templated	Any process that modulates the frequency, rate or extent of cellular DNA-templated transcription.		Solyc01g097330	Opaque 2 (Fragment) (AHRD V1 *--- Q84YB2_ZEAPE); contains Interpro domain(s) IPR011616 bZIP transcription factor, bZIP-1	15.28	12.6	13.74	12.43	11.1	10.96	20.42	18.38	12.68	12.09	12.22	13.2	21.84	16.95	10.44	11.51	11.7	10.5	4.22	4.07	7.22	7.89	8.67	8.03	8.14	8.25	7.86	7.6	ORTHOMCL7021	1	1	1	1	1	TRUE	FALSE	TRUE
Solyc01g097330.3	Solyc01g097330.3.1		1	88104592	88110568	DNA-binding transcription factor activity	Interacting selectively and non-covalently with a specific double-stranded genomic DNA sequence (sometimes referred to as a motif) within the regulatory region of a gene to modulate transcription. Regulatory regions include promoters (proximal and distal) and enhancers. Genes are transcriptional units, and include bacterial operons.		Solyc01g097330	Opaque 2 (Fragment) (AHRD V1 *--- Q84YB2_ZEAPE); contains Interpro domain(s) IPR011616 bZIP transcription factor, bZIP-1	15.28	12.6	13.74	12.43	11.1	10.96	20.42	18.38	12.68	12.09	12.22	13.2	21.84	16.95	10.44	11.51	11.7	10.5	4.22	4.07	7.22	7.89	8.67	8.03	8.14	8.25	7.86	7.6	ORTHOMCL7021	1	1	1	1	1	TRUE	FALSE	TRUE
Solyc01g097340.3	Solyc01g097340.3.1	GDP-mannose 3',5'-epimerase [Source:UniProtKB/TrEMBL;Acc:C6K2K9]	1	88113763	88117102	cytosol	The part of the cytoplasm that does not contain organelles but which does contain other particulate matter, such as protein complexes.		Solyc01g097340	NAD-dependent epimerase/dehydratase family protein-like protein (AHRD V1 ***- Q2XPW6_SOLTU); contains Interpro domain(s) IPR016040 NAD(P)-binding domain	98.61	98.68	75.4	69.95	40.46	42.22	83.97	82.27	143.22	139.78	171.79	142.81	61.26	61.51	49.56	48.04	17.37	16.13	41.13	38.32	28.71	21.95	17.84	17.06	14.06	13.11	48.25	54.68	ORTHOMCL1686	2	2	1	2	2	TRUE	FALSE	TRUE
Solyc01g097340.3	Solyc01g097340.3.1	GDP-mannose 3',5'-epimerase [Source:UniProtKB/TrEMBL;Acc:C6K2K9]	1	88113763	88117102	catalytic activity	Catalysis of a biochemical reaction at physiological temperatures. In biologically catalyzed reactions, the reactants are known as substrates, and the catalysts are naturally occurring macromolecular substances known as enzymes. Enzymes possess specific binding sites for substrates, and are usually composed wholly or largely of protein, but RNA that has catalytic activity (ribozyme) is often also…		Solyc01g097340	NAD-dependent epimerase/dehydratase family protein-like protein (AHRD V1 ***- Q2XPW6_SOLTU); contains Interpro domain(s) IPR016040 NAD(P)-binding domain	98.61	98.68	75.4	69.95	40.46	42.22	83.97	82.27	143.22	139.78	171.79	142.81	61.26	61.51	49.56	48.04	17.37	16.13	41.13	38.32	28.71	21.95	17.84	17.06	14.06	13.11	48.25	54.68	ORTHOMCL1686	2	2	1	2	2	TRUE	FALSE	TRUE
Solyc01g097340.3	Solyc01g097340.3.1	GDP-mannose 3',5'-epimerase [Source:UniProtKB/TrEMBL;Acc:C6K2K9]	1	88113763	88117102	NAD binding	Interacting selectively and non-covalently with nicotinamide adenine dinucleotide, a coenzyme involved in many redox and biosynthetic reactions; binding may be to either the oxidized form, NAD+, or the reduced form, NADH.		Solyc01g097340	NAD-dependent epimerase/dehydratase family protein-like protein (AHRD V1 ***- Q2XPW6_SOLTU); contains Interpro domain(s) IPR016040 NAD(P)-binding domain	98.61	98.68	75.4	69.95	40.46	42.22	83.97	82.27	143.22	139.78	171.79	142.81	61.26	61.51	49.56	48.04	17.37	16.13	41.13	38.32	28.71	21.95	17.84	17.06	14.06	13.11	48.25	54.68	ORTHOMCL1686	2	2	1	2	2	TRUE	FALSE	TRUE
Solyc01g097340.3	Solyc01g097340.3.1	GDP-mannose 3',5'-epimerase [Source:UniProtKB/TrEMBL;Acc:C6K2K9]	1	88113763	88117102	GDP-mannose 3,5-epimerase activity	Catalysis of the reaction: GDP-mannose = GDP-L-galactose.		Solyc01g097340	NAD-dependent epimerase/dehydratase family protein-like protein (AHRD V1 ***- Q2XPW6_SOLTU); contains Interpro domain(s) IPR016040 NAD(P)-binding domain	98.61	98.68	75.4	69.95	40.46	42.22	83.97	82.27	143.22	139.78	171.79	142.81	61.26	61.51	49.56	48.04	17.37	16.13	41.13	38.32	28.71	21.95	17.84	17.06	14.06	13.11	48.25	54.68	ORTHOMCL1686	2	2	1	2	2	TRUE	FALSE	TRUE
Solyc01g097340.3	Solyc01g097340.3.1	GDP-mannose 3',5'-epimerase [Source:UniProtKB/TrEMBL;Acc:C6K2K9]	1	88113763	88117102	isomerase activity	Catalysis of the geometric or structural changes within one molecule. Isomerase is the systematic name for any enzyme of EC class 5.		Solyc01g097340	NAD-dependent epimerase/dehydratase family protein-like protein (AHRD V1 ***- Q2XPW6_SOLTU); contains Interpro domain(s) IPR016040 NAD(P)-binding domain	98.61	98.68	75.4	69.95	40.46	42.22	83.97	82.27	143.22	139.78	171.79	142.81	61.26	61.51	49.56	48.04	17.37	16.13	41.13	38.32	28.71	21.95	17.84	17.06	14.06	13.11	48.25	54.68	ORTHOMCL1686	2	2	1	2	2	TRUE	FALSE	TRUE
Solyc01g097350.3	Solyc01g097350.3.1		1	88119044	88123487				Solyc01g097350	Calcium-binding EF hand family protein (AHRD V1 ***- D7M6Y9_ARALY)	25.62	25.28	20.29	17.38	18.31	18.12	54.73	46.8	51.24	49.66	31.63	29.74	29.61	33.16	53.45	50.3	29.14	32.51	43.32	44.12	16.32	15.22	19.1	21.43	16.58	15.72	2.89	6.02	ORTHOMCL12028	1	1	1	1	0	TRUE	FALSE	TRUE
Solyc01g097360.3	Solyc01g097360.3.1		1	88133961	88134804				Solyc01g097360	Unknown Protein (AHRD V1)	41.08	35.48	45.72	39.21	17.76	24.36	49.88	52.88	46.96	39.97	32.75	28.28	33	35.05	24.38	25.81	15.09	23.53	23.31	20.53	28.56	30.37	29.42	29.36	23.38	19.99	43.92	44.71	ORTHOMCL5765	1	1	2	1	1	TRUE	TRUE	TRUE
Solyc01g097370.1	Solyc01g097370.1.1	Ammonium transporter [Source:UniProtKB/TrEMBL;Acc:K4B0C4]	1	88135035	88136817	integral component of membrane	The component of a membrane consisting of the gene products and protein complexes having at least some part of their peptide sequence embedded in the hydrophobic region of the membrane.		Solyc01g097370	Ammonium transporter (AHRD V1 ***- B9I5F0_POPTR); contains Interpro domain(s) IPR001905 Ammonium transporter	0	0	0	0	0	0	0	0	0	0	0	0	0	0	0	0	0	0	0	0	0	0	0	0	0	0	0	0	ORTHOMCL1640	3	3	0	3	0	TRUE	TRUE	FALSE
Solyc01g097370.1	Solyc01g097370.1.1	Ammonium transporter [Source:UniProtKB/TrEMBL;Acc:K4B0C4]	1	88135035	88136817	membrane	A lipid bilayer along with all the proteins and protein complexes embedded in it an attached to it.		Solyc01g097370	Ammonium transporter (AHRD V1 ***- B9I5F0_POPTR); contains Interpro domain(s) IPR001905 Ammonium transporter	0	0	0	0	0	0	0	0	0	0	0	0	0	0	0	0	0	0	0	0	0	0	0	0	0	0	0	0	ORTHOMCL1640	3	3	0	3	0	TRUE	TRUE	FALSE
Solyc01g097370.1	Solyc01g097370.1.1	Ammonium transporter [Source:UniProtKB/TrEMBL;Acc:K4B0C4]	1	88135035	88136817	integral component of plasma membrane	The component of the plasma membrane consisting of the gene products and protein complexes having at least some part of their peptide sequence embedded in the hydrophobic region of the membrane.		Solyc01g097370	Ammonium transporter (AHRD V1 ***- B9I5F0_POPTR); contains Interpro domain(s) IPR001905 Ammonium transporter	0	0	0	0	0	0	0	0	0	0	0	0	0	0	0	0	0	0	0	0	0	0	0	0	0	0	0	0	ORTHOMCL1640	3	3	0	3	0	TRUE	TRUE	FALSE
Solyc01g097370.1	Solyc01g097370.1.1	Ammonium transporter [Source:UniProtKB/TrEMBL;Acc:K4B0C4]	1	88135035	88136817	ammonium transmembrane transport	The process in which ammonium is transported across a membrane. Ammonium is the cation NH4+.		Solyc01g097370	Ammonium transporter (AHRD V1 ***- B9I5F0_POPTR); contains Interpro domain(s) IPR001905 Ammonium transporter	0	0	0	0	0	0	0	0	0	0	0	0	0	0	0	0	0	0	0	0	0	0	0	0	0	0	0	0	ORTHOMCL1640	3	3	0	3	0	TRUE	TRUE	FALSE
Solyc01g097370.1	Solyc01g097370.1.1	Ammonium transporter [Source:UniProtKB/TrEMBL;Acc:K4B0C4]	1	88135035	88136817	ammonium transmembrane transporter activity	Enables the transfer of ammonium from one side of a membrane to the other. Ammonium is the cation NH4+ which is formed from N2 by root-nodule bacteria in leguminous plants and is an excretory product in ammonotelic animals.		Solyc01g097370	Ammonium transporter (AHRD V1 ***- B9I5F0_POPTR); contains Interpro domain(s) IPR001905 Ammonium transporter	0	0	0	0	0	0	0	0	0	0	0	0	0	0	0	0	0	0	0	0	0	0	0	0	0	0	0	0	ORTHOMCL1640	3	3	0	3	0	TRUE	TRUE	FALSE
Solyc01g097370.1	Solyc01g097370.1.1	Ammonium transporter [Source:UniProtKB/TrEMBL;Acc:K4B0C4]	1	88135035	88136817	ammonium transport	The directed movement of ammonium into, out of or within a cell, or between cells, by means of some agent such as a transporter or pore. Ammonium is the cation NH4+ which is formed from N2 by root-nodule bacteria in leguminous plants and is an excretory product in ammonotelic animals.		Solyc01g097370	Ammonium transporter (AHRD V1 ***- B9I5F0_POPTR); contains Interpro domain(s) IPR001905 Ammonium transporter	0	0	0	0	0	0	0	0	0	0	0	0	0	0	0	0	0	0	0	0	0	0	0	0	0	0	0	0	ORTHOMCL1640	3	3	0	3	0	TRUE	TRUE	FALSE
Solyc01g097370.1	Solyc01g097370.1.1	Ammonium transporter [Source:UniProtKB/TrEMBL;Acc:K4B0C4]	1	88135035	88136817	nitrogen utilization	A series of processes that forms an integrated mechanism by which a cell or an organism detects the depletion of primary nitrogen source, usually ammonia, and then activates genes to scavenge the last traces of the primary nitrogen source and to transport and metabolize alternative nitrogen sources. The utilization process begins when the cell or organism detects nitrogen levels, includes the act…		Solyc01g097370	Ammonium transporter (AHRD V1 ***- B9I5F0_POPTR); contains Interpro domain(s) IPR001905 Ammonium transporter	0	0	0	0	0	0	0	0	0	0	0	0	0	0	0	0	0	0	0	0	0	0	0	0	0	0	0	0	ORTHOMCL1640	3	3	0	3	0	TRUE	TRUE	FALSE
Solyc01g097380.2	Solyc01g097380.2.1		1	88137812	88141290	oxidoreductase activity	Catalysis of an oxidation-reduction (redox) reaction, a reversible chemical reaction in which the oxidation state of an atom or atoms within a molecule is altered. One substrate acts as a hydrogen or electron donor and becomes oxidized, while the other acts as hydrogen or electron acceptor and becomes reduced.		Solyc01g097380	Aldo/keto reductase family protein (AHRD V1 ***- D7KWQ9_ARALY); contains Interpro domain(s) IPR020471 Aldo/keto reductase subgroup	1.7	1.31	0.5	0.71	0.48	0.3	0	0.2	2.95	4.31	2.6	2.26	1.66	1.77	0.92	0.11	0	0	0	0.08	0.93	0.27	0.3	0.19	0.1	0.22	1.19	0.12	ORTHOMCL1069	2	2	0	6	1	TRUE	TRUE	FALSE
Solyc01g097380.2	Solyc01g097380.2.1		1	88137812	88141290	oxidation-reduction process	A metabolic process that results in the removal or addition of one or more electrons to or from a substance, with or without the concomitant removal or addition of a proton or protons.		Solyc01g097380	Aldo/keto reductase family protein (AHRD V1 ***- D7KWQ9_ARALY); contains Interpro domain(s) IPR020471 Aldo/keto reductase subgroup	1.7	1.31	0.5	0.71	0.48	0.3	0	0.2	2.95	4.31	2.6	2.26	1.66	1.77	0.92	0.11	0	0	0	0.08	0.93	0.27	0.3	0.19	0.1	0.22	1.19	0.12	ORTHOMCL1069	2	2	0	6	1	TRUE	TRUE	FALSE
Solyc01g097390.3	Solyc01g097390.3.1		1	88142786	88147023				Solyc01g097390	Aldo/keto reductase family protein (AHRD V1 ***- D7KWQ9_ARALY); contains Interpro domain(s) IPR001395 Aldo/keto reductase	5.57	4.92	1.55	1.74	1.08	0.88	0.46	0.46	16.05	16	10.07	9.89	5.59	6.21	2.73	1.69	0.14	0.14	0.34	0.12	2.85	1.92	1	1.42	0.36	0.25	1.85	1.28	ORTHOMCL1069	2	2	0	6	1	TRUE	TRUE	FALSE
Solyc01g097395.1	Solyc01g097395.1.1		1	88149047	88150534																																								FALSE	FALSE	FALSE
Solyc01g097420.2	Solyc01g097420.2.1		1	88151264	88155303	integral component of membrane	The component of a membrane consisting of the gene products and protein complexes having at least some part of their peptide sequence embedded in the hydrophobic region of the membrane.		Solyc01g097420	Calcium ATPase (AHRD V1 ***- D5JXY5_NICBE); contains Interpro domain(s) IPR001757 ATPase, P-type, K/Mg/Cd/Cu/Zn/Na/Ca/Na/H-transporter	0	0	0.15	0	0	0	0	0.31	0	0	0.44	0	0	0.15	0	0	0	0	0.11	0	0.2	0.21	0.68	0.29	2.37	2.18	0	0							TRUE	TRUE	FALSE
Solyc01g097420.2	Solyc01g097420.2.1		1	88151264	88155303	ATP binding	Interacting selectively and non-covalently with ATP, adenosine 5'-triphosphate, a universally important coenzyme and enzyme regulator.		Solyc01g097420	Calcium ATPase (AHRD V1 ***- D5JXY5_NICBE); contains Interpro domain(s) IPR001757 ATPase, P-type, K/Mg/Cd/Cu/Zn/Na/Ca/Na/H-transporter	0	0	0.15	0	0	0	0	0.31	0	0	0.44	0	0	0.15	0	0	0	0	0.11	0	0.2	0.21	0.68	0.29	2.37	2.18	0	0							TRUE	TRUE	FALSE
Solyc01g097420.2	Solyc01g097420.2.1		1	88151264	88155303	membrane	A lipid bilayer along with all the proteins and protein complexes embedded in it an attached to it.		Solyc01g097420	Calcium ATPase (AHRD V1 ***- D5JXY5_NICBE); contains Interpro domain(s) IPR001757 ATPase, P-type, K/Mg/Cd/Cu/Zn/Na/Ca/Na/H-transporter	0	0	0.15	0	0	0	0	0.31	0	0	0.44	0	0	0.15	0	0	0	0	0.11	0	0.2	0.21	0.68	0.29	2.37	2.18	0	0							TRUE	TRUE	FALSE
Solyc01g097420.2	Solyc01g097420.2.1		1	88151264	88155303	nucleotide binding	Interacting selectively and non-covalently with a nucleotide, any compound consisting of a nucleoside that is esterified with (ortho)phosphate or an oligophosphate at any hydroxyl group on the ribose or deoxyribose.		Solyc01g097420	Calcium ATPase (AHRD V1 ***- D5JXY5_NICBE); contains Interpro domain(s) IPR001757 ATPase, P-type, K/Mg/Cd/Cu/Zn/Na/Ca/Na/H-transporter	0	0	0.15	0	0	0	0	0.31	0	0	0.44	0	0	0.15	0	0	0	0	0.11	0	0.2	0.21	0.68	0.29	2.37	2.18	0	0							TRUE	TRUE	FALSE
Solyc01g097420.2	Solyc01g097420.2.1		1	88151264	88155303	calcium transmembrane transporter activity, phosphorylative mechanism	Enables the transfer of a solute or solutes from one side of a membrane to the other according to the reaction: ATP + H2O + Ca2+(cis) = ADP + phosphate + Ca2+(trans).		Solyc01g097420	Calcium ATPase (AHRD V1 ***- D5JXY5_NICBE); contains Interpro domain(s) IPR001757 ATPase, P-type, K/Mg/Cd/Cu/Zn/Na/Ca/Na/H-transporter	0	0	0.15	0	0	0	0	0.31	0	0	0.44	0	0	0.15	0	0	0	0	0.11	0	0.2	0.21	0.68	0.29	2.37	2.18	0	0							TRUE	TRUE	FALSE
Solyc01g097420.2	Solyc01g097420.2.1		1	88151264	88155303	calcium ion transmembrane transport	A process in which a calcium ion is transported from one side of a membrane to the other by means of some agent such as a transporter or pore.		Solyc01g097420	Calcium ATPase (AHRD V1 ***- D5JXY5_NICBE); contains Interpro domain(s) IPR001757 ATPase, P-type, K/Mg/Cd/Cu/Zn/Na/Ca/Na/H-transporter	0	0	0.15	0	0	0	0	0.31	0	0	0.44	0	0	0.15	0	0	0	0	0.11	0	0.2	0.21	0.68	0.29	2.37	2.18	0	0							TRUE	TRUE	FALSE
Solyc01g097425.1	Solyc01g097425.1.1		1	88152343	88153342																																								FALSE	FALSE	FALSE
Solyc01g097430.3	Solyc01g097430.3.1		1	88160689	88164117	ATP binding	Interacting selectively and non-covalently with ATP, adenosine 5'-triphosphate, a universally important coenzyme and enzyme regulator.		Solyc01g097430	ABC transporter G family member 2 (AHRD V1 *-*- AB2G_ARATH); contains Interpro domain(s) IPR013525 ABC-2 type transporter	0.06	0.1	0	0.08	0	0	0	0	0	0	0	0	0	0.04	0	0	0	0	0.03	0	0.1	0.1	2.71	2.26	14.08	11.4	0.18	0.14	ORTHOMCL11619	1	1	0	1	1	TRUE	TRUE	FALSE
Solyc01g097430.3	Solyc01g097430.3.1		1	88160689	88164117	membrane	A lipid bilayer along with all the proteins and protein complexes embedded in it an attached to it.		Solyc01g097430	ABC transporter G family member 2 (AHRD V1 *-*- AB2G_ARATH); contains Interpro domain(s) IPR013525 ABC-2 type transporter	0.06	0.1	0	0.08	0	0	0	0	0	0	0	0	0	0.04	0	0	0	0	0.03	0	0.1	0.1	2.71	2.26	14.08	11.4	0.18	0.14	ORTHOMCL11619	1	1	0	1	1	TRUE	TRUE	FALSE
Solyc01g097430.3	Solyc01g097430.3.1		1	88160689	88164117	ATPase activity	Catalysis of the reaction: ATP + H2O = ADP + phosphate + 2 H+. May or may not be coupled to another reaction.		Solyc01g097430	ABC transporter G family member 2 (AHRD V1 *-*- AB2G_ARATH); contains Interpro domain(s) IPR013525 ABC-2 type transporter	0.06	0.1	0	0.08	0	0	0	0	0	0	0	0	0	0.04	0	0	0	0	0.03	0	0.1	0.1	2.71	2.26	14.08	11.4	0.18	0.14	ORTHOMCL11619	1	1	0	1	1	TRUE	TRUE	FALSE
Solyc01g097440.3	Solyc01g097440.3.1	Transglutaminase [Source:Projected from Arabidopsis thaliana (AT5G49570) UniProtKB/TrEMBL;Acc:A5PHD1]	1	88166432	88180676	nucleus	A membrane-bounded organelle of eukaryotic cells in which chromosomes are housed and replicated. In most cells, the nucleus contains all of the cell's chromosomes except the organellar chromosomes, and is the site of RNA synthesis and processing. In some species, or in specialized cell types, RNA metabolism or DNA replication may be absent.		Solyc01g097440	Peptide-N(4)-(N-acetyl-beta-glucosaminyl)asparagine amidase (AHRD V1 **-* PNG1_ARATH); contains Interpro domain(s) IPR002931 Transglutaminase-like	17.6	17.49	16.95	15.1	18.82	18.28	13.27	14.41	19.46	19.03	17.99	16.55	20.26	18.16	21.38	19.21	15.67	16.79	25.36	25.07	17.48	23.64	20.84	22.2	23.55	24.13	10.84	9.62	ORTHOMCL6806	1	1	1	1	1	TRUE	TRUE	FALSE
Solyc01g097440.3	Solyc01g097440.3.1	Transglutaminase [Source:Projected from Arabidopsis thaliana (AT5G49570) UniProtKB/TrEMBL;Acc:A5PHD1]	1	88166432	88180676	cytosol	The part of the cytoplasm that does not contain organelles but which does contain other particulate matter, such as protein complexes.		Solyc01g097440	Peptide-N(4)-(N-acetyl-beta-glucosaminyl)asparagine amidase (AHRD V1 **-* PNG1_ARATH); contains Interpro domain(s) IPR002931 Transglutaminase-like	17.6	17.49	16.95	15.1	18.82	18.28	13.27	14.41	19.46	19.03	17.99	16.55	20.26	18.16	21.38	19.21	15.67	16.79	25.36	25.07	17.48	23.64	20.84	22.2	23.55	24.13	10.84	9.62	ORTHOMCL6806	1	1	1	1	1	TRUE	TRUE	FALSE
Solyc01g097440.3	Solyc01g097440.3.1	Transglutaminase [Source:Projected from Arabidopsis thaliana (AT5G49570) UniProtKB/TrEMBL;Acc:A5PHD1]	1	88166432	88180676	protein deglycosylation	The removal of sugar residues from a glycosylated protein.		Solyc01g097440	Peptide-N(4)-(N-acetyl-beta-glucosaminyl)asparagine amidase (AHRD V1 **-* PNG1_ARATH); contains Interpro domain(s) IPR002931 Transglutaminase-like	17.6	17.49	16.95	15.1	18.82	18.28	13.27	14.41	19.46	19.03	17.99	16.55	20.26	18.16	21.38	19.21	15.67	16.79	25.36	25.07	17.48	23.64	20.84	22.2	23.55	24.13	10.84	9.62	ORTHOMCL6806	1	1	1	1	1	TRUE	TRUE	FALSE
Solyc01g097440.3	Solyc01g097440.3.1	Transglutaminase [Source:Projected from Arabidopsis thaliana (AT5G49570) UniProtKB/TrEMBL;Acc:A5PHD1]	1	88166432	88180676	response to salicylic acid	Any process that results in a change in state or activity of a cell or an organism (in terms of movement, secretion, enzyme production, gene expression, etc.) as a result of a salicylic acid stimulus.		Solyc01g097440	Peptide-N(4)-(N-acetyl-beta-glucosaminyl)asparagine amidase (AHRD V1 **-* PNG1_ARATH); contains Interpro domain(s) IPR002931 Transglutaminase-like	17.6	17.49	16.95	15.1	18.82	18.28	13.27	14.41	19.46	19.03	17.99	16.55	20.26	18.16	21.38	19.21	15.67	16.79	25.36	25.07	17.48	23.64	20.84	22.2	23.55	24.13	10.84	9.62	ORTHOMCL6806	1	1	1	1	1	TRUE	TRUE	FALSE
Solyc01g097440.3	Solyc01g097440.3.1	Transglutaminase [Source:Projected from Arabidopsis thaliana (AT5G49570) UniProtKB/TrEMBL;Acc:A5PHD1]	1	88166432	88180676	response to ozone	Any process that results in a change in state or activity of a cell or an organism (in terms of movement, secretion, enzyme production, gene expression, etc.) as a result of a ozone stimulus.		Solyc01g097440	Peptide-N(4)-(N-acetyl-beta-glucosaminyl)asparagine amidase (AHRD V1 **-* PNG1_ARATH); contains Interpro domain(s) IPR002931 Transglutaminase-like	17.6	17.49	16.95	15.1	18.82	18.28	13.27	14.41	19.46	19.03	17.99	16.55	20.26	18.16	21.38	19.21	15.67	16.79	25.36	25.07	17.48	23.64	20.84	22.2	23.55	24.13	10.84	9.62	ORTHOMCL6806	1	1	1	1	1	TRUE	TRUE	FALSE
Solyc01g097440.3	Solyc01g097440.3.1	Transglutaminase [Source:Projected from Arabidopsis thaliana (AT5G49570) UniProtKB/TrEMBL;Acc:A5PHD1]	1	88166432	88180676	protein quality control for misfolded or incompletely synthesized proteins	The chemical reactions and pathways resulting in the breakdown of misfolded or attenuated proteins.		Solyc01g097440	Peptide-N(4)-(N-acetyl-beta-glucosaminyl)asparagine amidase (AHRD V1 **-* PNG1_ARATH); contains Interpro domain(s) IPR002931 Transglutaminase-like	17.6	17.49	16.95	15.1	18.82	18.28	13.27	14.41	19.46	19.03	17.99	16.55	20.26	18.16	21.38	19.21	15.67	16.79	25.36	25.07	17.48	23.64	20.84	22.2	23.55	24.13	10.84	9.62	ORTHOMCL6806	1	1	1	1	1	TRUE	TRUE	FALSE
Solyc01g097440.3	Solyc01g097440.3.1	Transglutaminase [Source:Projected from Arabidopsis thaliana (AT5G49570) UniProtKB/TrEMBL;Acc:A5PHD1]	1	88166432	88180676	response to microbial phytotoxin	Any process that results in a change in state or activity of a cell or an organism (in terms of movement, secretion, enzyme production, gene expression, etc.) as a result of a microbial phytotoxin stimulus. A microbial phytotoxin is a chemical substance produced by microbes which is toxic to plants.		Solyc01g097440	Peptide-N(4)-(N-acetyl-beta-glucosaminyl)asparagine amidase (AHRD V1 **-* PNG1_ARATH); contains Interpro domain(s) IPR002931 Transglutaminase-like	17.6	17.49	16.95	15.1	18.82	18.28	13.27	14.41	19.46	19.03	17.99	16.55	20.26	18.16	21.38	19.21	15.67	16.79	25.36	25.07	17.48	23.64	20.84	22.2	23.55	24.13	10.84	9.62	ORTHOMCL6806	1	1	1	1	1	TRUE	TRUE	FALSE
Solyc01g097440.3	Solyc01g097440.3.1	Transglutaminase [Source:Projected from Arabidopsis thaliana (AT5G49570) UniProtKB/TrEMBL;Acc:A5PHD1]	1	88166432	88180676	peptide-N4-(N-acetyl-beta-glucosaminyl)asparagine amidase activity	Catalysis of the reaction: 4-N-(N-acetyl-D-glucosaminyl)-protein + H2O = N-acetyl-beta-D-glucosaminylamine + peptide L-aspartate. This reaction is the hydrolysis of an N4-(acetyl-beta-D-glucosaminyl)asparagine residue in which the N-acetyl-D-glucosamine residue may be further glycosylated, to yield a (substituted) N-acetyl-beta-D-glucosaminylamine and the peptide containing an aspartic residue.		Solyc01g097440	Peptide-N(4)-(N-acetyl-beta-glucosaminyl)asparagine amidase (AHRD V1 **-* PNG1_ARATH); contains Interpro domain(s) IPR002931 Transglutaminase-like	17.6	17.49	16.95	15.1	18.82	18.28	13.27	14.41	19.46	19.03	17.99	16.55	20.26	18.16	21.38	19.21	15.67	16.79	25.36	25.07	17.48	23.64	20.84	22.2	23.55	24.13	10.84	9.62	ORTHOMCL6806	1	1	1	1	1	TRUE	TRUE	FALSE
Solyc01g097440.3	Solyc01g097440.3.1	Transglutaminase [Source:Projected from Arabidopsis thaliana (AT5G49570) UniProtKB/TrEMBL;Acc:A5PHD1]	1	88166432	88180676	glycoprotein catabolic process	The chemical reactions and pathways resulting in the breakdown of glycoproteins, any protein that contains covalently bound glycose (i.e. monosaccharide) residues; the glycose occurs most commonly as oligosaccharide or fairly small polysaccharide but occasionally as monosaccharide.		Solyc01g097440	Peptide-N(4)-(N-acetyl-beta-glucosaminyl)asparagine amidase (AHRD V1 **-* PNG1_ARATH); contains Interpro domain(s) IPR002931 Transglutaminase-like	17.6	17.49	16.95	15.1	18.82	18.28	13.27	14.41	19.46	19.03	17.99	16.55	20.26	18.16	21.38	19.21	15.67	16.79	25.36	25.07	17.48	23.64	20.84	22.2	23.55	24.13	10.84	9.62	ORTHOMCL6806	1	1	1	1	1	TRUE	TRUE	FALSE
Solyc01g097440.3	Solyc01g097440.3.1	Transglutaminase [Source:Projected from Arabidopsis thaliana (AT5G49570) UniProtKB/TrEMBL;Acc:A5PHD1]	1	88166432	88180676	hydrolase activity	Catalysis of the hydrolysis of various bonds, e.g. C-O, C-N, C-C, phosphoric anhydride bonds, etc. Hydrolase is the systematic name for any enzyme of EC class 3.		Solyc01g097440	Peptide-N(4)-(N-acetyl-beta-glucosaminyl)asparagine amidase (AHRD V1 **-* PNG1_ARATH); contains Interpro domain(s) IPR002931 Transglutaminase-like	17.6	17.49	16.95	15.1	18.82	18.28	13.27	14.41	19.46	19.03	17.99	16.55	20.26	18.16	21.38	19.21	15.67	16.79	25.36	25.07	17.48	23.64	20.84	22.2	23.55	24.13	10.84	9.62	ORTHOMCL6806	1	1	1	1	1	TRUE	TRUE	FALSE
Solyc01g097450.3	Solyc01g097450.3.1		1	88180739	88186997				Solyc01g097450	Thioredoxin-like protein 1 (AHRD V1 ***- B6SHZ5_MAIZE); contains Interpro domain(s) IPR015467 Thioredoxin, core	0	0	0	0	0	0	0	0	0	0	0	0	0	0	0	0	0	0	0	0	0	0	0	0	0	0	0	0	ORTHOMCL9005	1	1	1	1	1	TRUE	TRUE	FALSE
Solyc01g097460.3	Solyc01g097460.3.1	EMB3119 [Source:Projected from Arabidopsis thaliana (AT3G04790) UniProtKB/TrEMBL;Acc:A0A178V804]	1	88188034	88189222	pentose-phosphate shunt, non-oxidative branch	The branch of the pentose-phosphate shunt which does not involve oxidation reactions. It comprises a series of sugar phosphate interconversions, starting with ribulose 5-P and producing fructose 6-P and glyceraldehyde 3-P.	R-SLY-1119519	Solyc01g097460	Ribose-5-phosphate isomerase (AHRD V1 ***- A8IRQ1_CHLRE); contains Interpro domain(s) IPR004788 Ribose 5-phosphate isomerase	99.06	100.09	123.13	119.04	220.94	228.58	78.05	71.33	117.06	106.12	117.95	98.81	74.69	69.75	72.69	73.35	77.11	79.29	125.3	124.17	51.89	52.98	64.54	66.36	88.39	79.55	273.93	267.27	ORTHOMCL9004	1	1	1	1	1	TRUE	TRUE	FALSE
Solyc01g097460.3	Solyc01g097460.3.1	EMB3119 [Source:Projected from Arabidopsis thaliana (AT3G04790) UniProtKB/TrEMBL;Acc:A0A178V804]	1	88188034	88189222	ribose-5-phosphate isomerase activity	Catalysis of the reaction: D-ribose 5-phosphate = D-ribulose 5-phosphate.	R-SLY-1119519	Solyc01g097460	Ribose-5-phosphate isomerase (AHRD V1 ***- A8IRQ1_CHLRE); contains Interpro domain(s) IPR004788 Ribose 5-phosphate isomerase	99.06	100.09	123.13	119.04	220.94	228.58	78.05	71.33	117.06	106.12	117.95	98.81	74.69	69.75	72.69	73.35	77.11	79.29	125.3	124.17	51.89	52.98	64.54	66.36	88.39	79.55	273.93	267.27	ORTHOMCL9004	1	1	1	1	1	TRUE	TRUE	FALSE
Solyc01g097470.3	Solyc01g097470.3.1		1	88191183	88192998				Solyc01g097470	Neurogenic locus notch protein-like (AHRD V1 ***- B6SSE6_MAIZE)	8.1	9.06	2.08	3.04	4.38	3.05	4.75	2.82	0.65	0.4	2.55	4.17	11.02	7.18	6.97	4.91	0.82	0.32	2.35	2.87	1.02	0.9	0.66	0.74	0.22	0.49	0.39	0.96	ORTHOMCL20618	1	1	0	0	0	TRUE	TRUE	FALSE
Solyc01g097480.1	Solyc01g097480.1.1		1	88195363	88195776				Solyc01g097480	Unknown Protein (AHRD V1)	0.21	0	0	0	0	0	0	0.25	0	0	0	0	0	0	0	0	0	0	0	0	0	0	0	0	0	0	0	0	ORTHOMCL20617	1	1	0	0	0	TRUE	TRUE	FALSE
Solyc01g097490.1	Solyc01g097490.1.1		1	88196045	88196899				Solyc01g097490	IQ calmodulin-binding motif family protein (AHRD V1 ***- B6SSD5_MAIZE)	0	0.22	0.13	0	0	0	0.4	0	0	0	0	0	0.13	0.13	0	0	0	0	0.1	0.1	0	0	0.19	0	0	0.14	0	0	ORTHOMCL20616	1	1	0	0	0	TRUE	TRUE	FALSE
Solyc01g097500.3	Solyc01g097500.3.1		1	88197484	88208717				Solyc01g097500	Serine/threonine kinase (AHRD V1 *-** C4QNN2_SCHMA); contains Interpro domain(s) IPR002290 Serine/threonine protein kinase	26.16	25.74	25.2	25.58	14.97	15.08	25.35	21.34	60.37	59.96	53.38	52.51	62.38	60.76	29.19	27.22	41.64	43.04	41.06	38.86	25.32	29.66	25.67	28.47	16.61	12.22	17.19	20.05	ORTHOMCL996	2	2	4	2	2	TRUE	TRUE	FALSE
Solyc01g097510.3	Solyc01g097510.3.1		1	88211126	88214492	calcium ion binding	Interacting selectively and non-covalently with calcium ions (Ca2+).		Solyc01g097510	Annexin 3 (AHRD V1 ***- A9X4R3_BRAJU); contains Interpro domain(s) IPR015472 Annexin like protein IPR001464 Annexin	20.49	18.81	6.47	8.28	4.77	5.25	9.77	10	30.09	29.74	47.67	36.62	43.59	44.48	14.21	14.49	4.93	4.35	1.75	2.13	19.18	18.41	6.66	5.62	0.94	0.88	4.73	3.34	ORTHOMCL1855	1	1	1	6	0	TRUE	TRUE	FALSE
Solyc01g097510.3	Solyc01g097510.3.1		1	88211126	88214492	calcium-dependent phospholipid binding	Interacting selectively and non-covalently with phospholipids, a class of lipids containing phosphoric acid as a mono- or diester, in the presence of calcium.		Solyc01g097510	Annexin 3 (AHRD V1 ***- A9X4R3_BRAJU); contains Interpro domain(s) IPR015472 Annexin like protein IPR001464 Annexin	20.49	18.81	6.47	8.28	4.77	5.25	9.77	10	30.09	29.74	47.67	36.62	43.59	44.48	14.21	14.49	4.93	4.35	1.75	2.13	19.18	18.41	6.66	5.62	0.94	0.88	4.73	3.34	ORTHOMCL1855	1	1	1	6	0	TRUE	TRUE	FALSE
Solyc01g097510.3	Solyc01g097510.3.1		1	88211126	88214492	metal ion binding	Interacting selectively and non-covalently with any metal ion.		Solyc01g097510	Annexin 3 (AHRD V1 ***- A9X4R3_BRAJU); contains Interpro domain(s) IPR015472 Annexin like protein IPR001464 Annexin	20.49	18.81	6.47	8.28	4.77	5.25	9.77	10	30.09	29.74	47.67	36.62	43.59	44.48	14.21	14.49	4.93	4.35	1.75	2.13	19.18	18.41	6.66	5.62	0.94	0.88	4.73	3.34	ORTHOMCL1855	1	1	1	6	0	TRUE	TRUE	FALSE
Solyc01g097520.3	Solyc01g097520.3.1		1	88219535	88222116	calcium ion binding	Interacting selectively and non-covalently with calcium ions (Ca2+).		Solyc01g097520	Annexin 11 (AHRD V1 ***- D6QX28_SOYBN); contains Interpro domain(s) IPR009118 Annexin, type plant	118.48	118.08	26.37	26.78	29.85	27.99	35.28	31.48	248.89	246.76	189.86	170.09	131.89	130.29	52.53	46.86	16.6	16.18	5.71	6.9	74.64	55.98	11.9	15.21	12.03	10.3	15.51	19.79	ORTHOMCL216	1	1	1	24	0	TRUE	TRUE	FALSE
Solyc01g097520.3	Solyc01g097520.3.1		1	88219535	88222116	calcium-dependent phospholipid binding	Interacting selectively and non-covalently with phospholipids, a class of lipids containing phosphoric acid as a mono- or diester, in the presence of calcium.		Solyc01g097520	Annexin 11 (AHRD V1 ***- D6QX28_SOYBN); contains Interpro domain(s) IPR009118 Annexin, type plant	118.48	118.08	26.37	26.78	29.85	27.99	35.28	31.48	248.89	246.76	189.86	170.09	131.89	130.29	52.53	46.86	16.6	16.18	5.71	6.9	74.64	55.98	11.9	15.21	12.03	10.3	15.51	19.79	ORTHOMCL216	1	1	1	24	0	TRUE	TRUE	FALSE
ENSRNA050029688	ENSRNA050029688-T1	U5 spliceosomal RNA	1	88222341	88222456																																								FALSE	FALSE	FALSE
Solyc01g097530.2	Solyc01g097530.2.1		1	88223312	88224587	electron transporter, transferring electrons within the cyclic electron transport pathway of photosynthesis activity	Enables the directed movement of electrons within the cyclic electron transport pathway of photosynthesis.		Solyc01g097530	Photosystem Q(B) protein (AHRD V1 ***- Q7YL64_ACTCH); contains Interpro domain(s) IPR000484 Photosynthetic reaction centre, L/M	0.79	0.54	0	0.32	0	0.3	0	0.95	0.37	0.74	0.89	1.17	0.6	1.52	1.22	1	0	0	0	0.24	0.41	0	0.46	0	0.3	0	0	0							TRUE	TRUE	FALSE
Solyc01g097530.2	Solyc01g097530.2.1		1	88223312	88224587	photosynthetic electron transport in photosystem II	A photosynthetic electron transport chain in which electrons move from the primary electron acceptor (Quinone, Q) through a chain of electron transport molecules in the thylakoid membrane until they reach the ultimate electron acceptor of Photosystem II, which is plastocyanin (PC). The electron is then passed to the P700 chlorophyll a molecules of the reaction centre of photosystem I.		Solyc01g097530	Photosystem Q(B) protein (AHRD V1 ***- Q7YL64_ACTCH); contains Interpro domain(s) IPR000484 Photosynthetic reaction centre, L/M	0.79	0.54	0	0.32	0	0.3	0	0.95	0.37	0.74	0.89	1.17	0.6	1.52	1.22	1	0	0	0	0.24	0.41	0	0.46	0	0.3	0	0	0							TRUE	TRUE	FALSE
Solyc01g097530.2	Solyc01g097530.2.1		1	88223312	88224587	photosynthesis, light reaction	The light reactions of photosynthesis, which take place in photosystems II and I. Light energy is harvested and used to power the transfer of electrons among a series of electron donors and acceptors. The final electron acceptor is NADP+, which is reduced to NADPH. NADPH generated from light reactions is used in sugar synthesis in dark reactions. Light reactions also generate a proton motive forc…		Solyc01g097530	Photosystem Q(B) protein (AHRD V1 ***- Q7YL64_ACTCH); contains Interpro domain(s) IPR000484 Photosynthetic reaction centre, L/M	0.79	0.54	0	0.32	0	0.3	0	0.95	0.37	0.74	0.89	1.17	0.6	1.52	1.22	1	0	0	0	0.24	0.41	0	0.46	0	0.3	0	0	0							TRUE	TRUE	FALSE
ENSRNA050029694	ENSRNA050029694-T1	U5 spliceosomal RNA	1	88223343	88223454																																								FALSE	FALSE	FALSE
ENSRNA050029692	ENSRNA050029692-T1	U5 spliceosomal RNA	1	88223896	88224012																																								FALSE	FALSE	FALSE
Solyc01g097540.3	Solyc01g097540.3.1		1	88224609	88227609	calcium ion binding	Interacting selectively and non-covalently with calcium ions (Ca2+).		Solyc01g097540	Annexin 3 (AHRD V1 ***- A9X4R3_BRAJU); contains Interpro domain(s) IPR015472 Annexin like protein IPR001464 Annexin	16.86	17.32	10.42	12.32	7.84	8.23	10.08	9.64	6.26	6.64	6.93	7.28	8.82	7.49	14.02	11.66	17.53	20.06	43.66	40.42	0.88	0.9	4.2	2.53	9.83	7.72	2.36	2.04	ORTHOMCL14091	1	1	0	0	1	TRUE	TRUE	FALSE
Solyc01g097540.3	Solyc01g097540.3.1		1	88224609	88227609	calcium-dependent phospholipid binding	Interacting selectively and non-covalently with phospholipids, a class of lipids containing phosphoric acid as a mono- or diester, in the presence of calcium.		Solyc01g097540	Annexin 3 (AHRD V1 ***- A9X4R3_BRAJU); contains Interpro domain(s) IPR015472 Annexin like protein IPR001464 Annexin	16.86	17.32	10.42	12.32	7.84	8.23	10.08	9.64	6.26	6.64	6.93	7.28	8.82	7.49	14.02	11.66	17.53	20.06	43.66	40.42	0.88	0.9	4.2	2.53	9.83	7.72	2.36	2.04	ORTHOMCL14091	1	1	0	0	1	TRUE	TRUE	FALSE
Solyc01g097550.3	Solyc01g097550.3.1		1	88230137	88233205	calcium ion binding	Interacting selectively and non-covalently with calcium ions (Ca2+).		Solyc01g097550	Annexin 11 (AHRD V1 ***- D6QX28_SOYBN); contains Interpro domain(s) IPR015472 Annexin like protein IPR001464 Annexin	0.07	0.22	0	0.08	0	0	8.94	9.36	0	0.8	0	0	0.08	0	0	0.09	0	0	0	0	0.11	0	0	0	0	0	0	0							TRUE	TRUE	FALSE
Solyc01g097550.3	Solyc01g097550.3.1		1	88230137	88233205	calcium-dependent phospholipid binding	Interacting selectively and non-covalently with phospholipids, a class of lipids containing phosphoric acid as a mono- or diester, in the presence of calcium.		Solyc01g097550	Annexin 11 (AHRD V1 ***- D6QX28_SOYBN); contains Interpro domain(s) IPR015472 Annexin like protein IPR001464 Annexin	0.07	0.22	0	0.08	0	0	8.94	9.36	0	0.8	0	0	0.08	0	0	0.09	0	0	0	0	0.11	0	0	0	0	0	0	0							TRUE	TRUE	FALSE
Solyc01g097555.1	Solyc01g097555.1.1		1	88238828	88239664	calcium ion binding	Interacting selectively and non-covalently with calcium ions (Ca2+).																																						FALSE	FALSE	FALSE
Solyc01g097555.1	Solyc01g097555.1.1		1	88238828	88239664	calcium-dependent phospholipid binding	Interacting selectively and non-covalently with phospholipids, a class of lipids containing phosphoric acid as a mono- or diester, in the presence of calcium.																																						FALSE	FALSE	FALSE
Solyc01g097570.2	Solyc01g097570.2.1		1	88240637	88241418	integral component of membrane	The component of a membrane consisting of the gene products and protein complexes having at least some part of their peptide sequence embedded in the hydrophobic region of the membrane.		Solyc01g097570	Unknown Protein (AHRD V1)	1.09	0.89	0.76	0.78	2.47	2.77	6.55	5.1	0.15	0	0.18	0.32	0.25	0	0.34	0.28	0	0.25	0.39	0.3	0.17	0.35	0.19	0.24	0.63	0.28	1.22	5.22	ORTHOMCL13905	3	0	0	0	0	TRUE	TRUE	FALSE
Solyc01g097580.1	Solyc01g097580.1.1		1	88246886	88247940				Solyc01g097580	Unknown Protein (AHRD V1)	0.19	0	0	0	0	0	0	0	0	0	0	0	0	0	0	0	0	0	0	0	0	0	0	0	0	0	0	0							TRUE	TRUE	FALSE
Solyc01g097600.2	Solyc01g097600.2.1		1	88250470	88265282	integral component of membrane	The component of a membrane consisting of the gene products and protein complexes having at least some part of their peptide sequence embedded in the hydrophobic region of the membrane.		Solyc01g097600	tRNA pseudouridine synthase D (AHRD V1 ***- D3BIM4_POLPA); contains Interpro domain(s) IPR001656 Pseudouridine synthase, TruD	3.3	3.85	2.23	1.58	3.67	5.03	5.86	6.96	8.51	7.42	6.48	5.94	3.79	3.43	4.58	4.87	2.51	1.56	4.81	4.21	4.61	6.85	5.67	5.25	2.81	3.7	7.73	10.14	ORTHOMCL5156	1	1	1	1	2	TRUE	TRUE	FALSE
Solyc01g097600.2	Solyc01g097600.2.1		1	88250470	88265282	nucleus	A membrane-bounded organelle of eukaryotic cells in which chromosomes are housed and replicated. In most cells, the nucleus contains all of the cell's chromosomes except the organellar chromosomes, and is the site of RNA synthesis and processing. In some species, or in specialized cell types, RNA metabolism or DNA replication may be absent.		Solyc01g097600	tRNA pseudouridine synthase D (AHRD V1 ***- D3BIM4_POLPA); contains Interpro domain(s) IPR001656 Pseudouridine synthase, TruD	3.3	3.85	2.23	1.58	3.67	5.03	5.86	6.96	8.51	7.42	6.48	5.94	3.79	3.43	4.58	4.87	2.51	1.56	4.81	4.21	4.61	6.85	5.67	5.25	2.81	3.7	7.73	10.14	ORTHOMCL5156	1	1	1	1	2	TRUE	TRUE	FALSE
Solyc01g097600.2	Solyc01g097600.2.1		1	88250470	88265282	RNA binding	Interacting selectively and non-covalently with an RNA molecule or a portion thereof.		Solyc01g097600	tRNA pseudouridine synthase D (AHRD V1 ***- D3BIM4_POLPA); contains Interpro domain(s) IPR001656 Pseudouridine synthase, TruD	3.3	3.85	2.23	1.58	3.67	5.03	5.86	6.96	8.51	7.42	6.48	5.94	3.79	3.43	4.58	4.87	2.51	1.56	4.81	4.21	4.61	6.85	5.67	5.25	2.81	3.7	7.73	10.14	ORTHOMCL5156	1	1	1	1	2	TRUE	TRUE	FALSE
Solyc01g097600.2	Solyc01g097600.2.1		1	88250470	88265282	RNA modification	The covalent alteration of one or more nucleotides within an RNA molecule to produce an RNA molecule with a sequence that differs from that coded genetically.		Solyc01g097600	tRNA pseudouridine synthase D (AHRD V1 ***- D3BIM4_POLPA); contains Interpro domain(s) IPR001656 Pseudouridine synthase, TruD	3.3	3.85	2.23	1.58	3.67	5.03	5.86	6.96	8.51	7.42	6.48	5.94	3.79	3.43	4.58	4.87	2.51	1.56	4.81	4.21	4.61	6.85	5.67	5.25	2.81	3.7	7.73	10.14	ORTHOMCL5156	1	1	1	1	2	TRUE	TRUE	FALSE
Solyc01g097600.2	Solyc01g097600.2.1		1	88250470	88265282	pseudouridine synthesis	The intramolecular conversion of uridine to pseudouridine within an RNA molecule. This posttranscriptional base modification occurs in tRNA, rRNA, and snRNAs.		Solyc01g097600	tRNA pseudouridine synthase D (AHRD V1 ***- D3BIM4_POLPA); contains Interpro domain(s) IPR001656 Pseudouridine synthase, TruD	3.3	3.85	2.23	1.58	3.67	5.03	5.86	6.96	8.51	7.42	6.48	5.94	3.79	3.43	4.58	4.87	2.51	1.56	4.81	4.21	4.61	6.85	5.67	5.25	2.81	3.7	7.73	10.14	ORTHOMCL5156	1	1	1	1	2	TRUE	TRUE	FALSE
Solyc01g097600.2	Solyc01g097600.2.1		1	88250470	88265282	pseudouridine synthase activity	Catalysis of the reaction: RNA uridine = RNA pseudouridine. Conversion of uridine in an RNA molecule to pseudouridine by rotation of the C1'-N-1 glycosidic bond of uridine in RNA to a C1'-C5.		Solyc01g097600	tRNA pseudouridine synthase D (AHRD V1 ***- D3BIM4_POLPA); contains Interpro domain(s) IPR001656 Pseudouridine synthase, TruD	3.3	3.85	2.23	1.58	3.67	5.03	5.86	6.96	8.51	7.42	6.48	5.94	3.79	3.43	4.58	4.87	2.51	1.56	4.81	4.21	4.61	6.85	5.67	5.25	2.81	3.7	7.73	10.14	ORTHOMCL5156	1	1	1	1	2	TRUE	TRUE	FALSE
Solyc01g097610.3	Solyc01g097610.3.1		1	88271755	88273037	protein binding	Interacting selectively and non-covalently with any protein or protein complex (a complex of two or more proteins that may include other nonprotein molecules).		Solyc01g097610	F-box family protein (AHRD V1 ***- B9HV09_POPTR); contains Interpro domain(s) IPR017451 F-box associated type 1	10.43	8.49	10.27	7.95	7.23	8.36	10.52	9.4	10.4	9.43	12.6	9.6	12.5	10.73	14.33	12.08	12.47	14.41	12.76	13.87	13.83	14.21	22.82	18.45	20.88	23.1	6.21	7.8	ORTHOMCL11543	1	1	0	1	1	TRUE	TRUE	FALSE
Solyc01g097620.1	Solyc01g097620.1.1		1	88273941	88274256				Solyc01g097620	Unknown Protein (AHRD V1)	0.78	0.4	0	0	0	0	0	0	0	0	0	0	0	0	0	0	0	0	0	0	1.21	0	0	0	0.45	0	0	0							TRUE	TRUE	FALSE
Solyc01g097640.3	Solyc01g097640.3.1		1	88275895	88298332	nucleus	A membrane-bounded organelle of eukaryotic cells in which chromosomes are housed and replicated. In most cells, the nucleus contains all of the cell's chromosomes except the organellar chromosomes, and is the site of RNA synthesis and processing. In some species, or in specialized cell types, RNA metabolism or DNA replication may be absent.		Solyc01g097640	Ribosome biogenesis protein BMS1 homolog (AHRD V1 *--- BMS1_HUMAN); contains Interpro domain(s) IPR007034 Protein of unknown function DUF663	4.02	3.85	5.52	4.33	3.28	3.55	15.06	14.36	10.73	10.93	12.93	11.53	13.29	11.74	11.63	11.4	5.06	5.1	12.95	13.42	12.86	14.65	9.59	9.76	5.65	5.5	11.98	9.38	ORTHOMCL10903	1	1	1	1	1	TRUE	TRUE	FALSE
Solyc01g097640.3	Solyc01g097640.3.1		1	88275895	88298332	GTP binding	Interacting selectively and non-covalently with GTP, guanosine triphosphate.		Solyc01g097640	Ribosome biogenesis protein BMS1 homolog (AHRD V1 *--- BMS1_HUMAN); contains Interpro domain(s) IPR007034 Protein of unknown function DUF663	4.02	3.85	5.52	4.33	3.28	3.55	15.06	14.36	10.73	10.93	12.93	11.53	13.29	11.74	11.63	11.4	5.06	5.1	12.95	13.42	12.86	14.65	9.59	9.76	5.65	5.5	11.98	9.38	ORTHOMCL10903	1	1	1	1	1	TRUE	TRUE	FALSE
Solyc01g097640.3	Solyc01g097640.3.1		1	88275895	88298332	ribosome biogenesis	A cellular process that results in the biosynthesis of constituent macromolecules, assembly, and arrangement of constituent parts of ribosome subunits; includes transport to the sites of protein synthesis.		Solyc01g097640	Ribosome biogenesis protein BMS1 homolog (AHRD V1 *--- BMS1_HUMAN); contains Interpro domain(s) IPR007034 Protein of unknown function DUF663	4.02	3.85	5.52	4.33	3.28	3.55	15.06	14.36	10.73	10.93	12.93	11.53	13.29	11.74	11.63	11.4	5.06	5.1	12.95	13.42	12.86	14.65	9.59	9.76	5.65	5.5	11.98	9.38	ORTHOMCL10903	1	1	1	1	1	TRUE	TRUE	FALSE
Solyc01g097650.3	Solyc01g097650.3.1		1	88298418	88303971	integral component of membrane	The component of a membrane consisting of the gene products and protein complexes having at least some part of their peptide sequence embedded in the hydrophobic region of the membrane.		Solyc01g097650	Serine incorporator 1 (AHRD V1 **-- B5X3W1_SALSA); contains Interpro domain(s) IPR005016 TMS membrane protein/tumour differentially expressed protein	5.74	5.2	63.98	64.86	9.54	9.65	9.12	9.63	0.98	0.77	1.2	0.97	0.88	1.32	0.76	1.04	0.47	0.31	0.53	0.35	1.78	2.36	2.59	2.26	3.65	3.27	3.12	2.53	ORTHOMCL4983	1	1	2	1	1	TRUE	TRUE	FALSE
Solyc01g097650.3	Solyc01g097650.3.1		1	88298418	88303971	membrane	A lipid bilayer along with all the proteins and protein complexes embedded in it an attached to it.		Solyc01g097650	Serine incorporator 1 (AHRD V1 **-- B5X3W1_SALSA); contains Interpro domain(s) IPR005016 TMS membrane protein/tumour differentially expressed protein	5.74	5.2	63.98	64.86	9.54	9.65	9.12	9.63	0.98	0.77	1.2	0.97	0.88	1.32	0.76	1.04	0.47	0.31	0.53	0.35	1.78	2.36	2.59	2.26	3.65	3.27	3.12	2.53	ORTHOMCL4983	1	1	2	1	1	TRUE	TRUE	FALSE
Solyc01g097660.2	Solyc01g097660.2.1		1	88304066	88304718	pectinesterase activity	Catalysis of the reaction: pectin + n H2O = n methanol + pectate.		Solyc01g097660	Pectinesterase inhibitor (AHRD V1 -**- PMEI_ACTDE); contains Interpro domain(s) IPR006501 Pectinesterase inhibitor	135.16	164.88	0	0	0	0	0	0	0	0	0	0	0	0	0	0	0	0	0	0	0	0	0	0	0	0	0	0							TRUE	TRUE	FALSE
Solyc01g097660.2	Solyc01g097660.2.1		1	88304066	88304718	enzyme inhibitor activity	Binds to and stops, prevents or reduces the activity of an enzyme.		Solyc01g097660	Pectinesterase inhibitor (AHRD V1 -**- PMEI_ACTDE); contains Interpro domain(s) IPR006501 Pectinesterase inhibitor	135.16	164.88	0	0	0	0	0	0	0	0	0	0	0	0	0	0	0	0	0	0	0	0	0	0	0	0	0	0							TRUE	TRUE	FALSE
Solyc01g097660.2	Solyc01g097660.2.1		1	88304066	88304718	negative regulation of catalytic activity	Any process that stops or reduces the activity of an enzyme.		Solyc01g097660	Pectinesterase inhibitor (AHRD V1 -**- PMEI_ACTDE); contains Interpro domain(s) IPR006501 Pectinesterase inhibitor	135.16	164.88	0	0	0	0	0	0	0	0	0	0	0	0	0	0	0	0	0	0	0	0	0	0	0	0	0	0							TRUE	TRUE	FALSE
Solyc01g097660.2	Solyc01g097660.2.1		1	88304066	88304718	pectinesterase inhibitor activity	Stops, prevents or reduces the activity of any pectinesterase enzyme.		Solyc01g097660	Pectinesterase inhibitor (AHRD V1 -**- PMEI_ACTDE); contains Interpro domain(s) IPR006501 Pectinesterase inhibitor	135.16	164.88	0	0	0	0	0	0	0	0	0	0	0	0	0	0	0	0	0	0	0	0	0	0	0	0	0	0							TRUE	TRUE	FALSE
Solyc01g097670.3	Solyc01g097670.3.1	Pentatricopeptide repeat-containing protein At3g49170, chloroplastic [Source:Projected from Arabidopsis thaliana (AT3G49170) UniProtKB/Swiss-Prot;Acc:Q5G1T1]	1	88307335	88309971	zinc ion binding	Interacting selectively and non-covalently with zinc (Zn) ions.		Solyc01g097670	Pentatricopeptide repeat-containing protein (AHRD V1 ***- D7MHD4_ARALY); contains Interpro domain(s) IPR002885 Pentatricopeptide repeat	0.47	0.64	0.65	0.22	0.6	0.57	0.71	0.52	0.95	1.4	1.31	1.51	1.25	1.51	2.06	1.46	1.69	1.54	3.62	2.9	2.17	3.22	2.99	2.85	2.29	2.02	6.72	5.31	ORTHOMCL3302	1	1	1	3	1	TRUE	TRUE	FALSE
Solyc01g097670.3	Solyc01g097670.3.1	Pentatricopeptide repeat-containing protein At3g49170, chloroplastic [Source:Projected from Arabidopsis thaliana (AT3G49170) UniProtKB/Swiss-Prot;Acc:Q5G1T1]	1	88307335	88309971	protein binding	Interacting selectively and non-covalently with any protein or protein complex (a complex of two or more proteins that may include other nonprotein molecules).		Solyc01g097670	Pentatricopeptide repeat-containing protein (AHRD V1 ***- D7MHD4_ARALY); contains Interpro domain(s) IPR002885 Pentatricopeptide repeat	0.47	0.64	0.65	0.22	0.6	0.57	0.71	0.52	0.95	1.4	1.31	1.51	1.25	1.51	2.06	1.46	1.69	1.54	3.62	2.9	2.17	3.22	2.99	2.85	2.29	2.02	6.72	5.31	ORTHOMCL3302	1	1	1	3	1	TRUE	TRUE	FALSE
Solyc01g097700.1	Solyc01g097700.1.1		1	88317519	88318475				Solyc01g097700	Extensin-like protein Dif10 (Fragment) (AHRD V1 *-*- Q43504_SOLLC)	0.36	0	0.1	0	0	0	11.78	8.66	0	0	0	0	0	0	0.27	0.57	0	0	0	0	0.14	0	0	0	0	0	0	0							TRUE	TRUE	FALSE
Solyc01g097710.1	Solyc01g097710.1.1		1	88322695	88323786				Solyc01g097710	Extensin-like protein Dif10 (Fragment) (AHRD V1 *-*- Q43504_SOLLC)	0	0.24	0.45	0.19	0.35	0.27	10.04	9.93	0.65	0.77	0.93	0.23	0.72	0.27	0.24	0.3	0.17	0.09	0	0.07	0.24	0.25	0	0.44	0.18	0	0.22	0.57	ORTHOMCL20613	1	1	0	0	0	TRUE	TRUE	FALSE
Solyc01g097720.1	Solyc01g097720.1.1		1	88326034	88327122				Solyc01g097720	Extensin-like protein Dif10 (Fragment) (AHRD V1 *-*- Q43504_SOLLC)	0.31	0.16	0.27	0.09	0.18	0.27	52.68	47.63	0.33	0.44	0.53	0.46	0.18	0.27	0.97	1.49	0.09	0	0.14	0	0.49	0.25	0.14	0.26	0	0.1	0.44	0.34	ORTHOMCL13904	2	1	0	0	0	TRUE	TRUE	FALSE
Solyc01g097730.3	Solyc01g097730.3.1		1	88328202	88330896	protein binding	Interacting selectively and non-covalently with any protein or protein complex (a complex of two or more proteins that may include other nonprotein molecules).		Solyc01g097730	Pentatricopeptide repeat-containing protein (AHRD V1 ***- D7KN02_ARALY); contains Interpro domain(s) IPR002885 Pentatricopeptide repeat	4.21	3.95	2.27	3.48	3.52	3.24	4.99	5.28	4.79	5.7	5.77	6.5	5.4	6.65	5.48	5.09	3.59	3.27	2.54	3.52	3.74	5.12	3.42	3.82	2.65	3.07	2.38	3.27	ORTHOMCL5675	1	1	2	1	1	TRUE	TRUE	FALSE
Solyc01g097735.1	Solyc01g097735.1.1		1	88331555	88332733																																								FALSE	FALSE	FALSE
Solyc01g097740.3	Solyc01g097740.3.1		1	88333632	88339993	protein binding	Interacting selectively and non-covalently with any protein or protein complex (a complex of two or more proteins that may include other nonprotein molecules).		Solyc01g097740	Tetratricopeptide repeat protein KIAA0103 (AHRD V1 ***- B6TNR5_MAIZE); contains Interpro domain(s) IPR011990 Tetratricopeptide-like helical	54.67	48.22	44.74	39.28	38.49	36.81	59.21	58.53	78.11	73.98	43.88	37.76	29.16	29.19	30.36	31.28	29.08	29.63	27.24	28.48	27.79	28.46	31.58	24.88	22.84	19.46	28.8	21.01	ORTHOMCL5155	1	1	2	1	1	TRUE	TRUE	FALSE
Solyc01g097750.1	Solyc01g097750.1.1		1	88345275	88346974				Solyc01g097750	Unknown Protein (AHRD V1)	0	0.43	0	0	0	0	2.72	2.04	0	0	0	0	0	0	0	0	0	0	0	0	0	0	0	0	0	0	0	0	ORTHOMCL13905	3	0	0	0	0	TRUE	TRUE	FALSE
Solyc01g097760.3	Solyc01g097760.3.1		1	88349791	88352066	maturation of LSU-rRNA	Any process involved in the maturation of a precursor Large SubUnit (LSU) ribosomal RNA (rRNA) molecule into a mature LSU-rRNA molecule.		Solyc01g097760	Ribosomal protein L7a (AHRD V1 ***- A8J567_CHLRE); contains Interpro domain(s) IPR001921 Ribosomal protein L7A	214.07	207.67	170.38	164.09	124.85	119.28	253.03	238.16	462.87	441.24	318.93	267.48	293.39	287.84	233.31	235.83	178.16	173.63	175.68	164.57	126.12	122.95	129.57	121.16	86.34	79.49	327.34	399.9							TRUE	TRUE	FALSE
Solyc01g097760.3	Solyc01g097760.3.1		1	88349791	88352066	RNA binding	Interacting selectively and non-covalently with an RNA molecule or a portion thereof.		Solyc01g097760	Ribosomal protein L7a (AHRD V1 ***- A8J567_CHLRE); contains Interpro domain(s) IPR001921 Ribosomal protein L7A	214.07	207.67	170.38	164.09	124.85	119.28	253.03	238.16	462.87	441.24	318.93	267.48	293.39	287.84	233.31	235.83	178.16	173.63	175.68	164.57	126.12	122.95	129.57	121.16	86.34	79.49	327.34	399.9							TRUE	TRUE	FALSE
Solyc01g097760.3	Solyc01g097760.3.1		1	88349791	88352066	translation	The cellular metabolic process in which a protein is formed, using the sequence of a mature mRNA or circRNA molecule to specify the sequence of amino acids in a polypeptide chain. Translation is mediated by the ribosome, and begins with the formation of a ternary complex between aminoacylated initiator methionine tRNA, GTP, and initiation factor 2, which subsequently associates with the small sub…		Solyc01g097760	Ribosomal protein L7a (AHRD V1 ***- A8J567_CHLRE); contains Interpro domain(s) IPR001921 Ribosomal protein L7A	214.07	207.67	170.38	164.09	124.85	119.28	253.03	238.16	462.87	441.24	318.93	267.48	293.39	287.84	233.31	235.83	178.16	173.63	175.68	164.57	126.12	122.95	129.57	121.16	86.34	79.49	327.34	399.9							TRUE	TRUE	FALSE
Solyc01g097760.3	Solyc01g097760.3.1		1	88349791	88352066	cytosolic large ribosomal subunit	The large subunit of a ribosome located in the cytosol.		Solyc01g097760	Ribosomal protein L7a (AHRD V1 ***- A8J567_CHLRE); contains Interpro domain(s) IPR001921 Ribosomal protein L7A	214.07	207.67	170.38	164.09	124.85	119.28	253.03	238.16	462.87	441.24	318.93	267.48	293.39	287.84	233.31	235.83	178.16	173.63	175.68	164.57	126.12	122.95	129.57	121.16	86.34	79.49	327.34	399.9							TRUE	TRUE	FALSE
Solyc01g097760.3	Solyc01g097760.3.1		1	88349791	88352066	ribonucleoprotein complex	A macromolecular complex containing both protein and RNA molecules.		Solyc01g097760	Ribosomal protein L7a (AHRD V1 ***- A8J567_CHLRE); contains Interpro domain(s) IPR001921 Ribosomal protein L7A	214.07	207.67	170.38	164.09	124.85	119.28	253.03	238.16	462.87	441.24	318.93	267.48	293.39	287.84	233.31	235.83	178.16	173.63	175.68	164.57	126.12	122.95	129.57	121.16	86.34	79.49	327.34	399.9							TRUE	TRUE	FALSE
Solyc01g097760.3	Solyc01g097760.3.1		1	88349791	88352066	ribosome biogenesis	A cellular process that results in the biosynthesis of constituent macromolecules, assembly, and arrangement of constituent parts of ribosome subunits; includes transport to the sites of protein synthesis.		Solyc01g097760	Ribosomal protein L7a (AHRD V1 ***- A8J567_CHLRE); contains Interpro domain(s) IPR001921 Ribosomal protein L7A	214.07	207.67	170.38	164.09	124.85	119.28	253.03	238.16	462.87	441.24	318.93	267.48	293.39	287.84	233.31	235.83	178.16	173.63	175.68	164.57	126.12	122.95	129.57	121.16	86.34	79.49	327.34	399.9							TRUE	TRUE	FALSE
Solyc01g097770.3	Solyc01g097770.3.1	Phototropin-2 [Source:Projected from Arabidopsis thaliana (AT5G58140) UniProtKB/Swiss-Prot;Acc:P93025]	1	88354267	88367318	protein kinase activity	Catalysis of the phosphorylation of an amino acid residue in a protein, usually according to the reaction: a protein + ATP = a phosphoprotein + ADP.		Solyc01g097770	Serine/threonine protein kinase (AHRD V1 *-** D2V878_NAEGR); contains Interpro domain(s) IPR002290 Serine/threonine protein kinase	28.15	29.17	34.61	33.53	66.2	66.25	0.34	0.25	28.92	31.09	37.81	32.97	44.44	43.26	49.29	48.96	1.14	1.7	0.14	0.33	25.93	27.18	3.19	3.13	0.65	0.37	78.43	78.59	ORTHOMCL1374	2	1	2	2	3	TRUE	TRUE	FALSE
Solyc01g097770.3	Solyc01g097770.3.1	Phototropin-2 [Source:Projected from Arabidopsis thaliana (AT5G58140) UniProtKB/Swiss-Prot;Acc:P93025]	1	88354267	88367318	ATP binding	Interacting selectively and non-covalently with ATP, adenosine 5'-triphosphate, a universally important coenzyme and enzyme regulator.		Solyc01g097770	Serine/threonine protein kinase (AHRD V1 *-** D2V878_NAEGR); contains Interpro domain(s) IPR002290 Serine/threonine protein kinase	28.15	29.17	34.61	33.53	66.2	66.25	0.34	0.25	28.92	31.09	37.81	32.97	44.44	43.26	49.29	48.96	1.14	1.7	0.14	0.33	25.93	27.18	3.19	3.13	0.65	0.37	78.43	78.59	ORTHOMCL1374	2	1	2	2	3	TRUE	TRUE	FALSE
Solyc01g097770.3	Solyc01g097770.3.1	Phototropin-2 [Source:Projected from Arabidopsis thaliana (AT5G58140) UniProtKB/Swiss-Prot;Acc:P93025]	1	88354267	88367318	protein phosphorylation	The process of introducing a phosphate group on to a protein.		Solyc01g097770	Serine/threonine protein kinase (AHRD V1 *-** D2V878_NAEGR); contains Interpro domain(s) IPR002290 Serine/threonine protein kinase	28.15	29.17	34.61	33.53	66.2	66.25	0.34	0.25	28.92	31.09	37.81	32.97	44.44	43.26	49.29	48.96	1.14	1.7	0.14	0.33	25.93	27.18	3.19	3.13	0.65	0.37	78.43	78.59	ORTHOMCL1374	2	1	2	2	3	TRUE	TRUE	FALSE
Solyc01g097770.3	Solyc01g097770.3.1	Phototropin-2 [Source:Projected from Arabidopsis thaliana (AT5G58140) UniProtKB/Swiss-Prot;Acc:P93025]	1	88354267	88367318	transferase activity	Catalysis of the transfer of a group, e.g. a methyl group, glycosyl group, acyl group, phosphorus-containing, or other groups, from one compound (generally regarded as the donor) to another compound (generally regarded as the acceptor). Transferase is the systematic name for any enzyme of EC class 2.		Solyc01g097770	Serine/threonine protein kinase (AHRD V1 *-** D2V878_NAEGR); contains Interpro domain(s) IPR002290 Serine/threonine protein kinase	28.15	29.17	34.61	33.53	66.2	66.25	0.34	0.25	28.92	31.09	37.81	32.97	44.44	43.26	49.29	48.96	1.14	1.7	0.14	0.33	25.93	27.18	3.19	3.13	0.65	0.37	78.43	78.59	ORTHOMCL1374	2	1	2	2	3	TRUE	TRUE	FALSE
Solyc01g097770.3	Solyc01g097770.3.1	Phototropin-2 [Source:Projected from Arabidopsis thaliana (AT5G58140) UniProtKB/Swiss-Prot;Acc:P93025]	1	88354267	88367318	nucleotide binding	Interacting selectively and non-covalently with a nucleotide, any compound consisting of a nucleoside that is esterified with (ortho)phosphate or an oligophosphate at any hydroxyl group on the ribose or deoxyribose.		Solyc01g097770	Serine/threonine protein kinase (AHRD V1 *-** D2V878_NAEGR); contains Interpro domain(s) IPR002290 Serine/threonine protein kinase	28.15	29.17	34.61	33.53	66.2	66.25	0.34	0.25	28.92	31.09	37.81	32.97	44.44	43.26	49.29	48.96	1.14	1.7	0.14	0.33	25.93	27.18	3.19	3.13	0.65	0.37	78.43	78.59	ORTHOMCL1374	2	1	2	2	3	TRUE	TRUE	FALSE
Solyc01g097770.3	Solyc01g097770.3.1	Phototropin-2 [Source:Projected from Arabidopsis thaliana (AT5G58140) UniProtKB/Swiss-Prot;Acc:P93025]	1	88354267	88367318	kinase activity	Catalysis of the transfer of a phosphate group, usually from ATP, to a substrate molecule.		Solyc01g097770	Serine/threonine protein kinase (AHRD V1 *-** D2V878_NAEGR); contains Interpro domain(s) IPR002290 Serine/threonine protein kinase	28.15	29.17	34.61	33.53	66.2	66.25	0.34	0.25	28.92	31.09	37.81	32.97	44.44	43.26	49.29	48.96	1.14	1.7	0.14	0.33	25.93	27.18	3.19	3.13	0.65	0.37	78.43	78.59	ORTHOMCL1374	2	1	2	2	3	TRUE	TRUE	FALSE
Solyc01g097770.3	Solyc01g097770.3.1	Phototropin-2 [Source:Projected from Arabidopsis thaliana (AT5G58140) UniProtKB/Swiss-Prot;Acc:P93025]	1	88354267	88367318	phosphorylation	The process of introducing a phosphate group into a molecule, usually with the formation of a phosphoric ester, a phosphoric anhydride or a phosphoric amide.		Solyc01g097770	Serine/threonine protein kinase (AHRD V1 *-** D2V878_NAEGR); contains Interpro domain(s) IPR002290 Serine/threonine protein kinase	28.15	29.17	34.61	33.53	66.2	66.25	0.34	0.25	28.92	31.09	37.81	32.97	44.44	43.26	49.29	48.96	1.14	1.7	0.14	0.33	25.93	27.18	3.19	3.13	0.65	0.37	78.43	78.59	ORTHOMCL1374	2	1	2	2	3	TRUE	TRUE	FALSE
Solyc01g097770.3	Solyc01g097770.3.1	Phototropin-2 [Source:Projected from Arabidopsis thaliana (AT5G58140) UniProtKB/Swiss-Prot;Acc:P93025]	1	88354267	88367318	protein-chromophore linkage	The covalent or noncovalent attachment of a chromophore to a protein.		Solyc01g097770	Serine/threonine protein kinase (AHRD V1 *-** D2V878_NAEGR); contains Interpro domain(s) IPR002290 Serine/threonine protein kinase	28.15	29.17	34.61	33.53	66.2	66.25	0.34	0.25	28.92	31.09	37.81	32.97	44.44	43.26	49.29	48.96	1.14	1.7	0.14	0.33	25.93	27.18	3.19	3.13	0.65	0.37	78.43	78.59	ORTHOMCL1374	2	1	2	2	3	TRUE	TRUE	FALSE
Solyc01g097770.3	Solyc01g097770.3.1	Phototropin-2 [Source:Projected from Arabidopsis thaliana (AT5G58140) UniProtKB/Swiss-Prot;Acc:P93025]	1	88354267	88367318	photoreceptor activity	The function of absorbing and responding to incidental electromagnetic radiation, particularly visible light. The response may involve a change in conformation.		Solyc01g097770	Serine/threonine protein kinase (AHRD V1 *-** D2V878_NAEGR); contains Interpro domain(s) IPR002290 Serine/threonine protein kinase	28.15	29.17	34.61	33.53	66.2	66.25	0.34	0.25	28.92	31.09	37.81	32.97	44.44	43.26	49.29	48.96	1.14	1.7	0.14	0.33	25.93	27.18	3.19	3.13	0.65	0.37	78.43	78.59	ORTHOMCL1374	2	1	2	2	3	TRUE	TRUE	FALSE
Solyc01g097770.3	Solyc01g097770.3.1	Phototropin-2 [Source:Projected from Arabidopsis thaliana (AT5G58140) UniProtKB/Swiss-Prot;Acc:P93025]	1	88354267	88367318	response to stimulus	Any process that results in a change in state or activity of a cell or an organism (in terms of movement, secretion, enzyme production, gene expression, etc.) as a result of a stimulus. The process begins with detection of the stimulus and ends with a change in state or activity or the cell or organism.		Solyc01g097770	Serine/threonine protein kinase (AHRD V1 *-** D2V878_NAEGR); contains Interpro domain(s) IPR002290 Serine/threonine protein kinase	28.15	29.17	34.61	33.53	66.2	66.25	0.34	0.25	28.92	31.09	37.81	32.97	44.44	43.26	49.29	48.96	1.14	1.7	0.14	0.33	25.93	27.18	3.19	3.13	0.65	0.37	78.43	78.59	ORTHOMCL1374	2	1	2	2	3	TRUE	TRUE	FALSE
Solyc01g097790.3	Solyc01g097790.3.1		1	88372066	88378123				Solyc01g097790	AT5G28150-like protein (Fragment) (AHRD V1 *-*- D6PS16_9BRAS); contains Interpro domain(s) IPR008586 Protein of unknown function DUF868, plant	7.72	4.64	5.79	5.81	9.91	11.42	6.74	6.66	6.1	4.57	5.84	5.65	5.13	5.23	10.23	10.47	11.29	11.7	4.66	4.78	19.44	15.7	10.52	12.23	11.25	10.15	11.04	11.38	ORTHOMCL3431	1	1	2	2	1	TRUE	TRUE	FALSE
Solyc01g097780.1	Solyc01g097780.1.1		1	88372119	88372605	phosphatidylinositol phosphorylation	The process of introducing one or more phosphate groups into a phosphatidylinositol, any glycerophosphoinositol having one phosphatidyl group esterified to one of the hydroxy groups of inositol.		Solyc01g097780	Inositol monophosphatase family protein (AHRD V1 ***- D7MGB6_ARALY); contains Interpro domain(s) IPR000760 Inositol monophosphatase	0	0	0	0	0.23	0	0	0	0	0	0	0	0	0	0	0	0	0	0	0	0	0	0	0	0	0	0	0	ORTHOMCL20612	1	1	0	0	0	TRUE	TRUE	FALSE
Solyc01g097780.1	Solyc01g097780.1.1		1	88372119	88372605	inositol phosphate dephosphorylation	The process of removing a phosphate group from any mono- or polyphosphorylated inositol.		Solyc01g097780	Inositol monophosphatase family protein (AHRD V1 ***- D7MGB6_ARALY); contains Interpro domain(s) IPR000760 Inositol monophosphatase	0	0	0	0	0.23	0	0	0	0	0	0	0	0	0	0	0	0	0	0	0	0	0	0	0	0	0	0	0	ORTHOMCL20612	1	1	0	0	0	TRUE	TRUE	FALSE
Solyc01g097800.3	Solyc01g097800.3.1	DNA damage-repair/toleration protein DRT102 [Source:Projected from Arabidopsis thaliana (AT3G04880) UniProtKB/Swiss-Prot;Acc:Q05212]	1	88387672	88390703	nucleus	A membrane-bounded organelle of eukaryotic cells in which chromosomes are housed and replicated. In most cells, the nucleus contains all of the cell's chromosomes except the organellar chromosomes, and is the site of RNA synthesis and processing. In some species, or in specialized cell types, RNA metabolism or DNA replication may be absent.		Solyc01g097800	Galactose-6-phosphate isomerase subunit lacB (AHRD V1 *-*- LACB_CLOAB); contains Interpro domain(s) IPR012100 DNA-damage-repair/toleration protein, DRT102	13.85	13.54	13.52	12.14	18.74	18.93	0	0	19.28	18.89	14.45	17.54	14.88	12.95	28.99	31.7	20.57	20.55	12.25	10.93	51.68	44.85	38.76	42.76	46.59	44.65	12	12.57	ORTHOMCL9002	1	1	1	1	1	TRUE	TRUE	FALSE
Solyc01g097800.3	Solyc01g097800.3.1	DNA damage-repair/toleration protein DRT102 [Source:Projected from Arabidopsis thaliana (AT3G04880) UniProtKB/Swiss-Prot;Acc:Q05212]	1	88387672	88390703	cytosol	The part of the cytoplasm that does not contain organelles but which does contain other particulate matter, such as protein complexes.		Solyc01g097800	Galactose-6-phosphate isomerase subunit lacB (AHRD V1 *-*- LACB_CLOAB); contains Interpro domain(s) IPR012100 DNA-damage-repair/toleration protein, DRT102	13.85	13.54	13.52	12.14	18.74	18.93	0	0	19.28	18.89	14.45	17.54	14.88	12.95	28.99	31.7	20.57	20.55	12.25	10.93	51.68	44.85	38.76	42.76	46.59	44.65	12	12.57	ORTHOMCL9002	1	1	1	1	1	TRUE	TRUE	FALSE
Solyc01g097800.3	Solyc01g097800.3.1	DNA damage-repair/toleration protein DRT102 [Source:Projected from Arabidopsis thaliana (AT3G04880) UniProtKB/Swiss-Prot;Acc:Q05212]	1	88387672	88390703	carbohydrate metabolic process	The chemical reactions and pathways involving carbohydrates, any of a group of organic compounds based of the general formula Cx(H2O)y. Includes the formation of carbohydrate derivatives by the addition of a carbohydrate residue to another molecule.		Solyc01g097800	Galactose-6-phosphate isomerase subunit lacB (AHRD V1 *-*- LACB_CLOAB); contains Interpro domain(s) IPR012100 DNA-damage-repair/toleration protein, DRT102	13.85	13.54	13.52	12.14	18.74	18.93	0	0	19.28	18.89	14.45	17.54	14.88	12.95	28.99	31.7	20.57	20.55	12.25	10.93	51.68	44.85	38.76	42.76	46.59	44.65	12	12.57	ORTHOMCL9002	1	1	1	1	1	TRUE	TRUE	FALSE
Solyc01g097800.3	Solyc01g097800.3.1	DNA damage-repair/toleration protein DRT102 [Source:Projected from Arabidopsis thaliana (AT3G04880) UniProtKB/Swiss-Prot;Acc:Q05212]	1	88387672	88390703	response to cold	Any process that results in a change in state or activity of a cell or an organism (in terms of movement, secretion, enzyme production, gene expression, etc.) as a result of a cold stimulus, a temperature stimulus below the optimal temperature for that organism.		Solyc01g097800	Galactose-6-phosphate isomerase subunit lacB (AHRD V1 *-*- LACB_CLOAB); contains Interpro domain(s) IPR012100 DNA-damage-repair/toleration protein, DRT102	13.85	13.54	13.52	12.14	18.74	18.93	0	0	19.28	18.89	14.45	17.54	14.88	12.95	28.99	31.7	20.57	20.55	12.25	10.93	51.68	44.85	38.76	42.76	46.59	44.65	12	12.57	ORTHOMCL9002	1	1	1	1	1	TRUE	TRUE	FALSE
Solyc01g097800.3	Solyc01g097800.3.1	DNA damage-repair/toleration protein DRT102 [Source:Projected from Arabidopsis thaliana (AT3G04880) UniProtKB/Swiss-Prot;Acc:Q05212]	1	88387672	88390703	isomerase activity	Catalysis of the geometric or structural changes within one molecule. Isomerase is the systematic name for any enzyme of EC class 5.		Solyc01g097800	Galactose-6-phosphate isomerase subunit lacB (AHRD V1 *-*- LACB_CLOAB); contains Interpro domain(s) IPR012100 DNA-damage-repair/toleration protein, DRT102	13.85	13.54	13.52	12.14	18.74	18.93	0	0	19.28	18.89	14.45	17.54	14.88	12.95	28.99	31.7	20.57	20.55	12.25	10.93	51.68	44.85	38.76	42.76	46.59	44.65	12	12.57	ORTHOMCL9002	1	1	1	1	1	TRUE	TRUE	FALSE
Solyc01g097810.3	Solyc01g097810.3.1	Zeta-carotene desaturase [Source:UniProtKB/TrEMBL;Acc:Q202I0]	1	88390859	88398744	chloroplast envelope	The double lipid bilayer enclosing the chloroplast and separating its contents from the rest of the cytoplasm; includes the intermembrane space.	R-SLY-1119449	Solyc01g097810	Zeta-carotene desaturase	53.22	50.02	88.31	86.11	76.54	73.62	36.65	36.56	31.54	30.91	39.56	36.47	34.12	34.02	33.13	32.46	54.05	52.27	101.75	102.24	30.29	31.8	75.28	65.52	154.83	158.64	62.07	68.34	ORTHOMCL9003	1	1	1	1	1	TRUE	TRUE	FALSE
Solyc01g097810.3	Solyc01g097810.3.1	Zeta-carotene desaturase [Source:UniProtKB/TrEMBL;Acc:Q202I0]	1	88390859	88398744	oxidoreductase activity	Catalysis of an oxidation-reduction (redox) reaction, a reversible chemical reaction in which the oxidation state of an atom or atoms within a molecule is altered. One substrate acts as a hydrogen or electron donor and becomes oxidized, while the other acts as hydrogen or electron acceptor and becomes reduced.	R-SLY-1119449	Solyc01g097810	Zeta-carotene desaturase	53.22	50.02	88.31	86.11	76.54	73.62	36.65	36.56	31.54	30.91	39.56	36.47	34.12	34.02	33.13	32.46	54.05	52.27	101.75	102.24	30.29	31.8	75.28	65.52	154.83	158.64	62.07	68.34	ORTHOMCL9003	1	1	1	1	1	TRUE	TRUE	FALSE
Solyc01g097810.3	Solyc01g097810.3.1	Zeta-carotene desaturase [Source:UniProtKB/TrEMBL;Acc:Q202I0]	1	88390859	88398744	oxidation-reduction process	A metabolic process that results in the removal or addition of one or more electrons to or from a substance, with or without the concomitant removal or addition of a proton or protons.	R-SLY-1119449	Solyc01g097810	Zeta-carotene desaturase	53.22	50.02	88.31	86.11	76.54	73.62	36.65	36.56	31.54	30.91	39.56	36.47	34.12	34.02	33.13	32.46	54.05	52.27	101.75	102.24	30.29	31.8	75.28	65.52	154.83	158.64	62.07	68.34	ORTHOMCL9003	1	1	1	1	1	TRUE	TRUE	FALSE
Solyc01g097810.3	Solyc01g097810.3.1	Zeta-carotene desaturase [Source:UniProtKB/TrEMBL;Acc:Q202I0]	1	88390859	88398744	carotenoid biosynthetic process	The chemical reactions and pathways resulting in the formation of carotenoids, tetraterpenoid compounds in which two units of 4 isoprenoid residues joined head-to-tail are themselves joined tail-to-tail.	R-SLY-1119449	Solyc01g097810	Zeta-carotene desaturase	53.22	50.02	88.31	86.11	76.54	73.62	36.65	36.56	31.54	30.91	39.56	36.47	34.12	34.02	33.13	32.46	54.05	52.27	101.75	102.24	30.29	31.8	75.28	65.52	154.83	158.64	62.07	68.34	ORTHOMCL9003	1	1	1	1	1	TRUE	TRUE	FALSE
Solyc01g097810.3	Solyc01g097810.3.1	Zeta-carotene desaturase [Source:UniProtKB/TrEMBL;Acc:Q202I0]	1	88390859	88398744	7,9,9'-tricis-neurosporene:quinone oxidoreductase activity	Catalysis of the reaction: 7,9,9'-tri-cis-neurosporene + a quinone = 7,9,7',9'-tetra-cis-lycopene + a quinol.	R-SLY-1119449	Solyc01g097810	Zeta-carotene desaturase	53.22	50.02	88.31	86.11	76.54	73.62	36.65	36.56	31.54	30.91	39.56	36.47	34.12	34.02	33.13	32.46	54.05	52.27	101.75	102.24	30.29	31.8	75.28	65.52	154.83	158.64	62.07	68.34	ORTHOMCL9003	1	1	1	1	1	TRUE	TRUE	FALSE
Solyc01g097810.3	Solyc01g097810.3.1	Zeta-carotene desaturase [Source:UniProtKB/TrEMBL;Acc:Q202I0]	1	88390859	88398744	9,9'-dicis-carotene:quinone oxidoreductase activity	Catalysis of the reaction: 9,9'-di-cis-zeta-carotene + a quinone = 7,9,9'-tri-cis-neurosporene + a quinol.	R-SLY-1119449	Solyc01g097810	Zeta-carotene desaturase	53.22	50.02	88.31	86.11	76.54	73.62	36.65	36.56	31.54	30.91	39.56	36.47	34.12	34.02	33.13	32.46	54.05	52.27	101.75	102.24	30.29	31.8	75.28	65.52	154.83	158.64	62.07	68.34	ORTHOMCL9003	1	1	1	1	1	TRUE	TRUE	FALSE
Solyc01g097810.3	Solyc01g097810.3.1	Zeta-carotene desaturase [Source:UniProtKB/TrEMBL;Acc:Q202I0]	1	88390859	88398744	chromoplast	A plastid containing pigments other than chlorophyll, usually yellow and orange carotenoid pigments.	R-SLY-1119449	Solyc01g097810	Zeta-carotene desaturase	53.22	50.02	88.31	86.11	76.54	73.62	36.65	36.56	31.54	30.91	39.56	36.47	34.12	34.02	33.13	32.46	54.05	52.27	101.75	102.24	30.29	31.8	75.28	65.52	154.83	158.64	62.07	68.34	ORTHOMCL9003	1	1	1	1	1	TRUE	TRUE	FALSE
Solyc01g097810.3	Solyc01g097810.3.1	Zeta-carotene desaturase [Source:UniProtKB/TrEMBL;Acc:Q202I0]	1	88390859	88398744	carotene 7,8-desaturase activity	Catalysis of the reaction: neurosporene + donor-H2 + O2 = lycopene + acceptor + 2 H2O.	R-SLY-1119449	Solyc01g097810	Zeta-carotene desaturase	53.22	50.02	88.31	86.11	76.54	73.62	36.65	36.56	31.54	30.91	39.56	36.47	34.12	34.02	33.13	32.46	54.05	52.27	101.75	102.24	30.29	31.8	75.28	65.52	154.83	158.64	62.07	68.34	ORTHOMCL9003	1	1	1	1	1	TRUE	TRUE	FALSE
Solyc01g097810.3	Solyc01g097810.3.1	Zeta-carotene desaturase [Source:UniProtKB/TrEMBL;Acc:Q202I0]	1	88390859	88398744	9,9'-di-cis-zeta-carotene desaturation to 7,9,7',9'-tetra-cis-lycopene	The series of reactions in which 9,9'-di-cis-zeta-carotene is desaturated to 7,9,9'-tri-cis-neurosporene, and then 7,9,7',9'-tetra-cis-lycopene. The overall reaction for this process is: 9,9'-di-cis-zeta-carotene + 2 quinone = 2 quinol + 7,9,7',9'-tetra-cis-lycopene.	R-SLY-1119449	Solyc01g097810	Zeta-carotene desaturase	53.22	50.02	88.31	86.11	76.54	73.62	36.65	36.56	31.54	30.91	39.56	36.47	34.12	34.02	33.13	32.46	54.05	52.27	101.75	102.24	30.29	31.8	75.28	65.52	154.83	158.64	62.07	68.34	ORTHOMCL9003	1	1	1	1	1	TRUE	TRUE	FALSE
Solyc01g097810.3	Solyc01g097810.3.1	Zeta-carotene desaturase [Source:UniProtKB/TrEMBL;Acc:Q202I0]	1	88390859	88398744	lycopene biosynthetic process	The chemical reactions and pathways resulting in the formation of lycopene.	R-SLY-1119449	Solyc01g097810	Zeta-carotene desaturase	53.22	50.02	88.31	86.11	76.54	73.62	36.65	36.56	31.54	30.91	39.56	36.47	34.12	34.02	33.13	32.46	54.05	52.27	101.75	102.24	30.29	31.8	75.28	65.52	154.83	158.64	62.07	68.34	ORTHOMCL9003	1	1	1	1	1	TRUE	TRUE	FALSE
Solyc01g097810.3	Solyc01g097810.3.1	Zeta-carotene desaturase [Source:UniProtKB/TrEMBL;Acc:Q202I0]	1	88390859	88398744	chloroplast	A chlorophyll-containing plastid with thylakoids organized into grana and frets, or stroma thylakoids, and embedded in a stroma.	R-SLY-1119449	Solyc01g097810	Zeta-carotene desaturase	53.22	50.02	88.31	86.11	76.54	73.62	36.65	36.56	31.54	30.91	39.56	36.47	34.12	34.02	33.13	32.46	54.05	52.27	101.75	102.24	30.29	31.8	75.28	65.52	154.83	158.64	62.07	68.34	ORTHOMCL9003	1	1	1	1	1	TRUE	TRUE	FALSE
Solyc01g097810.3	Solyc01g097810.3.1	Zeta-carotene desaturase [Source:UniProtKB/TrEMBL;Acc:Q202I0]	1	88390859	88398744	plastid	Any member of a family of organelles found in the cytoplasm of plants and some protists, which are membrane-bounded and contain DNA. Plant plastids develop from a common type, the proplastid.	R-SLY-1119449	Solyc01g097810	Zeta-carotene desaturase	53.22	50.02	88.31	86.11	76.54	73.62	36.65	36.56	31.54	30.91	39.56	36.47	34.12	34.02	33.13	32.46	54.05	52.27	101.75	102.24	30.29	31.8	75.28	65.52	154.83	158.64	62.07	68.34	ORTHOMCL9003	1	1	1	1	1	TRUE	TRUE	FALSE
Solyc01g097810.3	Solyc01g097810.3.1	Zeta-carotene desaturase [Source:UniProtKB/TrEMBL;Acc:Q202I0]	1	88390859	88398744	carotene biosynthetic process	The chemical reactions and pathways resulting in the formation of carotenes, hydrocarbon carotenoids.	R-SLY-1119449	Solyc01g097810	Zeta-carotene desaturase	53.22	50.02	88.31	86.11	76.54	73.62	36.65	36.56	31.54	30.91	39.56	36.47	34.12	34.02	33.13	32.46	54.05	52.27	101.75	102.24	30.29	31.8	75.28	65.52	154.83	158.64	62.07	68.34	ORTHOMCL9003	1	1	1	1	1	TRUE	TRUE	FALSE
Solyc01g097820.3	Solyc01g097820.3.1		1	88399157	88406364				Solyc01g097820	SOUL heme-binding protein (AHRD V1 *--- A8JFN5_CHLRE); contains Interpro domain(s) IPR018790 Protein of unknown function DUF2358	8.24	6.66	9.03	10.04	9.25	8.06	4.33	3.95	1.96	2.65	5.18	3.82	4.68	4.53	3.14	4.19	1.7	1.15	1.12	1.89	3.41	5.64	3.44	2.81	2.35	2.76	8.86	8.07	ORTHOMCL15403	1	1	1	0	0	TRUE	TRUE	FALSE
Solyc01g097825.1	Solyc01g097825.1.1		1	88402338	88403697																																								FALSE	FALSE	FALSE
Solyc01g097830.2	Solyc01g097830.2.1		1	88403907	88405173				Solyc01g097830	AT5G28150-like protein (Fragment) (AHRD V1 *-*- D6PS19_9BRAS); contains Interpro domain(s) IPR008586 Protein of unknown function DUF868, plant	0.07	0.07	0.16	0	2.37	2.41	2.99	3.8	0.28	0.19	0.23	0.3	0.23	0.08	3.94	2.74	1.9	1.74	3.47	3.24	7.74	7.31	74.88	71.31	171.77	173.86	0.09	0.1	ORTHOMCL20611	1	1	0	0	0	TRUE	TRUE	FALSE
Solyc01g097840.3	Solyc01g097840.3.1		1	88418969	88423028	protein kinase activity	Catalysis of the phosphorylation of an amino acid residue in a protein, usually according to the reaction: a protein + ATP = a phosphoprotein + ADP.		Solyc01g097840	Serine/threonine protein kinase (AHRD V1 *-** D0NNA3_PHYIN); contains Interpro domain(s) IPR002290 Serine/threonine protein kinase	3.52	3.45	4.26	4.99	3.61	3.65	5.72	5.86	4.75	4.69	6.76	6.37	3.11	3.06	5.1	5.38	3.62	3.48	6.12	6.36	9.26	12.75	19.91	19.86	13.9	12.7	1.41	1.99	ORTHOMCL1825	2	2	2	2	1	TRUE	TRUE	FALSE
Solyc01g097840.3	Solyc01g097840.3.1		1	88418969	88423028	ATP binding	Interacting selectively and non-covalently with ATP, adenosine 5'-triphosphate, a universally important coenzyme and enzyme regulator.		Solyc01g097840	Serine/threonine protein kinase (AHRD V1 *-** D0NNA3_PHYIN); contains Interpro domain(s) IPR002290 Serine/threonine protein kinase	3.52	3.45	4.26	4.99	3.61	3.65	5.72	5.86	4.75	4.69	6.76	6.37	3.11	3.06	5.1	5.38	3.62	3.48	6.12	6.36	9.26	12.75	19.91	19.86	13.9	12.7	1.41	1.99	ORTHOMCL1825	2	2	2	2	1	TRUE	TRUE	FALSE
Solyc01g097840.3	Solyc01g097840.3.1		1	88418969	88423028	cytoplasm	All of the contents of a cell excluding the plasma membrane and nucleus, but including other subcellular structures.		Solyc01g097840	Serine/threonine protein kinase (AHRD V1 *-** D0NNA3_PHYIN); contains Interpro domain(s) IPR002290 Serine/threonine protein kinase	3.52	3.45	4.26	4.99	3.61	3.65	5.72	5.86	4.75	4.69	6.76	6.37	3.11	3.06	5.1	5.38	3.62	3.48	6.12	6.36	9.26	12.75	19.91	19.86	13.9	12.7	1.41	1.99	ORTHOMCL1825	2	2	2	2	1	TRUE	TRUE	FALSE
Solyc01g097840.3	Solyc01g097840.3.1		1	88418969	88423028	protein phosphorylation	The process of introducing a phosphate group on to a protein.		Solyc01g097840	Serine/threonine protein kinase (AHRD V1 *-** D0NNA3_PHYIN); contains Interpro domain(s) IPR002290 Serine/threonine protein kinase	3.52	3.45	4.26	4.99	3.61	3.65	5.72	5.86	4.75	4.69	6.76	6.37	3.11	3.06	5.1	5.38	3.62	3.48	6.12	6.36	9.26	12.75	19.91	19.86	13.9	12.7	1.41	1.99	ORTHOMCL1825	2	2	2	2	1	TRUE	TRUE	FALSE
Solyc01g097840.3	Solyc01g097840.3.1		1	88418969	88423028	protein serine/threonine kinase activity	Catalysis of the reactions: ATP + protein serine = ADP + protein serine phosphate, and ATP + protein threonine = ADP + protein threonine phosphate.		Solyc01g097840	Serine/threonine protein kinase (AHRD V1 *-** D0NNA3_PHYIN); contains Interpro domain(s) IPR002290 Serine/threonine protein kinase	3.52	3.45	4.26	4.99	3.61	3.65	5.72	5.86	4.75	4.69	6.76	6.37	3.11	3.06	5.1	5.38	3.62	3.48	6.12	6.36	9.26	12.75	19.91	19.86	13.9	12.7	1.41	1.99	ORTHOMCL1825	2	2	2	2	1	TRUE	TRUE	FALSE
Solyc01g097840.3	Solyc01g097840.3.1		1	88418969	88423028	intracellular signal transduction	The process in which a signal is passed on to downstream components within the cell, which become activated themselves to further propagate the signal and finally trigger a change in the function or state of the cell.		Solyc01g097840	Serine/threonine protein kinase (AHRD V1 *-** D0NNA3_PHYIN); contains Interpro domain(s) IPR002290 Serine/threonine protein kinase	3.52	3.45	4.26	4.99	3.61	3.65	5.72	5.86	4.75	4.69	6.76	6.37	3.11	3.06	5.1	5.38	3.62	3.48	6.12	6.36	9.26	12.75	19.91	19.86	13.9	12.7	1.41	1.99	ORTHOMCL1825	2	2	2	2	1	TRUE	TRUE	FALSE
Solyc01g097850.1	Solyc01g097850.1.1		1	88429818	88430336	DNA binding	Any molecular function by which a gene product interacts selectively and non-covalently with DNA (deoxyribonucleic acid).		Solyc01g097850	MADS-box transcription factor 31 (AHRD V1 *-*- B6TW19_MAIZE); contains Interpro domain(s) IPR002100 Transcription factor, MADS-box	0	0	0.57	0.39	0.19	0	0	0.79	0	0	0	0	0	0	0	0	0	0	0	0	0	0	0	0	0	0	0	0	ORTHOMCL20610	1	1	0	0	0	TRUE	TRUE	FALSE
Solyc01g097850.1	Solyc01g097850.1.1		1	88429818	88430336	nucleus	A membrane-bounded organelle of eukaryotic cells in which chromosomes are housed and replicated. In most cells, the nucleus contains all of the cell's chromosomes except the organellar chromosomes, and is the site of RNA synthesis and processing. In some species, or in specialized cell types, RNA metabolism or DNA replication may be absent.		Solyc01g097850	MADS-box transcription factor 31 (AHRD V1 *-*- B6TW19_MAIZE); contains Interpro domain(s) IPR002100 Transcription factor, MADS-box	0	0	0.57	0.39	0.19	0	0	0.79	0	0	0	0	0	0	0	0	0	0	0	0	0	0	0	0	0	0	0	0	ORTHOMCL20610	1	1	0	0	0	TRUE	TRUE	FALSE
Solyc01g097850.1	Solyc01g097850.1.1		1	88429818	88430336	sequence-specific DNA binding	Interacting selectively and non-covalently with DNA of a specific nucleotide composition, e.g. GC-rich DNA binding, or with a specific sequence motif or type of DNA e.g. promotor binding or rDNA binding.		Solyc01g097850	MADS-box transcription factor 31 (AHRD V1 *-*- B6TW19_MAIZE); contains Interpro domain(s) IPR002100 Transcription factor, MADS-box	0	0	0.57	0.39	0.19	0	0	0.79	0	0	0	0	0	0	0	0	0	0	0	0	0	0	0	0	0	0	0	0	ORTHOMCL20610	1	1	0	0	0	TRUE	TRUE	FALSE
Solyc01g097850.1	Solyc01g097850.1.1		1	88429818	88430336	transcription, DNA-templated	The cellular synthesis of RNA on a template of DNA.		Solyc01g097850	MADS-box transcription factor 31 (AHRD V1 *-*- B6TW19_MAIZE); contains Interpro domain(s) IPR002100 Transcription factor, MADS-box	0	0	0.57	0.39	0.19	0	0	0.79	0	0	0	0	0	0	0	0	0	0	0	0	0	0	0	0	0	0	0	0	ORTHOMCL20610	1	1	0	0	0	TRUE	TRUE	FALSE
Solyc01g097850.1	Solyc01g097850.1.1		1	88429818	88430336	protein dimerization activity	The formation of a protein dimer, a macromolecular structure consists of two noncovalently associated identical or nonidentical subunits.		Solyc01g097850	MADS-box transcription factor 31 (AHRD V1 *-*- B6TW19_MAIZE); contains Interpro domain(s) IPR002100 Transcription factor, MADS-box	0	0	0.57	0.39	0.19	0	0	0.79	0	0	0	0	0	0	0	0	0	0	0	0	0	0	0	0	0	0	0	0	ORTHOMCL20610	1	1	0	0	0	TRUE	TRUE	FALSE
Solyc01g097850.1	Solyc01g097850.1.1		1	88429818	88430336	GO_0044212	Go 0044212		Solyc01g097850	MADS-box transcription factor 31 (AHRD V1 *-*- B6TW19_MAIZE); contains Interpro domain(s) IPR002100 Transcription factor, MADS-box	0	0	0.57	0.39	0.19	0	0	0.79	0	0	0	0	0	0	0	0	0	0	0	0	0	0	0	0	0	0	0	0	ORTHOMCL20610	1	1	0	0	0	TRUE	TRUE	FALSE
Solyc01g097850.1	Solyc01g097850.1.1		1	88429818	88430336	GO_0000982	Go 0000982		Solyc01g097850	MADS-box transcription factor 31 (AHRD V1 *-*- B6TW19_MAIZE); contains Interpro domain(s) IPR002100 Transcription factor, MADS-box	0	0	0.57	0.39	0.19	0	0	0.79	0	0	0	0	0	0	0	0	0	0	0	0	0	0	0	0	0	0	0	0	ORTHOMCL20610	1	1	0	0	0	TRUE	TRUE	FALSE
Solyc01g097850.1	Solyc01g097850.1.1		1	88429818	88430336	multicellular organism development	The biological process whose specific outcome is the progression of a multicellular organism over time from an initial condition (e.g. a zygote or a young adult) to a later condition (e.g. a multicellular animal or an aged adult).		Solyc01g097850	MADS-box transcription factor 31 (AHRD V1 *-*- B6TW19_MAIZE); contains Interpro domain(s) IPR002100 Transcription factor, MADS-box	0	0	0.57	0.39	0.19	0	0	0.79	0	0	0	0	0	0	0	0	0	0	0	0	0	0	0	0	0	0	0	0	ORTHOMCL20610	1	1	0	0	0	TRUE	TRUE	FALSE
Solyc01g097850.1	Solyc01g097850.1.1		1	88429818	88430336	transcription factor binding	Interacting selectively and non-covalently with a transcription factor, a protein required to initiate or regulate transcription.		Solyc01g097850	MADS-box transcription factor 31 (AHRD V1 *-*- B6TW19_MAIZE); contains Interpro domain(s) IPR002100 Transcription factor, MADS-box	0	0	0.57	0.39	0.19	0	0	0.79	0	0	0	0	0	0	0	0	0	0	0	0	0	0	0	0	0	0	0	0	ORTHOMCL20610	1	1	0	0	0	TRUE	TRUE	FALSE
Solyc01g097860.3	Solyc01g097860.3.1		1	88430747	88438597				Solyc01g097860	Membrane protein (AHRD V1 *-*- A8JG04_CHLRE); contains Interpro domain(s) IPR010903 Protein of unknown function DUF1517	40.02	39.24	49.36	46.51	214.19	206.54	8.07	8.98	29.55	28.34	33.93	29.27	40.91	40.79	36.99	37.29	6.95	8.35	4.61	3.25	27.55	23.31	9.32	10.97	4.72	5.84	351.98	289.45	ORTHOMCL10234	1	1	1	1	1	TRUE	TRUE	FALSE
Solyc01g097870.3	Solyc01g097870.3.1	40S ribosomal protein S24 [Source:UniProtKB/TrEMBL;Acc:K4B0H4]	1	88446054	88448953	structural constituent of ribosome	The action of a molecule that contributes to the structural integrity of the ribosome.		Solyc01g097870	40S ribosomal protein S24 (AHRD V1 ***- C6TAW2_SOYBN); contains Interpro domain(s) IPR001976 Ribosomal protein S24e	106.76	107.9	79.61	83.03	67.67	69.03	167.47	154.74	295.41	285.09	262.93	226.55	323.27	308.64	203.13	184.66	124.56	122.17	62.37	61.15	140.62	132.14	98.03	99.74	54.73	57.22	119.18	140.02	ORTHOMCL1088	3	3	1	2	2	TRUE	TRUE	FALSE
Solyc01g097870.3	Solyc01g097870.3.1	40S ribosomal protein S24 [Source:UniProtKB/TrEMBL;Acc:K4B0H4]	1	88446054	88448953	translation	The cellular metabolic process in which a protein is formed, using the sequence of a mature mRNA or circRNA molecule to specify the sequence of amino acids in a polypeptide chain. Translation is mediated by the ribosome, and begins with the formation of a ternary complex between aminoacylated initiator methionine tRNA, GTP, and initiation factor 2, which subsequently associates with the small sub…		Solyc01g097870	40S ribosomal protein S24 (AHRD V1 ***- C6TAW2_SOYBN); contains Interpro domain(s) IPR001976 Ribosomal protein S24e	106.76	107.9	79.61	83.03	67.67	69.03	167.47	154.74	295.41	285.09	262.93	226.55	323.27	308.64	203.13	184.66	124.56	122.17	62.37	61.15	140.62	132.14	98.03	99.74	54.73	57.22	119.18	140.02	ORTHOMCL1088	3	3	1	2	2	TRUE	TRUE	FALSE
Solyc01g097870.3	Solyc01g097870.3.1	40S ribosomal protein S24 [Source:UniProtKB/TrEMBL;Acc:K4B0H4]	1	88446054	88448953	ribosome	An intracellular organelle, about 200 A in diameter, consisting of RNA and protein. It is the site of protein biosynthesis resulting from translation of messenger RNA (mRNA). It consists of two subunits, one large and one small, each containing only protein and RNA. Both the ribosome and its subunits are characterized by their sedimentation coefficients, expressed in Svedberg units (symbol: S). H…		Solyc01g097870	40S ribosomal protein S24 (AHRD V1 ***- C6TAW2_SOYBN); contains Interpro domain(s) IPR001976 Ribosomal protein S24e	106.76	107.9	79.61	83.03	67.67	69.03	167.47	154.74	295.41	285.09	262.93	226.55	323.27	308.64	203.13	184.66	124.56	122.17	62.37	61.15	140.62	132.14	98.03	99.74	54.73	57.22	119.18	140.02	ORTHOMCL1088	3	3	1	2	2	TRUE	TRUE	FALSE
Solyc01g097880.3	Solyc01g097880.3.1		1	88450456	88455688	catalytic activity	Catalysis of a biochemical reaction at physiological temperatures. In biologically catalyzed reactions, the reactants are known as substrates, and the catalysts are naturally occurring macromolecular substances known as enzymes. Enzymes possess specific binding sites for substrates, and are usually composed wholly or largely of protein, but RNA that has catalytic activity (ribozyme) is often also…		Solyc01g097880	Deaminase (AHRD V1 *-*- D6B5U0_9ACTO); contains Interpro domain(s) IPR016193 Cytidine deaminase-like	215.9	216.47	254.01	251.9	92.2	92.64	136.75	125.95	59.84	62.72	57.8	55.59	43.46	46.04	68.91	73.12	352.35	353.55	200.44	206.87	100.55	120.23	514.35	488.85	783.64	861.49	61.88	54.24	ORTHOMCL4372	1	1	1	1	2	TRUE	TRUE	FALSE
Solyc01g097880.3	Solyc01g097880.3.1		1	88450456	88455688	metal ion binding	Interacting selectively and non-covalently with any metal ion.		Solyc01g097880	Deaminase (AHRD V1 *-*- D6B5U0_9ACTO); contains Interpro domain(s) IPR016193 Cytidine deaminase-like	215.9	216.47	254.01	251.9	92.2	92.64	136.75	125.95	59.84	62.72	57.8	55.59	43.46	46.04	68.91	73.12	352.35	353.55	200.44	206.87	100.55	120.23	514.35	488.85	783.64	861.49	61.88	54.24	ORTHOMCL4372	1	1	1	1	2	TRUE	TRUE	FALSE
Solyc01g097880.3	Solyc01g097880.3.1		1	88450456	88455688	zinc ion binding	Interacting selectively and non-covalently with zinc (Zn) ions.		Solyc01g097880	Deaminase (AHRD V1 *-*- D6B5U0_9ACTO); contains Interpro domain(s) IPR016193 Cytidine deaminase-like	215.9	216.47	254.01	251.9	92.2	92.64	136.75	125.95	59.84	62.72	57.8	55.59	43.46	46.04	68.91	73.12	352.35	353.55	200.44	206.87	100.55	120.23	514.35	488.85	783.64	861.49	61.88	54.24	ORTHOMCL4372	1	1	1	1	2	TRUE	TRUE	FALSE
Solyc01g097880.3	Solyc01g097880.3.1		1	88450456	88455688	hydrolase activity	Catalysis of the hydrolysis of various bonds, e.g. C-O, C-N, C-C, phosphoric anhydride bonds, etc. Hydrolase is the systematic name for any enzyme of EC class 3.		Solyc01g097880	Deaminase (AHRD V1 *-*- D6B5U0_9ACTO); contains Interpro domain(s) IPR016193 Cytidine deaminase-like	215.9	216.47	254.01	251.9	92.2	92.64	136.75	125.95	59.84	62.72	57.8	55.59	43.46	46.04	68.91	73.12	352.35	353.55	200.44	206.87	100.55	120.23	514.35	488.85	783.64	861.49	61.88	54.24	ORTHOMCL4372	1	1	1	1	2	TRUE	TRUE	FALSE
Solyc01g097890.2	Solyc01g097890.2.1		1	88456602	88458316	sequence-specific DNA binding	Interacting selectively and non-covalently with DNA of a specific nucleotide composition, e.g. GC-rich DNA binding, or with a specific sequence motif or type of DNA e.g. promotor binding or rDNA binding.		Solyc01g097890	Os03g0370250 protein (Fragment) (AHRD V1 *--- C7J0C0_ORYSJ); contains Interpro domain(s) IPR007592 Protein of unknown function DUF573	22.1	20.98	20.6	18.4	8.69	7.81	17.98	17.18	18.62	19.16	18.29	16.73	24.84	22.17	18.94	17.15	15.61	12.25	9.25	9.11	22.65	19.23	13.79	13.49	9.17	8.75	3.96	5.48	ORTHOMCL20609	1	1	0	0	0	TRUE	TRUE	FALSE
Solyc01g097890.2	Solyc01g097890.2.1		1	88456602	88458316	regulation of transcription, DNA-templated	Any process that modulates the frequency, rate or extent of cellular DNA-templated transcription.		Solyc01g097890	Os03g0370250 protein (Fragment) (AHRD V1 *--- C7J0C0_ORYSJ); contains Interpro domain(s) IPR007592 Protein of unknown function DUF573	22.1	20.98	20.6	18.4	8.69	7.81	17.98	17.18	18.62	19.16	18.29	16.73	24.84	22.17	18.94	17.15	15.61	12.25	9.25	9.11	22.65	19.23	13.79	13.49	9.17	8.75	3.96	5.48	ORTHOMCL20609	1	1	0	0	0	TRUE	TRUE	FALSE
Solyc01g097900.1	Solyc01g097900.1.1		1	88458866	88461520				Solyc01g097900	Unknown Protein (AHRD V1)	0	0	0	0	0	0	0	0	0	0	0	0	0	0	0	0	0	0	0	0	0	0	0	0	0	0	0	0							TRUE	TRUE	FALSE
Solyc01g097910.2	Solyc01g097910.2.1		1	88468018	88469100	integral component of membrane	The component of a membrane consisting of the gene products and protein complexes having at least some part of their peptide sequence embedded in the hydrophobic region of the membrane.		Solyc01g097910	Rubredoxin family protein (AHRD V1 *-*- D7KP11_ARALY); contains Interpro domain(s) IPR004039 Rubredoxin-type Fe(Cys)4 protein	27.27	27.9	30.15	32.25	74.59	73.06	3.97	4.06	16.71	17.94	30.02	22.89	39.96	42.03	13.11	16.43	33.1	35.61	31.96	27.97	31.83	26.42	19.07	21.63	35.67	40.25	88.05	80.87	ORTHOMCL13166	1	1	1	0	1	TRUE	TRUE	FALSE
Solyc01g097910.2	Solyc01g097910.2.1		1	88468018	88469100	iron ion binding	Interacting selectively and non-covalently with iron (Fe) ions.		Solyc01g097910	Rubredoxin family protein (AHRD V1 *-*- D7KP11_ARALY); contains Interpro domain(s) IPR004039 Rubredoxin-type Fe(Cys)4 protein	27.27	27.9	30.15	32.25	74.59	73.06	3.97	4.06	16.71	17.94	30.02	22.89	39.96	42.03	13.11	16.43	33.1	35.61	31.96	27.97	31.83	26.42	19.07	21.63	35.67	40.25	88.05	80.87	ORTHOMCL13166	1	1	1	0	1	TRUE	TRUE	FALSE
Solyc01g097910.2	Solyc01g097910.2.1		1	88468018	88469100	electron transfer activity	Any molecular entity that serves as an electron acceptor and electron donor in an electron transport chain. An electron transport chain is a process in which a series of electron carriers operate together to transfer electrons from donors to any of several different terminal electron acceptors to generate a transmembrane electrochemical gradient.		Solyc01g097910	Rubredoxin family protein (AHRD V1 *-*- D7KP11_ARALY); contains Interpro domain(s) IPR004039 Rubredoxin-type Fe(Cys)4 protein	27.27	27.9	30.15	32.25	74.59	73.06	3.97	4.06	16.71	17.94	30.02	22.89	39.96	42.03	13.11	16.43	33.1	35.61	31.96	27.97	31.83	26.42	19.07	21.63	35.67	40.25	88.05	80.87	ORTHOMCL13166	1	1	1	0	1	TRUE	TRUE	FALSE
Solyc01g097910.2	Solyc01g097910.2.1		1	88468018	88469100	chloroplast	A chlorophyll-containing plastid with thylakoids organized into grana and frets, or stroma thylakoids, and embedded in a stroma.		Solyc01g097910	Rubredoxin family protein (AHRD V1 *-*- D7KP11_ARALY); contains Interpro domain(s) IPR004039 Rubredoxin-type Fe(Cys)4 protein	27.27	27.9	30.15	32.25	74.59	73.06	3.97	4.06	16.71	17.94	30.02	22.89	39.96	42.03	13.11	16.43	33.1	35.61	31.96	27.97	31.83	26.42	19.07	21.63	35.67	40.25	88.05	80.87	ORTHOMCL13166	1	1	1	0	1	TRUE	TRUE	FALSE
Solyc01g097910.2	Solyc01g097910.2.1		1	88468018	88469100	alkane catabolic process	The chemical reactions and pathways resulting in the breakdown of an alkane, any acyclic branched or unbranched hydrocarbon having the general formula CnH2n+2.		Solyc01g097910	Rubredoxin family protein (AHRD V1 *-*- D7KP11_ARALY); contains Interpro domain(s) IPR004039 Rubredoxin-type Fe(Cys)4 protein	27.27	27.9	30.15	32.25	74.59	73.06	3.97	4.06	16.71	17.94	30.02	22.89	39.96	42.03	13.11	16.43	33.1	35.61	31.96	27.97	31.83	26.42	19.07	21.63	35.67	40.25	88.05	80.87	ORTHOMCL13166	1	1	1	0	1	TRUE	TRUE	FALSE
Solyc01g097960.3	Solyc01g097960.3.1		1	88471895	88492661	nucleus	A membrane-bounded organelle of eukaryotic cells in which chromosomes are housed and replicated. In most cells, the nucleus contains all of the cell's chromosomes except the organellar chromosomes, and is the site of RNA synthesis and processing. In some species, or in specialized cell types, RNA metabolism or DNA replication may be absent.		Solyc01g097960	Late embryogenesis abundant protein D-34 (AHRD V1 **-- B6UH67_MAIZE); contains Interpro domain(s) IPR007011 Seed maturation protein	106.09	104.98	19.16	17.96	0	0	0	0.21	0	0	0	0	0.1	0.1	0.13	0	0	0	0	0	0	0	0	0	0	0	0	0	ORTHOMCL15095	1	1	1	0	0	TRUE	TRUE	FALSE
Solyc01g097960.3	Solyc01g097960.3.1		1	88471895	88492661	cytosol	The part of the cytoplasm that does not contain organelles but which does contain other particulate matter, such as protein complexes.		Solyc01g097960	Late embryogenesis abundant protein D-34 (AHRD V1 **-- B6UH67_MAIZE); contains Interpro domain(s) IPR007011 Seed maturation protein	106.09	104.98	19.16	17.96	0	0	0	0.21	0	0	0	0	0.1	0.1	0.13	0	0	0	0	0	0	0	0	0	0	0	0	0	ORTHOMCL15095	1	1	1	0	0	TRUE	TRUE	FALSE
Solyc01g097950.3	Solyc01g097950.3.1		1	88474287	88490040	cysteine synthase activity	Catalysis of the reaction: O3-acetyl-L-serine + hydrogen sulfide = L-cysteine + acetate.		Solyc01g097950	Cysteine synthase (AHRD V1 ***- Q9FSF5_TOBAC); contains Interpro domain(s) IPR005859 Cysteine synthase A	2.99	4.59	2.13	2.28	0	0.39	0.24	0.16	13.94	14.51	4.83	4.71	1.33	1.8	0.52	1.21	0	0.08	0.06	0.06	1.79	0.98	0.24	0.69	0.23	0.35	0	0							TRUE	TRUE	FALSE
Solyc01g097950.3	Solyc01g097950.3.1		1	88474287	88490040	cysteine biosynthetic process from serine	The chemical reactions and pathways resulting in the formation of cysteine from other compounds, including serine.		Solyc01g097950	Cysteine synthase (AHRD V1 ***- Q9FSF5_TOBAC); contains Interpro domain(s) IPR005859 Cysteine synthase A	2.99	4.59	2.13	2.28	0	0.39	0.24	0.16	13.94	14.51	4.83	4.71	1.33	1.8	0.52	1.21	0	0.08	0.06	0.06	1.79	0.98	0.24	0.69	0.23	0.35	0	0							TRUE	TRUE	FALSE
Solyc01g097970.3	Solyc01g097970.3.1		1	88498444	88499631	magnesium ion binding	Interacting selectively and non-covalently with magnesium (Mg) ions.		Solyc01g097970	Deoxyuridine 5&apos-triphosphate nucleotidohydrolase (AHRD V1 ***- C1E7B9_9CHLO); contains Interpro domain(s) IPR008181 DeoxyUTP pyrophosphatase subfamily 1	10.88	10.52	6.6	7.07	3.75	2.87	10.93	7.94	17.37	18.6	13.61	10.98	3.25	3.55	5.1	5.71	2.05	1.99	0.84	0.66	2.57	1.13	0.83	1.32	2.45	2.62	15.01	18.33	ORTHOMCL2370	2	2	1	2	1	TRUE	TRUE	FALSE
Solyc01g097970.3	Solyc01g097970.3.1		1	88498444	88499631	dUTP diphosphatase activity	Catalysis of the reaction: dUTP + H2O = dUMP + diphosphate.		Solyc01g097970	Deoxyuridine 5&apos-triphosphate nucleotidohydrolase (AHRD V1 ***- C1E7B9_9CHLO); contains Interpro domain(s) IPR008181 DeoxyUTP pyrophosphatase subfamily 1	10.88	10.52	6.6	7.07	3.75	2.87	10.93	7.94	17.37	18.6	13.61	10.98	3.25	3.55	5.1	5.71	2.05	1.99	0.84	0.66	2.57	1.13	0.83	1.32	2.45	2.62	15.01	18.33	ORTHOMCL2370	2	2	1	2	1	TRUE	TRUE	FALSE
Solyc01g097970.3	Solyc01g097970.3.1		1	88498444	88499631	dUMP biosynthetic process	The chemical reactions and pathways resulting in the formation of dUMP, deoxyuridine monophosphate (2'-deoxyuridine 5'-phosphate).		Solyc01g097970	Deoxyuridine 5&apos-triphosphate nucleotidohydrolase (AHRD V1 ***- C1E7B9_9CHLO); contains Interpro domain(s) IPR008181 DeoxyUTP pyrophosphatase subfamily 1	10.88	10.52	6.6	7.07	3.75	2.87	10.93	7.94	17.37	18.6	13.61	10.98	3.25	3.55	5.1	5.71	2.05	1.99	0.84	0.66	2.57	1.13	0.83	1.32	2.45	2.62	15.01	18.33	ORTHOMCL2370	2	2	1	2	1	TRUE	TRUE	FALSE
Solyc01g097970.3	Solyc01g097970.3.1		1	88498444	88499631	dUTP catabolic process	The chemical reactions and pathways resulting in the breakdown of dUTP, deoxyuridine (5'-)triphosphate.		Solyc01g097970	Deoxyuridine 5&apos-triphosphate nucleotidohydrolase (AHRD V1 ***- C1E7B9_9CHLO); contains Interpro domain(s) IPR008181 DeoxyUTP pyrophosphatase subfamily 1	10.88	10.52	6.6	7.07	3.75	2.87	10.93	7.94	17.37	18.6	13.61	10.98	3.25	3.55	5.1	5.71	2.05	1.99	0.84	0.66	2.57	1.13	0.83	1.32	2.45	2.62	15.01	18.33	ORTHOMCL2370	2	2	1	2	1	TRUE	TRUE	FALSE
Solyc01g097980.3	Solyc01g097980.3.1		1	88501347	88511942	protein kinase activity	Catalysis of the phosphorylation of an amino acid residue in a protein, usually according to the reaction: a protein + ATP = a phosphoprotein + ADP.		Solyc01g097980	Kinase family protein (AHRD V1 *-** D7M4D4_ARALY); contains Interpro domain(s) IPR002290 Serine/threonine protein kinase	6.28	5.44	7.13	7.54	7.28	6.68	21.39	20.53	5.38	5.52	8.95	9.58	11.25	11.98	12.87	14.77	11.58	11.22	21.91	22.7	23.11	28.56	24.65	23.91	25.21	24.5	5.79	3.22	ORTHOMCL6035	1	1	1	1	2	TRUE	TRUE	FALSE
Solyc01g097980.3	Solyc01g097980.3.1		1	88501347	88511942	ATP binding	Interacting selectively and non-covalently with ATP, adenosine 5'-triphosphate, a universally important coenzyme and enzyme regulator.		Solyc01g097980	Kinase family protein (AHRD V1 *-** D7M4D4_ARALY); contains Interpro domain(s) IPR002290 Serine/threonine protein kinase	6.28	5.44	7.13	7.54	7.28	6.68	21.39	20.53	5.38	5.52	8.95	9.58	11.25	11.98	12.87	14.77	11.58	11.22	21.91	22.7	23.11	28.56	24.65	23.91	25.21	24.5	5.79	3.22	ORTHOMCL6035	1	1	1	1	2	TRUE	TRUE	FALSE
Solyc01g097980.3	Solyc01g097980.3.1		1	88501347	88511942	protein phosphorylation	The process of introducing a phosphate group on to a protein.		Solyc01g097980	Kinase family protein (AHRD V1 *-** D7M4D4_ARALY); contains Interpro domain(s) IPR002290 Serine/threonine protein kinase	6.28	5.44	7.13	7.54	7.28	6.68	21.39	20.53	5.38	5.52	8.95	9.58	11.25	11.98	12.87	14.77	11.58	11.22	21.91	22.7	23.11	28.56	24.65	23.91	25.21	24.5	5.79	3.22	ORTHOMCL6035	1	1	1	1	2	TRUE	TRUE	FALSE
Solyc01g097980.3	Solyc01g097980.3.1		1	88501347	88511942	transferase activity	Catalysis of the transfer of a group, e.g. a methyl group, glycosyl group, acyl group, phosphorus-containing, or other groups, from one compound (generally regarded as the donor) to another compound (generally regarded as the acceptor). Transferase is the systematic name for any enzyme of EC class 2.		Solyc01g097980	Kinase family protein (AHRD V1 *-** D7M4D4_ARALY); contains Interpro domain(s) IPR002290 Serine/threonine protein kinase	6.28	5.44	7.13	7.54	7.28	6.68	21.39	20.53	5.38	5.52	8.95	9.58	11.25	11.98	12.87	14.77	11.58	11.22	21.91	22.7	23.11	28.56	24.65	23.91	25.21	24.5	5.79	3.22	ORTHOMCL6035	1	1	1	1	2	TRUE	TRUE	FALSE
Solyc01g097980.3	Solyc01g097980.3.1		1	88501347	88511942	nucleotide binding	Interacting selectively and non-covalently with a nucleotide, any compound consisting of a nucleoside that is esterified with (ortho)phosphate or an oligophosphate at any hydroxyl group on the ribose or deoxyribose.		Solyc01g097980	Kinase family protein (AHRD V1 *-** D7M4D4_ARALY); contains Interpro domain(s) IPR002290 Serine/threonine protein kinase	6.28	5.44	7.13	7.54	7.28	6.68	21.39	20.53	5.38	5.52	8.95	9.58	11.25	11.98	12.87	14.77	11.58	11.22	21.91	22.7	23.11	28.56	24.65	23.91	25.21	24.5	5.79	3.22	ORTHOMCL6035	1	1	1	1	2	TRUE	TRUE	FALSE
Solyc01g097980.3	Solyc01g097980.3.1		1	88501347	88511942	kinase activity	Catalysis of the transfer of a phosphate group, usually from ATP, to a substrate molecule.		Solyc01g097980	Kinase family protein (AHRD V1 *-** D7M4D4_ARALY); contains Interpro domain(s) IPR002290 Serine/threonine protein kinase	6.28	5.44	7.13	7.54	7.28	6.68	21.39	20.53	5.38	5.52	8.95	9.58	11.25	11.98	12.87	14.77	11.58	11.22	21.91	22.7	23.11	28.56	24.65	23.91	25.21	24.5	5.79	3.22	ORTHOMCL6035	1	1	1	1	2	TRUE	TRUE	FALSE
Solyc01g097980.3	Solyc01g097980.3.1		1	88501347	88511942	phosphorylation	The process of introducing a phosphate group into a molecule, usually with the formation of a phosphoric ester, a phosphoric anhydride or a phosphoric amide.		Solyc01g097980	Kinase family protein (AHRD V1 *-** D7M4D4_ARALY); contains Interpro domain(s) IPR002290 Serine/threonine protein kinase	6.28	5.44	7.13	7.54	7.28	6.68	21.39	20.53	5.38	5.52	8.95	9.58	11.25	11.98	12.87	14.77	11.58	11.22	21.91	22.7	23.11	28.56	24.65	23.91	25.21	24.5	5.79	3.22	ORTHOMCL6035	1	1	1	1	2	TRUE	TRUE	FALSE
Solyc01g097980.3	Solyc01g097980.3.1		1	88501347	88511942	protein serine/threonine kinase activity	Catalysis of the reactions: ATP + protein serine = ADP + protein serine phosphate, and ATP + protein threonine = ADP + protein threonine phosphate.		Solyc01g097980	Kinase family protein (AHRD V1 *-** D7M4D4_ARALY); contains Interpro domain(s) IPR002290 Serine/threonine protein kinase	6.28	5.44	7.13	7.54	7.28	6.68	21.39	20.53	5.38	5.52	8.95	9.58	11.25	11.98	12.87	14.77	11.58	11.22	21.91	22.7	23.11	28.56	24.65	23.91	25.21	24.5	5.79	3.22	ORTHOMCL6035	1	1	1	1	2	TRUE	TRUE	FALSE
Solyc01g097990.3	Solyc01g097990.3.1		1	88512070	88512555	N-acetyltransferase activity	Catalysis of the transfer of an acetyl group to a nitrogen atom on the acceptor molecule.		Solyc01g097990	Acetyltransferase GNAT family protein expressed (AHRD V1 ***- Q852L8_ORYSJ); contains Interpro domain(s) IPR016181 Acyl-CoA N-acyltransferase	4.73	7.89	2.45	1.68	0.99	0.4	3.37	2.1	4.62	7.14	4.75	5.94	1.61	2.02	2.97	1.56	0.57	0.2	0.16	0	2.45	1.12	1.54	1.18	0	0	0	0.51	ORTHOMCL20607	1	1	0	0	0	TRUE	TRUE	FALSE
Solyc01g098000.3	Solyc01g098000.3.1		1	88513419	88516035	translational elongation	The successive addition of amino acid residues to a nascent polypeptide chain during protein biosynthesis.		Solyc01g098000	Elongation factor-like protein (AHRD V1 ***- Q3HVL1_SOLTU); contains Interpro domain(s) IPR014038 Translation elongation factor EF1B, beta and delta chains, guanine nucleotide exchange	61.03	65.05	35.63	36.46	34.54	36.85	67.11	65.89	143.02	133.59	111.85	90.11	64.62	62.65	73.37	76.83	47.24	46.14	88.89	87.25	41.37	33.25	30.82	29.16	26.74	29.58	49.05	55.3	ORTHOMCL2685	2	2	2	1	1	TRUE	TRUE	FALSE
Solyc01g098000.3	Solyc01g098000.3.1		1	88513419	88516035	translation elongation factor activity	Functions in chain elongation during polypeptide synthesis at the ribosome.		Solyc01g098000	Elongation factor-like protein (AHRD V1 ***- Q3HVL1_SOLTU); contains Interpro domain(s) IPR014038 Translation elongation factor EF1B, beta and delta chains, guanine nucleotide exchange	61.03	65.05	35.63	36.46	34.54	36.85	67.11	65.89	143.02	133.59	111.85	90.11	64.62	62.65	73.37	76.83	47.24	46.14	88.89	87.25	41.37	33.25	30.82	29.16	26.74	29.58	49.05	55.3	ORTHOMCL2685	2	2	2	1	1	TRUE	TRUE	FALSE
Solyc01g098000.3	Solyc01g098000.3.1		1	88513419	88516035	eukaryotic translation elongation factor 1 complex	A multisubunit nucleotide exchange complex that binds GTP and aminoacyl-tRNAs, and catalyzes their codon-dependent placement at the A-site of the ribosome. In humans, the complex is composed of four subunits, alpha, beta, delta and gamma.		Solyc01g098000	Elongation factor-like protein (AHRD V1 ***- Q3HVL1_SOLTU); contains Interpro domain(s) IPR014038 Translation elongation factor EF1B, beta and delta chains, guanine nucleotide exchange	61.03	65.05	35.63	36.46	34.54	36.85	67.11	65.89	143.02	133.59	111.85	90.11	64.62	62.65	73.37	76.83	47.24	46.14	88.89	87.25	41.37	33.25	30.82	29.16	26.74	29.58	49.05	55.3	ORTHOMCL2685	2	2	2	1	1	TRUE	TRUE	FALSE
Solyc01g098010.3	Solyc01g098010.3.1		1	88513966	88517694	N-acetyltransferase activity	Catalysis of the transfer of an acetyl group to a nitrogen atom on the acceptor molecule.		Solyc01g098010	Acetyltransferase GNAT family protein expressed (AHRD V1 ***- Q852L7_ORYSJ); contains Interpro domain(s) IPR000182 GCN5-related N-acetyltransferase	0.85	1.22	1.19	0.82	1.07	0.89	11.9	12.39	0.47	0.36	0.43	0.38	0.78	0.89	0.66	0.54	0.09	0.1	0.08	0	0.4	0.68	0	0.1	0	0	0.12	0.37	ORTHOMCL8627	1	2	1	1	0	TRUE	TRUE	FALSE
Solyc01g098030.3	Solyc01g098030.3.1		1	88518480	88526377				Solyc01g098030	Contains similarity to RNA-binding protein from Arabidopsis thaliana gi|2129727 and contains RNA recognition PF|00076 domain (AHRD V1 *-*- Q8LA02_ARATH)	18.73	18.04	22.53	20.5	13.62	10.97	22.43	19.33	33.12	34.73	25.99	22.3	37.84	36.49	26.96	26.2	23.65	24.65	31	29.94	24.21	26.77	20.35	20.47	19.15	17.2	26.07	21.32	ORTHOMCL10255	1	1	1	1	1	TRUE	TRUE	FALSE
Solyc01g098040.3	Solyc01g098040.3.1		1	88523479	88526341	integral component of membrane	The component of a membrane consisting of the gene products and protein complexes having at least some part of their peptide sequence embedded in the hydrophobic region of the membrane.		Solyc01g098040	Methyltransferase type 12 (AHRD V1 *-*- D5C2M0_NITHN); contains Interpro domain(s) IPR013217 Methyltransferase type 12	23.44	21.36	18.73	19.2	23.39	27.34	35.22	31.32	50.51	56.57	57.56	46	76.43	69.6	52.47	47.78	34.24	32.18	19.2	19.62	33.91	29.42	21.96	20.04	9.62	7.77	16.89	15.65	ORTHOMCL8997	1	1	1	1	1	TRUE	TRUE	FALSE
Solyc01g098050.1	Solyc01g098050.1.1		1	88527439	88527921	DNA binding	Any molecular function by which a gene product interacts selectively and non-covalently with DNA (deoxyribonucleic acid).		Solyc01g098050	MADS-box transcription factor 56 (AHRD V1 *-*- MAD56_ORYSI); contains Interpro domain(s) IPR002100 Transcription factor, MADS-box	0.35	0	0	0	0	0	0	0	0	0	0	0	0	0	0	0	0	0	0	0	0	0	0	0	0	0	0	0	ORTHOMCL20605	1	1	0	0	0	TRUE	TRUE	FALSE
Solyc01g098050.1	Solyc01g098050.1.1		1	88527439	88527921	nucleus	A membrane-bounded organelle of eukaryotic cells in which chromosomes are housed and replicated. In most cells, the nucleus contains all of the cell's chromosomes except the organellar chromosomes, and is the site of RNA synthesis and processing. In some species, or in specialized cell types, RNA metabolism or DNA replication may be absent.		Solyc01g098050	MADS-box transcription factor 56 (AHRD V1 *-*- MAD56_ORYSI); contains Interpro domain(s) IPR002100 Transcription factor, MADS-box	0.35	0	0	0	0	0	0	0	0	0	0	0	0	0	0	0	0	0	0	0	0	0	0	0	0	0	0	0	ORTHOMCL20605	1	1	0	0	0	TRUE	TRUE	FALSE
Solyc01g098050.1	Solyc01g098050.1.1		1	88527439	88527921	sequence-specific DNA binding	Interacting selectively and non-covalently with DNA of a specific nucleotide composition, e.g. GC-rich DNA binding, or with a specific sequence motif or type of DNA e.g. promotor binding or rDNA binding.		Solyc01g098050	MADS-box transcription factor 56 (AHRD V1 *-*- MAD56_ORYSI); contains Interpro domain(s) IPR002100 Transcription factor, MADS-box	0.35	0	0	0	0	0	0	0	0	0	0	0	0	0	0	0	0	0	0	0	0	0	0	0	0	0	0	0	ORTHOMCL20605	1	1	0	0	0	TRUE	TRUE	FALSE
Solyc01g098050.1	Solyc01g098050.1.1		1	88527439	88527921	transcription, DNA-templated	The cellular synthesis of RNA on a template of DNA.		Solyc01g098050	MADS-box transcription factor 56 (AHRD V1 *-*- MAD56_ORYSI); contains Interpro domain(s) IPR002100 Transcription factor, MADS-box	0.35	0	0	0	0	0	0	0	0	0	0	0	0	0	0	0	0	0	0	0	0	0	0	0	0	0	0	0	ORTHOMCL20605	1	1	0	0	0	TRUE	TRUE	FALSE
Solyc01g098050.1	Solyc01g098050.1.1		1	88527439	88527921	protein dimerization activity	The formation of a protein dimer, a macromolecular structure consists of two noncovalently associated identical or nonidentical subunits.		Solyc01g098050	MADS-box transcription factor 56 (AHRD V1 *-*- MAD56_ORYSI); contains Interpro domain(s) IPR002100 Transcription factor, MADS-box	0.35	0	0	0	0	0	0	0	0	0	0	0	0	0	0	0	0	0	0	0	0	0	0	0	0	0	0	0	ORTHOMCL20605	1	1	0	0	0	TRUE	TRUE	FALSE
Solyc01g098050.1	Solyc01g098050.1.1		1	88527439	88527921	GO_0044212	Go 0044212		Solyc01g098050	MADS-box transcription factor 56 (AHRD V1 *-*- MAD56_ORYSI); contains Interpro domain(s) IPR002100 Transcription factor, MADS-box	0.35	0	0	0	0	0	0	0	0	0	0	0	0	0	0	0	0	0	0	0	0	0	0	0	0	0	0	0	ORTHOMCL20605	1	1	0	0	0	TRUE	TRUE	FALSE
Solyc01g098050.1	Solyc01g098050.1.1		1	88527439	88527921	GO_0000982	Go 0000982		Solyc01g098050	MADS-box transcription factor 56 (AHRD V1 *-*- MAD56_ORYSI); contains Interpro domain(s) IPR002100 Transcription factor, MADS-box	0.35	0	0	0	0	0	0	0	0	0	0	0	0	0	0	0	0	0	0	0	0	0	0	0	0	0	0	0	ORTHOMCL20605	1	1	0	0	0	TRUE	TRUE	FALSE
Solyc01g098050.1	Solyc01g098050.1.1		1	88527439	88527921	multicellular organism development	The biological process whose specific outcome is the progression of a multicellular organism over time from an initial condition (e.g. a zygote or a young adult) to a later condition (e.g. a multicellular animal or an aged adult).		Solyc01g098050	MADS-box transcription factor 56 (AHRD V1 *-*- MAD56_ORYSI); contains Interpro domain(s) IPR002100 Transcription factor, MADS-box	0.35	0	0	0	0	0	0	0	0	0	0	0	0	0	0	0	0	0	0	0	0	0	0	0	0	0	0	0	ORTHOMCL20605	1	1	0	0	0	TRUE	TRUE	FALSE
Solyc01g098050.1	Solyc01g098050.1.1		1	88527439	88527921	transcription factor binding	Interacting selectively and non-covalently with a transcription factor, a protein required to initiate or regulate transcription.		Solyc01g098050	MADS-box transcription factor 56 (AHRD V1 *-*- MAD56_ORYSI); contains Interpro domain(s) IPR002100 Transcription factor, MADS-box	0.35	0	0	0	0	0	0	0	0	0	0	0	0	0	0	0	0	0	0	0	0	0	0	0	0	0	0	0	ORTHOMCL20605	1	1	0	0	0	TRUE	TRUE	FALSE
Solyc01g098050.1	Solyc01g098050.1.1		1	88527439	88527921	negative regulation of flower development	Any process that stops, prevents, or reduces the frequency, rate or extent of flower development.		Solyc01g098050	MADS-box transcription factor 56 (AHRD V1 *-*- MAD56_ORYSI); contains Interpro domain(s) IPR002100 Transcription factor, MADS-box	0.35	0	0	0	0	0	0	0	0	0	0	0	0	0	0	0	0	0	0	0	0	0	0	0	0	0	0	0	ORTHOMCL20605	1	1	0	0	0	TRUE	TRUE	FALSE
Solyc01g098050.1	Solyc01g098050.1.1		1	88527439	88527921	vernalization response	The process of thermal induction in plants in which flowering is promoted by exposure to low temperatures.		Solyc01g098050	MADS-box transcription factor 56 (AHRD V1 *-*- MAD56_ORYSI); contains Interpro domain(s) IPR002100 Transcription factor, MADS-box	0.35	0	0	0	0	0	0	0	0	0	0	0	0	0	0	0	0	0	0	0	0	0	0	0	0	0	0	0	ORTHOMCL20605	1	1	0	0	0	TRUE	TRUE	FALSE
Solyc01g098060.1	Solyc01g098060.1.1		1	88533826	88534284	DNA binding	Any molecular function by which a gene product interacts selectively and non-covalently with DNA (deoxyribonucleic acid).		Solyc01g098060	MADS-box transcription factor 47 (AHRD V1 **** B4FG10_MAIZE); contains Interpro domain(s) IPR002100 Transcription factor, MADS-box	0	0	0	0	0	0	0	0	0	0	0	0	0	0	0	0	0	0	0	0	0	0	0	0	0	0	0	0	ORTHOMCL11235	1	3	0	0	0	TRUE	TRUE	FALSE
Solyc01g098060.1	Solyc01g098060.1.1		1	88533826	88534284	nucleus	A membrane-bounded organelle of eukaryotic cells in which chromosomes are housed and replicated. In most cells, the nucleus contains all of the cell's chromosomes except the organellar chromosomes, and is the site of RNA synthesis and processing. In some species, or in specialized cell types, RNA metabolism or DNA replication may be absent.		Solyc01g098060	MADS-box transcription factor 47 (AHRD V1 **** B4FG10_MAIZE); contains Interpro domain(s) IPR002100 Transcription factor, MADS-box	0	0	0	0	0	0	0	0	0	0	0	0	0	0	0	0	0	0	0	0	0	0	0	0	0	0	0	0	ORTHOMCL11235	1	3	0	0	0	TRUE	TRUE	FALSE
Solyc01g098060.1	Solyc01g098060.1.1		1	88533826	88534284	sequence-specific DNA binding	Interacting selectively and non-covalently with DNA of a specific nucleotide composition, e.g. GC-rich DNA binding, or with a specific sequence motif or type of DNA e.g. promotor binding or rDNA binding.		Solyc01g098060	MADS-box transcription factor 47 (AHRD V1 **** B4FG10_MAIZE); contains Interpro domain(s) IPR002100 Transcription factor, MADS-box	0	0	0	0	0	0	0	0	0	0	0	0	0	0	0	0	0	0	0	0	0	0	0	0	0	0	0	0	ORTHOMCL11235	1	3	0	0	0	TRUE	TRUE	FALSE
Solyc01g098060.1	Solyc01g098060.1.1		1	88533826	88534284	transcription, DNA-templated	The cellular synthesis of RNA on a template of DNA.		Solyc01g098060	MADS-box transcription factor 47 (AHRD V1 **** B4FG10_MAIZE); contains Interpro domain(s) IPR002100 Transcription factor, MADS-box	0	0	0	0	0	0	0	0	0	0	0	0	0	0	0	0	0	0	0	0	0	0	0	0	0	0	0	0	ORTHOMCL11235	1	3	0	0	0	TRUE	TRUE	FALSE
Solyc01g098060.1	Solyc01g098060.1.1		1	88533826	88534284	protein dimerization activity	The formation of a protein dimer, a macromolecular structure consists of two noncovalently associated identical or nonidentical subunits.		Solyc01g098060	MADS-box transcription factor 47 (AHRD V1 **** B4FG10_MAIZE); contains Interpro domain(s) IPR002100 Transcription factor, MADS-box	0	0	0	0	0	0	0	0	0	0	0	0	0	0	0	0	0	0	0	0	0	0	0	0	0	0	0	0	ORTHOMCL11235	1	3	0	0	0	TRUE	TRUE	FALSE
Solyc01g098060.1	Solyc01g098060.1.1		1	88533826	88534284	GO_0044212	Go 0044212		Solyc01g098060	MADS-box transcription factor 47 (AHRD V1 **** B4FG10_MAIZE); contains Interpro domain(s) IPR002100 Transcription factor, MADS-box	0	0	0	0	0	0	0	0	0	0	0	0	0	0	0	0	0	0	0	0	0	0	0	0	0	0	0	0	ORTHOMCL11235	1	3	0	0	0	TRUE	TRUE	FALSE
Solyc01g098060.1	Solyc01g098060.1.1		1	88533826	88534284	GO_0000982	Go 0000982		Solyc01g098060	MADS-box transcription factor 47 (AHRD V1 **** B4FG10_MAIZE); contains Interpro domain(s) IPR002100 Transcription factor, MADS-box	0	0	0	0	0	0	0	0	0	0	0	0	0	0	0	0	0	0	0	0	0	0	0	0	0	0	0	0	ORTHOMCL11235	1	3	0	0	0	TRUE	TRUE	FALSE
Solyc01g098060.1	Solyc01g098060.1.1		1	88533826	88534284	multicellular organism development	The biological process whose specific outcome is the progression of a multicellular organism over time from an initial condition (e.g. a zygote or a young adult) to a later condition (e.g. a multicellular animal or an aged adult).		Solyc01g098060	MADS-box transcription factor 47 (AHRD V1 **** B4FG10_MAIZE); contains Interpro domain(s) IPR002100 Transcription factor, MADS-box	0	0	0	0	0	0	0	0	0	0	0	0	0	0	0	0	0	0	0	0	0	0	0	0	0	0	0	0	ORTHOMCL11235	1	3	0	0	0	TRUE	TRUE	FALSE
Solyc01g098060.1	Solyc01g098060.1.1		1	88533826	88534284	transcription factor binding	Interacting selectively and non-covalently with a transcription factor, a protein required to initiate or regulate transcription.		Solyc01g098060	MADS-box transcription factor 47 (AHRD V1 **** B4FG10_MAIZE); contains Interpro domain(s) IPR002100 Transcription factor, MADS-box	0	0	0	0	0	0	0	0	0	0	0	0	0	0	0	0	0	0	0	0	0	0	0	0	0	0	0	0	ORTHOMCL11235	1	3	0	0	0	TRUE	TRUE	FALSE
Solyc01g098060.1	Solyc01g098060.1.1		1	88533826	88534284	negative regulation of flower development	Any process that stops, prevents, or reduces the frequency, rate or extent of flower development.		Solyc01g098060	MADS-box transcription factor 47 (AHRD V1 **** B4FG10_MAIZE); contains Interpro domain(s) IPR002100 Transcription factor, MADS-box	0	0	0	0	0	0	0	0	0	0	0	0	0	0	0	0	0	0	0	0	0	0	0	0	0	0	0	0	ORTHOMCL11235	1	3	0	0	0	TRUE	TRUE	FALSE
Solyc01g098060.1	Solyc01g098060.1.1		1	88533826	88534284	vernalization response	The process of thermal induction in plants in which flowering is promoted by exposure to low temperatures.		Solyc01g098060	MADS-box transcription factor 47 (AHRD V1 **** B4FG10_MAIZE); contains Interpro domain(s) IPR002100 Transcription factor, MADS-box	0	0	0	0	0	0	0	0	0	0	0	0	0	0	0	0	0	0	0	0	0	0	0	0	0	0	0	0	ORTHOMCL11235	1	3	0	0	0	TRUE	TRUE	FALSE
Solyc01g098065.1	Solyc01g098065.1.1		1	88537912	88538248	DNA binding	Any molecular function by which a gene product interacts selectively and non-covalently with DNA (deoxyribonucleic acid).																																						FALSE	FALSE	FALSE
Solyc01g098065.1	Solyc01g098065.1.1		1	88537912	88538248	protein dimerization activity	The formation of a protein dimer, a macromolecular structure consists of two noncovalently associated identical or nonidentical subunits.																																						FALSE	FALSE	FALSE
Solyc01g098070.1	Solyc01g098070.1.1		1	88542674	88543141	DNA binding	Any molecular function by which a gene product interacts selectively and non-covalently with DNA (deoxyribonucleic acid).		Solyc01g098070	MADS-box family protein (AHRD V1 *-*- D7LH07_ARALY); contains Interpro domain(s) IPR002100 Transcription factor, MADS-box	0	0	0	0	0	0	0	0	0	0	0.31	0.27	0	0	0	0	0	0	0.81	2.19	0	0.29	0	0	0.63	0	0	0	ORTHOMCL13902	1	2	0	0	0	TRUE	TRUE	FALSE
Solyc01g098070.1	Solyc01g098070.1.1		1	88542674	88543141	nucleus	A membrane-bounded organelle of eukaryotic cells in which chromosomes are housed and replicated. In most cells, the nucleus contains all of the cell's chromosomes except the organellar chromosomes, and is the site of RNA synthesis and processing. In some species, or in specialized cell types, RNA metabolism or DNA replication may be absent.		Solyc01g098070	MADS-box family protein (AHRD V1 *-*- D7LH07_ARALY); contains Interpro domain(s) IPR002100 Transcription factor, MADS-box	0	0	0	0	0	0	0	0	0	0	0.31	0.27	0	0	0	0	0	0	0.81	2.19	0	0.29	0	0	0.63	0	0	0	ORTHOMCL13902	1	2	0	0	0	TRUE	TRUE	FALSE
Solyc01g098070.1	Solyc01g098070.1.1		1	88542674	88543141	sequence-specific DNA binding	Interacting selectively and non-covalently with DNA of a specific nucleotide composition, e.g. GC-rich DNA binding, or with a specific sequence motif or type of DNA e.g. promotor binding or rDNA binding.		Solyc01g098070	MADS-box family protein (AHRD V1 *-*- D7LH07_ARALY); contains Interpro domain(s) IPR002100 Transcription factor, MADS-box	0	0	0	0	0	0	0	0	0	0	0.31	0.27	0	0	0	0	0	0	0.81	2.19	0	0.29	0	0	0.63	0	0	0	ORTHOMCL13902	1	2	0	0	0	TRUE	TRUE	FALSE
Solyc01g098070.1	Solyc01g098070.1.1		1	88542674	88543141	transcription, DNA-templated	The cellular synthesis of RNA on a template of DNA.		Solyc01g098070	MADS-box family protein (AHRD V1 *-*- D7LH07_ARALY); contains Interpro domain(s) IPR002100 Transcription factor, MADS-box	0	0	0	0	0	0	0	0	0	0	0.31	0.27	0	0	0	0	0	0	0.81	2.19	0	0.29	0	0	0.63	0	0	0	ORTHOMCL13902	1	2	0	0	0	TRUE	TRUE	FALSE
Solyc01g098070.1	Solyc01g098070.1.1		1	88542674	88543141	protein dimerization activity	The formation of a protein dimer, a macromolecular structure consists of two noncovalently associated identical or nonidentical subunits.		Solyc01g098070	MADS-box family protein (AHRD V1 *-*- D7LH07_ARALY); contains Interpro domain(s) IPR002100 Transcription factor, MADS-box	0	0	0	0	0	0	0	0	0	0	0.31	0.27	0	0	0	0	0	0	0.81	2.19	0	0.29	0	0	0.63	0	0	0	ORTHOMCL13902	1	2	0	0	0	TRUE	TRUE	FALSE
Solyc01g098070.1	Solyc01g098070.1.1		1	88542674	88543141	GO_0044212	Go 0044212		Solyc01g098070	MADS-box family protein (AHRD V1 *-*- D7LH07_ARALY); contains Interpro domain(s) IPR002100 Transcription factor, MADS-box	0	0	0	0	0	0	0	0	0	0	0.31	0.27	0	0	0	0	0	0	0.81	2.19	0	0.29	0	0	0.63	0	0	0	ORTHOMCL13902	1	2	0	0	0	TRUE	TRUE	FALSE
Solyc01g098070.1	Solyc01g098070.1.1		1	88542674	88543141	GO_0000982	Go 0000982		Solyc01g098070	MADS-box family protein (AHRD V1 *-*- D7LH07_ARALY); contains Interpro domain(s) IPR002100 Transcription factor, MADS-box	0	0	0	0	0	0	0	0	0	0	0.31	0.27	0	0	0	0	0	0	0.81	2.19	0	0.29	0	0	0.63	0	0	0	ORTHOMCL13902	1	2	0	0	0	TRUE	TRUE	FALSE
Solyc01g098070.1	Solyc01g098070.1.1		1	88542674	88543141	multicellular organism development	The biological process whose specific outcome is the progression of a multicellular organism over time from an initial condition (e.g. a zygote or a young adult) to a later condition (e.g. a multicellular animal or an aged adult).		Solyc01g098070	MADS-box family protein (AHRD V1 *-*- D7LH07_ARALY); contains Interpro domain(s) IPR002100 Transcription factor, MADS-box	0	0	0	0	0	0	0	0	0	0	0.31	0.27	0	0	0	0	0	0	0.81	2.19	0	0.29	0	0	0.63	0	0	0	ORTHOMCL13902	1	2	0	0	0	TRUE	TRUE	FALSE
Solyc01g098070.1	Solyc01g098070.1.1		1	88542674	88543141	transcription factor binding	Interacting selectively and non-covalently with a transcription factor, a protein required to initiate or regulate transcription.		Solyc01g098070	MADS-box family protein (AHRD V1 *-*- D7LH07_ARALY); contains Interpro domain(s) IPR002100 Transcription factor, MADS-box	0	0	0	0	0	0	0	0	0	0	0.31	0.27	0	0	0	0	0	0	0.81	2.19	0	0.29	0	0	0.63	0	0	0	ORTHOMCL13902	1	2	0	0	0	TRUE	TRUE	FALSE
Solyc01g098070.1	Solyc01g098070.1.1		1	88542674	88543141	negative regulation of flower development	Any process that stops, prevents, or reduces the frequency, rate or extent of flower development.		Solyc01g098070	MADS-box family protein (AHRD V1 *-*- D7LH07_ARALY); contains Interpro domain(s) IPR002100 Transcription factor, MADS-box	0	0	0	0	0	0	0	0	0	0	0.31	0.27	0	0	0	0	0	0	0.81	2.19	0	0.29	0	0	0.63	0	0	0	ORTHOMCL13902	1	2	0	0	0	TRUE	TRUE	FALSE
Solyc01g098070.1	Solyc01g098070.1.1		1	88542674	88543141	vernalization response	The process of thermal induction in plants in which flowering is promoted by exposure to low temperatures.		Solyc01g098070	MADS-box family protein (AHRD V1 *-*- D7LH07_ARALY); contains Interpro domain(s) IPR002100 Transcription factor, MADS-box	0	0	0	0	0	0	0	0	0	0	0.31	0.27	0	0	0	0	0	0	0.81	2.19	0	0.29	0	0	0.63	0	0	0	ORTHOMCL13902	1	2	0	0	0	TRUE	TRUE	FALSE
Solyc01g098080.3	Solyc01g098080.3.1		1	88551799	88556480	microtubule	Any of the long, generally straight, hollow tubes of internal diameter 12-15 nm and external diameter 24 nm found in a wide variety of eukaryotic cells; each consists (usually) of 13 protofilaments of polymeric tubulin, staggered in such a manner that the tubulin monomers are arranged in a helical pattern on the microtubular surface, and with the alpha/beta axes of the tubulin subunits parallel t…		Solyc01g098080	BY-inesin-like protein 5 (AHRD V1 ***- Q9AVP5_TOBAC); contains Interpro domain(s) IPR001752 Kinesin, motor region	6.46	6.33	6.74	6.93	3.64	5.15	5.78	5.73	4.34	5.17	6.83	4.45	4.09	3.66	4.58	4.18	2.25	1.67	0.73	0.83	5.9	6.63	3.29	5	2.57	2.35	5.3	2.84	ORTHOMCL12029	1	1	1	1	0	TRUE	TRUE	FALSE
Solyc01g098080.3	Solyc01g098080.3.1		1	88551799	88556480	ATP binding	Interacting selectively and non-covalently with ATP, adenosine 5'-triphosphate, a universally important coenzyme and enzyme regulator.		Solyc01g098080	BY-inesin-like protein 5 (AHRD V1 ***- Q9AVP5_TOBAC); contains Interpro domain(s) IPR001752 Kinesin, motor region	6.46	6.33	6.74	6.93	3.64	5.15	5.78	5.73	4.34	5.17	6.83	4.45	4.09	3.66	4.58	4.18	2.25	1.67	0.73	0.83	5.9	6.63	3.29	5	2.57	2.35	5.3	2.84	ORTHOMCL12029	1	1	1	1	0	TRUE	TRUE	FALSE
Solyc01g098080.3	Solyc01g098080.3.1		1	88551799	88556480	ATPase activity	Catalysis of the reaction: ATP + H2O = ADP + phosphate + 2 H+. May or may not be coupled to another reaction.		Solyc01g098080	BY-inesin-like protein 5 (AHRD V1 ***- Q9AVP5_TOBAC); contains Interpro domain(s) IPR001752 Kinesin, motor region	6.46	6.33	6.74	6.93	3.64	5.15	5.78	5.73	4.34	5.17	6.83	4.45	4.09	3.66	4.58	4.18	2.25	1.67	0.73	0.83	5.9	6.63	3.29	5	2.57	2.35	5.3	2.84	ORTHOMCL12029	1	1	1	1	0	TRUE	TRUE	FALSE
Solyc01g098080.3	Solyc01g098080.3.1		1	88551799	88556480	microtubule motor activity	Catalysis of movement along a microtubule, coupled to the hydrolysis of a nucleoside triphosphate (usually ATP).		Solyc01g098080	BY-inesin-like protein 5 (AHRD V1 ***- Q9AVP5_TOBAC); contains Interpro domain(s) IPR001752 Kinesin, motor region	6.46	6.33	6.74	6.93	3.64	5.15	5.78	5.73	4.34	5.17	6.83	4.45	4.09	3.66	4.58	4.18	2.25	1.67	0.73	0.83	5.9	6.63	3.29	5	2.57	2.35	5.3	2.84	ORTHOMCL12029	1	1	1	1	0	TRUE	TRUE	FALSE
Solyc01g098080.3	Solyc01g098080.3.1		1	88551799	88556480	kinesin complex	Any complex that includes a dimer of molecules from the kinesin superfamily, a group of related proteins that contain an extended region of predicted alpha-helical coiled coil in the main chain that likely produces dimerization. The native complexes of several kinesin family members have also been shown to contain additional peptides, often designated light chains as all of the noncatalytic subun…		Solyc01g098080	BY-inesin-like protein 5 (AHRD V1 ***- Q9AVP5_TOBAC); contains Interpro domain(s) IPR001752 Kinesin, motor region	6.46	6.33	6.74	6.93	3.64	5.15	5.78	5.73	4.34	5.17	6.83	4.45	4.09	3.66	4.58	4.18	2.25	1.67	0.73	0.83	5.9	6.63	3.29	5	2.57	2.35	5.3	2.84	ORTHOMCL12029	1	1	1	1	0	TRUE	TRUE	FALSE
Solyc01g098080.3	Solyc01g098080.3.1		1	88551799	88556480	microtubule-based movement	A microtubule-based process that results in the movement of organelles, other microtubules, or other cellular components. Examples include motor-driven movement along microtubules and movement driven by polymerization or depolymerization of microtubules.		Solyc01g098080	BY-inesin-like protein 5 (AHRD V1 ***- Q9AVP5_TOBAC); contains Interpro domain(s) IPR001752 Kinesin, motor region	6.46	6.33	6.74	6.93	3.64	5.15	5.78	5.73	4.34	5.17	6.83	4.45	4.09	3.66	4.58	4.18	2.25	1.67	0.73	0.83	5.9	6.63	3.29	5	2.57	2.35	5.3	2.84	ORTHOMCL12029	1	1	1	1	0	TRUE	TRUE	FALSE
Solyc01g098080.3	Solyc01g098080.3.1		1	88551799	88556480	microtubule binding	Interacting selectively and non-covalently with microtubules, filaments composed of tubulin monomers.		Solyc01g098080	BY-inesin-like protein 5 (AHRD V1 ***- Q9AVP5_TOBAC); contains Interpro domain(s) IPR001752 Kinesin, motor region	6.46	6.33	6.74	6.93	3.64	5.15	5.78	5.73	4.34	5.17	6.83	4.45	4.09	3.66	4.58	4.18	2.25	1.67	0.73	0.83	5.9	6.63	3.29	5	2.57	2.35	5.3	2.84	ORTHOMCL12029	1	1	1	1	0	TRUE	TRUE	FALSE
Solyc01g098090.3	Solyc01g098090.3.1		1	88561649	88576267	protein binding	Interacting selectively and non-covalently with any protein or protein complex (a complex of two or more proteins that may include other nonprotein molecules).		Solyc01g098090	WD repeat-containing protein (AHRD V1 ***- B6JWM7_SCHJY); contains Interpro domain(s) IPR020472 G-protein beta WD-40 repeat, region	18.03	17.73	32.24	30.24	16.11	15.78	29.5	27.97	16.29	16.43	24.47	21.13	32.39	28.78	31.18	30.74	35.31	36.34	32.5	30.66	47.12	45.71	44.09	39.47	43.41	44.52	13.82	13.74	ORTHOMCL5152	2	1	1	1	1	TRUE	TRUE	FALSE
Solyc01g098100.2	Solyc01g098100.2.1		1	88576838	88577627	nucleus	A membrane-bounded organelle of eukaryotic cells in which chromosomes are housed and replicated. In most cells, the nucleus contains all of the cell's chromosomes except the organellar chromosomes, and is the site of RNA synthesis and processing. In some species, or in specialized cell types, RNA metabolism or DNA replication may be absent.		Solyc01g098100	60S ribosome subunit biogenesis protein NIP7 (AHRD V1 ***- B4FKM9_MAIZE); contains Interpro domain(s) IPR016686 Ribosome biogenesis factor, NIP7	33.06	29.18	32.66	35.81	14.33	15.34	20.88	21.89	31.74	29.9	20.12	16.57	7.31	7.48	11.48	14.01	8.79	10.32	14.99	17.57	12.76	14.49	23.87	26.02	34.96	31.67	27.43	39.62	ORTHOMCL4751	1	1	1	2	1	TRUE	TRUE	FALSE
Solyc01g098100.2	Solyc01g098100.2.1		1	88576838	88577627	RNA binding	Interacting selectively and non-covalently with an RNA molecule or a portion thereof.		Solyc01g098100	60S ribosome subunit biogenesis protein NIP7 (AHRD V1 ***- B4FKM9_MAIZE); contains Interpro domain(s) IPR016686 Ribosome biogenesis factor, NIP7	33.06	29.18	32.66	35.81	14.33	15.34	20.88	21.89	31.74	29.9	20.12	16.57	7.31	7.48	11.48	14.01	8.79	10.32	14.99	17.57	12.76	14.49	23.87	26.02	34.96	31.67	27.43	39.62	ORTHOMCL4751	1	1	1	2	1	TRUE	TRUE	FALSE
Solyc01g098100.2	Solyc01g098100.2.1		1	88576838	88577627	ribosome assembly	The aggregation, arrangement and bonding together of the mature ribosome and of its subunits.		Solyc01g098100	60S ribosome subunit biogenesis protein NIP7 (AHRD V1 ***- B4FKM9_MAIZE); contains Interpro domain(s) IPR016686 Ribosome biogenesis factor, NIP7	33.06	29.18	32.66	35.81	14.33	15.34	20.88	21.89	31.74	29.9	20.12	16.57	7.31	7.48	11.48	14.01	8.79	10.32	14.99	17.57	12.76	14.49	23.87	26.02	34.96	31.67	27.43	39.62	ORTHOMCL4751	1	1	1	2	1	TRUE	TRUE	FALSE
Solyc01g098110.3	Solyc01g098110.3.1		1	88579600	88597876	transferase activity, transferring acyl groups other than amino-acyl groups	Catalysis of the transfer of an acyl group, other than amino-acyl, from one compound (donor) to another (acceptor).		Solyc01g098110	Hydrolase alpha/beta fold family protein (AHRD V1 **-- D7L9I6_ARALY); contains Interpro domain(s) IPR007130 Diacylglycerol acyltransferase	124.71	122.81	180.86	178.25	8.98	9.32	13.39	15.66	8.17	7.81	12.78	11.63	11.42	8.23	13.77	15.47	27.5	28.36	424.42	420.32	30.45	40.41	475.82	410.55	1518.35	1624.32	11	11.92	ORTHOMCL647	2	2	5	3	3	TRUE	TRUE	FALSE
Solyc01g098130.2	Solyc01g098130.2.1		1	88597304	88597953				Solyc01g098130	Unknown Protein (AHRD V1)	0	0	0	0.16	0.15	0	0	0.16	0	0	0	0	0	0	0	0	0	0	0	0.24	0	0	0	0	0	0	0	0.57							TRUE	TRUE	FALSE
Solyc01g098140.3	Solyc01g098140.3.1		1	88599037	88602150	hydrolase activity	Catalysis of the hydrolysis of various bonds, e.g. C-O, C-N, C-C, phosphoric anhydride bonds, etc. Hydrolase is the systematic name for any enzyme of EC class 3.		Solyc01g098140	Neutral cholesterol ester hydrolase 1 (AHRD V1 *--- NCEH1_BOVIN); contains Interpro domain(s) IPR013094 Alpha/beta hydrolase fold-3	1.66	1.86	5.63	6.56	1.24	0.87	2.41	2.77	0.16	0.05	0.26	0.33	0.04	0.09	0.29	0.38	0.08	0.3	0.03	0.1	0.18	0.18	0.4	0.42	0.26	0.15	0.9	1.81	ORTHOMCL20603	1	1	0	0	0	TRUE	TRUE	FALSE
Solyc01g098150.3	Solyc01g098150.3.1	Glycosyltransferase (Fragment) [Source:Projected from Arabidopsis thaliana (AT5G03800) UniProtKB/TrEMBL;Acc:W8PUG9]	1	88602354	88605324	RNA modification	The covalent alteration of one or more nucleotides within an RNA molecule to produce an RNA molecule with a sequence that differs from that coded genetically.		Solyc01g098150	Pentatricopeptide repeat-containing protein (AHRD V1 ***- D7MHD4_ARALY); contains Interpro domain(s) IPR002885 Pentatricopeptide repeat	1.85	1.69	2.82	2.71	7.05	5.68	0.93	0.78	3.19	3.09	3.23	2.58	2.19	2.02	2	2.02	2.78	3.13	5.7	5.87	5.18	5.07	4.09	4.68	4.85	3.71	29.81	35.06	ORTHOMCL7465	1	1	1	1	1	TRUE	TRUE	FALSE
Solyc01g098150.3	Solyc01g098150.3.1	Glycosyltransferase (Fragment) [Source:Projected from Arabidopsis thaliana (AT5G03800) UniProtKB/TrEMBL;Acc:W8PUG9]	1	88602354	88605324	zinc ion binding	Interacting selectively and non-covalently with zinc (Zn) ions.		Solyc01g098150	Pentatricopeptide repeat-containing protein (AHRD V1 ***- D7MHD4_ARALY); contains Interpro domain(s) IPR002885 Pentatricopeptide repeat	1.85	1.69	2.82	2.71	7.05	5.68	0.93	0.78	3.19	3.09	3.23	2.58	2.19	2.02	2	2.02	2.78	3.13	5.7	5.87	5.18	5.07	4.09	4.68	4.85	3.71	29.81	35.06	ORTHOMCL7465	1	1	1	1	1	TRUE	TRUE	FALSE
Solyc01g098150.3	Solyc01g098150.3.1	Glycosyltransferase (Fragment) [Source:Projected from Arabidopsis thaliana (AT5G03800) UniProtKB/TrEMBL;Acc:W8PUG9]	1	88602354	88605324	embryo development ending in seed dormancy	The process whose specific outcome is the progression of the embryo over time, from zygote formation to the end of seed dormancy. An example of this process is found in Arabidopsis thaliana.		Solyc01g098150	Pentatricopeptide repeat-containing protein (AHRD V1 ***- D7MHD4_ARALY); contains Interpro domain(s) IPR002885 Pentatricopeptide repeat	1.85	1.69	2.82	2.71	7.05	5.68	0.93	0.78	3.19	3.09	3.23	2.58	2.19	2.02	2	2.02	2.78	3.13	5.7	5.87	5.18	5.07	4.09	4.68	4.85	3.71	29.81	35.06	ORTHOMCL7465	1	1	1	1	1	TRUE	TRUE	FALSE
Solyc01g098150.3	Solyc01g098150.3.1	Glycosyltransferase (Fragment) [Source:Projected from Arabidopsis thaliana (AT5G03800) UniProtKB/TrEMBL;Acc:W8PUG9]	1	88602354	88605324	protein binding	Interacting selectively and non-covalently with any protein or protein complex (a complex of two or more proteins that may include other nonprotein molecules).		Solyc01g098150	Pentatricopeptide repeat-containing protein (AHRD V1 ***- D7MHD4_ARALY); contains Interpro domain(s) IPR002885 Pentatricopeptide repeat	1.85	1.69	2.82	2.71	7.05	5.68	0.93	0.78	3.19	3.09	3.23	2.58	2.19	2.02	2	2.02	2.78	3.13	5.7	5.87	5.18	5.07	4.09	4.68	4.85	3.71	29.81	35.06	ORTHOMCL7465	1	1	1	1	1	TRUE	TRUE	FALSE
Solyc01g098160.3	Solyc01g098160.3.1		1	88605729	88616034	nucleus	A membrane-bounded organelle of eukaryotic cells in which chromosomes are housed and replicated. In most cells, the nucleus contains all of the cell's chromosomes except the organellar chromosomes, and is the site of RNA synthesis and processing. In some species, or in specialized cell types, RNA metabolism or DNA replication may be absent.		Solyc01g098160	Cell division protein kinase 12 (AHRD V1 ***- CDK12_HUMAN); contains Interpro domain(s) IPR002290 Serine/threonine protein kinase	26.07	25.63	40.78	39.8	33.35	31.27	59.45	54.27	29.44	26.14	26.08	25.94	23.89	24.13	28.43	27.54	28.04	26.63	27.33	26.04	27.97	25.68	27.87	28.86	28.93	27.33	25.74	24.84	ORTHOMCL148	9	8	8	8	3	TRUE	TRUE	FALSE
Solyc01g098160.3	Solyc01g098160.3.1		1	88605729	88616034	protein kinase activity	Catalysis of the phosphorylation of an amino acid residue in a protein, usually according to the reaction: a protein + ATP = a phosphoprotein + ADP.		Solyc01g098160	Cell division protein kinase 12 (AHRD V1 ***- CDK12_HUMAN); contains Interpro domain(s) IPR002290 Serine/threonine protein kinase	26.07	25.63	40.78	39.8	33.35	31.27	59.45	54.27	29.44	26.14	26.08	25.94	23.89	24.13	28.43	27.54	28.04	26.63	27.33	26.04	27.97	25.68	27.87	28.86	28.93	27.33	25.74	24.84	ORTHOMCL148	9	8	8	8	3	TRUE	TRUE	FALSE
Solyc01g098160.3	Solyc01g098160.3.1		1	88605729	88616034	ATP binding	Interacting selectively and non-covalently with ATP, adenosine 5'-triphosphate, a universally important coenzyme and enzyme regulator.		Solyc01g098160	Cell division protein kinase 12 (AHRD V1 ***- CDK12_HUMAN); contains Interpro domain(s) IPR002290 Serine/threonine protein kinase	26.07	25.63	40.78	39.8	33.35	31.27	59.45	54.27	29.44	26.14	26.08	25.94	23.89	24.13	28.43	27.54	28.04	26.63	27.33	26.04	27.97	25.68	27.87	28.86	28.93	27.33	25.74	24.84	ORTHOMCL148	9	8	8	8	3	TRUE	TRUE	FALSE
Solyc01g098160.3	Solyc01g098160.3.1		1	88605729	88616034	protein phosphorylation	The process of introducing a phosphate group on to a protein.		Solyc01g098160	Cell division protein kinase 12 (AHRD V1 ***- CDK12_HUMAN); contains Interpro domain(s) IPR002290 Serine/threonine protein kinase	26.07	25.63	40.78	39.8	33.35	31.27	59.45	54.27	29.44	26.14	26.08	25.94	23.89	24.13	28.43	27.54	28.04	26.63	27.33	26.04	27.97	25.68	27.87	28.86	28.93	27.33	25.74	24.84	ORTHOMCL148	9	8	8	8	3	TRUE	TRUE	FALSE
Solyc01g098160.3	Solyc01g098160.3.1		1	88605729	88616034	cyclin-dependent protein serine/threonine kinase activity	Catalysis of the reactions: ATP + protein serine = ADP + protein serine phosphate, and ATP + protein threonine = ADP + protein threonine phosphate. This reaction requires the binding of a regulatory cyclin subunit and full activity requires stimulatory phosphorylation by a CDK-activating kinase (CAK).		Solyc01g098160	Cell division protein kinase 12 (AHRD V1 ***- CDK12_HUMAN); contains Interpro domain(s) IPR002290 Serine/threonine protein kinase	26.07	25.63	40.78	39.8	33.35	31.27	59.45	54.27	29.44	26.14	26.08	25.94	23.89	24.13	28.43	27.54	28.04	26.63	27.33	26.04	27.97	25.68	27.87	28.86	28.93	27.33	25.74	24.84	ORTHOMCL148	9	8	8	8	3	TRUE	TRUE	FALSE
Solyc01g098170.3	Solyc01g098170.3.1	ARM repeat superfamily protein [Source:Projected from Arabidopsis thaliana (AT3G05040) UniProtKB/TrEMBL;Acc:A0A1I9LRW7]	1	88619826	88632083	nucleus	A membrane-bounded organelle of eukaryotic cells in which chromosomes are housed and replicated. In most cells, the nucleus contains all of the cell's chromosomes except the organellar chromosomes, and is the site of RNA synthesis and processing. In some species, or in specialized cell types, RNA metabolism or DNA replication may be absent.		Solyc01g098170	Exportin 5 (Fragment) (AHRD V1 *--- Q5JTE8_HUMAN); contains Interpro domain(s) IPR013598 Exportin-1/Importin-beta-like	3.6	3.96	4.13	3.97	3.15	3.19	8.43	8.31	4.6	4.81	8.63	7.13	10.49	9.88	10.82	11.65	6.5	6.64	9.92	10.25	12.8	15.82	10.32	10.07	8.75	8.31	3.85	4.96	ORTHOMCL8999	1	1	1	1	1	TRUE	TRUE	FALSE
Solyc01g098170.3	Solyc01g098170.3.1	ARM repeat superfamily protein [Source:Projected from Arabidopsis thaliana (AT3G05040) UniProtKB/TrEMBL;Acc:A0A1I9LRW7]	1	88619826	88632083	cytoplasm	All of the contents of a cell excluding the plasma membrane and nucleus, but including other subcellular structures.		Solyc01g098170	Exportin 5 (Fragment) (AHRD V1 *--- Q5JTE8_HUMAN); contains Interpro domain(s) IPR013598 Exportin-1/Importin-beta-like	3.6	3.96	4.13	3.97	3.15	3.19	8.43	8.31	4.6	4.81	8.63	7.13	10.49	9.88	10.82	11.65	6.5	6.64	9.92	10.25	12.8	15.82	10.32	10.07	8.75	8.31	3.85	4.96	ORTHOMCL8999	1	1	1	1	1	TRUE	TRUE	FALSE
Solyc01g098170.3	Solyc01g098170.3.1	ARM repeat superfamily protein [Source:Projected from Arabidopsis thaliana (AT3G05040) UniProtKB/TrEMBL;Acc:A0A1I9LRW7]	1	88619826	88632083	nuclear export signal receptor activity	Combining with a nuclear export signal (NES) on a cargo to be transported, to mediate transport of a the cargo through the nuclear pore, from the nuclear lumen to the cytoplasm. The cargo can be either a RNA or a protein.		Solyc01g098170	Exportin 5 (Fragment) (AHRD V1 *--- Q5JTE8_HUMAN); contains Interpro domain(s) IPR013598 Exportin-1/Importin-beta-like	3.6	3.96	4.13	3.97	3.15	3.19	8.43	8.31	4.6	4.81	8.63	7.13	10.49	9.88	10.82	11.65	6.5	6.64	9.92	10.25	12.8	15.82	10.32	10.07	8.75	8.31	3.85	4.96	ORTHOMCL8999	1	1	1	1	1	TRUE	TRUE	FALSE
Solyc01g098170.3	Solyc01g098170.3.1	ARM repeat superfamily protein [Source:Projected from Arabidopsis thaliana (AT3G05040) UniProtKB/TrEMBL;Acc:A0A1I9LRW7]	1	88619826	88632083	RNA nuclear export complex	A complex which usually consists of three components, e.g. in Xenopus and yeast, the export receptor CRM1 (also known as exportin 1), the Ran protein and any RNA with a nuclear export sequence (NES). The complex acts to export RNA molecules with a NES from the nucleus through a nuclear pore.		Solyc01g098170	Exportin 5 (Fragment) (AHRD V1 *--- Q5JTE8_HUMAN); contains Interpro domain(s) IPR013598 Exportin-1/Importin-beta-like	3.6	3.96	4.13	3.97	3.15	3.19	8.43	8.31	4.6	4.81	8.63	7.13	10.49	9.88	10.82	11.65	6.5	6.64	9.92	10.25	12.8	15.82	10.32	10.07	8.75	8.31	3.85	4.96	ORTHOMCL8999	1	1	1	1	1	TRUE	TRUE	FALSE
Solyc01g098170.3	Solyc01g098170.3.1	ARM repeat superfamily protein [Source:Projected from Arabidopsis thaliana (AT3G05040) UniProtKB/TrEMBL;Acc:A0A1I9LRW7]	1	88619826	88632083	regulation of protein export from nucleus	Any process that modulates the frequency, rate or extent of the directed movement of proteins from the nucleus to the cytoplasm.		Solyc01g098170	Exportin 5 (Fragment) (AHRD V1 *--- Q5JTE8_HUMAN); contains Interpro domain(s) IPR013598 Exportin-1/Importin-beta-like	3.6	3.96	4.13	3.97	3.15	3.19	8.43	8.31	4.6	4.81	8.63	7.13	10.49	9.88	10.82	11.65	6.5	6.64	9.92	10.25	12.8	15.82	10.32	10.07	8.75	8.31	3.85	4.96	ORTHOMCL8999	1	1	1	1	1	TRUE	TRUE	FALSE
Solyc01g098170.3	Solyc01g098170.3.1	ARM repeat superfamily protein [Source:Projected from Arabidopsis thaliana (AT3G05040) UniProtKB/TrEMBL;Acc:A0A1I9LRW7]	1	88619826	88632083	nuclear export	The directed movement of substances out of the nucleus.		Solyc01g098170	Exportin 5 (Fragment) (AHRD V1 *--- Q5JTE8_HUMAN); contains Interpro domain(s) IPR013598 Exportin-1/Importin-beta-like	3.6	3.96	4.13	3.97	3.15	3.19	8.43	8.31	4.6	4.81	8.63	7.13	10.49	9.88	10.82	11.65	6.5	6.64	9.92	10.25	12.8	15.82	10.32	10.07	8.75	8.31	3.85	4.96	ORTHOMCL8999	1	1	1	1	1	TRUE	TRUE	FALSE
Solyc01g098180.3	Solyc01g098180.3.1		1	88632666	88647213	biosynthetic process	The chemical reactions and pathways resulting in the formation of substances; typically the energy-requiring part of metabolism in which simpler substances are transformed into more complex ones.		Solyc01g098180	Translation initiation factor eIF-2B subunit epsilon (AHRD V1 **** B6K2K2_SCHJY); contains Interpro domain(s) IPR003307 eIF4-gamma/eIF5/eIF2-epsilon	11.34	9.68	13.11	13.83	9.54	9.46	21.23	18.19	16.46	15.3	22.85	17.51	28.16	28.37	23.19	22.29	21.67	19.02	23.44	23.51	25.4	28.29	27.05	27.6	30.5	30.36	11.74	12.89	ORTHOMCL3552	1	1	3	1	1	FALSE	FALSE	FALSE
Solyc01g098180.3	Solyc01g098180.3.1		1	88632666	88647213	translation initiation factor activity	Functions in the initiation of ribosome-mediated translation of mRNA into a polypeptide.		Solyc01g098180	Translation initiation factor eIF-2B subunit epsilon (AHRD V1 **** B6K2K2_SCHJY); contains Interpro domain(s) IPR003307 eIF4-gamma/eIF5/eIF2-epsilon	11.34	9.68	13.11	13.83	9.54	9.46	21.23	18.19	16.46	15.3	22.85	17.51	28.16	28.37	23.19	22.29	21.67	19.02	23.44	23.51	25.4	28.29	27.05	27.6	30.5	30.36	11.74	12.89	ORTHOMCL3552	1	1	3	1	1	FALSE	FALSE	FALSE
Solyc01g098180.3	Solyc01g098180.3.1		1	88632666	88647213	translation initiation factor binding	Interacting selectively and non-covalently with a translation initiation factor, any polypeptide factor involved in the initiation of ribosome-mediated translation.		Solyc01g098180	Translation initiation factor eIF-2B subunit epsilon (AHRD V1 **** B6K2K2_SCHJY); contains Interpro domain(s) IPR003307 eIF4-gamma/eIF5/eIF2-epsilon	11.34	9.68	13.11	13.83	9.54	9.46	21.23	18.19	16.46	15.3	22.85	17.51	28.16	28.37	23.19	22.29	21.67	19.02	23.44	23.51	25.4	28.29	27.05	27.6	30.5	30.36	11.74	12.89	ORTHOMCL3552	1	1	3	1	1	FALSE	FALSE	FALSE
Solyc01g098180.3	Solyc01g098180.3.1		1	88632666	88647213	guanyl-nucleotide exchange factor activity	Stimulates the exchange of guanyl nucleotides associated with a GTPase. Under normal cellular physiological conditions, the concentration of GTP is higher than that of GDP, favoring the replacement of GDP by GTP in association with the GTPase.		Solyc01g098180	Translation initiation factor eIF-2B subunit epsilon (AHRD V1 **** B6K2K2_SCHJY); contains Interpro domain(s) IPR003307 eIF4-gamma/eIF5/eIF2-epsilon	11.34	9.68	13.11	13.83	9.54	9.46	21.23	18.19	16.46	15.3	22.85	17.51	28.16	28.37	23.19	22.29	21.67	19.02	23.44	23.51	25.4	28.29	27.05	27.6	30.5	30.36	11.74	12.89	ORTHOMCL3552	1	1	3	1	1	FALSE	FALSE	FALSE
Solyc01g098180.3	Solyc01g098180.3.1		1	88632666	88647213	eukaryotic translation initiation factor 2B complex	A multisubunit guanine nucleotide exchange factor which catalyzes the exchange of GDP bound to initiation factor eIF2 for GTP, generating active eIF2-GTP. In humans, it is composed of five subunits, alpha, beta, delta, gamma and epsilon.		Solyc01g098180	Translation initiation factor eIF-2B subunit epsilon (AHRD V1 **** B6K2K2_SCHJY); contains Interpro domain(s) IPR003307 eIF4-gamma/eIF5/eIF2-epsilon	11.34	9.68	13.11	13.83	9.54	9.46	21.23	18.19	16.46	15.3	22.85	17.51	28.16	28.37	23.19	22.29	21.67	19.02	23.44	23.51	25.4	28.29	27.05	27.6	30.5	30.36	11.74	12.89	ORTHOMCL3552	1	1	3	1	1	FALSE	FALSE	FALSE
Solyc01g098180.3	Solyc01g098180.3.1		1	88632666	88647213	nucleotidyltransferase activity	Catalysis of the transfer of a nucleotidyl group to a reactant.		Solyc01g098180	Translation initiation factor eIF-2B subunit epsilon (AHRD V1 **** B6K2K2_SCHJY); contains Interpro domain(s) IPR003307 eIF4-gamma/eIF5/eIF2-epsilon	11.34	9.68	13.11	13.83	9.54	9.46	21.23	18.19	16.46	15.3	22.85	17.51	28.16	28.37	23.19	22.29	21.67	19.02	23.44	23.51	25.4	28.29	27.05	27.6	30.5	30.36	11.74	12.89	ORTHOMCL3552	1	1	3	1	1	FALSE	FALSE	FALSE
Solyc01g098180.3	Solyc01g098180.3.1		1	88632666	88647213	protein binding	Interacting selectively and non-covalently with any protein or protein complex (a complex of two or more proteins that may include other nonprotein molecules).		Solyc01g098180	Translation initiation factor eIF-2B subunit epsilon (AHRD V1 **** B6K2K2_SCHJY); contains Interpro domain(s) IPR003307 eIF4-gamma/eIF5/eIF2-epsilon	11.34	9.68	13.11	13.83	9.54	9.46	21.23	18.19	16.46	15.3	22.85	17.51	28.16	28.37	23.19	22.29	21.67	19.02	23.44	23.51	25.4	28.29	27.05	27.6	30.5	30.36	11.74	12.89	ORTHOMCL3552	1	1	3	1	1	FALSE	FALSE	FALSE
Solyc01g098190.3	Solyc01g098190.3.1	Sodium/hydrogen exchanger [Source:UniProtKB/TrEMBL;Acc:K4B0K6]	1	88656519	88662648	integral component of membrane	The component of a membrane consisting of the gene products and protein complexes having at least some part of their peptide sequence embedded in the hydrophobic region of the membrane.		Solyc01g098190	Sodium/hydrogen exchanger (AHRD V1 **** Q1JRA2_SOLLC); contains Interpro domain(s) IPR018407 Na+/H+ exchanger, isoforms 1-4, conserved region	26.54	27.07	49.18	49.5	72.43	73.55	8.51	8.63	56	53.09	92.8	80.65	120.09	117.72	87.52	84.23	48.69	47.62	44.8	45.78	30.28	30.01	40.38	35.07	35.93	32.47	19.29	13.9	ORTHOMCL626	3	3	3	3	3	FALSE	FALSE	FALSE
Solyc01g098190.3	Solyc01g098190.3.1	Sodium/hydrogen exchanger [Source:UniProtKB/TrEMBL;Acc:K4B0K6]	1	88656519	88662648	plasma membrane	The membrane surrounding a cell that separates the cell from its external environment. It consists of a phospholipid bilayer and associated proteins.		Solyc01g098190	Sodium/hydrogen exchanger (AHRD V1 **** Q1JRA2_SOLLC); contains Interpro domain(s) IPR018407 Na+/H+ exchanger, isoforms 1-4, conserved region	26.54	27.07	49.18	49.5	72.43	73.55	8.51	8.63	56	53.09	92.8	80.65	120.09	117.72	87.52	84.23	48.69	47.62	44.8	45.78	30.28	30.01	40.38	35.07	35.93	32.47	19.29	13.9	ORTHOMCL626	3	3	3	3	3	FALSE	FALSE	FALSE
Solyc01g098190.3	Solyc01g098190.3.1	Sodium/hydrogen exchanger [Source:UniProtKB/TrEMBL;Acc:K4B0K6]	1	88656519	88662648	transmembrane transport	The process in which a solute is transported across a lipid bilayer, from one side of a membrane to the other.		Solyc01g098190	Sodium/hydrogen exchanger (AHRD V1 **** Q1JRA2_SOLLC); contains Interpro domain(s) IPR018407 Na+/H+ exchanger, isoforms 1-4, conserved region	26.54	27.07	49.18	49.5	72.43	73.55	8.51	8.63	56	53.09	92.8	80.65	120.09	117.72	87.52	84.23	48.69	47.62	44.8	45.78	30.28	30.01	40.38	35.07	35.93	32.47	19.29	13.9	ORTHOMCL626	3	3	3	3	3	FALSE	FALSE	FALSE
Solyc01g098190.3	Solyc01g098190.3.1	Sodium/hydrogen exchanger [Source:UniProtKB/TrEMBL;Acc:K4B0K6]	1	88656519	88662648	vacuolar membrane	The lipid bilayer surrounding the vacuole and separating its contents from the cytoplasm of the cell.		Solyc01g098190	Sodium/hydrogen exchanger (AHRD V1 **** Q1JRA2_SOLLC); contains Interpro domain(s) IPR018407 Na+/H+ exchanger, isoforms 1-4, conserved region	26.54	27.07	49.18	49.5	72.43	73.55	8.51	8.63	56	53.09	92.8	80.65	120.09	117.72	87.52	84.23	48.69	47.62	44.8	45.78	30.28	30.01	40.38	35.07	35.93	32.47	19.29	13.9	ORTHOMCL626	3	3	3	3	3	FALSE	FALSE	FALSE
Solyc01g098190.3	Solyc01g098190.3.1	Sodium/hydrogen exchanger [Source:UniProtKB/TrEMBL;Acc:K4B0K6]	1	88656519	88662648	response to salt stress	Any process that results in a change in state or activity of a cell or an organism (in terms of movement, secretion, enzyme production, gene expression, etc.) as a result of a stimulus indicating an increase or decrease in the concentration of salt (particularly but not exclusively sodium and chloride ions) in the environment.		Solyc01g098190	Sodium/hydrogen exchanger (AHRD V1 **** Q1JRA2_SOLLC); contains Interpro domain(s) IPR018407 Na+/H+ exchanger, isoforms 1-4, conserved region	26.54	27.07	49.18	49.5	72.43	73.55	8.51	8.63	56	53.09	92.8	80.65	120.09	117.72	87.52	84.23	48.69	47.62	44.8	45.78	30.28	30.01	40.38	35.07	35.93	32.47	19.29	13.9	ORTHOMCL626	3	3	3	3	3	FALSE	FALSE	FALSE
Solyc01g098190.3	Solyc01g098190.3.1	Sodium/hydrogen exchanger [Source:UniProtKB/TrEMBL;Acc:K4B0K6]	1	88656519	88662648	regulation of stomatal closure	Any process that modulates the rate, frequency, or extent of stomatal closure. Stomatal closure is the process of closing of stomata, pores in the epidermis of leaves and stems bordered by two guard cells and serving in gas exchange.		Solyc01g098190	Sodium/hydrogen exchanger (AHRD V1 **** Q1JRA2_SOLLC); contains Interpro domain(s) IPR018407 Na+/H+ exchanger, isoforms 1-4, conserved region	26.54	27.07	49.18	49.5	72.43	73.55	8.51	8.63	56	53.09	92.8	80.65	120.09	117.72	87.52	84.23	48.69	47.62	44.8	45.78	30.28	30.01	40.38	35.07	35.93	32.47	19.29	13.9	ORTHOMCL626	3	3	3	3	3	FALSE	FALSE	FALSE
Solyc01g098190.3	Solyc01g098190.3.1	Sodium/hydrogen exchanger [Source:UniProtKB/TrEMBL;Acc:K4B0K6]	1	88656519	88662648	regulation of pH	Any process involved in the maintenance of an internal equilibrium of hydrogen ions, thereby modulating the internal pH, within an organism or cell.		Solyc01g098190	Sodium/hydrogen exchanger (AHRD V1 **** Q1JRA2_SOLLC); contains Interpro domain(s) IPR018407 Na+/H+ exchanger, isoforms 1-4, conserved region	26.54	27.07	49.18	49.5	72.43	73.55	8.51	8.63	56	53.09	92.8	80.65	120.09	117.72	87.52	84.23	48.69	47.62	44.8	45.78	30.28	30.01	40.38	35.07	35.93	32.47	19.29	13.9	ORTHOMCL626	3	3	3	3	3	FALSE	FALSE	FALSE
Solyc01g098190.3	Solyc01g098190.3.1	Sodium/hydrogen exchanger [Source:UniProtKB/TrEMBL;Acc:K4B0K6]	1	88656519	88662648	solute:proton antiporter activity	Enables the transfer of a solute or solutes from one side of a membrane to the other according to the reaction: solute(out) + H+(in) = solute(in) + H+(out).		Solyc01g098190	Sodium/hydrogen exchanger (AHRD V1 **** Q1JRA2_SOLLC); contains Interpro domain(s) IPR018407 Na+/H+ exchanger, isoforms 1-4, conserved region	26.54	27.07	49.18	49.5	72.43	73.55	8.51	8.63	56	53.09	92.8	80.65	120.09	117.72	87.52	84.23	48.69	47.62	44.8	45.78	30.28	30.01	40.38	35.07	35.93	32.47	19.29	13.9	ORTHOMCL626	3	3	3	3	3	FALSE	FALSE	FALSE
Solyc01g098190.3	Solyc01g098190.3.1	Sodium/hydrogen exchanger [Source:UniProtKB/TrEMBL;Acc:K4B0K6]	1	88656519	88662648	potassium ion homeostasis	Any process involved in the maintenance of an internal steady state of potassium ions within an organism or cell.		Solyc01g098190	Sodium/hydrogen exchanger (AHRD V1 **** Q1JRA2_SOLLC); contains Interpro domain(s) IPR018407 Na+/H+ exchanger, isoforms 1-4, conserved region	26.54	27.07	49.18	49.5	72.43	73.55	8.51	8.63	56	53.09	92.8	80.65	120.09	117.72	87.52	84.23	48.69	47.62	44.8	45.78	30.28	30.01	40.38	35.07	35.93	32.47	19.29	13.9	ORTHOMCL626	3	3	3	3	3	FALSE	FALSE	FALSE
Solyc01g098190.3	Solyc01g098190.3.1	Sodium/hydrogen exchanger [Source:UniProtKB/TrEMBL;Acc:K4B0K6]	1	88656519	88662648	sodium:proton antiporter activity	Enables the transfer of a solute or solutes from one side of a membrane to the other according to the reaction: Na+(out) + H+(in) = Na+(in) + H+(out).		Solyc01g098190	Sodium/hydrogen exchanger (AHRD V1 **** Q1JRA2_SOLLC); contains Interpro domain(s) IPR018407 Na+/H+ exchanger, isoforms 1-4, conserved region	26.54	27.07	49.18	49.5	72.43	73.55	8.51	8.63	56	53.09	92.8	80.65	120.09	117.72	87.52	84.23	48.69	47.62	44.8	45.78	30.28	30.01	40.38	35.07	35.93	32.47	19.29	13.9	ORTHOMCL626	3	3	3	3	3	FALSE	FALSE	FALSE
Solyc01g098190.3	Solyc01g098190.3.1	Sodium/hydrogen exchanger [Source:UniProtKB/TrEMBL;Acc:K4B0K6]	1	88656519	88662648	potassium:proton antiporter activity	Enables the transfer of a solute or solutes from one side of a membrane to the other according to the reaction: K+(in) + H+(out) = K+(out) + H+(in).		Solyc01g098190	Sodium/hydrogen exchanger (AHRD V1 **** Q1JRA2_SOLLC); contains Interpro domain(s) IPR018407 Na+/H+ exchanger, isoforms 1-4, conserved region	26.54	27.07	49.18	49.5	72.43	73.55	8.51	8.63	56	53.09	92.8	80.65	120.09	117.72	87.52	84.23	48.69	47.62	44.8	45.78	30.28	30.01	40.38	35.07	35.93	32.47	19.29	13.9	ORTHOMCL626	3	3	3	3	3	FALSE	FALSE	FALSE
Solyc01g098190.3	Solyc01g098190.3.1	Sodium/hydrogen exchanger [Source:UniProtKB/TrEMBL;Acc:K4B0K6]	1	88656519	88662648	regulation of intracellular pH	Any process that modulates the internal pH of a cell, measured by the concentration of the hydrogen ion.		Solyc01g098190	Sodium/hydrogen exchanger (AHRD V1 **** Q1JRA2_SOLLC); contains Interpro domain(s) IPR018407 Na+/H+ exchanger, isoforms 1-4, conserved region	26.54	27.07	49.18	49.5	72.43	73.55	8.51	8.63	56	53.09	92.8	80.65	120.09	117.72	87.52	84.23	48.69	47.62	44.8	45.78	30.28	30.01	40.38	35.07	35.93	32.47	19.29	13.9	ORTHOMCL626	3	3	3	3	3	FALSE	FALSE	FALSE
Solyc01g098190.3	Solyc01g098190.3.1	Sodium/hydrogen exchanger [Source:UniProtKB/TrEMBL;Acc:K4B0K6]	1	88656519	88662648	potassium ion transmembrane transport	A process in which a potassium ion is transported from one side of a membrane to the other.		Solyc01g098190	Sodium/hydrogen exchanger (AHRD V1 **** Q1JRA2_SOLLC); contains Interpro domain(s) IPR018407 Na+/H+ exchanger, isoforms 1-4, conserved region	26.54	27.07	49.18	49.5	72.43	73.55	8.51	8.63	56	53.09	92.8	80.65	120.09	117.72	87.52	84.23	48.69	47.62	44.8	45.78	30.28	30.01	40.38	35.07	35.93	32.47	19.29	13.9	ORTHOMCL626	3	3	3	3	3	FALSE	FALSE	FALSE
Solyc01g098190.3	Solyc01g098190.3.1	Sodium/hydrogen exchanger [Source:UniProtKB/TrEMBL;Acc:K4B0K6]	1	88656519	88662648	sodium ion import across plasma membrane	The directed movement of sodium ions from outside of a cell, across the plasma membrane and into the cytosol.		Solyc01g098190	Sodium/hydrogen exchanger (AHRD V1 **** Q1JRA2_SOLLC); contains Interpro domain(s) IPR018407 Na+/H+ exchanger, isoforms 1-4, conserved region	26.54	27.07	49.18	49.5	72.43	73.55	8.51	8.63	56	53.09	92.8	80.65	120.09	117.72	87.52	84.23	48.69	47.62	44.8	45.78	30.28	30.01	40.38	35.07	35.93	32.47	19.29	13.9	ORTHOMCL626	3	3	3	3	3	FALSE	FALSE	FALSE
Solyc01g098190.3	Solyc01g098190.3.1	Sodium/hydrogen exchanger [Source:UniProtKB/TrEMBL;Acc:K4B0K6]	1	88656519	88662648	sodium ion transport	The directed movement of sodium ions (Na+) into, out of or within a cell, or between cells, by means of some agent such as a transporter or pore.		Solyc01g098190	Sodium/hydrogen exchanger (AHRD V1 **** Q1JRA2_SOLLC); contains Interpro domain(s) IPR018407 Na+/H+ exchanger, isoforms 1-4, conserved region	26.54	27.07	49.18	49.5	72.43	73.55	8.51	8.63	56	53.09	92.8	80.65	120.09	117.72	87.52	84.23	48.69	47.62	44.8	45.78	30.28	30.01	40.38	35.07	35.93	32.47	19.29	13.9	ORTHOMCL626	3	3	3	3	3	FALSE	FALSE	FALSE
Solyc01g098190.3	Solyc01g098190.3.1	Sodium/hydrogen exchanger [Source:UniProtKB/TrEMBL;Acc:K4B0K6]	1	88656519	88662648	cation transport	The directed movement of cations, atoms or small molecules with a net positive charge, into, out of or within a cell, or between cells, by means of some agent such as a transporter or pore.		Solyc01g098190	Sodium/hydrogen exchanger (AHRD V1 **** Q1JRA2_SOLLC); contains Interpro domain(s) IPR018407 Na+/H+ exchanger, isoforms 1-4, conserved region	26.54	27.07	49.18	49.5	72.43	73.55	8.51	8.63	56	53.09	92.8	80.65	120.09	117.72	87.52	84.23	48.69	47.62	44.8	45.78	30.28	30.01	40.38	35.07	35.93	32.47	19.29	13.9	ORTHOMCL626	3	3	3	3	3	FALSE	FALSE	FALSE
Solyc01g098190.3	Solyc01g098190.3.1	Sodium/hydrogen exchanger [Source:UniProtKB/TrEMBL;Acc:K4B0K6]	1	88656519	88662648	membrane	A lipid bilayer along with all the proteins and protein complexes embedded in it an attached to it.		Solyc01g098190	Sodium/hydrogen exchanger (AHRD V1 **** Q1JRA2_SOLLC); contains Interpro domain(s) IPR018407 Na+/H+ exchanger, isoforms 1-4, conserved region	26.54	27.07	49.18	49.5	72.43	73.55	8.51	8.63	56	53.09	92.8	80.65	120.09	117.72	87.52	84.23	48.69	47.62	44.8	45.78	30.28	30.01	40.38	35.07	35.93	32.47	19.29	13.9	ORTHOMCL626	3	3	3	3	3	FALSE	FALSE	FALSE
Solyc01g098190.3	Solyc01g098190.3.1	Sodium/hydrogen exchanger [Source:UniProtKB/TrEMBL;Acc:K4B0K6]	1	88656519	88662648	proton transmembrane transport	The directed movement of a proton across a membrane.		Solyc01g098190	Sodium/hydrogen exchanger (AHRD V1 **** Q1JRA2_SOLLC); contains Interpro domain(s) IPR018407 Na+/H+ exchanger, isoforms 1-4, conserved region	26.54	27.07	49.18	49.5	72.43	73.55	8.51	8.63	56	53.09	92.8	80.65	120.09	117.72	87.52	84.23	48.69	47.62	44.8	45.78	30.28	30.01	40.38	35.07	35.93	32.47	19.29	13.9	ORTHOMCL626	3	3	3	3	3	FALSE	FALSE	FALSE
Solyc01g098190.3	Solyc01g098190.3.1	Sodium/hydrogen exchanger [Source:UniProtKB/TrEMBL;Acc:K4B0K6]	1	88656519	88662648	sodium ion transmembrane transport	A process in which a sodium ion is transported from one side of a membrane to the other by means of some agent such as a transporter or pore.		Solyc01g098190	Sodium/hydrogen exchanger (AHRD V1 **** Q1JRA2_SOLLC); contains Interpro domain(s) IPR018407 Na+/H+ exchanger, isoforms 1-4, conserved region	26.54	27.07	49.18	49.5	72.43	73.55	8.51	8.63	56	53.09	92.8	80.65	120.09	117.72	87.52	84.23	48.69	47.62	44.8	45.78	30.28	30.01	40.38	35.07	35.93	32.47	19.29	13.9	ORTHOMCL626	3	3	3	3	3	FALSE	FALSE	FALSE
Solyc01g098200.3	Solyc01g098200.3.1	VAP27-2 [Source:Projected from Arabidopsis thaliana (AT1G08820) UniProtKB/TrEMBL;Acc:A0A178WBB7]	1	88662921	88669833	integral component of membrane	The component of a membrane consisting of the gene products and protein complexes having at least some part of their peptide sequence embedded in the hydrophobic region of the membrane.		Solyc01g098200	Vesicle-associated membrane protein-associated protein A (AHRD V1 **-- B6UGD8_MAIZE); contains Interpro domain(s) IPR016763 Vesicle-associated membrane protein	38.97	36.53	18.06	20.64	8.65	7.85	11.81	12.99	23.52	21.98	26.49	22.34	34.94	33.88	16.1	15.32	14.52	14.72	14.01	14.36	18.46	20.12	18.41	19.01	15.66	15.2	8.87	9.93	ORTHOMCL20602	1	1	0	0	0	FALSE	FALSE	FALSE
Solyc01g098200.3	Solyc01g098200.3.1	VAP27-2 [Source:Projected from Arabidopsis thaliana (AT1G08820) UniProtKB/TrEMBL;Acc:A0A178WBB7]	1	88662921	88669833	plasma membrane	The membrane surrounding a cell that separates the cell from its external environment. It consists of a phospholipid bilayer and associated proteins.		Solyc01g098200	Vesicle-associated membrane protein-associated protein A (AHRD V1 **-- B6UGD8_MAIZE); contains Interpro domain(s) IPR016763 Vesicle-associated membrane protein	38.97	36.53	18.06	20.64	8.65	7.85	11.81	12.99	23.52	21.98	26.49	22.34	34.94	33.88	16.1	15.32	14.52	14.72	14.01	14.36	18.46	20.12	18.41	19.01	15.66	15.2	8.87	9.93	ORTHOMCL20602	1	1	0	0	0	FALSE	FALSE	FALSE
Solyc01g098200.3	Solyc01g098200.3.1	VAP27-2 [Source:Projected from Arabidopsis thaliana (AT1G08820) UniProtKB/TrEMBL;Acc:A0A178WBB7]	1	88662921	88669833	endoplasmic reticulum membrane	The lipid bilayer surrounding the endoplasmic reticulum.		Solyc01g098200	Vesicle-associated membrane protein-associated protein A (AHRD V1 **-- B6UGD8_MAIZE); contains Interpro domain(s) IPR016763 Vesicle-associated membrane protein	38.97	36.53	18.06	20.64	8.65	7.85	11.81	12.99	23.52	21.98	26.49	22.34	34.94	33.88	16.1	15.32	14.52	14.72	14.01	14.36	18.46	20.12	18.41	19.01	15.66	15.2	8.87	9.93	ORTHOMCL20602	1	1	0	0	0	FALSE	FALSE	FALSE
Solyc01g098220.2	Solyc01g098220.2.1		1	88673006	88681235				Solyc01g098220	LOB domain protein 20 (AHRD V1 *-*- D7L194_ARALY); contains Interpro domain(s) IPR004883 Lateral organ boundaries, LOB	5.41	4.69	0	0	0.13	0	0	0	0	0.17	0	0	0	0	0	0	0	0	0	0	0	0	0	0	0	0	0	0	ORTHOMCL12753	1	1	1	1	0	FALSE	FALSE	FALSE
Solyc01g098230.3	Solyc01g098230.3.1		1	88681182	88689305	protein import into mitochondrial matrix	The import of proteins across the outer and inner mitochondrial membranes into the matrix. Unfolded proteins enter the mitochondrial matrix with a chaperone protein; the information required to target the precursor protein from the cytosol to the mitochondrial matrix is contained within its N-terminal matrix-targeting sequence. Translocation of precursors to the matrix occurs at the rare sites wh…		Solyc01g098230	Mitochondrial import inner membrane translocase subunit TIM44 (AHRD V1 ***- D7L3P3_ARALY); contains Interpro domain(s) IPR007379 Mitochondrial inner membrane translocase complex, subunit Tim44-related	9.05	10.08	10.58	9.99	7.55	7.02	12.84	10.06	12.43	11.91	11.05	10.73	13.7	12.81	12.72	13.54	10.93	12.62	14.96	15.26	9.45	11.34	15.17	12.08	14.36	14.92	15.85	12.93	ORTHOMCL5436	1	1	2	1	1	FALSE	FALSE	FALSE
Solyc01g098230.3	Solyc01g098230.3.1		1	88681182	88689305	mitochondrial inner membrane	The inner, i.e. lumen-facing, lipid bilayer of the mitochondrial envelope. It is highly folded to form cristae.		Solyc01g098230	Mitochondrial import inner membrane translocase subunit TIM44 (AHRD V1 ***- D7L3P3_ARALY); contains Interpro domain(s) IPR007379 Mitochondrial inner membrane translocase complex, subunit Tim44-related	9.05	10.08	10.58	9.99	7.55	7.02	12.84	10.06	12.43	11.91	11.05	10.73	13.7	12.81	12.72	13.54	10.93	12.62	14.96	15.26	9.45	11.34	15.17	12.08	14.36	14.92	15.85	12.93	ORTHOMCL5436	1	1	2	1	1	FALSE	FALSE	FALSE
Solyc01g098230.3	Solyc01g098230.3.1		1	88681182	88689305	chaperone binding	Interacting selectively and non-covalently with a chaperone protein, a class of proteins that bind to nascent or unfolded polypeptides and ensure correct folding or transport.		Solyc01g098230	Mitochondrial import inner membrane translocase subunit TIM44 (AHRD V1 ***- D7L3P3_ARALY); contains Interpro domain(s) IPR007379 Mitochondrial inner membrane translocase complex, subunit Tim44-related	9.05	10.08	10.58	9.99	7.55	7.02	12.84	10.06	12.43	11.91	11.05	10.73	13.7	12.81	12.72	13.54	10.93	12.62	14.96	15.26	9.45	11.34	15.17	12.08	14.36	14.92	15.85	12.93	ORTHOMCL5436	1	1	2	1	1	FALSE	FALSE	FALSE
Solyc01g098240.2	Solyc01g098240.2.1		1	88695393	88703083				Solyc01g098240	RNA polymerase Rpb1 C-terminal repeat domain-containing protein (AHRD V1 *--- C5GU31_AJEDR); contains Interpro domain(s) IPR012474 Frigida-like	0.28	0.36	0.06	0.09	0.04	0.02	0.02	0.02	0.05	0.03	0	0.05	0	0.02	0.06	0	0	0.02	0.02	0.03	2.31	2.59	2.74	2.38	1.27	0.9	0	0	ORTHOMCL20601	1	1	0	0	0	FALSE	FALSE	FALSE
Solyc01g098250.3	Solyc01g098250.3.1		1	88705534	88710295				Solyc01g098250	Chaperone protein dnaJ 49 (AHRD V1 *-*- DNJ49_ARATH); contains Interpro domain(s) IPR003095 Heat shock protein DnaJ	5.87	6.13	10.14	9.28	5.64	5.04	16.81	16.42	8.27	8.57	15.63	13.39	18.35	17.4	15.13	13.56	13.67	14.02	12.32	13.58	20.69	22.81	23.16	21.43	20.98	19.41	6.97	5.69	ORTHOMCL439	4	5	3	2	4	FALSE	FALSE	FALSE
Solyc01g098260.1	Solyc01g098260.1.1		1	88720950	88721099				Solyc01g098260	Unknown Protein (AHRD V1)	0	0	0	0	0	0	0	0	0	0	0	0	0	0	0	0	0	0	0	0	0	0	0	0	0	0	0	0							FALSE	FALSE	FALSE
Solyc01g098270.1	Solyc01g098270.1.1		1	88727758	88728801				Solyc01g098270	Unknown Protein (AHRD V1)	0.65	0.42	0.29	0.1	0	0	0.1	0	0.11	0	0	0	0	0	0	0.1	0	0	0.07	0	0	0	0	0	0	0	0	0	ORTHOMCL13901	2	1	0	0	0	FALSE	FALSE	FALSE
Solyc01g098280.3	Solyc01g098280.3.1		1	88733413	88734700				Solyc01g098280	Heat shock protein DnaJ (AHRD V1 *-*- A2Q3G0_MEDTR)	0	0	0	0	0	0	0	0	0	0	0	0	0	0	0	0	0	0	0	0	0	0	0	0	0	0	0	0	ORTHOMCL13900	1	2	0	0	0	FALSE	FALSE	FALSE
Solyc01g098290.1	Solyc01g098290.1.1		1	88739968	88740186				Solyc01g098290	Unknown Protein (AHRD V1)	0	0	0	0	0	0	0	0	0	0	0	0	0	0	0	0	0	0	0	0	0	0	0	0	0	0	0	0							FALSE	FALSE	FALSE
Solyc01g098300.1	Solyc01g098300.1.1		1	88746688	88749524				Solyc01g098300	Heat shock protein DnaJ N-terminal domain-containing protein (AHRD V1 *-*- Q1EPG9_MUSAC); contains Interpro domain(s) IPR015609 Molecular chaperone, heat shock protein, Hsp40, DnaJ	0.49	0.28	0.24	0.08	0	0	0.08	0	0.1	0	0	0	0	0	0	0.09	0	0	0	0	0	0	0	0	0	0	0	0	ORTHOMCL13901	2	1	0	0	0	FALSE	FALSE	FALSE
Solyc01g098310.2	Solyc01g098310.2.1		1	88752213	88754733				Solyc01g098310	DNAJ heat shock N-terminal domain-containing protein (Fragment) (AHRD V1 *-*- D7L312_ARALY); contains Interpro domain(s) IPR015609 Molecular chaperone, heat shock protein, Hsp40, DnaJ	0	0	0	0	0	0	1.79	1.19	0	0	0	0	0	0	0	0	0	0	0	0	0	0	0	0.07	0	0	0	0	ORTHOMCL20600	1	1	0	0	0	FALSE	FALSE	FALSE
Solyc01g098320.3	Solyc01g098320.3.1		1	88755571	88759053	DNA binding	Any molecular function by which a gene product interacts selectively and non-covalently with DNA (deoxyribonucleic acid).		Solyc01g098320	DNA-directed RNA polymerase subunit H (AHRD V1 *-*- RPOH_METJA); contains Interpro domain(s) IPR014381 DNA-directed RNA polymerase, RPB5 subunit	6.64	6.79	3.82	4.11	1.9	1.5	4.67	3.39	11.53	10.4	8.14	7.43	7.27	6.26	7.29	5.82	3.23	3.6	2.31	2.61	9.37	10.73	8.57	8.98	5.01	3.38	2.13	5.53	ORTHOMCL20599	1	1	0	0	0	FALSE	FALSE	FALSE
Solyc01g098320.3	Solyc01g098320.3.1		1	88755571	88759053	transcription, DNA-templated	The cellular synthesis of RNA on a template of DNA.		Solyc01g098320	DNA-directed RNA polymerase subunit H (AHRD V1 *-*- RPOH_METJA); contains Interpro domain(s) IPR014381 DNA-directed RNA polymerase, RPB5 subunit	6.64	6.79	3.82	4.11	1.9	1.5	4.67	3.39	11.53	10.4	8.14	7.43	7.27	6.26	7.29	5.82	3.23	3.6	2.31	2.61	9.37	10.73	8.57	8.98	5.01	3.38	2.13	5.53	ORTHOMCL20599	1	1	0	0	0	FALSE	FALSE	FALSE
Solyc01g098320.3	Solyc01g098320.3.1		1	88755571	88759053	DNA-directed 5'-3' RNA polymerase activity	Catalysis of the reaction: nucleoside triphosphate + RNA(n) = diphosphate + RNA(n+1). Utilizes a DNA template, i.e. the catalysis of DNA-template-directed extension of the 3'-end of an RNA strand by one nucleotide at a time. Can initiate a chain 'de novo'.		Solyc01g098320	DNA-directed RNA polymerase subunit H (AHRD V1 *-*- RPOH_METJA); contains Interpro domain(s) IPR014381 DNA-directed RNA polymerase, RPB5 subunit	6.64	6.79	3.82	4.11	1.9	1.5	4.67	3.39	11.53	10.4	8.14	7.43	7.27	6.26	7.29	5.82	3.23	3.6	2.31	2.61	9.37	10.73	8.57	8.98	5.01	3.38	2.13	5.53	ORTHOMCL20599	1	1	0	0	0	FALSE	FALSE	FALSE
Solyc01g098330.1	Solyc01g098330.1.1		1	88760652	88761938				Solyc01g098330	DNAJ heat shock N-terminal domain-containing protein (Fragment) (AHRD V1 *-*- D7L312_ARALY); contains Interpro domain(s) IPR015609 Molecular chaperone, heat shock protein, Hsp40, DnaJ	0.07	0	0.08	0.08	0	0	0.08	0	0	0	0.12	0	0	0	0	0	0	0	0	0	0	0	0	0	0.08	0	0	0	ORTHOMCL20598	1	1	0	0	0	FALSE	FALSE	FALSE
Solyc01g098340.3	Solyc01g098340.3.1		1	88763076	88767355				Solyc01g098340	DNAJ heat shock N-terminal domain-containing protein (Fragment) (AHRD V1 *-*- D7L312_ARALY); contains Interpro domain(s) IPR015609 Molecular chaperone, heat shock protein, Hsp40, DnaJ	3.86	3.42	3.38	2.99	3.26	3.25	5.44	5.33	6	4.61	9.35	8.82	11.16	11.1	10.79	10.05	8.2	8.69	3.1	3.25	17.42	21.38	16.76	15.72	7.53	7.19	2.67	2.44	ORTHOMCL13899	1	2	0	0	0	FALSE	FALSE	FALSE
Solyc01g098350.3	Solyc01g098350.3.1	Cyclin-L1-1 [Source:Projected from Arabidopsis thaliana (AT2G26430) UniProtKB/Swiss-Prot;Acc:Q8RWV3]	1	88765253	88772088	nucleus	A membrane-bounded organelle of eukaryotic cells in which chromosomes are housed and replicated. In most cells, the nucleus contains all of the cell's chromosomes except the organellar chromosomes, and is the site of RNA synthesis and processing. In some species, or in specialized cell types, RNA metabolism or DNA replication may be absent.		Solyc01g098350	Cyclin-dependent protein kinase (AHRD V1 *-** B6SH69_MAIZE); contains Interpro domain(s) IPR017060 Cyclin L	18.65	17.27	26.29	23.78	20.36	19.21	25.73	26.28	23.54	22.14	21.88	14.79	17.85	15.65	19.07	18.73	11.31	12.87	12.1	13.66	15.05	15.94	15.53	13.1	9.98	10.39	19.52	14.33	ORTHOMCL5377	1	1	1	2	1	FALSE	FALSE	FALSE
Solyc01g098350.3	Solyc01g098350.3.1	Cyclin-L1-1 [Source:Projected from Arabidopsis thaliana (AT2G26430) UniProtKB/Swiss-Prot;Acc:Q8RWV3]	1	88765253	88772088	plasmodesma	A fine cytoplasmic channel, found in all higher plants, that connects the cytoplasm of one cell to that of an adjacent cell.		Solyc01g098350	Cyclin-dependent protein kinase (AHRD V1 *-** B6SH69_MAIZE); contains Interpro domain(s) IPR017060 Cyclin L	18.65	17.27	26.29	23.78	20.36	19.21	25.73	26.28	23.54	22.14	21.88	14.79	17.85	15.65	19.07	18.73	11.31	12.87	12.1	13.66	15.05	15.94	15.53	13.1	9.98	10.39	19.52	14.33	ORTHOMCL5377	1	1	1	2	1	FALSE	FALSE	FALSE
Solyc01g098350.3	Solyc01g098350.3.1	Cyclin-L1-1 [Source:Projected from Arabidopsis thaliana (AT2G26430) UniProtKB/Swiss-Prot;Acc:Q8RWV3]	1	88765253	88772088	positive regulation of transcription by RNA polymerase II	Any process that activates or increases the frequency, rate or extent of transcription from an RNA polymerase II promoter.		Solyc01g098350	Cyclin-dependent protein kinase (AHRD V1 *-** B6SH69_MAIZE); contains Interpro domain(s) IPR017060 Cyclin L	18.65	17.27	26.29	23.78	20.36	19.21	25.73	26.28	23.54	22.14	21.88	14.79	17.85	15.65	19.07	18.73	11.31	12.87	12.1	13.66	15.05	15.94	15.53	13.1	9.98	10.39	19.52	14.33	ORTHOMCL5377	1	1	1	2	1	FALSE	FALSE	FALSE
Solyc01g098350.3	Solyc01g098350.3.1	Cyclin-L1-1 [Source:Projected from Arabidopsis thaliana (AT2G26430) UniProtKB/Swiss-Prot;Acc:Q8RWV3]	1	88765253	88772088	cyclin-dependent protein kinase holoenzyme complex	Cyclin-dependent protein kinases (CDKs) are enzyme complexes that contain a kinase catalytic subunit associated with a regulatory cyclin partner.		Solyc01g098350	Cyclin-dependent protein kinase (AHRD V1 *-** B6SH69_MAIZE); contains Interpro domain(s) IPR017060 Cyclin L	18.65	17.27	26.29	23.78	20.36	19.21	25.73	26.28	23.54	22.14	21.88	14.79	17.85	15.65	19.07	18.73	11.31	12.87	12.1	13.66	15.05	15.94	15.53	13.1	9.98	10.39	19.52	14.33	ORTHOMCL5377	1	1	1	2	1	FALSE	FALSE	FALSE
Solyc01g098350.3	Solyc01g098350.3.1	Cyclin-L1-1 [Source:Projected from Arabidopsis thaliana (AT2G26430) UniProtKB/Swiss-Prot;Acc:Q8RWV3]	1	88765253	88772088	cyclin-dependent protein serine/threonine kinase regulator activity	Modulates the activity of a cyclin-dependent protein serine/threonine kinase, enzymes of the protein kinase family that are regulated through association with cyclins and other proteins.		Solyc01g098350	Cyclin-dependent protein kinase (AHRD V1 *-** B6SH69_MAIZE); contains Interpro domain(s) IPR017060 Cyclin L	18.65	17.27	26.29	23.78	20.36	19.21	25.73	26.28	23.54	22.14	21.88	14.79	17.85	15.65	19.07	18.73	11.31	12.87	12.1	13.66	15.05	15.94	15.53	13.1	9.98	10.39	19.52	14.33	ORTHOMCL5377	1	1	1	2	1	FALSE	FALSE	FALSE
Solyc01g098350.3	Solyc01g098350.3.1	Cyclin-L1-1 [Source:Projected from Arabidopsis thaliana (AT2G26430) UniProtKB/Swiss-Prot;Acc:Q8RWV3]	1	88765253	88772088	response to salt stress	Any process that results in a change in state or activity of a cell or an organism (in terms of movement, secretion, enzyme production, gene expression, etc.) as a result of a stimulus indicating an increase or decrease in the concentration of salt (particularly but not exclusively sodium and chloride ions) in the environment.		Solyc01g098350	Cyclin-dependent protein kinase (AHRD V1 *-** B6SH69_MAIZE); contains Interpro domain(s) IPR017060 Cyclin L	18.65	17.27	26.29	23.78	20.36	19.21	25.73	26.28	23.54	22.14	21.88	14.79	17.85	15.65	19.07	18.73	11.31	12.87	12.1	13.66	15.05	15.94	15.53	13.1	9.98	10.39	19.52	14.33	ORTHOMCL5377	1	1	1	2	1	FALSE	FALSE	FALSE
Solyc01g098350.3	Solyc01g098350.3.1	Cyclin-L1-1 [Source:Projected from Arabidopsis thaliana (AT2G26430) UniProtKB/Swiss-Prot;Acc:Q8RWV3]	1	88765253	88772088	regulation of transcription by RNA polymerase II	Any process that modulates the frequency, rate or extent of transcription mediated by RNA polymerase II.		Solyc01g098350	Cyclin-dependent protein kinase (AHRD V1 *-** B6SH69_MAIZE); contains Interpro domain(s) IPR017060 Cyclin L	18.65	17.27	26.29	23.78	20.36	19.21	25.73	26.28	23.54	22.14	21.88	14.79	17.85	15.65	19.07	18.73	11.31	12.87	12.1	13.66	15.05	15.94	15.53	13.1	9.98	10.39	19.52	14.33	ORTHOMCL5377	1	1	1	2	1	FALSE	FALSE	FALSE
Solyc01g098350.3	Solyc01g098350.3.1	Cyclin-L1-1 [Source:Projected from Arabidopsis thaliana (AT2G26430) UniProtKB/Swiss-Prot;Acc:Q8RWV3]	1	88765253	88772088	positive regulation of cyclin-dependent protein serine/threonine kinase activity	Any process that activates or increases the frequency, rate or extent of CDK activity.		Solyc01g098350	Cyclin-dependent protein kinase (AHRD V1 *-** B6SH69_MAIZE); contains Interpro domain(s) IPR017060 Cyclin L	18.65	17.27	26.29	23.78	20.36	19.21	25.73	26.28	23.54	22.14	21.88	14.79	17.85	15.65	19.07	18.73	11.31	12.87	12.1	13.66	15.05	15.94	15.53	13.1	9.98	10.39	19.52	14.33	ORTHOMCL5377	1	1	1	2	1	FALSE	FALSE	FALSE
Solyc01g098350.3	Solyc01g098350.3.1	Cyclin-L1-1 [Source:Projected from Arabidopsis thaliana (AT2G26430) UniProtKB/Swiss-Prot;Acc:Q8RWV3]	1	88765253	88772088	positive regulation of phosphorylation of RNA polymerase II C-terminal domain	Any process that activates or increases the frequency, rate or extent of phosphorylation of RNA polymerase II C-terminal domain.		Solyc01g098350	Cyclin-dependent protein kinase (AHRD V1 *-** B6SH69_MAIZE); contains Interpro domain(s) IPR017060 Cyclin L	18.65	17.27	26.29	23.78	20.36	19.21	25.73	26.28	23.54	22.14	21.88	14.79	17.85	15.65	19.07	18.73	11.31	12.87	12.1	13.66	15.05	15.94	15.53	13.1	9.98	10.39	19.52	14.33	ORTHOMCL5377	1	1	1	2	1	FALSE	FALSE	FALSE
Solyc01g098350.3	Solyc01g098350.3.1	Cyclin-L1-1 [Source:Projected from Arabidopsis thaliana (AT2G26430) UniProtKB/Swiss-Prot;Acc:Q8RWV3]	1	88765253	88772088	regulation of cyclin-dependent protein serine/threonine kinase activity	Any process that modulates the frequency, rate or extent of cyclin-dependent protein serine/threonine kinase activity.		Solyc01g098350	Cyclin-dependent protein kinase (AHRD V1 *-** B6SH69_MAIZE); contains Interpro domain(s) IPR017060 Cyclin L	18.65	17.27	26.29	23.78	20.36	19.21	25.73	26.28	23.54	22.14	21.88	14.79	17.85	15.65	19.07	18.73	11.31	12.87	12.1	13.66	15.05	15.94	15.53	13.1	9.98	10.39	19.52	14.33	ORTHOMCL5377	1	1	1	2	1	FALSE	FALSE	FALSE
Solyc01g098350.3	Solyc01g098350.3.1	Cyclin-L1-1 [Source:Projected from Arabidopsis thaliana (AT2G26430) UniProtKB/Swiss-Prot;Acc:Q8RWV3]	1	88765253	88772088	cell cycle	The progression of biochemical and morphological phases and events that occur in a cell during successive cell replication or nuclear replication events. Canonically, the cell cycle comprises the replication and segregation of genetic material followed by the division of the cell, but in endocycles or syncytial cells nuclear replication or nuclear division may not be followed by cell division.		Solyc01g098350	Cyclin-dependent protein kinase (AHRD V1 *-** B6SH69_MAIZE); contains Interpro domain(s) IPR017060 Cyclin L	18.65	17.27	26.29	23.78	20.36	19.21	25.73	26.28	23.54	22.14	21.88	14.79	17.85	15.65	19.07	18.73	11.31	12.87	12.1	13.66	15.05	15.94	15.53	13.1	9.98	10.39	19.52	14.33	ORTHOMCL5377	1	1	1	2	1	FALSE	FALSE	FALSE
Solyc01g098350.3	Solyc01g098350.3.1	Cyclin-L1-1 [Source:Projected from Arabidopsis thaliana (AT2G26430) UniProtKB/Swiss-Prot;Acc:Q8RWV3]	1	88765253	88772088	cell division	The process resulting in division and partitioning of components of a cell to form more cells; may or may not be accompanied by the physical separation of a cell into distinct, individually membrane-bounded daughter cells.		Solyc01g098350	Cyclin-dependent protein kinase (AHRD V1 *-** B6SH69_MAIZE); contains Interpro domain(s) IPR017060 Cyclin L	18.65	17.27	26.29	23.78	20.36	19.21	25.73	26.28	23.54	22.14	21.88	14.79	17.85	15.65	19.07	18.73	11.31	12.87	12.1	13.66	15.05	15.94	15.53	13.1	9.98	10.39	19.52	14.33	ORTHOMCL5377	1	1	1	2	1	FALSE	FALSE	FALSE
Solyc01g098360.1	Solyc01g098360.1.1		1	88774631	88774789	integral component of membrane	The component of a membrane consisting of the gene products and protein complexes having at least some part of their peptide sequence embedded in the hydrophobic region of the membrane.		Solyc01g098360	Unknown Protein (AHRD V1)	0	0	0	0	0	0	0	0	0	0	0	0	0	0	0	0	0	0	0	0	0	0	0	0	0	0	0	0							FALSE	FALSE	FALSE
Solyc01g098370.1	Solyc01g098370.1.1		1	88774939	88777752	integral component of membrane	The component of a membrane consisting of the gene products and protein complexes having at least some part of their peptide sequence embedded in the hydrophobic region of the membrane.		Solyc01g098370	LRR receptor-like serine/threonine-protein kinase, RLP	0	0	0	0	0	0	0	0	0	0	0.05	0	0	0	0	0	0	0	0	0	0	0	0.16	0.31	0.24	0.67	0	0	ORTHOMCL164	13	19	0	0	0	FALSE	FALSE	FALSE
Solyc01g098370.1	Solyc01g098370.1.1		1	88774939	88777752	protein binding	Interacting selectively and non-covalently with any protein or protein complex (a complex of two or more proteins that may include other nonprotein molecules).		Solyc01g098370	LRR receptor-like serine/threonine-protein kinase, RLP	0	0	0	0	0	0	0	0	0	0	0.05	0	0	0	0	0	0	0	0	0	0	0	0.16	0.31	0.24	0.67	0	0	ORTHOMCL164	13	19	0	0	0	FALSE	FALSE	FALSE
Solyc01g098380.3	Solyc01g098380.3.1		1	88779882	88785753	oxidation-reduction process	A metabolic process that results in the removal or addition of one or more electrons to or from a substance, with or without the concomitant removal or addition of a proton or protons.	R-SLY-1119273	Solyc01g098380	Dihydrodipicolinate reductase family protein (AHRD V1 **** D7LKV2_ARALY); contains Interpro domain(s) IPR011859 Dihydrodipicolinate reductase, plant	26	27.1	12.05	13.79	17.31	16.28	18.18	17.05	92.8	93.56	69.14	65.01	40.52	43.38	24.56	25.8	15.17	17.37	30.97	29.87	16.19	18.6	18.06	20.88	19.14	15.98	24.97	42.48	ORTHOMCL3480	1	1	2	1	2	FALSE	FALSE	FALSE
Solyc01g098380.3	Solyc01g098380.3.1		1	88779882	88785753	NADPH binding	Interacting selectively and non-covalently with the reduced form, NADPH, of nicotinamide-adenine dinucleotide phosphate, a coenzyme involved in many redox and biosynthetic reactions.	R-SLY-1119273	Solyc01g098380	Dihydrodipicolinate reductase family protein (AHRD V1 **** D7LKV2_ARALY); contains Interpro domain(s) IPR011859 Dihydrodipicolinate reductase, plant	26	27.1	12.05	13.79	17.31	16.28	18.18	17.05	92.8	93.56	69.14	65.01	40.52	43.38	24.56	25.8	15.17	17.37	30.97	29.87	16.19	18.6	18.06	20.88	19.14	15.98	24.97	42.48	ORTHOMCL3480	1	1	2	1	2	FALSE	FALSE	FALSE
Solyc01g098380.3	Solyc01g098380.3.1		1	88779882	88785753	lysine biosynthetic process via diaminopimelate	The chemical reactions and pathways resulting in the formation of lysine, via the intermediate diaminopimelate.	R-SLY-1119273	Solyc01g098380	Dihydrodipicolinate reductase family protein (AHRD V1 **** D7LKV2_ARALY); contains Interpro domain(s) IPR011859 Dihydrodipicolinate reductase, plant	26	27.1	12.05	13.79	17.31	16.28	18.18	17.05	92.8	93.56	69.14	65.01	40.52	43.38	24.56	25.8	15.17	17.37	30.97	29.87	16.19	18.6	18.06	20.88	19.14	15.98	24.97	42.48	ORTHOMCL3480	1	1	2	1	2	FALSE	FALSE	FALSE
Solyc01g098380.3	Solyc01g098380.3.1		1	88779882	88785753	4-hydroxy-tetrahydrodipicolinate reductase	Catalysis of the reaction: (S)-2,3,4,5-tetrahydropyridine-2,6-dicarboxylate + NAD(P)+ + H2O = (2S,4S)-4-hydroxy-2,3,4,5-tetrahydrodipicolinate + NAD(P)H + H+.	R-SLY-1119273	Solyc01g098380	Dihydrodipicolinate reductase family protein (AHRD V1 **** D7LKV2_ARALY); contains Interpro domain(s) IPR011859 Dihydrodipicolinate reductase, plant	26	27.1	12.05	13.79	17.31	16.28	18.18	17.05	92.8	93.56	69.14	65.01	40.52	43.38	24.56	25.8	15.17	17.37	30.97	29.87	16.19	18.6	18.06	20.88	19.14	15.98	24.97	42.48	ORTHOMCL3480	1	1	2	1	2	FALSE	FALSE	FALSE
Solyc01g098380.3	Solyc01g098380.3.1		1	88779882	88785753	oxidation-reduction process	A metabolic process that results in the removal or addition of one or more electrons to or from a substance, with or without the concomitant removal or addition of a proton or protons.	R-SLY-1119283	Solyc01g098380	Dihydrodipicolinate reductase family protein (AHRD V1 **** D7LKV2_ARALY); contains Interpro domain(s) IPR011859 Dihydrodipicolinate reductase, plant	26	27.1	12.05	13.79	17.31	16.28	18.18	17.05	92.8	93.56	69.14	65.01	40.52	43.38	24.56	25.8	15.17	17.37	30.97	29.87	16.19	18.6	18.06	20.88	19.14	15.98	24.97	42.48	ORTHOMCL3480	1	1	2	1	2	FALSE	FALSE	FALSE
Solyc01g098380.3	Solyc01g098380.3.1		1	88779882	88785753	NADPH binding	Interacting selectively and non-covalently with the reduced form, NADPH, of nicotinamide-adenine dinucleotide phosphate, a coenzyme involved in many redox and biosynthetic reactions.	R-SLY-1119283	Solyc01g098380	Dihydrodipicolinate reductase family protein (AHRD V1 **** D7LKV2_ARALY); contains Interpro domain(s) IPR011859 Dihydrodipicolinate reductase, plant	26	27.1	12.05	13.79	17.31	16.28	18.18	17.05	92.8	93.56	69.14	65.01	40.52	43.38	24.56	25.8	15.17	17.37	30.97	29.87	16.19	18.6	18.06	20.88	19.14	15.98	24.97	42.48	ORTHOMCL3480	1	1	2	1	2	FALSE	FALSE	FALSE
Solyc01g098380.3	Solyc01g098380.3.1		1	88779882	88785753	lysine biosynthetic process via diaminopimelate	The chemical reactions and pathways resulting in the formation of lysine, via the intermediate diaminopimelate.	R-SLY-1119283	Solyc01g098380	Dihydrodipicolinate reductase family protein (AHRD V1 **** D7LKV2_ARALY); contains Interpro domain(s) IPR011859 Dihydrodipicolinate reductase, plant	26	27.1	12.05	13.79	17.31	16.28	18.18	17.05	92.8	93.56	69.14	65.01	40.52	43.38	24.56	25.8	15.17	17.37	30.97	29.87	16.19	18.6	18.06	20.88	19.14	15.98	24.97	42.48	ORTHOMCL3480	1	1	2	1	2	FALSE	FALSE	FALSE
Solyc01g098380.3	Solyc01g098380.3.1		1	88779882	88785753	4-hydroxy-tetrahydrodipicolinate reductase	Catalysis of the reaction: (S)-2,3,4,5-tetrahydropyridine-2,6-dicarboxylate + NAD(P)+ + H2O = (2S,4S)-4-hydroxy-2,3,4,5-tetrahydrodipicolinate + NAD(P)H + H+.	R-SLY-1119283	Solyc01g098380	Dihydrodipicolinate reductase family protein (AHRD V1 **** D7LKV2_ARALY); contains Interpro domain(s) IPR011859 Dihydrodipicolinate reductase, plant	26	27.1	12.05	13.79	17.31	16.28	18.18	17.05	92.8	93.56	69.14	65.01	40.52	43.38	24.56	25.8	15.17	17.37	30.97	29.87	16.19	18.6	18.06	20.88	19.14	15.98	24.97	42.48	ORTHOMCL3480	1	1	2	1	2	FALSE	FALSE	FALSE
Solyc01g098380.3	Solyc01g098380.3.1		1	88779882	88785753	oxidation-reduction process	A metabolic process that results in the removal or addition of one or more electrons to or from a substance, with or without the concomitant removal or addition of a proton or protons.	R-SLY-1119419	Solyc01g098380	Dihydrodipicolinate reductase family protein (AHRD V1 **** D7LKV2_ARALY); contains Interpro domain(s) IPR011859 Dihydrodipicolinate reductase, plant	26	27.1	12.05	13.79	17.31	16.28	18.18	17.05	92.8	93.56	69.14	65.01	40.52	43.38	24.56	25.8	15.17	17.37	30.97	29.87	16.19	18.6	18.06	20.88	19.14	15.98	24.97	42.48	ORTHOMCL3480	1	1	2	1	2	FALSE	FALSE	FALSE
Solyc01g098380.3	Solyc01g098380.3.1		1	88779882	88785753	NADPH binding	Interacting selectively and non-covalently with the reduced form, NADPH, of nicotinamide-adenine dinucleotide phosphate, a coenzyme involved in many redox and biosynthetic reactions.	R-SLY-1119419	Solyc01g098380	Dihydrodipicolinate reductase family protein (AHRD V1 **** D7LKV2_ARALY); contains Interpro domain(s) IPR011859 Dihydrodipicolinate reductase, plant	26	27.1	12.05	13.79	17.31	16.28	18.18	17.05	92.8	93.56	69.14	65.01	40.52	43.38	24.56	25.8	15.17	17.37	30.97	29.87	16.19	18.6	18.06	20.88	19.14	15.98	24.97	42.48	ORTHOMCL3480	1	1	2	1	2	FALSE	FALSE	FALSE
Solyc01g098380.3	Solyc01g098380.3.1		1	88779882	88785753	lysine biosynthetic process via diaminopimelate	The chemical reactions and pathways resulting in the formation of lysine, via the intermediate diaminopimelate.	R-SLY-1119419	Solyc01g098380	Dihydrodipicolinate reductase family protein (AHRD V1 **** D7LKV2_ARALY); contains Interpro domain(s) IPR011859 Dihydrodipicolinate reductase, plant	26	27.1	12.05	13.79	17.31	16.28	18.18	17.05	92.8	93.56	69.14	65.01	40.52	43.38	24.56	25.8	15.17	17.37	30.97	29.87	16.19	18.6	18.06	20.88	19.14	15.98	24.97	42.48	ORTHOMCL3480	1	1	2	1	2	FALSE	FALSE	FALSE
Solyc01g098380.3	Solyc01g098380.3.1		1	88779882	88785753	4-hydroxy-tetrahydrodipicolinate reductase	Catalysis of the reaction: (S)-2,3,4,5-tetrahydropyridine-2,6-dicarboxylate + NAD(P)+ + H2O = (2S,4S)-4-hydroxy-2,3,4,5-tetrahydrodipicolinate + NAD(P)H + H+.	R-SLY-1119419	Solyc01g098380	Dihydrodipicolinate reductase family protein (AHRD V1 **** D7LKV2_ARALY); contains Interpro domain(s) IPR011859 Dihydrodipicolinate reductase, plant	26	27.1	12.05	13.79	17.31	16.28	18.18	17.05	92.8	93.56	69.14	65.01	40.52	43.38	24.56	25.8	15.17	17.37	30.97	29.87	16.19	18.6	18.06	20.88	19.14	15.98	24.97	42.48	ORTHOMCL3480	1	1	2	1	2	FALSE	FALSE	FALSE
Solyc01g098390.3	Solyc01g098390.3.1		1	88792147	88794981	nucleus	A membrane-bounded organelle of eukaryotic cells in which chromosomes are housed and replicated. In most cells, the nucleus contains all of the cell's chromosomes except the organellar chromosomes, and is the site of RNA synthesis and processing. In some species, or in specialized cell types, RNA metabolism or DNA replication may be absent.	R-SLY-5679411	Solyc01g098390	GID1-like gibberellin receptor (AHRD V1 **-- A7MAQ4_HORVU); contains Interpro domain(s) IPR013094 Alpha/beta hydrolase fold-3	1.72	1.86	6.79	7.91	6.52	3.82	18.4	17.22	0.2	0.4	1.05	0.71	2.69	2.65	11.36	9.2	4.31	3.77	3.37	3.19	14.81	13.23	3.11	3.81	1.32	1.93	3.01	3.54	ORTHOMCL5151	1	1	2	1	1	FALSE	FALSE	FALSE
Solyc01g098390.3	Solyc01g098390.3.1		1	88792147	88794981	cytoplasm	All of the contents of a cell excluding the plasma membrane and nucleus, but including other subcellular structures.	R-SLY-5679411	Solyc01g098390	GID1-like gibberellin receptor (AHRD V1 **-- A7MAQ4_HORVU); contains Interpro domain(s) IPR013094 Alpha/beta hydrolase fold-3	1.72	1.86	6.79	7.91	6.52	3.82	18.4	17.22	0.2	0.4	1.05	0.71	2.69	2.65	11.36	9.2	4.31	3.77	3.37	3.19	14.81	13.23	3.11	3.81	1.32	1.93	3.01	3.54	ORTHOMCL5151	1	1	2	1	1	FALSE	FALSE	FALSE
Solyc01g098390.3	Solyc01g098390.3.1		1	88792147	88794981	hydrolase activity	Catalysis of the hydrolysis of various bonds, e.g. C-O, C-N, C-C, phosphoric anhydride bonds, etc. Hydrolase is the systematic name for any enzyme of EC class 3.	R-SLY-5679411	Solyc01g098390	GID1-like gibberellin receptor (AHRD V1 **-- A7MAQ4_HORVU); contains Interpro domain(s) IPR013094 Alpha/beta hydrolase fold-3	1.72	1.86	6.79	7.91	6.52	3.82	18.4	17.22	0.2	0.4	1.05	0.71	2.69	2.65	11.36	9.2	4.31	3.77	3.37	3.19	14.81	13.23	3.11	3.81	1.32	1.93	3.01	3.54	ORTHOMCL5151	1	1	2	1	1	FALSE	FALSE	FALSE
Solyc01g098390.3	Solyc01g098390.3.1		1	88792147	88794981	raffinose family oligosaccharide biosynthetic process	The chemical reactions and pathways resulting in the formation of raffinose family oligosaccharides (RFOs, such as raffinose, stachyose, verbascose and other molecules with a higher degree of galactosyl polymerization).	R-SLY-5679411	Solyc01g098390	GID1-like gibberellin receptor (AHRD V1 **-- A7MAQ4_HORVU); contains Interpro domain(s) IPR013094 Alpha/beta hydrolase fold-3	1.72	1.86	6.79	7.91	6.52	3.82	18.4	17.22	0.2	0.4	1.05	0.71	2.69	2.65	11.36	9.2	4.31	3.77	3.37	3.19	14.81	13.23	3.11	3.81	1.32	1.93	3.01	3.54	ORTHOMCL5151	1	1	2	1	1	FALSE	FALSE	FALSE
Solyc01g098390.3	Solyc01g098390.3.1		1	88792147	88794981	positive regulation of gibberellic acid mediated signaling pathway	Any process that activates or increases the frequency, rate or extent of gibberellic acid mediated signaling activity.	R-SLY-5679411	Solyc01g098390	GID1-like gibberellin receptor (AHRD V1 **-- A7MAQ4_HORVU); contains Interpro domain(s) IPR013094 Alpha/beta hydrolase fold-3	1.72	1.86	6.79	7.91	6.52	3.82	18.4	17.22	0.2	0.4	1.05	0.71	2.69	2.65	11.36	9.2	4.31	3.77	3.37	3.19	14.81	13.23	3.11	3.81	1.32	1.93	3.01	3.54	ORTHOMCL5151	1	1	2	1	1	FALSE	FALSE	FALSE
Solyc01g098390.3	Solyc01g098390.3.1		1	88792147	88794981	gibberellin binding	Interacting selectively and non-covalently with gibberellins, plant hormones that regulate aspects of plant growth.	R-SLY-5679411	Solyc01g098390	GID1-like gibberellin receptor (AHRD V1 **-- A7MAQ4_HORVU); contains Interpro domain(s) IPR013094 Alpha/beta hydrolase fold-3	1.72	1.86	6.79	7.91	6.52	3.82	18.4	17.22	0.2	0.4	1.05	0.71	2.69	2.65	11.36	9.2	4.31	3.77	3.37	3.19	14.81	13.23	3.11	3.81	1.32	1.93	3.01	3.54	ORTHOMCL5151	1	1	2	1	1	FALSE	FALSE	FALSE
Solyc01g098390.3	Solyc01g098390.3.1		1	88792147	88794981	floral organ morphogenesis	The process in which the anatomical structures of the floral organ are generated and organized.	R-SLY-5679411	Solyc01g098390	GID1-like gibberellin receptor (AHRD V1 **-- A7MAQ4_HORVU); contains Interpro domain(s) IPR013094 Alpha/beta hydrolase fold-3	1.72	1.86	6.79	7.91	6.52	3.82	18.4	17.22	0.2	0.4	1.05	0.71	2.69	2.65	11.36	9.2	4.31	3.77	3.37	3.19	14.81	13.23	3.11	3.81	1.32	1.93	3.01	3.54	ORTHOMCL5151	1	1	2	1	1	FALSE	FALSE	FALSE
Solyc01g098400.3	Solyc01g098400.3.1		1	88796542	88799257	nucleus	A membrane-bounded organelle of eukaryotic cells in which chromosomes are housed and replicated. In most cells, the nucleus contains all of the cell's chromosomes except the organellar chromosomes, and is the site of RNA synthesis and processing. In some species, or in specialized cell types, RNA metabolism or DNA replication may be absent.		Solyc01g098400	Histidine phosphotransfer protein (AHRD V1 **** B9I823_POPTR); contains Interpro domain(s) IPR008207 Signal transduction histidine kinase, phosphotransfer (Hpt) region	63.16	56.68	16.47	16.6	0.76	1.1	3.56	5.39	87.13	80.13	87.97	80.85	95.39	90.34	22.55	26.89	1.87	1.51	3.49	2.74	13.97	9.47	10.9	8.68	82.76	96.36	0	0.69	ORTHOMCL14923	1	1	0	1	0	FALSE	FALSE	FALSE
Solyc01g098400.3	Solyc01g098400.3.1		1	88796542	88799257	cytoplasm	All of the contents of a cell excluding the plasma membrane and nucleus, but including other subcellular structures.		Solyc01g098400	Histidine phosphotransfer protein (AHRD V1 **** B9I823_POPTR); contains Interpro domain(s) IPR008207 Signal transduction histidine kinase, phosphotransfer (Hpt) region	63.16	56.68	16.47	16.6	0.76	1.1	3.56	5.39	87.13	80.13	87.97	80.85	95.39	90.34	22.55	26.89	1.87	1.51	3.49	2.74	13.97	9.47	10.9	8.68	82.76	96.36	0	0.69	ORTHOMCL14923	1	1	0	1	0	FALSE	FALSE	FALSE
Solyc01g098400.3	Solyc01g098400.3.1		1	88796542	88799257	phosphorelay signal transduction system	A conserved series of molecular signals found in prokaryotes and eukaryotes; involves autophosphorylation of a histidine kinase and the transfer of the phosphate group to an aspartate that then acts as a phospho-donor to response regulator proteins.		Solyc01g098400	Histidine phosphotransfer protein (AHRD V1 **** B9I823_POPTR); contains Interpro domain(s) IPR008207 Signal transduction histidine kinase, phosphotransfer (Hpt) region	63.16	56.68	16.47	16.6	0.76	1.1	3.56	5.39	87.13	80.13	87.97	80.85	95.39	90.34	22.55	26.89	1.87	1.51	3.49	2.74	13.97	9.47	10.9	8.68	82.76	96.36	0	0.69	ORTHOMCL14923	1	1	0	1	0	FALSE	FALSE	FALSE
Solyc01g098400.3	Solyc01g098400.3.1		1	88796542	88799257	cytokinin-activated signaling pathway	A series of molecular signals generated by the binding of a cytokinin to a receptor, and ending with regulation of a downstream cellular process, e.g. transcription.		Solyc01g098400	Histidine phosphotransfer protein (AHRD V1 **** B9I823_POPTR); contains Interpro domain(s) IPR008207 Signal transduction histidine kinase, phosphotransfer (Hpt) region	63.16	56.68	16.47	16.6	0.76	1.1	3.56	5.39	87.13	80.13	87.97	80.85	95.39	90.34	22.55	26.89	1.87	1.51	3.49	2.74	13.97	9.47	10.9	8.68	82.76	96.36	0	0.69	ORTHOMCL14923	1	1	0	1	0	FALSE	FALSE	FALSE
Solyc01g098400.3	Solyc01g098400.3.1		1	88796542	88799257	histidine phosphotransfer kinase activity	Serves as a phospho-His intermediate enabling the transfer of phospho group between a hybrid kinase and a response regulator.		Solyc01g098400	Histidine phosphotransfer protein (AHRD V1 **** B9I823_POPTR); contains Interpro domain(s) IPR008207 Signal transduction histidine kinase, phosphotransfer (Hpt) region	63.16	56.68	16.47	16.6	0.76	1.1	3.56	5.39	87.13	80.13	87.97	80.85	95.39	90.34	22.55	26.89	1.87	1.51	3.49	2.74	13.97	9.47	10.9	8.68	82.76	96.36	0	0.69	ORTHOMCL14923	1	1	0	1	0	FALSE	FALSE	FALSE
Solyc01g098400.3	Solyc01g098400.3.1		1	88796542	88799257	protein histidine kinase binding	Interacting selectively and non-covalently with protein histidine kinase.		Solyc01g098400	Histidine phosphotransfer protein (AHRD V1 **** B9I823_POPTR); contains Interpro domain(s) IPR008207 Signal transduction histidine kinase, phosphotransfer (Hpt) region	63.16	56.68	16.47	16.6	0.76	1.1	3.56	5.39	87.13	80.13	87.97	80.85	95.39	90.34	22.55	26.89	1.87	1.51	3.49	2.74	13.97	9.47	10.9	8.68	82.76	96.36	0	0.69	ORTHOMCL14923	1	1	0	1	0	FALSE	FALSE	FALSE
Solyc01g098410.3	Solyc01g098410.3.1		1	88809375	88813347	protein kinase activity	Catalysis of the phosphorylation of an amino acid residue in a protein, usually according to the reaction: a protein + ATP = a phosphoprotein + ADP.	R-SLY-9611432	Solyc01g098410	Receptor-like kinase (AHRD V1 *-** C0SW32_SOYBN); contains Interpro domain(s) IPR002290 Serine/threonine protein kinase	6.53	6.95	3.24	4.12	7.21	8.09	1.1	0.89	1.75	1.9	1.62	1.93	2.15	1.66	1.14	1.11	0.19	0.24	0.04	0.16	1.42	1.04	0.46	0.49	0.05	0.06	4.86	2.71	ORTHOMCL794	4	4	1	3	1	TRUE	TRUE	FALSE
Solyc01g098410.3	Solyc01g098410.3.1		1	88809375	88813347	ATP binding	Interacting selectively and non-covalently with ATP, adenosine 5'-triphosphate, a universally important coenzyme and enzyme regulator.	R-SLY-9611432	Solyc01g098410	Receptor-like kinase (AHRD V1 *-** C0SW32_SOYBN); contains Interpro domain(s) IPR002290 Serine/threonine protein kinase	6.53	6.95	3.24	4.12	7.21	8.09	1.1	0.89	1.75	1.9	1.62	1.93	2.15	1.66	1.14	1.11	0.19	0.24	0.04	0.16	1.42	1.04	0.46	0.49	0.05	0.06	4.86	2.71	ORTHOMCL794	4	4	1	3	1	TRUE	TRUE	FALSE
Solyc01g098410.3	Solyc01g098410.3.1		1	88809375	88813347	protein phosphorylation	The process of introducing a phosphate group on to a protein.	R-SLY-9611432	Solyc01g098410	Receptor-like kinase (AHRD V1 *-** C0SW32_SOYBN); contains Interpro domain(s) IPR002290 Serine/threonine protein kinase	6.53	6.95	3.24	4.12	7.21	8.09	1.1	0.89	1.75	1.9	1.62	1.93	2.15	1.66	1.14	1.11	0.19	0.24	0.04	0.16	1.42	1.04	0.46	0.49	0.05	0.06	4.86	2.71	ORTHOMCL794	4	4	1	3	1	TRUE	TRUE	FALSE
Solyc01g098410.3	Solyc01g098410.3.1		1	88809375	88813347	transferase activity	Catalysis of the transfer of a group, e.g. a methyl group, glycosyl group, acyl group, phosphorus-containing, or other groups, from one compound (generally regarded as the donor) to another compound (generally regarded as the acceptor). Transferase is the systematic name for any enzyme of EC class 2.	R-SLY-9611432	Solyc01g098410	Receptor-like kinase (AHRD V1 *-** C0SW32_SOYBN); contains Interpro domain(s) IPR002290 Serine/threonine protein kinase	6.53	6.95	3.24	4.12	7.21	8.09	1.1	0.89	1.75	1.9	1.62	1.93	2.15	1.66	1.14	1.11	0.19	0.24	0.04	0.16	1.42	1.04	0.46	0.49	0.05	0.06	4.86	2.71	ORTHOMCL794	4	4	1	3	1	TRUE	TRUE	FALSE
Solyc01g098410.3	Solyc01g098410.3.1		1	88809375	88813347	nucleotide binding	Interacting selectively and non-covalently with a nucleotide, any compound consisting of a nucleoside that is esterified with (ortho)phosphate or an oligophosphate at any hydroxyl group on the ribose or deoxyribose.	R-SLY-9611432	Solyc01g098410	Receptor-like kinase (AHRD V1 *-** C0SW32_SOYBN); contains Interpro domain(s) IPR002290 Serine/threonine protein kinase	6.53	6.95	3.24	4.12	7.21	8.09	1.1	0.89	1.75	1.9	1.62	1.93	2.15	1.66	1.14	1.11	0.19	0.24	0.04	0.16	1.42	1.04	0.46	0.49	0.05	0.06	4.86	2.71	ORTHOMCL794	4	4	1	3	1	TRUE	TRUE	FALSE
Solyc01g098410.3	Solyc01g098410.3.1		1	88809375	88813347	kinase activity	Catalysis of the transfer of a phosphate group, usually from ATP, to a substrate molecule.	R-SLY-9611432	Solyc01g098410	Receptor-like kinase (AHRD V1 *-** C0SW32_SOYBN); contains Interpro domain(s) IPR002290 Serine/threonine protein kinase	6.53	6.95	3.24	4.12	7.21	8.09	1.1	0.89	1.75	1.9	1.62	1.93	2.15	1.66	1.14	1.11	0.19	0.24	0.04	0.16	1.42	1.04	0.46	0.49	0.05	0.06	4.86	2.71	ORTHOMCL794	4	4	1	3	1	TRUE	TRUE	FALSE
Solyc01g098410.3	Solyc01g098410.3.1		1	88809375	88813347	phosphorylation	The process of introducing a phosphate group into a molecule, usually with the formation of a phosphoric ester, a phosphoric anhydride or a phosphoric amide.	R-SLY-9611432	Solyc01g098410	Receptor-like kinase (AHRD V1 *-** C0SW32_SOYBN); contains Interpro domain(s) IPR002290 Serine/threonine protein kinase	6.53	6.95	3.24	4.12	7.21	8.09	1.1	0.89	1.75	1.9	1.62	1.93	2.15	1.66	1.14	1.11	0.19	0.24	0.04	0.16	1.42	1.04	0.46	0.49	0.05	0.06	4.86	2.71	ORTHOMCL794	4	4	1	3	1	TRUE	TRUE	FALSE
Solyc01g098410.3	Solyc01g098410.3.1		1	88809375	88813347	protein serine/threonine kinase activity	Catalysis of the reactions: ATP + protein serine = ADP + protein serine phosphate, and ATP + protein threonine = ADP + protein threonine phosphate.	R-SLY-9611432	Solyc01g098410	Receptor-like kinase (AHRD V1 *-** C0SW32_SOYBN); contains Interpro domain(s) IPR002290 Serine/threonine protein kinase	6.53	6.95	3.24	4.12	7.21	8.09	1.1	0.89	1.75	1.9	1.62	1.93	2.15	1.66	1.14	1.11	0.19	0.24	0.04	0.16	1.42	1.04	0.46	0.49	0.05	0.06	4.86	2.71	ORTHOMCL794	4	4	1	3	1	TRUE	TRUE	FALSE
Solyc01g098420.2	Solyc01g098420.2.1		1	88814268	88815298	protein kinase activity	Catalysis of the phosphorylation of an amino acid residue in a protein, usually according to the reaction: a protein + ATP = a phosphoprotein + ADP.		Solyc01g098420	Receptor-like protein kinase At5g59670 (AHRD V1 *-*- RLK7_ARATH); contains Interpro domain(s) IPR000719 Protein kinase, core	0.69	1.88	0.53	0.27	1.82	0.79	0.55	0	0	0	0	0.34	0.53	0.53	0	0	0	0	0	0	0.36	0	0	0	0	0	0	0.33							TRUE	TRUE	FALSE
Solyc01g098420.2	Solyc01g098420.2.1		1	88814268	88815298	ATP binding	Interacting selectively and non-covalently with ATP, adenosine 5'-triphosphate, a universally important coenzyme and enzyme regulator.		Solyc01g098420	Receptor-like protein kinase At5g59670 (AHRD V1 *-*- RLK7_ARATH); contains Interpro domain(s) IPR000719 Protein kinase, core	0.69	1.88	0.53	0.27	1.82	0.79	0.55	0	0	0	0	0.34	0.53	0.53	0	0	0	0	0	0	0.36	0	0	0	0	0	0	0.33							TRUE	TRUE	FALSE
Solyc01g098420.2	Solyc01g098420.2.1		1	88814268	88815298	protein phosphorylation	The process of introducing a phosphate group on to a protein.		Solyc01g098420	Receptor-like protein kinase At5g59670 (AHRD V1 *-*- RLK7_ARATH); contains Interpro domain(s) IPR000719 Protein kinase, core	0.69	1.88	0.53	0.27	1.82	0.79	0.55	0	0	0	0	0.34	0.53	0.53	0	0	0	0	0	0	0.36	0	0	0	0	0	0	0.33							TRUE	TRUE	FALSE
Solyc01g098430.3	Solyc01g098430.3.1	Autophagy-related protein 18h [Source:Projected from Arabidopsis thaliana (AT1G54710) UniProtKB/Swiss-Prot;Acc:Q8H1Q5]	1	88816015	88825757	cytoplasm	All of the contents of a cell excluding the plasma membrane and nucleus, but including other subcellular structures.		Solyc01g098430	Breast carcinoma amplified sequence 3 (Fragment) (AHRD V1 *--- B1AR77_MOUSE); contains Interpro domain(s) IPR011046 WD40 repeat-like	9.68	10.3	24.38	24.14	11.11	10.27	34.35	32.9	7.14	8.01	15.46	13.36	16.55	16.6	21.68	20.5	31.67	32.67	25.79	24.62	21.71	23.19	25.25	26.71	35.46	38.37	7.92	6.91	ORTHOMCL4027	1	1	2	2	1	TRUE	TRUE	FALSE
Solyc01g098430.3	Solyc01g098430.3.1	Autophagy-related protein 18h [Source:Projected from Arabidopsis thaliana (AT1G54710) UniProtKB/Swiss-Prot;Acc:Q8H1Q5]	1	88816015	88825757	response to starvation	Any process that results in a change in state or activity of a cell or an organism (in terms of movement, secretion, enzyme production, gene expression, etc.) as a result of a starvation stimulus, deprivation of nourishment.		Solyc01g098430	Breast carcinoma amplified sequence 3 (Fragment) (AHRD V1 *--- B1AR77_MOUSE); contains Interpro domain(s) IPR011046 WD40 repeat-like	9.68	10.3	24.38	24.14	11.11	10.27	34.35	32.9	7.14	8.01	15.46	13.36	16.55	16.6	21.68	20.5	31.67	32.67	25.79	24.62	21.71	23.19	25.25	26.71	35.46	38.37	7.92	6.91	ORTHOMCL4027	1	1	2	2	1	TRUE	TRUE	FALSE
Solyc01g098430.3	Solyc01g098430.3.1	Autophagy-related protein 18h [Source:Projected from Arabidopsis thaliana (AT1G54710) UniProtKB/Swiss-Prot;Acc:Q8H1Q5]	1	88816015	88825757	protein binding	Interacting selectively and non-covalently with any protein or protein complex (a complex of two or more proteins that may include other nonprotein molecules).		Solyc01g098430	Breast carcinoma amplified sequence 3 (Fragment) (AHRD V1 *--- B1AR77_MOUSE); contains Interpro domain(s) IPR011046 WD40 repeat-like	9.68	10.3	24.38	24.14	11.11	10.27	34.35	32.9	7.14	8.01	15.46	13.36	16.55	16.6	21.68	20.5	31.67	32.67	25.79	24.62	21.71	23.19	25.25	26.71	35.46	38.37	7.92	6.91	ORTHOMCL4027	1	1	2	2	1	TRUE	TRUE	FALSE
Solyc01g098440.2	Solyc01g098440.2.1	RBK2 [Source:Projected from Arabidopsis thaliana (AT3G05140) UniProtKB/TrEMBL;Acc:A0A384KHI2]	1	88833953	88839905	protein kinase activity	Catalysis of the phosphorylation of an amino acid residue in a protein, usually according to the reaction: a protein + ATP = a phosphoprotein + ADP.		Solyc01g098440	Serine/threonine protein kinase-like (AHRD V1 **** Q9FGC3_ARATH); contains Interpro domain(s) IPR002290 Serine/threonine protein kinase	4.4	3.91	1.08	1.46	0	0.13	1.18	0.83	0	0	0	0	0	0	0	0	0	0	0	0	0	0	0	0.06	0	0	0.4	0.17	ORTHOMCL12746	1	1	1	1	0	TRUE	TRUE	FALSE
Solyc01g098440.2	Solyc01g098440.2.1	RBK2 [Source:Projected from Arabidopsis thaliana (AT3G05140) UniProtKB/TrEMBL;Acc:A0A384KHI2]	1	88833953	88839905	ATP binding	Interacting selectively and non-covalently with ATP, adenosine 5'-triphosphate, a universally important coenzyme and enzyme regulator.		Solyc01g098440	Serine/threonine protein kinase-like (AHRD V1 **** Q9FGC3_ARATH); contains Interpro domain(s) IPR002290 Serine/threonine protein kinase	4.4	3.91	1.08	1.46	0	0.13	1.18	0.83	0	0	0	0	0	0	0	0	0	0	0	0	0	0	0	0.06	0	0	0.4	0.17	ORTHOMCL12746	1	1	1	1	0	TRUE	TRUE	FALSE
Solyc01g098440.2	Solyc01g098440.2.1	RBK2 [Source:Projected from Arabidopsis thaliana (AT3G05140) UniProtKB/TrEMBL;Acc:A0A384KHI2]	1	88833953	88839905	protein phosphorylation	The process of introducing a phosphate group on to a protein.		Solyc01g098440	Serine/threonine protein kinase-like (AHRD V1 **** Q9FGC3_ARATH); contains Interpro domain(s) IPR002290 Serine/threonine protein kinase	4.4	3.91	1.08	1.46	0	0.13	1.18	0.83	0	0	0	0	0	0	0	0	0	0	0	0	0	0	0	0.06	0	0	0.4	0.17	ORTHOMCL12746	1	1	1	1	0	TRUE	TRUE	FALSE
Solyc01g098450.3	Solyc01g098450.3.1		1	88845990	88849906	transcription by RNA polymerase I	The synthesis of RNA from a DNA template by RNA polymerase I (RNAP I), originating at an RNAP I promoter.		Solyc01g098450	Genomic DNA chromosome 3 P1 clone MYF24 (AHRD V1 ***- Q9LS59_ARATH)	1.77	2.15	2.61	2.05	3.01	3.1	4.4	3.93	2.87	2.03	3.8	4.27	6.88	6.37	6.19	6.2	4.71	4.81	5.54	5.38	3.99	6.13	5.8	5.66	5.75	6.5	3.75	3.55	ORTHOMCL8720	1	1	1	1	1	TRUE	TRUE	FALSE
Solyc01g098455.1	Solyc01g098455.1.1		1	88850519	88852376	oxidation-reduction process	A metabolic process that results in the removal or addition of one or more electrons to or from a substance, with or without the concomitant removal or addition of a proton or protons.																																						FALSE	FALSE	FALSE
Solyc01g098455.1	Solyc01g098455.1.1		1	88850519	88852376	L-phenylalanine catabolic process	The chemical reactions and pathways resulting in the breakdown of phenylalanine, 2-amino-3-phenylpropanoic acid.																																						FALSE	FALSE	FALSE
Solyc01g098455.1	Solyc01g098455.1.1		1	88850519	88852376	tyrosine metabolic process	The chemical reactions and pathways involving tyrosine, an aromatic amino acid, 2-amino-3-(4-hydroxyphenyl)propanoic acid.																																						FALSE	FALSE	FALSE
Solyc01g098455.1	Solyc01g098455.1.1		1	88850519	88852376	homogentisate 1,2-dioxygenase activity	Catalysis of the reaction: homogentisate + O(2) = 4-maleylacetoacetate + H(+).																																						FALSE	FALSE	FALSE
Solyc01g098460.3	Solyc01g098460.3.1		1	88852384	88862681	methyltransferase activity	Catalysis of the transfer of a methyl group to an acceptor molecule.		Solyc01g098460	Ribosomal RNA large subunit methyltransferase F (AHRD V1 ***- D0KHS1_PECWW); contains Interpro domain(s) IPR017182 S-adenosyl-L-methionine dependent methyltransferase, Mett10D, predicted	7.59	8.7	11.22	13.26	7.63	7.11	6.77	6.64	8.21	7.72	6.71	7.25	10.68	10.69	7.06	7.77	5.55	7.25	8.45	7.42	8.46	10.45	8.29	8.51	7.98	8.96	4.8	5.68	ORTHOMCL5429	1	2	1	1	1	TRUE	TRUE	FALSE
Solyc01g098470.2	Solyc01g098470.2.1		1	88859022	88859486				Solyc01g098470	Unknown Protein (AHRD V1)	0.37	0.56	0.43	0.44	0.21	0.42	1.98	1.98	1.78	0.77	1.24	1.08	2.11	0.64	1.13	2.33	1.2	1.44	1.47	0.85	0.86	3.22	1.61	1.23	0.42	0.72	0.26	1.86							TRUE	TRUE	FALSE
Solyc01g098480.2	Solyc01g098480.2.1		1	88860499	88862445	protein binding	Interacting selectively and non-covalently with any protein or protein complex (a complex of two or more proteins that may include other nonprotein molecules).		Solyc01g098480	Pentatricopeptide repeat-containing protein (AHRD V1 ***- D7LKZ8_ARALY); contains Interpro domain(s) IPR002885 Pentatricopeptide repeat	0.38	0.72	0.66	0.73	0.27	0.27	1.35	1.29	1.17	1.52	1.19	0.76	1.4	1.41	1.45	1.43	0.82	1	1.38	0.95	2.04	1.72	1.23	1.89	0.54	1.22	1.18	2.38	ORTHOMCL12946	1	1	1	1	0	TRUE	TRUE	FALSE
Solyc01g098490.3	Solyc01g098490.3.1		1	88865661	88870022	integral component of membrane	The component of a membrane consisting of the gene products and protein complexes having at least some part of their peptide sequence embedded in the hydrophobic region of the membrane.		Solyc01g098490	Solute carrier family 2 facilitated glucose transporter member 8 (AHRD V1 ***- B6SSR3_MAIZE); contains Interpro domain(s) IPR003663 Sugar/inositol transporter	0.39	0.57	3.41	4.11	0.19	0	0.6	0.4	0.08	0.08	0	0	0.19	0.13	9.81	12.46	5.05	4.36	3.69	4.3	6.45	8.31	5.24	5.21	1.59	0.72	0	0	ORTHOMCL20597	1	1	0	0	0	TRUE	TRUE	FALSE
Solyc01g098490.3	Solyc01g098490.3.1		1	88865661	88870022	membrane	A lipid bilayer along with all the proteins and protein complexes embedded in it an attached to it.		Solyc01g098490	Solute carrier family 2 facilitated glucose transporter member 8 (AHRD V1 ***- B6SSR3_MAIZE); contains Interpro domain(s) IPR003663 Sugar/inositol transporter	0.39	0.57	3.41	4.11	0.19	0	0.6	0.4	0.08	0.08	0	0	0.19	0.13	9.81	12.46	5.05	4.36	3.69	4.3	6.45	8.31	5.24	5.21	1.59	0.72	0	0	ORTHOMCL20597	1	1	0	0	0	TRUE	TRUE	FALSE
Solyc01g098490.3	Solyc01g098490.3.1		1	88865661	88870022	transmembrane transport	The process in which a solute is transported across a lipid bilayer, from one side of a membrane to the other.		Solyc01g098490	Solute carrier family 2 facilitated glucose transporter member 8 (AHRD V1 ***- B6SSR3_MAIZE); contains Interpro domain(s) IPR003663 Sugar/inositol transporter	0.39	0.57	3.41	4.11	0.19	0	0.6	0.4	0.08	0.08	0	0	0.19	0.13	9.81	12.46	5.05	4.36	3.69	4.3	6.45	8.31	5.24	5.21	1.59	0.72	0	0	ORTHOMCL20597	1	1	0	0	0	TRUE	TRUE	FALSE
Solyc01g098490.3	Solyc01g098490.3.1		1	88865661	88870022	transmembrane transporter activity	Enables the transfer of a substance, usually a specific substance or a group of related substances, from one side of a membrane to the other.		Solyc01g098490	Solute carrier family 2 facilitated glucose transporter member 8 (AHRD V1 ***- B6SSR3_MAIZE); contains Interpro domain(s) IPR003663 Sugar/inositol transporter	0.39	0.57	3.41	4.11	0.19	0	0.6	0.4	0.08	0.08	0	0	0.19	0.13	9.81	12.46	5.05	4.36	3.69	4.3	6.45	8.31	5.24	5.21	1.59	0.72	0	0	ORTHOMCL20597	1	1	0	0	0	TRUE	TRUE	FALSE
Solyc01g098490.3	Solyc01g098490.3.1		1	88865661	88870022	glucose transmembrane transporter activity	Enables the transfer of the hexose monosaccharide glucose from one side of a membrane to the other.		Solyc01g098490	Solute carrier family 2 facilitated glucose transporter member 8 (AHRD V1 ***- B6SSR3_MAIZE); contains Interpro domain(s) IPR003663 Sugar/inositol transporter	0.39	0.57	3.41	4.11	0.19	0	0.6	0.4	0.08	0.08	0	0	0.19	0.13	9.81	12.46	5.05	4.36	3.69	4.3	6.45	8.31	5.24	5.21	1.59	0.72	0	0	ORTHOMCL20597	1	1	0	0	0	TRUE	TRUE	FALSE
Solyc01g098490.3	Solyc01g098490.3.1		1	88865661	88870022	integral component of plasma membrane	The component of the plasma membrane consisting of the gene products and protein complexes having at least some part of their peptide sequence embedded in the hydrophobic region of the membrane.		Solyc01g098490	Solute carrier family 2 facilitated glucose transporter member 8 (AHRD V1 ***- B6SSR3_MAIZE); contains Interpro domain(s) IPR003663 Sugar/inositol transporter	0.39	0.57	3.41	4.11	0.19	0	0.6	0.4	0.08	0.08	0	0	0.19	0.13	9.81	12.46	5.05	4.36	3.69	4.3	6.45	8.31	5.24	5.21	1.59	0.72	0	0	ORTHOMCL20597	1	1	0	0	0	TRUE	TRUE	FALSE
Solyc01g098490.3	Solyc01g098490.3.1		1	88865661	88870022	hexose transmembrane transport	The process in which hexose is transported across a membrane. Hexoses are any aldoses with a chain of six carbon atoms in the molecule.		Solyc01g098490	Solute carrier family 2 facilitated glucose transporter member 8 (AHRD V1 ***- B6SSR3_MAIZE); contains Interpro domain(s) IPR003663 Sugar/inositol transporter	0.39	0.57	3.41	4.11	0.19	0	0.6	0.4	0.08	0.08	0	0	0.19	0.13	9.81	12.46	5.05	4.36	3.69	4.3	6.45	8.31	5.24	5.21	1.59	0.72	0	0	ORTHOMCL20597	1	1	0	0	0	TRUE	TRUE	FALSE
Solyc01g098490.3	Solyc01g098490.3.1		1	88865661	88870022	carbohydrate:proton symporter activity	Enables the transfer of a solute or solutes from one side of a membrane to the other according to the reaction: carbohydrate(out) + H+(out) = carbohydrate(in) + H+(in).		Solyc01g098490	Solute carrier family 2 facilitated glucose transporter member 8 (AHRD V1 ***- B6SSR3_MAIZE); contains Interpro domain(s) IPR003663 Sugar/inositol transporter	0.39	0.57	3.41	4.11	0.19	0	0.6	0.4	0.08	0.08	0	0	0.19	0.13	9.81	12.46	5.05	4.36	3.69	4.3	6.45	8.31	5.24	5.21	1.59	0.72	0	0	ORTHOMCL20597	1	1	0	0	0	TRUE	TRUE	FALSE
Solyc01g098500.3	Solyc01g098500.3.1	Sugar-porter family protein 5 [Source:UniProtKB/TrEMBL;Acc:A0A0A8JCK7]	1	88883754	88888047	integral component of membrane	The component of a membrane consisting of the gene products and protein complexes having at least some part of their peptide sequence embedded in the hydrophobic region of the membrane.		Solyc01g098500	Glucose transporter 8 (AHRD V1 ***- Q2KKJ3_SOLIN); contains Interpro domain(s) IPR003663 Sugar/inositol transporter	55.93	55.15	81.09	77.34	64.5	60.22	74.8	77.91	33.07	33.24	42.24	36.02	61.91	65.02	115.53	123.2	34.84	32.73	27.59	29.11	37.71	40.57	12.47	12.01	6.23	4.83	5.18	6.35	ORTHOMCL20596	1	1	0	0	0	TRUE	TRUE	FALSE
Solyc01g098500.3	Solyc01g098500.3.1	Sugar-porter family protein 5 [Source:UniProtKB/TrEMBL;Acc:A0A0A8JCK7]	1	88883754	88888047	membrane	A lipid bilayer along with all the proteins and protein complexes embedded in it an attached to it.		Solyc01g098500	Glucose transporter 8 (AHRD V1 ***- Q2KKJ3_SOLIN); contains Interpro domain(s) IPR003663 Sugar/inositol transporter	55.93	55.15	81.09	77.34	64.5	60.22	74.8	77.91	33.07	33.24	42.24	36.02	61.91	65.02	115.53	123.2	34.84	32.73	27.59	29.11	37.71	40.57	12.47	12.01	6.23	4.83	5.18	6.35	ORTHOMCL20596	1	1	0	0	0	TRUE	TRUE	FALSE
Solyc01g098500.3	Solyc01g098500.3.1	Sugar-porter family protein 5 [Source:UniProtKB/TrEMBL;Acc:A0A0A8JCK7]	1	88883754	88888047	transmembrane transport	The process in which a solute is transported across a lipid bilayer, from one side of a membrane to the other.		Solyc01g098500	Glucose transporter 8 (AHRD V1 ***- Q2KKJ3_SOLIN); contains Interpro domain(s) IPR003663 Sugar/inositol transporter	55.93	55.15	81.09	77.34	64.5	60.22	74.8	77.91	33.07	33.24	42.24	36.02	61.91	65.02	115.53	123.2	34.84	32.73	27.59	29.11	37.71	40.57	12.47	12.01	6.23	4.83	5.18	6.35	ORTHOMCL20596	1	1	0	0	0	TRUE	TRUE	FALSE
Solyc01g098500.3	Solyc01g098500.3.1	Sugar-porter family protein 5 [Source:UniProtKB/TrEMBL;Acc:A0A0A8JCK7]	1	88883754	88888047	transmembrane transporter activity	Enables the transfer of a substance, usually a specific substance or a group of related substances, from one side of a membrane to the other.		Solyc01g098500	Glucose transporter 8 (AHRD V1 ***- Q2KKJ3_SOLIN); contains Interpro domain(s) IPR003663 Sugar/inositol transporter	55.93	55.15	81.09	77.34	64.5	60.22	74.8	77.91	33.07	33.24	42.24	36.02	61.91	65.02	115.53	123.2	34.84	32.73	27.59	29.11	37.71	40.57	12.47	12.01	6.23	4.83	5.18	6.35	ORTHOMCL20596	1	1	0	0	0	TRUE	TRUE	FALSE
Solyc01g098500.3	Solyc01g098500.3.1	Sugar-porter family protein 5 [Source:UniProtKB/TrEMBL;Acc:A0A0A8JCK7]	1	88883754	88888047	phosphate ion transport	The directed movement of phosphate into, out of or within a cell, or between cells, by means of some agent such as a transporter or pore.		Solyc01g098500	Glucose transporter 8 (AHRD V1 ***- Q2KKJ3_SOLIN); contains Interpro domain(s) IPR003663 Sugar/inositol transporter	55.93	55.15	81.09	77.34	64.5	60.22	74.8	77.91	33.07	33.24	42.24	36.02	61.91	65.02	115.53	123.2	34.84	32.73	27.59	29.11	37.71	40.57	12.47	12.01	6.23	4.83	5.18	6.35	ORTHOMCL20596	1	1	0	0	0	TRUE	TRUE	FALSE
Solyc01g098520.3	Solyc01g098520.3.1		1	88883868	88895939	ATPase activity	Catalysis of the reaction: ATP + H2O = ADP + phosphate + 2 H+. May or may not be coupled to another reaction.		Solyc01g098520	Unknown Protein (AHRD V1); contains Interpro domain(s) IPR002099 DNA mismatch repair protein	4.36	3.35	1.9	2.28	1.55	2.52	2.62	0.33	5.67	3.83	7.39	5.63	8.45	6.61	23.1	24.96	11.54	11.95	39.29	39.82	0	0	0	0	0	0	0	0							TRUE	TRUE	FALSE
Solyc01g098520.3	Solyc01g098520.3.1		1	88883868	88895939	single-stranded DNA binding	Interacting selectively and non-covalently with single-stranded DNA.		Solyc01g098520	Unknown Protein (AHRD V1); contains Interpro domain(s) IPR002099 DNA mismatch repair protein	4.36	3.35	1.9	2.28	1.55	2.52	2.62	0.33	5.67	3.83	7.39	5.63	8.45	6.61	23.1	24.96	11.54	11.95	39.29	39.82	0	0	0	0	0	0	0	0							TRUE	TRUE	FALSE
Solyc01g098520.3	Solyc01g098520.3.1		1	88883868	88895939	mismatch repair	A system for the correction of errors in which an incorrect base, which cannot form hydrogen bonds with the corresponding base in the parent strand, is incorporated into the daughter strand. The mismatch repair system promotes genomic fidelity by repairing base-base mismatches, insertion-deletion loops and heterologies generated during DNA replication and recombination.		Solyc01g098520	Unknown Protein (AHRD V1); contains Interpro domain(s) IPR002099 DNA mismatch repair protein	4.36	3.35	1.9	2.28	1.55	2.52	2.62	0.33	5.67	3.83	7.39	5.63	8.45	6.61	23.1	24.96	11.54	11.95	39.29	39.82	0	0	0	0	0	0	0	0							TRUE	TRUE	FALSE
Solyc01g098520.3	Solyc01g098520.3.1		1	88883868	88895939	mismatch repair complex	Any complex formed of proteins that act in mismatch repair.		Solyc01g098520	Unknown Protein (AHRD V1); contains Interpro domain(s) IPR002099 DNA mismatch repair protein	4.36	3.35	1.9	2.28	1.55	2.52	2.62	0.33	5.67	3.83	7.39	5.63	8.45	6.61	23.1	24.96	11.54	11.95	39.29	39.82	0	0	0	0	0	0	0	0							TRUE	TRUE	FALSE
Solyc01g098520.3	Solyc01g098520.3.1		1	88883868	88895939	MutLalpha complex	A heterodimer involved in the recognition of base-base and small insertion/deletion mismatches. In human the complex consists of two subunits, MLH1 and PMS2.		Solyc01g098520	Unknown Protein (AHRD V1); contains Interpro domain(s) IPR002099 DNA mismatch repair protein	4.36	3.35	1.9	2.28	1.55	2.52	2.62	0.33	5.67	3.83	7.39	5.63	8.45	6.61	23.1	24.96	11.54	11.95	39.29	39.82	0	0	0	0	0	0	0	0							TRUE	TRUE	FALSE
Solyc01g098523.1	Solyc01g098523.1.1		1	88889043	88891548																																								FALSE	FALSE	FALSE
Solyc01g098525.1	Solyc01g098525.1.1		1	88892361	88893122																																								FALSE	FALSE	FALSE
Solyc01g098527.1	Solyc01g098527.1.1		1	88899637	88902919	pyrimidine nucleotide biosynthetic process	The chemical reactions and pathways resulting in the formation of a pyrimidine nucleotide, a compound consisting of nucleoside (a pyrimidine base linked to a deoxyribose or ribose sugar) esterified with a phosphate group at either the 3' or 5'-hydroxyl group of the sugar.																																						FALSE	FALSE	FALSE
Solyc01g098527.1	Solyc01g098527.1.1		1	88899637	88902919	CTP synthase activity	Catalysis of the reaction: ATP + UTP + NH3 = ADP + phosphate + CTP.																																						FALSE	FALSE	FALSE
Solyc01g098540.3	Solyc01g098540.3.1		1	88903632	88908146				Solyc01g098540	Unknown Protein (AHRD V1)	2.32	1.58	1.44	3.15	1.05	1.61	3.71	1.85	2.14	1.3	1.31	2.96	3.55	3.57	5.96	5.9	7.05	5.21	7.29	6.72	0.96	1.23	1.36	0.69	1.6	1.61	0	0							TRUE	TRUE	FALSE
Solyc01g098550.3	Solyc01g098550.3.1	Tryptophan synthase alpha chain [Source:Projected from Arabidopsis thaliana (AT4G02610) UniProtKB/Swiss-Prot;Acc:O22765]	1	88913665	88919768	cytoplasm	All of the contents of a cell excluding the plasma membrane and nucleus, but including other subcellular structures.	R-SLY-1119494	Solyc01g098550	Tryptophan synthase alpha chain (AHRD V1 ***- Q8LA83_ARATH); contains Interpro domain(s) IPR002028 Tryptophan synthase, alpha chain	45.94	46.47	35.96	34.86	29.98	29.06	27.76	25.88	67.82	62.2	44.89	40.23	34.59	34.73	28.64	29.57	37.3	36.48	46.53	44.23	28.78	31.01	48.61	44.3	51.5	51.19	62.73	67.87	ORTHOMCL4808	1	1	1	1	2	TRUE	TRUE	FALSE
Solyc01g098550.3	Solyc01g098550.3.1	Tryptophan synthase alpha chain [Source:Projected from Arabidopsis thaliana (AT4G02610) UniProtKB/Swiss-Prot;Acc:O22765]	1	88913665	88919768	catalytic activity	Catalysis of a biochemical reaction at physiological temperatures. In biologically catalyzed reactions, the reactants are known as substrates, and the catalysts are naturally occurring macromolecular substances known as enzymes. Enzymes possess specific binding sites for substrates, and are usually composed wholly or largely of protein, but RNA that has catalytic activity (ribozyme) is often also…	R-SLY-1119494	Solyc01g098550	Tryptophan synthase alpha chain (AHRD V1 ***- Q8LA83_ARATH); contains Interpro domain(s) IPR002028 Tryptophan synthase, alpha chain	45.94	46.47	35.96	34.86	29.98	29.06	27.76	25.88	67.82	62.2	44.89	40.23	34.59	34.73	28.64	29.57	37.3	36.48	46.53	44.23	28.78	31.01	48.61	44.3	51.5	51.19	62.73	67.87	ORTHOMCL4808	1	1	1	1	2	TRUE	TRUE	FALSE
Solyc01g098550.3	Solyc01g098550.3.1	Tryptophan synthase alpha chain [Source:Projected from Arabidopsis thaliana (AT4G02610) UniProtKB/Swiss-Prot;Acc:O22765]	1	88913665	88919768	tryptophan synthase activity	Catalysis of the reaction: L-serine + (1S,2R)-1-C-(indol-3-yl)glycerol 3-phosphate = L-tryptophan + glyceraldehyde 3-phosphate + H2O.	R-SLY-1119494	Solyc01g098550	Tryptophan synthase alpha chain (AHRD V1 ***- Q8LA83_ARATH); contains Interpro domain(s) IPR002028 Tryptophan synthase, alpha chain	45.94	46.47	35.96	34.86	29.98	29.06	27.76	25.88	67.82	62.2	44.89	40.23	34.59	34.73	28.64	29.57	37.3	36.48	46.53	44.23	28.78	31.01	48.61	44.3	51.5	51.19	62.73	67.87	ORTHOMCL4808	1	1	1	1	2	TRUE	TRUE	FALSE
Solyc01g098550.3	Solyc01g098550.3.1	Tryptophan synthase alpha chain [Source:Projected from Arabidopsis thaliana (AT4G02610) UniProtKB/Swiss-Prot;Acc:O22765]	1	88913665	88919768	indole-3-glycerol-phosphate lyase activity	Catalysis of the reaction: (1S,2R)-1-C-(indol-3-yl)glycerol 3-phosphate = indole + D-glyceraldehyde 3-phosphate.	R-SLY-1119494	Solyc01g098550	Tryptophan synthase alpha chain (AHRD V1 ***- Q8LA83_ARATH); contains Interpro domain(s) IPR002028 Tryptophan synthase, alpha chain	45.94	46.47	35.96	34.86	29.98	29.06	27.76	25.88	67.82	62.2	44.89	40.23	34.59	34.73	28.64	29.57	37.3	36.48	46.53	44.23	28.78	31.01	48.61	44.3	51.5	51.19	62.73	67.87	ORTHOMCL4808	1	1	1	1	2	TRUE	TRUE	FALSE
Solyc01g098550.3	Solyc01g098550.3.1	Tryptophan synthase alpha chain [Source:Projected from Arabidopsis thaliana (AT4G02610) UniProtKB/Swiss-Prot;Acc:O22765]	1	88913665	88919768	tryptophan metabolic process	The chemical reactions and pathways involving tryptophan, the chiral amino acid 2-amino-3-(1H-indol-3-yl)propanoic acid.	R-SLY-1119494	Solyc01g098550	Tryptophan synthase alpha chain (AHRD V1 ***- Q8LA83_ARATH); contains Interpro domain(s) IPR002028 Tryptophan synthase, alpha chain	45.94	46.47	35.96	34.86	29.98	29.06	27.76	25.88	67.82	62.2	44.89	40.23	34.59	34.73	28.64	29.57	37.3	36.48	46.53	44.23	28.78	31.01	48.61	44.3	51.5	51.19	62.73	67.87	ORTHOMCL4808	1	1	1	1	2	TRUE	TRUE	FALSE
Solyc01g098555.1	Solyc01g098555.1.1		1	88920232	88925555																																								FALSE	FALSE	FALSE
Solyc01g098560.3	Solyc01g098560.3.1		1	88924660	88928553	integral component of membrane	The component of a membrane consisting of the gene products and protein complexes having at least some part of their peptide sequence embedded in the hydrophobic region of the membrane.		Solyc01g098560	Glucose transporter 8 (AHRD V1 ***- Q2KKJ3_SOLIN); contains Interpro domain(s) IPR003663 Sugar/inositol transporter	15.28	14.05	10.09	12.51	13.71	14.63	16.89	19.53	21.31	19.77	15.67	13.01	8.57	8.01	14.92	14.28	12.5	10.89	0.77	0.89	15.42	18.16	13.52	10.09	5.16	5.15	8.81	6.85	ORTHOMCL10232	1	1	1	2	0	FALSE	FALSE	FALSE
Solyc01g098560.3	Solyc01g098560.3.1		1	88924660	88928553	membrane	A lipid bilayer along with all the proteins and protein complexes embedded in it an attached to it.		Solyc01g098560	Glucose transporter 8 (AHRD V1 ***- Q2KKJ3_SOLIN); contains Interpro domain(s) IPR003663 Sugar/inositol transporter	15.28	14.05	10.09	12.51	13.71	14.63	16.89	19.53	21.31	19.77	15.67	13.01	8.57	8.01	14.92	14.28	12.5	10.89	0.77	0.89	15.42	18.16	13.52	10.09	5.16	5.15	8.81	6.85	ORTHOMCL10232	1	1	1	2	0	FALSE	FALSE	FALSE
Solyc01g098560.3	Solyc01g098560.3.1		1	88924660	88928553	transmembrane transport	The process in which a solute is transported across a lipid bilayer, from one side of a membrane to the other.		Solyc01g098560	Glucose transporter 8 (AHRD V1 ***- Q2KKJ3_SOLIN); contains Interpro domain(s) IPR003663 Sugar/inositol transporter	15.28	14.05	10.09	12.51	13.71	14.63	16.89	19.53	21.31	19.77	15.67	13.01	8.57	8.01	14.92	14.28	12.5	10.89	0.77	0.89	15.42	18.16	13.52	10.09	5.16	5.15	8.81	6.85	ORTHOMCL10232	1	1	1	2	0	FALSE	FALSE	FALSE
Solyc01g098560.3	Solyc01g098560.3.1		1	88924660	88928553	transmembrane transporter activity	Enables the transfer of a substance, usually a specific substance or a group of related substances, from one side of a membrane to the other.		Solyc01g098560	Glucose transporter 8 (AHRD V1 ***- Q2KKJ3_SOLIN); contains Interpro domain(s) IPR003663 Sugar/inositol transporter	15.28	14.05	10.09	12.51	13.71	14.63	16.89	19.53	21.31	19.77	15.67	13.01	8.57	8.01	14.92	14.28	12.5	10.89	0.77	0.89	15.42	18.16	13.52	10.09	5.16	5.15	8.81	6.85	ORTHOMCL10232	1	1	1	2	0	FALSE	FALSE	FALSE
Solyc01g098560.3	Solyc01g098560.3.1		1	88924660	88928553	glucose transmembrane transporter activity	Enables the transfer of the hexose monosaccharide glucose from one side of a membrane to the other.		Solyc01g098560	Glucose transporter 8 (AHRD V1 ***- Q2KKJ3_SOLIN); contains Interpro domain(s) IPR003663 Sugar/inositol transporter	15.28	14.05	10.09	12.51	13.71	14.63	16.89	19.53	21.31	19.77	15.67	13.01	8.57	8.01	14.92	14.28	12.5	10.89	0.77	0.89	15.42	18.16	13.52	10.09	5.16	5.15	8.81	6.85	ORTHOMCL10232	1	1	1	2	0	FALSE	FALSE	FALSE
Solyc01g098560.3	Solyc01g098560.3.1		1	88924660	88928553	integral component of plasma membrane	The component of the plasma membrane consisting of the gene products and protein complexes having at least some part of their peptide sequence embedded in the hydrophobic region of the membrane.		Solyc01g098560	Glucose transporter 8 (AHRD V1 ***- Q2KKJ3_SOLIN); contains Interpro domain(s) IPR003663 Sugar/inositol transporter	15.28	14.05	10.09	12.51	13.71	14.63	16.89	19.53	21.31	19.77	15.67	13.01	8.57	8.01	14.92	14.28	12.5	10.89	0.77	0.89	15.42	18.16	13.52	10.09	5.16	5.15	8.81	6.85	ORTHOMCL10232	1	1	1	2	0	FALSE	FALSE	FALSE
Solyc01g098560.3	Solyc01g098560.3.1		1	88924660	88928553	hexose transmembrane transport	The process in which hexose is transported across a membrane. Hexoses are any aldoses with a chain of six carbon atoms in the molecule.		Solyc01g098560	Glucose transporter 8 (AHRD V1 ***- Q2KKJ3_SOLIN); contains Interpro domain(s) IPR003663 Sugar/inositol transporter	15.28	14.05	10.09	12.51	13.71	14.63	16.89	19.53	21.31	19.77	15.67	13.01	8.57	8.01	14.92	14.28	12.5	10.89	0.77	0.89	15.42	18.16	13.52	10.09	5.16	5.15	8.81	6.85	ORTHOMCL10232	1	1	1	2	0	FALSE	FALSE	FALSE
Solyc01g098560.3	Solyc01g098560.3.1		1	88924660	88928553	carbohydrate:proton symporter activity	Enables the transfer of a solute or solutes from one side of a membrane to the other according to the reaction: carbohydrate(out) + H+(out) = carbohydrate(in) + H+(in).		Solyc01g098560	Glucose transporter 8 (AHRD V1 ***- Q2KKJ3_SOLIN); contains Interpro domain(s) IPR003663 Sugar/inositol transporter	15.28	14.05	10.09	12.51	13.71	14.63	16.89	19.53	21.31	19.77	15.67	13.01	8.57	8.01	14.92	14.28	12.5	10.89	0.77	0.89	15.42	18.16	13.52	10.09	5.16	5.15	8.81	6.85	ORTHOMCL10232	1	1	1	2	0	FALSE	FALSE	FALSE
Solyc01g098570.2	Solyc01g098570.2.1		1	88933811	88935115				Solyc01g098570	Unknown Protein (AHRD V1)	3.56	3.2	4.57	5.22	15.99	16.37	3.14	3.22	1.71	2.55	0.62	1.29	0.42	0.17	10.98	12.29	46.55	44.53	25.09	24.06	11.86	12.42	14.53	13.6	11.81	12.79	18.56	10.96	ORTHOMCL15609	1	1	1	0	0	FALSE	FALSE	FALSE
Solyc01g098580.3	Solyc01g098580.3.1		1	88941778	88944975	catalytic activity	Catalysis of a biochemical reaction at physiological temperatures. In biologically catalyzed reactions, the reactants are known as substrates, and the catalysts are naturally occurring macromolecular substances known as enzymes. Enzymes possess specific binding sites for substrates, and are usually composed wholly or largely of protein, but RNA that has catalytic activity (ribozyme) is often also…		Solyc01g098580	Phosphoglycerate mutase family protein (AHRD V1 ***- C1DZH2_9CHLO); contains Interpro domain(s) IPR013078 Phosphoglycerate mutase	17.56	18.17	6.28	4.28	6.66	5.3	9.89	8.58	11.6	11.38	5.72	7.17	3.8	3.66	6.24	7.38	5.13	5.84	6.67	6.12	6.82	8.41	9.71	7.64	5.6	8.09	16.77	14.09	ORTHOMCL3429	2	2	1	1	1	FALSE	FALSE	FALSE
Solyc01g098610.3	Solyc01g098610.3.1		1	88948288	88960465	ATP binding	Interacting selectively and non-covalently with ATP, adenosine 5'-triphosphate, a universally important coenzyme and enzyme regulator.	R-SLY-1119483	Solyc01g098610	Glutathione synthetase (AHRD V1 **** Q6F4I7_ZINEL); contains Interpro domain(s) IPR005615 Glutathione synthase, eukaryotic	19.2	17.69	16	17.39	22.08	19.63	30.35	29.92	25.59	26.74	26.25	25.97	28.91	25.67	17.63	17.96	10.66	10.99	8.34	9.34	17.15	14.58	14.09	13.41	8.83	10.36	24.91	25.41	ORTHOMCL7038	1	1	1	1	1	FALSE	FALSE	FALSE
Solyc01g098610.3	Solyc01g098610.3.1		1	88948288	88960465	glutathione biosynthetic process	The chemical reactions and pathways resulting in the formation of glutathione, the tripeptide glutamylcysteinylglycine, which acts as a coenzyme for some enzymes and as an antioxidant in the protection of sulfhydryl groups in enzymes and other proteins.	R-SLY-1119483	Solyc01g098610	Glutathione synthetase (AHRD V1 **** Q6F4I7_ZINEL); contains Interpro domain(s) IPR005615 Glutathione synthase, eukaryotic	19.2	17.69	16	17.39	22.08	19.63	30.35	29.92	25.59	26.74	26.25	25.97	28.91	25.67	17.63	17.96	10.66	10.99	8.34	9.34	17.15	14.58	14.09	13.41	8.83	10.36	24.91	25.41	ORTHOMCL7038	1	1	1	1	1	FALSE	FALSE	FALSE
Solyc01g098610.3	Solyc01g098610.3.1		1	88948288	88960465	ligase activity	Catalysis of the joining of two molecules, or two groups within a single molecule, using the energy from the hydrolysis of ATP, a similar triphosphate, or a pH gradient.	R-SLY-1119483	Solyc01g098610	Glutathione synthetase (AHRD V1 **** Q6F4I7_ZINEL); contains Interpro domain(s) IPR005615 Glutathione synthase, eukaryotic	19.2	17.69	16	17.39	22.08	19.63	30.35	29.92	25.59	26.74	26.25	25.97	28.91	25.67	17.63	17.96	10.66	10.99	8.34	9.34	17.15	14.58	14.09	13.41	8.83	10.36	24.91	25.41	ORTHOMCL7038	1	1	1	1	1	FALSE	FALSE	FALSE
Solyc01g098610.3	Solyc01g098610.3.1		1	88948288	88960465	metal ion binding	Interacting selectively and non-covalently with any metal ion.	R-SLY-1119483	Solyc01g098610	Glutathione synthetase (AHRD V1 **** Q6F4I7_ZINEL); contains Interpro domain(s) IPR005615 Glutathione synthase, eukaryotic	19.2	17.69	16	17.39	22.08	19.63	30.35	29.92	25.59	26.74	26.25	25.97	28.91	25.67	17.63	17.96	10.66	10.99	8.34	9.34	17.15	14.58	14.09	13.41	8.83	10.36	24.91	25.41	ORTHOMCL7038	1	1	1	1	1	FALSE	FALSE	FALSE
Solyc01g098610.3	Solyc01g098610.3.1		1	88948288	88960465	chloroplast	A chlorophyll-containing plastid with thylakoids organized into grana and frets, or stroma thylakoids, and embedded in a stroma.	R-SLY-1119483	Solyc01g098610	Glutathione synthetase (AHRD V1 **** Q6F4I7_ZINEL); contains Interpro domain(s) IPR005615 Glutathione synthase, eukaryotic	19.2	17.69	16	17.39	22.08	19.63	30.35	29.92	25.59	26.74	26.25	25.97	28.91	25.67	17.63	17.96	10.66	10.99	8.34	9.34	17.15	14.58	14.09	13.41	8.83	10.36	24.91	25.41	ORTHOMCL7038	1	1	1	1	1	FALSE	FALSE	FALSE
[truncated: 605 more rows]

## Sheet: QTL5
Gene.stable.ID	Transcript.stable.ID	Gene.description	Chromosome.scaffold.name	Gene.start..bp.	Gene.end..bp.	GO.term.name	GO.term.definition	Plant.Reactome.Pathway.ID	X1	X2	Heinz_bud_rep1	Heinz_bud_rep2	Heinz_flower_rep1	Heinz_flower_rep2	Heinz_leaf_rep1	Heinz_leaf_rep2	Heinz_root_rep1	Heinz_root_rep2	Heinz_1cm_fruit_rep1	Heinz_1cm_fruit_rep2	Heinz_2cm_fruit_rep1	Heinz_2cm_fruit_rep2	Heinz_3cm_fruit_rep1	Heinz_3cm_fruit_rep2	Heinz_MG_fruit_rep1	Heinz_MG_fruit_rep2	Heinz_B_fruit_rep1	Heinz_B_fruit_rep2	Heinz_B.10_fruit_rep1	Heinz_B.10_fruit_rep2	Pimp_IG_fruit_rep1	Pimp_IG_fruit_rep2	Pimp_B_fruit_rep1	Pimp_B_fruit_rep2	Pimp_B.5_fruit_rep1	Pimp_B.5_fruit_rep2	Pimp_leaf_rep1	Pimp_leaf_rep2	X31	tomato	potato	arabidopsis	grape	rice	insweep	insweep9	insweep10
[truncated: 490 more rows]

[truncated: 3 more sheets: QTL6.1, QTL9.1, QTL11]
