# Supplementary material for: Disentangling the genetic basis of rhizosphere microbiome assembly in tomato
Source: Nat Commun. 2022 Jun 16;13:3228. doi: 10.1038/s41467-022-30849-9 (PMC9203511; doi:10.1038/s41467-022-30849-9)
Supplement: Supplementary file 16 — Supplementary Data 13 [file 41467_2022_30849_MOESM16_ESM.xlsx]

## Sheet: RTR_2
Gene.stable.ID	Transcript.stable.ID	Gene.description	Chromosome.scaffold.name	Gene.start..bp.	Gene.end..bp.	GO.term.name	GO.term.definition	Plant.Reactome.Pathway.ID	X1	X2	leaf	root	dot_size	RTR	Annotation	Heinz_bud_rep1	Heinz_bud_rep2	Heinz_flower_rep1	Heinz_flower_rep2	Heinz_leaf_rep1	Heinz_leaf_rep2	Heinz_root_rep1	Heinz_root_rep2	Heinz_1cm_fruit_rep1	Heinz_1cm_fruit_rep2	Heinz_2cm_fruit_rep1	Heinz_2cm_fruit_rep2	Heinz_3cm_fruit_rep1	Heinz_3cm_fruit_rep2	Heinz_MG_fruit_rep1	Heinz_MG_fruit_rep2	Heinz_B_fruit_rep1	Heinz_B_fruit_rep2	Heinz_B.10_fruit_rep1	Heinz_B.10_fruit_rep2	Pimp_IG_fruit_rep1	Pimp_IG_fruit_rep2	Pimp_B_fruit_rep1	Pimp_B_fruit_rep2	Pimp_B.5_fruit_rep1	Pimp_B.5_fruit_rep2	Pimp_leaf_rep1	Pimp_leaf_rep2	X31	tomato	potato	arabidopsis	grape	rice
Solyc01g096400.3	Solyc01g096400.3.1		1	87376122	87383040				Solyc01g096400	Unknown Protein (AHRD V1)	13.41	1.395	0	-3.17581		1.86	1.19	1.55	2.23	12.32	14.5	1.74	1.05	1.37	2.12	1.08	1.2	1.4	0.81	1.43	1.4	0.82	0.2	0.93	1.24	12.65	19.31	17.53	14.26	12.92	11.51	21.98	16.6	ORTHOMCL14437	1	1	0	1	0
Solyc01g096410.3	Solyc01g096410.3.1	PIP5K6 [Source:Projected from Arabidopsis thaliana (AT3G07960) UniProtKB/TrEMBL;Acc:A0A384KKN2]	1	87384208	87389018	ATP binding	Interacting selectively and non-covalently with ATP, adenosine 5'-triphosphate, a universally important coenzyme and enzyme regulator.		Solyc01g096410	Phosphatidylinositol-4-phosphate 5-kinase family protein (AHRD V1 ***- D7L735_ARALY); contains Interpro domain(s) IPR017163 Phosphatidylinositol-4-phosphate 5-kinase, plant	2.42	0.875	0	-1.36995		6.93	4.78	4.99	5.8	2.4	2.44	0.67	1.08	3.17	3.21	3.05	3.12	0.83	0.68	0.27	0.22	0	0	0.03	0	0.05	0.06	0.06	0.04	0	0.09	0.87	1.41	ORTHOMCL120	9	9	9	5	8
Solyc01g096420.3	Solyc01g096420.3.1		1	87398321	87399421	cytosol	The part of the cytoplasm that does not contain organelles but which does contain other particulate matter, such as protein complexes.		Solyc01g096420	Predicted NADPH-dependent FMN reductase (AHRD V1 ***- Q0W0S0_UNCMA); contains Interpro domain(s) IPR005025 NADPH-dependent FMN reductase	7.925	56.255	50	2.81197	NADPH-dependent FMN reductase	5.4	5.79	5.01	7.88	7.27	8.58	55.43	57.08	28.43	28.23	16.44	11.95	5.13	6.43	10.14	10.3	0.09	0.38	0.3	0.08	2.49	2.16	1.04	1.32	0.1	0.11	12.84	7.1	ORTHOMCL1783	2	2	1	2	2
Solyc01g096430.3	Solyc01g096430.3.1		1	87400194	87400552				Solyc01g096430	Predicted NADPH-dependent FMN reductase (AHRD V1 ***- Q0W0S0_UNCMA); contains Interpro domain(s) IPR005025 NADPH-dependent FMN reductase	14.37	59.92	50	2.05238	NADPH-dependent FMN reductase	24.39	24.7	13.04	10.6	13.82	14.92	60.89	58.95	56.44	52.99	40.19	32.6	40.84	40.06	29.43	32.56	8.38	7.67	5.28	6.99	52.91	48.8	31.21	29.41	12.45	11.33	16.89	14.02	ORTHOMCL1783	2	2	1	2	2
Solyc01g096435.1	Solyc01g096435.1.1		1	87400601	87402454	oxidoreductase activity	Catalysis of an oxidation-reduction (redox) reaction, a reversible chemical reaction in which the oxidation state of an atom or atoms within a molecule is altered. One substrate acts as a hydrogen or electron donor and becomes oxidized, while the other acts as hydrogen or electron acceptor and becomes reduced.				#DIV/0!	#DIV/0!	#DIV/0!		#DIV/0!
Solyc01g096440.3	Solyc01g096440.3.1		1	87404357	87406271	protein binding	Interacting selectively and non-covalently with any protein or protein complex (a complex of two or more proteins that may include other nonprotein molecules).		Solyc01g096440	Pentatricopeptide repeat-containing protein (AHRD V1 ***- D7L041_ARALY); contains Interpro domain(s) IPR002885 Pentatricopeptide repeat	0.795	1.05	0	0.361674		0.9	0.5	0.43	0.15	0.6	0.99	0.88	1.22	2.04	1.78	0.76	1.02	1.45	1.04	1.01	1.09	0.4	0.6	0.65	0.83	1.52	1.96	1.29	0.78	1.13	0.43	0.46	0.71	ORTHOMCL6404	1	1	0	2	1
Solyc01g096450.3	Solyc01g096450.3.1		1	87419111	87422329	aspartic-type endopeptidase activity	Catalysis of the hydrolysis of internal, alpha-peptide bonds in a polypeptide chain by a mechanism in which a water molecule bound by the side chains of aspartic residues at the active center acts as a nucleophile.		Solyc01g096450	Aspartic proteinase nepenthesin-1 (AHRD V1 **-- B6TDX6_MAIZE); contains Interpro domain(s) IPR001461 Peptidase A1	36.625	188.305	200	2.359	Aspartic proteinase nepenthesin-1	109.27	98.27	30.38	31.32	37.1	36.15	189.56	187.05	458.01	455.04	369.18	317.57	97.05	94	5.01	5.94	0.61	0.85	0.71	0.65	8.64	7.53	0.74	2.43	0.16	0.49	55.65	80.65	ORTHOMCL4863	1	1	2	1	1
Solyc01g096460.2	Solyc01g096460.2.1		1	87423734	87425027	nucleus	A membrane-bounded organelle of eukaryotic cells in which chromosomes are housed and replicated. In most cells, the nucleus contains all of the cell's chromosomes except the organellar chromosomes, and is the site of RNA synthesis and processing. In some species, or in specialized cell types, RNA metabolism or DNA replication may be absent.		Solyc01g096460	U-box domain-containing protein 4 (AHRD V1 **-- PUB4_ARATH); contains Interpro domain(s) IPR011989 Armadillo-like helical	9.5	35.405	50	1.88692		11.02	9.38	14.96	16.97	9.79	9.21	34.68	36.13	7.31	6.67	7.93	6.61	14	12.56	12.3	11.32	14.53	13.79	8.8	9.45	19.06	19.27	18.73	21.65	22.87	26.55	5.34	5.93	ORTHOMCL10869	1	1	1	1	1
Solyc01g096470.3	Solyc01g096470.3.1		1	87432420	87434885	nucleus	A membrane-bounded organelle of eukaryotic cells in which chromosomes are housed and replicated. In most cells, the nucleus contains all of the cell's chromosomes except the organellar chromosomes, and is the site of RNA synthesis and processing. In some species, or in specialized cell types, RNA metabolism or DNA replication may be absent.		Solyc01g096470	Transcription factor (AHRD V1 *--* D7LUT4_ARALY)	15.96	41.9	50	1.38692		40.64	40.93	74.29	72.94	15.88	16.04	43.89	39.91	20.84	19.76	21.28	19.97	22.26	20.74	15.12	15.91	12.71	13.68	2.6	2.02	12.66	10.17	3.92	3.6	3.17	3.81	18.33	11.9	ORTHOMCL4864	1	1	1	2	1
Solyc01g096475.1	Solyc01g096475.1.1	Thioredoxin-like protein CITRX, chloroplastic [Source:UniProtKB/Swiss-Prot;Acc:Q9LKW0]	1	87435477	87438867	regulation of defense response	Any process that modulates the frequency, rate or extent of a defense response.				#DIV/0!	#DIV/0!	#DIV/0!
Solyc01g096490.3	Solyc01g096490.3.1	E3 ubiquitin-protein ligase KEG [Source:Projected from Arabidopsis thaliana (AT5G13530) UniProtKB/Swiss-Prot;Acc:Q9FY48]	1	87436801	87467587	protein kinase activity	Catalysis of the phosphorylation of an amino acid residue in a protein, usually according to the reaction: a protein + ATP = a phosphoprotein + ADP.		Solyc01g096490	Kinase family protein (AHRD V1 *--- D7MA69_ARALY); contains Interpro domain(s) IPR002110 Ankyrin	7.69	24.345	0	1.64984		9.17	8.39	13.51	13.84	7.97	7.41	25.05	23.64	10.66	9.72	14.82	12.74	22.17	21.45	20.5	19.13	22.98	22.06	24.58	24.61	20.02	21.53	20.03	18.69	22.36	25.32	7.05	5.99	ORTHOMCL12123	1	1	1	1	0
Solyc01g096510.2	Solyc01g096510.2.1		1	87471531	87472284	positive regulation of DNA-binding transcription factor activity	Any process that activates or increases the frequency, rate or extent of activity of a transcription factor, any factor involved in the initiation or regulation of transcription.		Solyc01g096510	Sigma factor binding protein 1 (AHRD V1 *-*- D1MWZ4_CITLA); contains Interpro domain(s) IPR008889 VQ	18.31	7.13	0	-1.34842		0.57	0.35	0.66	0.81	19.76	16.86	7.2	7.06	1.1	0.95	0.77	0.5	0	0	7.67	11.37	0.37	0.51	0.5	0.1	0.53	0.18	0.79	0.76	1.17	0.44	0.95	0.98	ORTHOMCL3510	1	0	2	1	3
Solyc01g096520.3	Solyc01g096520.3.1	Peptidyl-prolyl cis-trans isomerase [Source:UniProtKB/TrEMBL;Acc:K4B040]	1	87475562	87480462	protein folding	The process of assisting in the covalent and noncovalent assembly of single chain polypeptides or multisubunit complexes into the correct tertiary structure.		Solyc01g096520	Peptidyl-prolyl cis-trans isomerase (AHRD V1 ***- B9GX77_POPTR); contains Interpro domain(s) IPR002130 Peptidyl-prolyl cis-trans isomerase, cyclophilin-type	35.33	51.195	50	0.533847		37.33	37.81	33.12	32.87	34.37	36.29	55.65	46.74	55.82	56.2	41.98	38.74	52.34	50.64	50.98	56.02	44.41	42.68	56.73	54.69	28.5	30.46	40.07	31.18	35.03	29.18	16.46	23.51	ORTHOMCL9281	1	1	1	1	1
Solyc01g096525.1	Solyc01g096525.1.1	Trafficking protein particle complex subunit [Source:UniProtKB/TrEMBL;Acc:K4B041]	1	87481062	87500118	cytosol	The part of the cytoplasm that does not contain organelles but which does contain other particulate matter, such as protein complexes.				#DIV/0!	#DIV/0!	#DIV/0!
Solyc01g096540.3	Solyc01g096540.3.1	Protein unc-13 homolog [Source:Projected from Arabidopsis thaliana (AT5G06970) UniProtKB/Swiss-Prot;Acc:Q8RX56]	1	87484446	87505027				Solyc01g096540	AT5g06970/MOJ9_14 (AHRD V1 **-- Q8RX56_ARATH); contains Interpro domain(s) IPR008528 Protein of unknown function DUF810	7.435	14.79	0	0.982664		6.78	5.56	4.39	4.83	7.39	7.48	15.35	14.23	16.64	17.68	18.06	15.97	12.56	13.62	15.58	14.21	9.43	10.39	13.24	13.27	13.17	13.87	12	11.98	11.81	12.61	15.14	13.56	ORTHOMCL7412	1	1	1	1	1
Solyc01g096550.3	Solyc01g096550.3.1		1	87506118	87526249	serine-type endopeptidase activity	Catalysis of the hydrolysis of internal, alpha-peptide bonds in a polypeptide chain by a catalytic mechanism that involves a catalytic triad consisting of a serine nucleophile that is activated by a proton relay involving an acidic residue (e.g. aspartate or glutamate) and a basic residue (usually histidine).		Solyc01g096550	Protein arginine methyltransferase (AHRD V1 *-** C1E5H4_9CHLO); contains Interpro domain(s) IPR013216 Methyltransferase type 11	3.135	8.93	0	1.48096		3.31	3.1	4.42	4.45	3.25	3.02	9.43	8.43	9.3	9.94	7.27	6.81	5.77	4.67	8.32	8.68	4.22	4.37	12.22	11.83	7.05	8.62	5.31	7.38	4.05	3.57	8.67	8.59	ORTHOMCL8842	1	1	1	1	1
Solyc01g096580.3	Solyc01g096580.3.1		1	87523105	87529194	RNA binding	Interacting selectively and non-covalently with an RNA molecule or a portion thereof.		Solyc01g096580	30S ribosomal protein S10 (AHRD V1 ***- RS10_CAMFF); contains Interpro domain(s) IPR005729 Ribosomal protein S10, eukaryotic/archaeal	151.85	316.685	300	1.05991		370.99	367.01	251.35	259.99	152.94	150.76	325.5	307.87	714.07	702.66	499.02	451.32	461.77	434.2	353.03	349.58	239.87	239.07	236.42	241.89	255.18	209.37	227.18	228.18	202.1	188.51	500.55	643.01	ORTHOMCL1778	2	2	3	0	2
Solyc01g096590.3	Solyc01g096590.3.1		1	87532948	87534986	RNA binding	Interacting selectively and non-covalently with an RNA molecule or a portion thereof.		Solyc01g096590	30S ribosomal protein S10 (AHRD V1 ***- RS10_CAMFF); contains Interpro domain(s) IPR005729 Ribosomal protein S10, eukaryotic/archaeal	179.42	350.475	350	0.965579		430.68	426.23	293.06	295.83	182.31	176.53	359.44	341.51	819.76	821.56	587.29	524.89	514.9	496.17	414.87	409.96	296.74	297.71	297.5	296.45	329.17	270.25	305.41	304.71	265.72	249.13	592.54	755.78	ORTHOMCL1778	2	2	3	0	2
Solyc01g096600.3	Solyc01g096600.3.1	THO complex subunit 1 [Source:Projected from Arabidopsis thaliana (AT5G09860) UniProtKB/Swiss-Prot;Acc:Q93VM9]	1	87535802	87554867				Solyc01g096600	THO complex subunit 1 (AHRD V1 **-- B0WA57_CULQU)	16.235	28.305	50	0.798178		19.2	20.94	18.94	18.19	16.95	15.52	29.19	27.42	24.07	24.85	26.35	25.24	27.24	25.16	30.03	29.41	23.3	23.32	30.38	30.83	16.18	21.11	18.76	17.84	23.69	22.58	16.78	14.1	ORTHOMCL4481	1	1	1	2	1
Solyc01g096610.3	Solyc01g096610.3.1		1	87558543	87561985				Solyc01g096610	UPF0468 protein C16orf80 homolog (AHRD V1 ***- C1BNI4_9MAXI); contains Interpro domain(s) IPR007714 Protein of unknown function DUF667	14.37	13.77	0	-0.0610971		14.42	16.41	17.05	16.86	16.8	11.94	14.17	13.37	13.66	14.88	13.79	15.73	15.79	15.79	15.31	16.15	10.61	10.8	19.27	17.91	16.57	18.59	25.99	22.9	26.17	23.77	10.34	15.23	ORTHOMCL5071	1	1	1	2	1
Solyc01g096620.3	Solyc01g096620.3.1		1	87562473	87564992	regulation of transcription, DNA-templated	Any process that modulates the frequency, rate or extent of cellular DNA-templated transcription.		Solyc01g096620	Unknown Protein (AHRD V1)	5.135	6.33	0	0.296629		10.98	12.84	22.06	19.62	5.74	4.53	6.33	6.33	8.7	7.71	10.5	10.51	5.81	6.42	6.81	6.44	5.42	6.09	7.86	9.36	3.99	4.67	6.38	4.79	7.47	5.39	2.59	2.89	ORTHOMCL20628	1	1	0	0	0
Solyc01g096630.3	Solyc01g096630.3.1	ACI112 [Source:UniProtKB/TrEMBL;Acc:Q3SC80]	1	87566323	87568026	regulation of transcription, DNA-templated	Any process that modulates the frequency, rate or extent of cellular DNA-templated transcription.		Solyc01g096630	ACI112 (AHRD V1 ***- Q3SC80_SOLLC)	3.82	5.02	0	0.38529		12.23	12.32	18.82	17.79	3.84	3.8	4.74	5.3	8.22	6.08	10.36	10.27	5.83	6.19	4.06	4.19	5.31	4.76	6.61	6.61	5.85	4.21	5.94	7.48	5.85	6.37	2.89	3	ORTHOMCL12691	1	1	2	0	0
Solyc01g096650.3	Solyc01g096650.3.1	Putative RING-H2 finger protein ATL69 [Source:Projected from Arabidopsis thaliana (AT5G07040) UniProtKB/Swiss-Prot;Acc:Q9FL42]	1	87571066	87571584				Solyc01g096650	RING finger protein (AHRD V1 *-*- C5FG83_NANOT); contains Interpro domain(s) IPR001841 Zinc finger, RING-type	0.28	0.2	0	-0.341037		0.98	0.84	0	0.39	0.37	0.19	0.2	0.2	0	0.23	0	0.24	0	0	0.25	0	0	0	0	0	0	0	0	0.18	0	0	0	1.19	ORTHOMCL12175	1	1	1	1	0
Solyc01g096660.3	Solyc01g096660.3.1	Protein MAINTENANCE OF PSII UNDER HIGH LIGHT 1 [Source:Projected from Arabidopsis thaliana (AT5G07020) UniProtKB/Swiss-Prot;Acc:Q9FL44]	1	87572005	87575486	chloroplast thylakoid membrane	The pigmented membrane of a chloroplast thylakoid. An example of this component is found in Arabidopsis thaliana.		Solyc01g096660	Genomic DNA chromosome 5 P1 clone MOJ9 (AHRD V1 ***- Q9FL44_ARATH)	411.4	6.69	0	-5.92134		191.94	175.97	299.45	313.58	415.5	407.3	7.11	6.27	80.99	76.27	58.59	51.82	31.84	28.58	46.67	46.15	87.03	84.61	137.79	140.43	35.72	36.21	86.95	76.48	191.37	208.56	439.53	375.35	ORTHOMCL7410	1	1	1	1	1
Solyc01g096670.3	Solyc01g096670.3.1	Cytochrome P450 98A3 [Source:Projected from Arabidopsis thaliana (AT2G40890) UniProtKB/Swiss-Prot;Acc:O22203]	1	87576615	87579622	integral component of membrane	The component of a membrane consisting of the gene products and protein complexes having at least some part of their peptide sequence embedded in the hydrophobic region of the membrane.		Solyc01g096670	Cytochrome P450	3.8	78.75	100	4.33756	Cytochrome P450	21.49	22.13	13.44	11.89	3.68	3.92	84.39	73.11	13.64	16.04	13.75	12.33	4.11	5.02	4.86	3.58	1.92	2.36	1.49	1.63	6.53	7.63	29.98	32.21	5.17	5.48	5.86	5.12	ORTHOMCL719	5	6	1	1	1
Solyc01g096680.3	Solyc01g096680.3.1	65-kDa microtubule-associated protein 5 [Source:Projected from Arabidopsis thaliana (AT2G38720) UniProtKB/Swiss-Prot;Acc:Q9ZVJ3]	1	87578804	87588001	microtubule cytoskeleton organization	A process that is carried out at the cellular level which results in the assembly, arrangement of constituent parts, or disassembly of cytoskeletal structures comprising microtubules and their associated proteins.		Solyc01g096680	Microtubule-associated protein MAP65-1a (AHRD V1 **** Q9FEV9_TOBAC); contains Interpro domain(s) IPR007145 MAP65/ASE1	0.23	2.155	0	2.77259	Microtubule-associated protein MAP65-1a	1.78	1.27	0.67	0.37	0.25	0.21	2.29	2.02	3.76	3.5	1.88	2.29	1.12	0.87	0.82	0.28	0.14	0.2	0	0	0.21	0.07	0.08	0.25	0	0.17	1.67	2.9	ORTHOMCL9282	1	1	1	1	1
Solyc01g096690.2	Solyc01g096690.2.1		1	87590141	87593075	protein kinase activity	Catalysis of the phosphorylation of an amino acid residue in a protein, usually according to the reaction: a protein + ATP = a phosphoprotein + ADP.		Solyc01g096690	Receptor-like kinase (AHRD V1 *-** C6ZRP5_SOYBN); contains Interpro domain(s) IPR002290 Serine/threonine protein kinase	0.025	0.025	0	0		0.21	0.53	0.5	0.26	0	0.05	0.05	0	0	0	0	0	0	0	0	0	0	0	0	0	0.07	0.07	0	0	0	0.06	0	0	ORTHOMCL11796	1	1	0	2	0
Solyc01g096700.3	Solyc01g096700.3.1		1	87593441	87597592				Solyc01g096700	Chaperone protein dnaJ 1 (AHRD V1 *-*- DNAJ1_THET8); contains Interpro domain(s) IPR015609 Molecular chaperone, heat shock protein, Hsp40, DnaJ	25.035	80.68	100	1.6843		58.1	53.81	82.08	81.98	23.84	26.23	81.68	79.68	76.3	75.25	141.78	122.74	197.59	191.88	211.39	204.04	203.13	200.28	71.29	69.4	147.35	166.22	142.69	148.62	89.57	88.65	55.08	55.5	ORTHOMCL5077	1	1	2	1	1
Solyc01g096710.3	Solyc01g096710.3.1	At3g12480/MQC3.32 [Source:Projected from Arabidopsis thaliana (AT3G12480) UniProtKB/TrEMBL;Acc:Q9LHG0]	1	87597613	87608692	protein heterodimerization activity	Interacting selectively and non-covalently with a nonidentical protein to form a heterodimer.		Solyc01g096710	Nuclear transcription factor Y subunit C-1 (AHRD V1 *--- B6SWV5_MAIZE); contains Interpro domain(s) IPR003958 Transcription factor CBF/NF-Y/archaeal histone	45.77	63.325	50	0.467501		84.39	80.03	75.8	77.08	45.57	45.97	63.06	63.59	76.37	71.74	62.74	52.28	53.71	49	47.89	52.59	53.87	53.77	58.54	57.69	60.56	64.6	63.05	59.99	58.21	57.06	21.77	22.62	ORTHOMCL12687	1	1	1	1	0
Solyc01g096720.3	Solyc01g096720.3.1		1	87609845	87612824	transmembrane transport	The process in which a solute is transported across a lipid bilayer, from one side of a membrane to the other.	R-SLY-9025727	Solyc01g096720	Major facilitator superfamily transporter (AHRD V1 **-- A8NUY3_COPC7); contains Interpro domain(s) IPR016196 Major facilitator superfamily, general substrate transporter	0.505	5.425	0	3.19097	Major facilitator superfamily transporter	16.61	16.09	4.62	5.88	0.5	0.51	4.9	5.95	2.22	2.09	0.09	0.81	0.19	0.25	1.1	0.63	0.36	0.25	1.28	1.68	0.17	0.09	0.29	0.06	0.38	0.14	0	0	ORTHOMCL482	3	3	1	4	6
Solyc01g096740.3	Solyc01g096740.3.1		1	87613005	87633782	transmembrane transport	The process in which a solute is transported across a lipid bilayer, from one side of a membrane to the other.	R-SLY-9025727	Solyc01g096740	Transporter major facilitator family (AHRD V1 **-- C4M254_ENTHI); contains Interpro domain(s) IPR016196 Major facilitator superfamily, general substrate transporter	1.96	35.645	50	4.11703	Transporter major facilitator family	26.57	26.01	12.56	14.65	1.8	2.12	35.4	35.89	6.25	7.17	2.52	2.49	1.76	2.35	3.82	2.46	8.34	8.63	8.38	8.7	0	0	0.09	0	0.86	0.52	0	0.65	ORTHOMCL482	3	3	1	4	6
Solyc01g096750.1	Solyc01g096750.1.1	AGO4D [Source:UniProtKB/TrEMBL;Acc:K4B063]	1	87650585	87655236	nucleic acid binding	Interacting selectively and non-covalently with any nucleic acid.		Solyc01g096750	Argonaute 4-like protein (AHRD V1 ***- D5FQ91_PELHO); contains Interpro domain(s) IPR003165 Stem cell self-renewal protein Piwi	0	0	0	0		1.94	1.55	1.8	1.74	0	0	0	0	0.54	0.5	0.33	0.43	0.07	0	0.2	0.49	0	0	0	0	10.97	10.09	2.04	2.2	0.04	0.04	0	0.14	ORTHOMCL304	6	5	4	4	3
Solyc01g096760.3	Solyc01g096760.3.1		1	87656247	87660661				Solyc01g096760	Pre-rRNA-processing protein TSR2 (AHRD V1 ***- B6SI82_MAIZE); contains Interpro domain(s) IPR019398 Pre-rRNA-processing protein TSR2, conserved region	11.46	23.65	0	1.03879		21.21	18.04	20.51	17.72	12.07	10.85	23.37	23.93	34.36	35.42	22.68	21.96	31.49	30.73	23.07	25.6	20.22	18.79	23.38	25.53	16.41	17.27	17.65	19.2	16.38	14.85	14.16	10.37	ORTHOMCL7025	1	1	1	1	1
Solyc01g096780.3	Solyc01g096780.3.1		1	87661930	87670185				Solyc01g096780	Sperm-associated SUN domain protein (AHRD V1 *--- A5HL83_DROME); contains Interpro domain(s) IPR012919 Sad1/UNC-like, C-terminal	20.48	34.195	50	0.736755		24.3	24.52	23.94	23.67	20.54	20.42	36.13	32.26	47.38	44.76	41.62	40.74	47.73	40.78	31.86	31.56	19.19	19.77	18.69	17.45	30.29	27.25	21.09	22.05	15.72	14	19.63	13.92	ORTHOMCL5085	1	1	2	1	1
Solyc01g096770.2	Solyc01g096770.2.1		1	87662036	87662703				Solyc01g096770	Unknown Protein (AHRD V1)	0	0.075	0	0.807355		0	0.26	0	0	0	0	0	0.15	0	0	0	0.57	0	1.18	0	0	0	0	0	0	0	0	0	0	0	0	0	0
Solyc01g096790.3	Solyc01g096790.3.1		1	87666419	87670185	DNA binding	Any molecular function by which a gene product interacts selectively and non-covalently with DNA (deoxyribonucleic acid).		Solyc01g096790	B3 domain-containing protein REM20 (AHRD V1 ***- REM20_ARATH); contains Interpro domain(s) IPR003340 Transcriptional factor B3	7.315	11.245	0	0.613538		1.76	2.26	1.54	2.9	7.5	7.13	12.18	10.31	2.45	1.86	3.36	2.28	8.6	11.71	15.29	14.02	6.94	9.42	0.2	0.61	3.43	4.23	1.55	2.22	0.51	1.44	0.62	2.56	ORTHOMCL20627	1	1	0	0	0
Solyc01g096800.3	Solyc01g096800.3.1	PETER PAN-like protein [Source:Projected from Arabidopsis thaliana (AT5G61770) UniProtKB/TrEMBL;Acc:F4K3M1]	1	87671227	87675719	translation	The cellular metabolic process in which a protein is formed, using the sequence of a mature mRNA or circRNA molecule to specify the sequence of amino acids in a polypeptide chain. Translation is mediated by the ribosome, and begins with the formation of a ternary complex between aminoacylated initiator methionine tRNA, GTP, and initiation factor 2, which subsequently associates with the small sub…		Solyc01g096800	SWI4 1 Peter Pan-like protein suppressor (AHRD V1 **-- D0MSA0_PHYIN); contains Interpro domain(s) IPR007109 Brix domain	8.025	10.23	0	0.346401		4.95	5.6	7.24	6.48	7.85	8.2	11.32	9.14	15.09	13.25	12.32	13.22	7.88	7.39	14.71	13.32	7.33	6.87	11.81	11.52	8.59	9.11	5.72	9.46	4.49	2.35	23.71	22.19	ORTHOMCL6552	1	1	1	1	1
Solyc01g096810.3	Solyc01g096810.3.1	EIL3 [Source:UniProtKB/TrEMBL;Acc:Q94FV2]	1	87678051	87680703	DNA binding	Any molecular function by which a gene product interacts selectively and non-covalently with DNA (deoxyribonucleic acid).		Solyc01g096810	Ethylene insensitive 3 class transcription factor (AHRD V1 **** D5L146_MALDO); contains Interpro domain(s) IPR006957 Ethylene insensitive 3	41.36	73.385	50	0.82573		52.23	47.49	93.27	93.71	43.43	39.29	75.73	71.04	26.18	25.79	48.22	41.63	106.08	98.75	78.49	81	75.87	78.35	76.64	71.62	110.16	108.15	85.49	87.49	84.22	77.95	10.05	12.29	ORTHOMCL723	4	4	2	2	2
Solyc01g096820.3	Solyc01g096820.3.1		1	87692377	87698141	nucleus	A membrane-bounded organelle of eukaryotic cells in which chromosomes are housed and replicated. In most cells, the nucleus contains all of the cell's chromosomes except the organellar chromosomes, and is the site of RNA synthesis and processing. In some species, or in specialized cell types, RNA metabolism or DNA replication may be absent.		Solyc01g096820	Calcium-dependent protein kinase 1 (AHRD V1 ***- Q3YAS9_PETIN); contains Interpro domain(s) IPR002290 Serine/threonine protein kinase	0.11	20.595	0	6.62275	Serine/threonine protein kinase	0	0.2	0.11	0.12	0.16	0.06	21.77	19.42	0.54	0.55	0.16	0.14	0.61	0.17	0.52	0.43	1.05	0.65	0.09	0.09	0	0.54	0	0.27	0.06	0	0	0.14	ORTHOMCL11448	1	1	0	1	1
Solyc01g096830.3	Solyc01g096830.3.1	Cation-transporting ATPase [Source:UniProtKB/TrEMBL;Acc:K4B071]	1	87696723	87713156	integral component of membrane	The component of a membrane consisting of the gene products and protein complexes having at least some part of their peptide sequence embedded in the hydrophobic region of the membrane.		Solyc01g096830	Calcium-transporting ATPase 1 (AHRD V1 *-** ATC1_YEAST); contains Interpro domain(s) IPR006544 ATPase, P-type, unknown pump specificity (type V)	13.8	38.845	50	1.48635		13.96	13.69	13.29	13.97	13.66	13.94	40.43	37.26	21.11	20.93	35.27	30.52	30.96	30.02	34.59	36.13	37.2	39.98	38.3	37.5	26.46	30.6	36.29	34.19	33.34	35.6	16.03	14.92	ORTHOMCL7094	1	1	1	1	1
Solyc01g096840.3	Solyc01g096840.3.1		1	87714461	87717808	cytoplasm	All of the contents of a cell excluding the plasma membrane and nucleus, but including other subcellular structures.		Solyc01g096840	Os02g0794300 protein (Fragment) (AHRD V1 *-*- Q0DWU9_ORYSJ); contains Interpro domain(s) IPR007573 Protein of unknown function DUF566	0.25	1.55	0	2.23704	Os02g0794300 protein	0.82	0.93	0.5	0.67	0	0.5	1.34	1.76	1.31	2.06	0.51	0.51	0.3	0.3	0.13	0.16	0	0	0.04	0	0.07	0.14	0	0.14	0	0	0.18	2.56	ORTHOMCL5249	1	1	2	1	1
Solyc01g096850.3	Solyc01g096850.3.1		1	87719343	87727018	regulation of transcription, DNA-templated	Any process that modulates the frequency, rate or extent of cellular DNA-templated transcription.		Solyc01g096850	Protein FAR1-RELATED SEQUENCE 3 (AHRD V1 ***- FRS3_ARATH); contains Interpro domain(s) IPR018289 MULE transposase, conserved domain	3.8	5.16	0	0.431589		4.12	4.02	3.47	3.03	3.97	3.63	4.99	5.33	3.96	4.65	5.93	4.79	6.85	6.18	6.3	6.81	5.14	5.36	7.1	6.6	6.25	9.12	6.94	6.76	6.35	6.05	3.98	3.01	ORTHOMCL376	4	5	3	7	1
Solyc01g096860.2	Solyc01g096860.2.1		1	87728958	87731834	DNA binding	Any molecular function by which a gene product interacts selectively and non-covalently with DNA (deoxyribonucleic acid).		Solyc01g096860	AP2-like ethylene-responsive transcription factor At1g16060 (AHRD V1 *-*- AP2L1_ARATH); contains Interpro domain(s) IPR001471 Pathogenesis-related transcriptional factor and ERF, DNA-binding	0.33	3.19	0	2.93568	AP2-like ethylene-responsive transcription factor At1g16060 (Pathogenesis-related transcriptional factor and ERF, DNA-binding)	0.38	0.07	0.15	0.08	0.29	0.37	2.62	3.76	0.09	0	0	0.09	0	0.07	0	0	0	0	0	0	0.4	0.1	0	0	0	0	1.34	1.58	ORTHOMCL15302	1	1	1	0	0
Solyc01g096865.1	Solyc01g096865.1.1		1	87732008	87732797	DNA binding	Any molecular function by which a gene product interacts selectively and non-covalently with DNA (deoxyribonucleic acid).				#DIV/0!	#DIV/0!	#DIV/0!	#DIV/0!	#DIV/0!
Solyc01g096870.3	Solyc01g096870.3.1	Proline--tRNA ligase, chloroplastic/mitochondrial [Source:Projected from Arabidopsis thaliana (AT5G52520) UniProtKB/Swiss-Prot;Acc:Q9FYR6]	1	87741382	87747406	ATP binding	Interacting selectively and non-covalently with ATP, adenosine 5'-triphosphate, a universally important coenzyme and enzyme regulator.		Solyc01g096870	Prolyl-tRNA synthetase (AHRD V1 **** Q7XZD2_RAPSA); contains Interpro domain(s) IPR004499 Prolyl-tRNA synthetase, class IIa, prokaryotic-type	75.045	17.125	0	-2.12517		29.3	28.76	32.18	31.33	75.54	74.55	18.4	15.85	36.35	34.87	35.18	30.38	34.87	36.05	39.72	39.38	39.04	39.74	62.31	60.66	44.49	48.88	50.9	49.6	45.78	49.16	158.21	155.73	ORTHOMCL6742	1	1	1	1	1
Solyc01g096880.3	Solyc01g096880.3.1		1	87749005	87752415	membrane	A lipid bilayer along with all the proteins and protein complexes embedded in it an attached to it.		Solyc01g096880	Nitrate transporter (AHRD V1 **** Q9SZY4_ARATH); contains Interpro domain(s) IPR000109 TGF-beta receptor, type I/II extracellular region	6.46	3.68	0	-0.79531		10.96	8.47	29.79	29.25	7.05	5.87	4.29	3.07	1.28	1.36	4.69	2.79	5.69	4.02	0.52	0.43	0.05	0.05	0.04	0	0.33	0.27	0.22	0.19	0.15	0	26.66	23.74	ORTHOMCL965	3	3	1	2	3
Solyc01g096890.3	Solyc01g096890.3.1		1	87753826	87761215				Solyc01g096890	Genomic DNA chromosome 5 P1 clone MXI22 (AHRD V1 *-*- Q9FK37_ARATH)	3.39	6.32	0	0.879346		3.47	3.91	3.62	3.3	2.37	4.41	6.51	6.13	6.28	4.43	5.27	3.61	4.28	4.72	5.27	3.9	4.73	4.05	3.12	3.29	3.8	3.9	4.99	5.78	5.32	4.58	2.73	3.09	ORTHOMCL965	3	3	1	2	3
Solyc01g096900.3	Solyc01g096900.3.1		1	87762102	87784173	DNA binding	Any molecular function by which a gene product interacts selectively and non-covalently with DNA (deoxyribonucleic acid).		Solyc01g096900	DNA gyrase subunit A family protein (AHRD V1 ***- D7L923_ARALY); contains Interpro domain(s) IPR005743 DNA gyrase, subunit A	6.32	8.695	0	0.45411		5.81	5.73	5.25	5.49	6.5	6.14	8.9	8.49	12.65	14.68	15.46	11.86	15.41	12.9	11.99	11.61	6.08	6.21	18.34	18.67	15.55	17.39	14.59	12.75	12.16	12.47	25.32	36.24	ORTHOMCL5086	1	1	1	2	1
Solyc01g096910.3	Solyc01g096910.3.1	Vacuolar protein sorting-associated protein 36 [Source:Projected from Arabidopsis thaliana (AT5G04920) UniProtKB/Swiss-Prot;Acc:Q9FF81]	1	87783364	87793983	plasma membrane	The membrane surrounding a cell that separates the cell from its external environment. It consists of a phospholipid bilayer and associated proteins.		Solyc01g096910	Vacuolar protein sorting 36 family protein (AHRD V1 ***- D7LY74_ARALY); contains Interpro domain(s) IPR007286 EAP30	14.74	24.815	0	0.747523		11.32	10.92	11.67	10.01	15.22	14.26	24.86	24.77	12.95	9.61	9.83	8.41	13.04	14.99	9.78	9.07	7.53	7.19	7.88	6.14	13.83	16.02	12.33	13.33	9.06	9.16	11.05	11.05	ORTHOMCL7441	1	1	1	1	1
Solyc01g096920.3	Solyc01g096920.3.1		1	87796135	87804182	nucleus	A membrane-bounded organelle of eukaryotic cells in which chromosomes are housed and replicated. In most cells, the nucleus contains all of the cell's chromosomes except the organellar chromosomes, and is the site of RNA synthesis and processing. In some species, or in specialized cell types, RNA metabolism or DNA replication may be absent.		Solyc01g096920	Polyadenylation factor I complex subunit Yth1 (CPSF subunit) (ISS) (AHRD V1 *-*- Q01E48_OSTTA); contains Interpro domain(s) IPR019496 Nuclear fragile X mental retardation-interacting protein 1, conserved region	8.805	10.465	0	0.246605		6.83	7.02	7.45	7.24	9.19	8.42	11	9.93	12.9	12.08	11.86	11.22	12.87	12.74	15.54	11.7	6.18	6.12	13.28	13.18	17.32	17.57	10.42	11.53	8.56	8.57	12.19	7.69	ORTHOMCL7197	1	1	1	1	1
Solyc01g096930.3	Solyc01g096930.3.1	Phospholipid-transporting ATPase [Source:UniProtKB/TrEMBL;Acc:K4B081]	1	87807414	87814182	integral component of membrane	The component of a membrane consisting of the gene products and protein complexes having at least some part of their peptide sequence embedded in the hydrophobic region of the membrane.		Solyc01g096930	Phospholipid-transporting ATPase (AHRD V1 **** B6JZB6_SCHJY); contains Interpro domain(s) IPR006539 ATPase, P-type, phospholipid-translocating, flippase	2.29	14.04	0	2.5647	Phospholipid-transporting ATPase	1.9	1.97	4.27	3.8	2.49	2.09	13.79	14.29	1.29	1.21	2.53	1.9	1.92	1.67	3.6	3.63	3.76	4.05	2.68	3.1	5.98	7.99	7.71	7.89	4.18	3.57	1.07	1.15	ORTHOMCL65	12	11	11	10	6
Solyc01g096940.3	Solyc01g096940.3.1		1	87813874	87819539	integral component of membrane	The component of a membrane consisting of the gene products and protein complexes having at least some part of their peptide sequence embedded in the hydrophobic region of the membrane.		Solyc01g096940	Receptor like kinase, RLK	2.07	7.625	0	1.83184		8.9	8.4	7.64	8.41	1.9	2.24	8.12	7.13	28.32	27.83	24.03	19.91	3.54	3.87	2.43	2.09	0.14	0.22	0.15	0.21	0.46	0.16	0.35	0.07	0.23	0	3.21	6.38	ORTHOMCL1131	3	3	1	2	2
Solyc01g096950.3	Solyc01g096950.3.1	Protein RBL [Source:Projected from Arabidopsis thaliana (AT3G21060) UniProtKB/Swiss-Prot;Acc:Q5E915]	1	87829123	87836623	Set1C/COMPASS complex	A conserved protein complex that catalyzes methylation of histone H3. In Saccharomyces the complex contains Shg1p, Sdc1p, Swd1p, Swd2p, Swd3p, Spp1p, Bre2p, and the trithorax-related Set1p; in mammals it contains the catalytic subunit (SETD1A or SETD1B), WDR5, WDR82, RBBP5, ASH2L/ASH2, CXXC1/CFP1, HCFC1 and DPY30.		Solyc01g096950	Retinoblastoma-binding protein-like (AHRD V1 **-* Q9LJC6_ARATH); contains Interpro domain(s) IPR017986 WD40 repeat, region	3.62	5.905	0	0.690862		4.61	4.39	3.83	4.97	3.33	3.91	6.18	5.63	8.01	7.87	8.56	6.79	6.32	4.74	6.61	5.11	4.61	4.31	6.51	4.38	6.17	6.92	7.84	6.78	7.59	5.82	2.71	4.65	ORTHOMCL8657	1	1	1	1	1
Solyc01g096960.3	Solyc01g096960.3.1		1	87830370	87838876	integral component of membrane	The component of a membrane consisting of the gene products and protein complexes having at least some part of their peptide sequence embedded in the hydrophobic region of the membrane.		Solyc01g096960	22.7 kDa class IV heat shock protein (AHRD V1 *--- HSP41_PEA); contains Interpro domain(s) IPR008978 HSP20-like chaperone	2.1	11.255	0	2.36775	22.7 kDa class IV heat shock protein	2.85	2.35	1.08	1.24	2.05	2.15	11.1	11.41	2.12	1.54	2.22	1.61	2.01	2.34	0.25	0.35	0.3	0.06	0	0	0.85	0.96	0.29	0.31	0.44	0.14	4.73	6.03	ORTHOMCL20626	1	1	0	0	0
Solyc01g096970.3	Solyc01g096970.3.1		1	87840206	87844561				Solyc01g096970	Unknown Protein (AHRD V1); contains Interpro domain(s) IPR003123 Vacuolar sorting protein 9	6.76	4.505	0	-0.575007		4.16	4.41	6.13	5.55	7.43	6.09	5.18	3.83	8.2	6.96	12.18	9.66	12.28	16.05	14.77	20.93	11.1	12.57	14.78	19.06	16.64	18.88	8.69	12.53	10.49	13.53	5.35	8.11
Solyc01g096980.2	Solyc01g096980.2.1		1	87843370	87846986				Solyc01g096980	Restricted tev movement 2 (AHRD V1 *--- D5K219_ARATH); contains Interpro domain(s) IPR008978 HSP20-like chaperone	0.935	1.615	0	0.728578		0.57	0.5	0.85	0.68	0.83	1.04	1.76	1.47	0.34	0.34	0.69	0.96	0.47	0.38	0	0.52	0	0.09	0	0	0.76	0.39	0.14	0.37	0	0	1.48	0.71	ORTHOMCL20625	1	1	0	0	0
Solyc01g096990.3	Solyc01g096990.3.1		1	87847147	87853239	intracellular protein transport	The directed movement of proteins in a cell, including the movement of proteins between specific compartments or structures within a cell, such as organelles of a eukaryotic cell.	R-SLY-9626305	Solyc01g096990	Guanine nucleotide exchange factor Vps9 (AHRD V1 **-* C5JGG6_AJEDS); contains Interpro domain(s) IPR013995 Vacuolar sorting protein 9, subgroup	0.71	2.94	0	1.90808		1.49	1.52	1.38	1.19	0.79	0.63	2.79	3.09	1.17	2.64	1.76	1.24	3.13	3.43	1.76	1.32	2.69	2.78	3.57	2.11	2.54	1.9	2.26	2.77	3.37	2.71	0.62	0.5	ORTHOMCL5024	1	1	2	1	1
Solyc01g097000.3	Solyc01g097000.3.1		1	87854584	87875269	RNA binding	Interacting selectively and non-covalently with an RNA molecule or a portion thereof.		Solyc01g097000	Beta-D-glucosidase (AHRD V1 ***- Q7XAS3_GOSHI); contains Interpro domain(s) IPR001764 Glycoside hydrolase, family 3, N-terminal	0	0	0	0		0	0	0	0	0	0	0	0	0	0	0	0	0	0	0	0	0	0	0	0	0	0	0	0	0	0	0	0	ORTHOMCL101	10	10	8	9	5
Solyc01g097020.3	Solyc01g097020.3.1		1	87874912	87878940				Solyc01g097020	Unknown Protein (AHRD V1)	48.245	78.26	100	0.696751		191.5	177.92	91.58	82.72	47.9	48.59	86.02	70.5	130.47	125.38	127.06	115.89	59.91	50.33	72.9	76.07	80.7	79.97	90.34	86.7	51.99	52.62	58.37	58.69	63.84	53.29	39.37	39.68	ORTHOMCL20624	1	1	0	0	0
Solyc01g097030.3	Solyc01g097030.3.1		1	87880302	87883983	zinc ion binding	Interacting selectively and non-covalently with zinc (Zn) ions.		Solyc01g097030	Mutator-like transposase (AHRD V1 ***- Q9SR14_ARATH); contains Interpro domain(s) IPR004332 Transposase, MuDR, plant	3.175	9.565	0	1.56127		5.85	6.31	11.75	11.7	3.26	3.09	8.99	10.14	4.68	5.32	11.69	8.62	10.61	11.22	9.37	8.7	12.68	12.28	10.55	11.73	19.44	17.91	18.74	17.57	20.4	20.7	3.56	3.49	ORTHOMCL2894	2	2	0	1	2
Solyc01g097040.3	Solyc01g097040.3.1		1	87889592	87894883	myosin binding	Interacting selectively and non-covalently with any part of a myosin complex; myosins are any of a superfamily of molecular motor proteins that bind to actin and use the energy of ATP hydrolysis to generate force and movement along actin filaments.		Solyc01g097040	IFA-binding protein-like (AHRD V1 *-*- Q5ZC01_ORYSJ); contains Interpro domain(s) IPR007656 Protein of unknown function DUF593	4.89	24.935	0	2.32683	IFA-binding protein-like	6.08	6.11	7.42	8.36	5.27	4.51	24.7	25.17	3.85	3.6	5.87	4.54	5.02	5.78	8.52	8.22	7.08	6.65	1.54	1.25	14.06	14.89	5.93	7.3	4.09	3.69	3.42	2.99	ORTHOMCL10850	1	1	1	1	1
Solyc01g097050.3	Solyc01g097050.3.1		1	87895565	87901919	nucleic acid binding	Interacting selectively and non-covalently with any nucleic acid.		Solyc01g097050	Nucleic acid binding protein (AHRD V1 *-*- D7L2W2_ARALY); contains Interpro domain(s) IPR014560 Uncharacterised conserved protein UCP030333, DNA/RNA-binding Alba-related	0	0.395	0	2.30743	Nucleic acid binding protein	197.29	178.19	19.22	17.75	0	0	0.56	0.23	0	0	0	0.28	0	0.11	0.14	0.12	0	0	0	0	0	0	0	0	0	0	0	0	ORTHOMCL15405	1	1	1	0	0
Solyc01g097070.3	Solyc01g097070.3.1		1	87906036	87912437	zinc ion binding	Interacting selectively and non-covalently with zinc (Zn) ions.		Solyc01g097070	DNA topoisomerase (AHRD V1 *--- B4Q9Z3_DROSI); contains Interpro domain(s) IPR010666 Zinc finger, GRF-type	0.54	2.695	0	2.1267	DNA topoisomerase	5.95	6.53	1.77	1.48	0.41	0.67	2.61	2.78	6.94	5.61	4.06	3	1.5	1.51	0.67	1.02	0.08	0.16	0	0	1.01	0.35	0.13	0.41	0.42	0.19	2.33	4.31	ORTHOMCL8475	1	1	1	1	1
Solyc01g097080.1	Solyc01g097080.1.1		1	87914975	87915766				Solyc01g097080	Unknown Protein (AHRD V1)	0	0	0	0		0	0	0	0	0	0	0	0	0	0	0	0	0.12	0	0	0	0	0	0	0	0	0	0	0	0	0	0	0
Solyc01g097090.1	Solyc01g097090.1.1		1	87917439	87919169				Solyc01g097090	Unknown Protein (AHRD V1)	0	0	0	0		0	0	0	0	0	0	0	0	0	0	0	0	0	0	0	0	0	0	0	0	0	0	0	0	0	0	0	0
Solyc01g097095.1	Solyc01g097095.1.1		1	87918319	87922411						#DIV/0!	#DIV/0!	#DIV/0!	#DIV/0!	#DIV/0!
Solyc01g097100.1	Solyc01g097100.1.1		1	87923724	87925016				Solyc01g097100	Unknown Protein (AHRD V1)	0	0	0	0		0	0.07	0	0	0	0	0	0	0	0	0	0	0	0	0	0	0	0	0	0	0	0	0	0	0	0	0	0.29	ORTHOMCL20623	1	1	0	0	0
Solyc01g097110.2	Solyc01g097110.2.1		1	87929876	87950390	nucleus	A membrane-bounded organelle of eukaryotic cells in which chromosomes are housed and replicated. In most cells, the nucleus contains all of the cell's chromosomes except the organellar chromosomes, and is the site of RNA synthesis and processing. In some species, or in specialized cell types, RNA metabolism or DNA replication may be absent.		Solyc01g097110	Fanconi anemia group D2 protein (AHRD V1 *-*- FACD2_HUMAN)	0.145	0.75	0	1.79468		0.55	0.89	0.13	0.16	0.11	0.18	0.64	0.86	0.89	0.85	0.9	0.81	0.37	0.35	0.47	0.39	0.14	0.06	0	0.02	0.18	0.09	0.1	0.02	0.04	0.02	0.77	0.41	ORTHOMCL7960	1	1	1	1	1
ENSRNA050028629	ENSRNA050028629-T1	tRNA-Glu for anticodon CUC	1	87951040	87951112						#DIV/0!	#DIV/0!	#DIV/0!	#DIV/0!	#DIV/0!
Solyc01g097120.3	Solyc01g097120.3.1		1	87961322	87967552				Solyc01g097120	Os02g0200800 protein (Fragment) (AHRD V1 *-*- Q0E303_ORYSJ); contains Interpro domain(s) IPR009675 Targeting for Xklp2	21.96	55.925	50	1.34464		86.77	82.92	58.55	55.24	20.86	23.06	57.17	54.68	63.67	59.2	47.83	41.18	40.53	37.76	40.75	37.93	23.1	20.98	15.44	15.39	28.08	23.55	21.38	20.61	12.73	10.35	16.25	14.28	ORTHOMCL15610	1	1	1	0	0
Solyc01g097130.3	Solyc01g097130.3.1		1	87968676	87970751	protein binding	Interacting selectively and non-covalently with any protein or protein complex (a complex of two or more proteins that may include other nonprotein molecules).		Solyc01g097130	Pentatricopeptide repeat-containing protein (AHRD V1 ***- D7LT70_ARALY); contains Interpro domain(s) IPR002885 Pentatricopeptide repeat	4.98	8.585	0	0.773697		4.81	4.37	4.38	4.55	4.99	4.97	8.77	8.4	10.31	6.99	10.23	9	7.77	7.47	7.09	6.66	6.48	5.96	6.32	6.91	11.25	10.23	6.84	7.36	6.19	7.13	7.77	6.09	ORTHOMCL3255	1	1	3	1	1
Solyc01g097140.3	Solyc01g097140.3.1	Dual specificity phosphatase Cdc25 [Source:Projected from Arabidopsis thaliana (AT5G03455) UniProtKB/Swiss-Prot;Acc:Q8GY31]	1	87973330	87977036				Solyc01g097140	Dual-specificity tyrosine-phosphatase CDC25 (AHRD V1 **** Q10SX6_ORYSJ); contains Interpro domain(s) IPR001763 Rhodanese-like	34.87	23.045	0	-0.595417		60.38	57.07	44.68	37.53	33.27	36.47	23.8	22.29	36.33	33.52	28.64	22.79	22.87	22.75	31.75	33.89	29.05	27.44	18.83	21.84	36.19	36.66	35.54	38.14	29.54	29.48	22.03	27.27	ORTHOMCL4527	1	1	1	1	2
Solyc01g097150.3	Solyc01g097150.3.1		1	87977453	87981180				Solyc01g097150	Unknown Protein (AHRD V1)	13.675	8.625	0	-0.658825		14.07	10.87	8	9.54	14.18	13.17	8.82	8.43	7.37	5.49	12.7	10.14	15.6	20.03	13.24	10.73	11.87	13.53	9.87	8.52	8.74	12.73	9.04	9.63	14.94	11.61	2.4	4.76
Solyc01g097155.1	Solyc01g097155.1.1		1	87980207	87982818						#DIV/0!	#DIV/0!	#DIV/0!	#DIV/0!	#DIV/0!
Solyc01g097160.3	Solyc01g097160.3.1		1	87982566	87989548				Solyc01g097160	FAD dependent oxidoreductase (AHRD V1 ***- B7G7N7_PHATR); contains Interpro domain(s) IPR006076 FAD dependent oxidoreductase	22.015	2.58	0	-3.04472		8.6	9.05	11.77	10.47	20.5	23.53	2.93	2.23	17.68	18.34	25.49	20.54	27.25	24.83	15.81	14.48	9.18	9.5	12.04	10.98	16.33	15.3	13.37	13.36	11.32	9.3	27.75	36.42	ORTHOMCL9008	1	1	1	1	1
Solyc01g097170.3	Solyc01g097170.3.1		1	87993773	87994616				Solyc01g097170	Unknown Protein (AHRD V1)	15.255	18.9	0	0.307291		26.97	30.69	17.62	19.1	14.77	15.74	17.94	19.86	27.72	29.52	27.53	27.11	20.16	16.32	28.94	29.41	24	23.05	28.57	26.51	25.26	19.03	21.07	24.21	25.36	19.34	12.4	10.83	ORTHOMCL20622	1	1	0	0	0
Solyc01g097180.2	Solyc01g097180.2.1		1	87996817	87998087				Solyc01g097180	Os11g0282300 protein (Fragment) (AHRD V1 *-*- Q0ITA9_ORYSJ); contains Interpro domain(s) IPR012881 Protein of unknown function DUF1685	0	0.13	0	1.20163		38.92	40.47	55	55.48	0	0	0.09	0.17	0	0.2	0	0.11	0.08	0.25	0	0	0	0	0	0.13	0	0.11	0.13	0	0.08	0.19	0	0	ORTHOMCL3987	1	1	3	1	1
Solyc01g097190.3	Solyc01g097190.3.1		1	88000291	88025314	protein binding	Interacting selectively and non-covalently with any protein or protein complex (a complex of two or more proteins that may include other nonprotein molecules).		Solyc01g097190	Ankyrin repeat protein-like (AHRD V1 ***- Q6K268_ORYSJ); contains Interpro domain(s) IPR002110 Ankyrin	14.9	39.815	50	1.41197		22.67	20.75	30.31	32.35	16.27	13.53	39.81	39.82	28.96	28.5	34.95	29.46	27.81	23	40.78	44.62	66.31	72.05	95.17	100.35	34.74	34.73	70.33	65.04	87.02	92.43	11.81	15.51	ORTHOMCL9006	1	1	1	1	1
Solyc01g097195.1	Solyc01g097195.1.1		1	88025371	88025810						#DIV/0!	#DIV/0!	#DIV/0!	#DIV/0!	#DIV/0!
Solyc01g097220.2	Solyc01g097220.2.1		1	88026764	88034559	protein binding	Interacting selectively and non-covalently with any protein or protein complex (a complex of two or more proteins that may include other nonprotein molecules).		Solyc01g097220	Ankyrin repeat protein-like (AHRD V1 ***- Q6K268_ORYSJ); contains Interpro domain(s) IPR002110 Ankyrin	0.54	1.875	0	1.62571		1.77	0.56	0.24	1.46	1	0.08	1.96	1.79	0.19	0	2.64	0	1.17	0.39	1.99	2.94	0.22	3.74	3.74	4.33	3.69	2.17	5.12	4.26	4.46	4.87	0	0	ORTHOMCL20621	1	1	0	0	0
Solyc01g097230.3	Solyc01g097230.3.1		1	88036352	88037002				Solyc01g097230	PRA1 family protein E (AHRD V1 *-*- PRA1E_ARATH); contains Interpro domain(s) IPR004895 Prenylated rab acceptor PRA1	5.53	10.725	0	0.94316		44.41	44.19	65.6	68.54	5.97	5.09	10.68	10.77	9.7	11.17	11.12	7.26	9.02	10.87	10.11	10.76	11.91	12.43	18.21	15.09	9.93	13.1	11.51	14.51	12.04	11.25	4.58	6.64	ORTHOMCL20620	1	1	0	0	0
Solyc01g097240.3	Solyc01g097240.3.1	Pathogenesis-related protein P2 [Source:UniProtKB/Swiss-Prot;Acc:P32045]	1	88037596	88038180	extracellular region	The space external to the outermost structure of a cell. For cells without external protective or external encapsulating structures this refers to space outside of the plasma membrane. This term covers the host cell environment outside an intracellular parasite.		Solyc01g097240	Pathogenesis-related protein 4B (Fragment) (AHRD V1 **-- Q6LBM4_TOBAC); contains Interpro domain(s) IPR018226 Barwin, conserved site IPR001153 Barwin	1.525	5.62	0	1.81558		3	2.95	7.54	6.39	1.73	1.32	6.41	4.83	5.66	5.51	25.45	21.61	6.5	7.42	29.96	30.54	54.38	57.42	18.84	20.19	12.61	40.26	45.36	49.11	4.2	4.33	0.08	0.39	ORTHOMCL20619	1	1	0	0	0
Solyc01g097250.3	Solyc01g097250.3.1		1	88040001	88047550				Solyc01g097250	Genomic DNA chromosome 5 P1 clone MJJ3 (AHRD V1 *--- Q9FFJ8_ARATH)	8.36	15.385	0	0.872142		12.45	12.73	11.54	13.28	8.52	8.2	14.87	15.9	16.19	15.09	17.09	15.06	16.7	15.72	13.84	12.84	15.29	14.45	11.85	12.15	12.31	12.93	12.35	13.35	10.01	10.94	4.91	3.91	ORTHOMCL12430	1	1	1	1	0
Solyc01g097260.3	Solyc01g097260.3.1		1	88046786	88053216				Solyc01g097260	Unknown Protein (AHRD V1)	1.62	2.455	0	0.570915		1.89	0.64	0.73	1.13	1.79	1.45	3.78	1.13	0.87	0.44	2.13	2.32	0.36	1.09	1.46	1.2	0.68	1.06	1.4	0.87	1.47	3.02	2.21	0.71	1.81	2.87	0	0
Solyc01g097270.3	Solyc01g097270.3.1	Hevein-like preproprotein [Source:Projected from Arabidopsis thaliana (AT3G04720) UniProtKB/Swiss-Prot;Acc:P43082]	1	88055015	88059535	defense response to bacterium	Reactions triggered in response to the presence of a bacterium that act to protect the cell or organism.		Solyc01g097270	Chitinase (Fragment) (AHRD V1 *--- Q38777_ALLSA); contains Interpro domain(s) IPR000726 Glycoside hydrolase, family 19, catalytic IPR001153 Barwin	81.035	273.715	250	1.75481		43.82	47.16	31.67	36.85	81.89	80.18	276.79	270.64	57.21	54.2	33.66	30.19	23.58	21.67	90.44	88.09	45.99	47.63	1.96	3.91	2.37	2.97	5.19	13.83	2.83	2.09	0.47	1.72	ORTHOMCL1129	2	2	1	2	4
Solyc01g097290.3	Solyc01g097290.3.1	Auxin-responsive protein IAA16 [Source:Projected from Arabidopsis thaliana (AT3G04730) UniProtKB/Swiss-Prot;Acc:O24407]	1	88071879	88074392	nucleus	A membrane-bounded organelle of eukaryotic cells in which chromosomes are housed and replicated. In most cells, the nucleus contains all of the cell's chromosomes except the organellar chromosomes, and is the site of RNA synthesis and processing. In some species, or in specialized cell types, RNA metabolism or DNA replication may be absent.	R-SLY-5608118	Solyc01g097290	Auxin responsive protein (AHRD V1 ***- D9IQE6_CATRO); contains Interpro domain(s) IPR003311 AUX/IAA protein	91.98	60.01	50	-0.615283		96.81	94.52	133.8	135.29	91.14	92.82	61.86	58.16	166.34	156.02	153.42	130.19	80.16	78.78	30.52	33.94	0.67	0.87	0.62	0.5	6.25	6.55	1.63	2.77	0.27	0.4	70.16	61.46	ORTHOMCL5158	1	1	1	2	1
Solyc01g097300.3	Solyc01g097300.3.1		1	88076242	88080494	protein folding	The process of assisting in the covalent and noncovalent assembly of single chain polypeptides or multisubunit complexes into the correct tertiary structure.		Solyc01g097300	Prefoldin subunit 4 (AHRD V1 ***- B6SLQ1_MAIZE); contains Interpro domain(s) IPR016661 Prefoldin, subunit 4	22.315	38.865	50	0.797714		35.26	34.83	27	25.9	23.71	20.92	38.67	39.06	74.65	68.84	73.49	58.45	65.28	60.9	41.96	48.08	34.17	28.01	41.85	40.45	27.39	31.83	35.6	34.73	38.23	33.58	23.06	34.01	ORTHOMCL10851	1	1	1	1	1
Solyc01g097310.3	Solyc01g097310.3.1	Sec-independent protein translocase protein TATA, chloroplastic [Source:Projected from Arabidopsis thaliana (AT5G28750) UniProtKB/Swiss-Prot;Acc:Q9LKU2]	1	88081052	88084932	integral component of membrane	The component of a membrane consisting of the gene products and protein complexes having at least some part of their peptide sequence embedded in the hydrophobic region of the membrane.		Solyc01g097310	Sec-independent protein translocase protein tatA/E homolog (AHRD V1 *-*- D7DW94_NOSA0); contains Interpro domain(s) IPR006312 Twin-arginine translocation protein TatA/E	120.81	50.01	50	-1.27076		81.91	79.16	71.2	69.74	123.87	117.75	50.22	49.8	120.48	116.32	87.34	68.66	61.66	60.56	54.14	52.32	58.11	59.75	69.78	71.52	46.34	50.92	64.37	54.58	71.43	67.59	66.05	75.62	ORTHOMCL7022	1	1	1	1	1
Solyc01g097320.3	Solyc01g097320.3.1	Mediator of RNA polymerase II transcription subunit 14 [Source:Projected from Arabidopsis thaliana (AT3G04740) UniProtKB/Swiss-Prot;Acc:Q9SR02]	1	88084903	88098304	plasmodesma	A fine cytoplasmic channel, found in all higher plants, that connects the cytoplasm of one cell to that of an adjacent cell.		Solyc01g097320	Mediator of RNA polymerase II transcription subunit 14 (Predicted) (AHRD V1 *-*- B4USR1_OTOGA); contains Interpro domain(s) IPR013947 Mediator complex, subunit Med14	2.225	9.395	0	2.02994	Mediator of RNA polymerase II transcription subunit 14	2.7	2.33	4.77	4.71	2.06	2.39	10.14	8.65	3.37	3.12	5.98	5.03	9.8	9.74	7.76	7.51	7.88	6.89	7.95	7.69	10.84	11.66	9.54	9.27	8.39	8.43	1.6	1.75	ORTHOMCL5157	1	1	1	1	2
Solyc01g097330.3	Solyc01g097330.3.1		1	88104592	88110568	regulation of transcription, DNA-templated	Any process that modulates the frequency, rate or extent of cellular DNA-templated transcription.		Solyc01g097330	Opaque 2 (Fragment) (AHRD V1 *--- Q84YB2_ZEAPE); contains Interpro domain(s) IPR011616 bZIP transcription factor, bZIP-1	11.03	19.4	0	0.809021		15.28	12.6	13.74	12.43	11.1	10.96	20.42	18.38	12.68	12.09	12.22	13.2	21.84	16.95	10.44	11.51	11.7	10.5	4.22	4.07	7.22	7.89	8.67	8.03	8.14	8.25	7.86	7.6	ORTHOMCL7021	1	1	1	1	1
Solyc01g097340.3	Solyc01g097340.3.1	GDP-mannose 3',5'-epimerase [Source:UniProtKB/TrEMBL;Acc:C6K2K9]	1	88113763	88117102	cytosol	The part of the cytoplasm that does not contain organelles but which does contain other particulate matter, such as protein complexes.		Solyc01g097340	NAD-dependent epimerase/dehydratase family protein-like protein (AHRD V1 ***- Q2XPW6_SOLTU); contains Interpro domain(s) IPR016040 NAD(P)-binding domain	41.34	83.12	100	1.00591		98.61	98.68	75.4	69.95	40.46	42.22	83.97	82.27	143.22	139.78	171.79	142.81	61.26	61.51	49.56	48.04	17.37	16.13	41.13	38.32	28.71	21.95	17.84	17.06	14.06	13.11	48.25	54.68	ORTHOMCL1686	2	2	1	2	2
Solyc01g097350.3	Solyc01g097350.3.1		1	88119044	88123487				Solyc01g097350	Calcium-binding EF hand family protein (AHRD V1 ***- D7M6Y9_ARALY)	18.215	50.765	50	1.47365		25.62	25.28	20.29	17.38	18.31	18.12	54.73	46.8	51.24	49.66	31.63	29.74	29.61	33.16	53.45	50.3	29.14	32.51	43.32	44.12	16.32	15.22	19.1	21.43	16.58	15.72	2.89	6.02	ORTHOMCL12028	1	1	1	1	0
Solyc01g097360.3	Solyc01g097360.3.1		1	88133961	88134804				Solyc01g097360	Unknown Protein (AHRD V1)	21.06	51.38	50	1.28267		41.08	35.48	45.72	39.21	17.76	24.36	49.88	52.88	46.96	39.97	32.75	28.28	33	35.05	24.38	25.81	15.09	23.53	23.31	20.53	28.56	30.37	29.42	29.36	23.38	19.99	43.92	44.71	ORTHOMCL5765	1	1	2	1	1
Solyc01g097370.1	Solyc01g097370.1.1	Ammonium transporter [Source:UniProtKB/TrEMBL;Acc:K4B0C4]	1	88135035	88136817	integral component of membrane	The component of a membrane consisting of the gene products and protein complexes having at least some part of their peptide sequence embedded in the hydrophobic region of the membrane.		Solyc01g097370	Ammonium transporter (AHRD V1 ***- B9I5F0_POPTR); contains Interpro domain(s) IPR001905 Ammonium transporter	0	0	0	0		0	0	0	0	0	0	0	0	0	0	0	0	0	0	0	0	0	0	0	0	0	0	0	0	0	0	0	0	ORTHOMCL1640	3	3	0	3	0
Solyc01g097380.2	Solyc01g097380.2.1		1	88137812	88141290	oxidoreductase activity	Catalysis of an oxidation-reduction (redox) reaction, a reversible chemical reaction in which the oxidation state of an atom or atoms within a molecule is altered. One substrate acts as a hydrogen or electron donor and becomes oxidized, while the other acts as hydrogen or electron acceptor and becomes reduced.		Solyc01g097380	Aldo/keto reductase family protein (AHRD V1 ***- D7KWQ9_ARALY); contains Interpro domain(s) IPR020471 Aldo/keto reductase subgroup	0.39	0.1	0	-1.29278		1.7	1.31	0.5	0.71	0.48	0.3	0	0.2	2.95	4.31	2.6	2.26	1.66	1.77	0.92	0.11	0	0	0	0.08	0.93	0.27	0.3	0.19	0.1	0.22	1.19	0.12	ORTHOMCL1069	2	2	0	6	1
Solyc01g097390.3	Solyc01g097390.3.1		1	88142786	88147023				Solyc01g097390	Aldo/keto reductase family protein (AHRD V1 ***- D7KWQ9_ARALY); contains Interpro domain(s) IPR001395 Aldo/keto reductase	0.98	0.46	0	-0.947533		5.57	4.92	1.55	1.74	1.08	0.88	0.46	0.46	16.05	16	10.07	9.89	5.59	6.21	2.73	1.69	0.14	0.14	0.34	0.12	2.85	1.92	1	1.42	0.36	0.25	1.85	1.28	ORTHOMCL1069	2	2	0	6	1
Solyc01g097395.1	Solyc01g097395.1.1		1	88149047	88150534						#DIV/0!	#DIV/0!	#DIV/0!	#DIV/0!	#DIV/0!
Solyc01g097420.2	Solyc01g097420.2.1		1	88151264	88155303	integral component of membrane	The component of a membrane consisting of the gene products and protein complexes having at least some part of their peptide sequence embedded in the hydrophobic region of the membrane.		Solyc01g097420	Calcium ATPase (AHRD V1 ***- D5JXY5_NICBE); contains Interpro domain(s) IPR001757 ATPase, P-type, K/Mg/Cd/Cu/Zn/Na/Ca/Na/H-transporter	0	0.155	0	1.3505		0	0	0.15	0	0	0	0	0.31	0	0	0.44	0	0	0.15	0	0	0	0	0.11	0	0.2	0.21	0.68	0.29	2.37	2.18	0	0
Solyc01g097425.1	Solyc01g097425.1.1		1	88152343	88153342						#DIV/0!	#DIV/0!	#DIV/0!	#DIV/0!	#DIV/0!
Solyc01g097430.3	Solyc01g097430.3.1		1	88160689	88164117	ATP binding	Interacting selectively and non-covalently with ATP, adenosine 5'-triphosphate, a universally important coenzyme and enzyme regulator.		Solyc01g097430	ABC transporter G family member 2 (AHRD V1 *-*- AB2G_ARATH); contains Interpro domain(s) IPR013525 ABC-2 type transporter	0	0	0	0		0.06	0.1	0	0.08	0	0	0	0	0	0	0	0	0	0.04	0	0	0	0	0.03	0	0.1	0.1	2.71	2.26	14.08	11.4	0.18	0.14	ORTHOMCL11619	1	1	0	1	1
Solyc01g097440.3	Solyc01g097440.3.1	Transglutaminase [Source:Projected from Arabidopsis thaliana (AT5G49570) UniProtKB/TrEMBL;Acc:A5PHD1]	1	88166432	88180676	nucleus	A membrane-bounded organelle of eukaryotic cells in which chromosomes are housed and replicated. In most cells, the nucleus contains all of the cell's chromosomes except the organellar chromosomes, and is the site of RNA synthesis and processing. In some species, or in specialized cell types, RNA metabolism or DNA replication may be absent.		Solyc01g097440	Peptide-N(4)-(N-acetyl-beta-glucosaminyl)asparagine amidase (AHRD V1 **-* PNG1_ARATH); contains Interpro domain(s) IPR002931 Transglutaminase-like	18.55	13.84	0	-0.419945		17.6	17.49	16.95	15.1	18.82	18.28	13.27	14.41	19.46	19.03	17.99	16.55	20.26	18.16	21.38	19.21	15.67	16.79	25.36	25.07	17.48	23.64	20.84	22.2	23.55	24.13	10.84	9.62	ORTHOMCL6806	1	1	1	1	1
Solyc01g097450.3	Solyc01g097450.3.1		1	88180739	88186997				Solyc01g097450	Thioredoxin-like protein 1 (AHRD V1 ***- B6SHZ5_MAIZE); contains Interpro domain(s) IPR015467 Thioredoxin, core	0	0	0	0		0	0	0	0	0	0	0	0	0	0	0	0	0	0	0	0	0	0	0	0	0	0	0	0	0	0	0	0	ORTHOMCL9005	1	1	1	1	1
Solyc01g097460.3	Solyc01g097460.3.1	EMB3119 [Source:Projected from Arabidopsis thaliana (AT3G04790) UniProtKB/TrEMBL;Acc:A0A178V804]	1	88188034	88189222	pentose-phosphate shunt, non-oxidative branch	The branch of the pentose-phosphate shunt which does not involve oxidation reactions. It comprises a series of sugar phosphate interconversions, starting with ribulose 5-P and producing fructose 6-P and glyceraldehyde 3-P.	R-SLY-1119519	Solyc01g097460	Ribose-5-phosphate isomerase (AHRD V1 ***- A8IRQ1_CHLRE); contains Interpro domain(s) IPR004788 Ribose 5-phosphate isomerase	224.76	74.69	50	-1.58811		99.06	100.09	123.13	119.04	220.94	228.58	78.05	71.33	117.06	106.12	117.95	98.81	74.69	69.75	72.69	73.35	77.11	79.29	125.3	124.17	51.89	52.98	64.54	66.36	88.39	79.55	273.93	267.27	ORTHOMCL9004	1	1	1	1	1
Solyc01g097470.3	Solyc01g097470.3.1		1	88191183	88192998				Solyc01g097470	Neurogenic locus notch protein-like (AHRD V1 ***- B6SSE6_MAIZE)	3.715	3.785	0	0.0262315		8.1	9.06	2.08	3.04	4.38	3.05	4.75	2.82	0.65	0.4	2.55	4.17	11.02	7.18	6.97	4.91	0.82	0.32	2.35	2.87	1.02	0.9	0.66	0.74	0.22	0.49	0.39	0.96	ORTHOMCL20618	1	1	0	0	0
Solyc01g097480.1	Solyc01g097480.1.1		1	88195363	88195776				Solyc01g097480	Unknown Protein (AHRD V1)	0	0.125	0	1.16993		0.21	0	0	0	0	0	0	0.25	0	0	0	0	0	0	0	0	0	0	0	0	0	0	0	0	0	0	0	0	ORTHOMCL20617	1	1	0	0	0
Solyc01g097490.1	Solyc01g097490.1.1		1	88196045	88196899				Solyc01g097490	IQ calmodulin-binding motif family protein (AHRD V1 ***- B6SSD5_MAIZE)	0	0.2	0	1.58496		0	0.22	0.13	0	0	0	0.4	0	0	0	0	0	0.13	0.13	0	0	0	0	0.1	0.1	0	0	0.19	0	0	0.14	0	0	ORTHOMCL20616	1	1	0	0	0
Solyc01g097500.3	Solyc01g097500.3.1		1	88197484	88208717				Solyc01g097500	Serine/threonine kinase (AHRD V1 *-** C4QNN2_SCHMA); contains Interpro domain(s) IPR002290 Serine/threonine protein kinase	15.025	23.345	0	0.632345		26.16	25.74	25.2	25.58	14.97	15.08	25.35	21.34	60.37	59.96	53.38	52.51	62.38	60.76	29.19	27.22	41.64	43.04	41.06	38.86	25.32	29.66	25.67	28.47	16.61	12.22	17.19	20.05	ORTHOMCL996	2	2	4	2	2
Solyc01g097510.3	Solyc01g097510.3.1		1	88211126	88214492	calcium ion binding	Interacting selectively and non-covalently with calcium ions (Ca2+).		Solyc01g097510	Annexin 3 (AHRD V1 ***- A9X4R3_BRAJU); contains Interpro domain(s) IPR015472 Annexin like protein IPR001464 Annexin	5.01	9.885	0	0.966439		20.49	18.81	6.47	8.28	4.77	5.25	9.77	10	30.09	29.74	47.67	36.62	43.59	44.48	14.21	14.49	4.93	4.35	1.75	2.13	19.18	18.41	6.66	5.62	0.94	0.88	4.73	3.34	ORTHOMCL1855	1	1	1	6	0
Solyc01g097520.3	Solyc01g097520.3.1		1	88219535	88222116	calcium ion binding	Interacting selectively and non-covalently with calcium ions (Ca2+).		Solyc01g097520	Annexin 11 (AHRD V1 ***- D6QX28_SOYBN); contains Interpro domain(s) IPR009118 Annexin, type plant	28.92	33.38	50	0.206252		118.48	118.08	26.37	26.78	29.85	27.99	35.28	31.48	248.89	246.76	189.86	170.09	131.89	130.29	52.53	46.86	16.6	16.18	5.71	6.9	74.64	55.98	11.9	15.21	12.03	10.3	15.51	19.79	ORTHOMCL216	1	1	1	24	0
ENSRNA050029688	ENSRNA050029688-T1	U5 spliceosomal RNA	1	88222341	88222456						#DIV/0!	#DIV/0!	#DIV/0!	#DIV/0!	#DIV/0!
Solyc01g097530.2	Solyc01g097530.2.1		1	88223312	88224587	electron transporter, transferring electrons within the cyclic electron transport pathway of photosynthesis activity	Enables the directed movement of electrons within the cyclic electron transport pathway of photosynthesis.		Solyc01g097530	Photosystem Q(B) protein (AHRD V1 ***- Q7YL64_ACTCH); contains Interpro domain(s) IPR000484 Photosynthetic reaction centre, L/M	0.15	0.475	0	1.20163		0.79	0.54	0	0.32	0	0.3	0	0.95	0.37	0.74	0.89	1.17	0.6	1.52	1.22	1	0	0	0	0.24	0.41	0	0.46	0	0.3	0	0	0
ENSRNA050029694	ENSRNA050029694-T1	U5 spliceosomal RNA	1	88223343	88223454						#DIV/0!	#DIV/0!	#DIV/0!	#DIV/0!	#DIV/0!
ENSRNA050029692	ENSRNA050029692-T1	U5 spliceosomal RNA	1	88223896	88224012						#DIV/0!	#DIV/0!	#DIV/0!	#DIV/0!	#DIV/0!
Solyc01g097540.3	Solyc01g097540.3.1		1	88224609	88227609	calcium ion binding	Interacting selectively and non-covalently with calcium ions (Ca2+).		Solyc01g097540	Annexin 3 (AHRD V1 ***- A9X4R3_BRAJU); contains Interpro domain(s) IPR015472 Annexin like protein IPR001464 Annexin	8.035	9.86	0	0.292003		16.86	17.32	10.42	12.32	7.84	8.23	10.08	9.64	6.26	6.64	6.93	7.28	8.82	7.49	14.02	11.66	17.53	20.06	43.66	40.42	0.88	0.9	4.2	2.53	9.83	7.72	2.36	2.04	ORTHOMCL14091	1	1	0	0	1
Solyc01g097550.3	Solyc01g097550.3.1		1	88230137	88233205	calcium ion binding	Interacting selectively and non-covalently with calcium ions (Ca2+).		Solyc01g097550	Annexin 11 (AHRD V1 ***- D6QX28_SOYBN); contains Interpro domain(s) IPR015472 Annexin like protein IPR001464 Annexin	0	9.15	0	6.53138	Annexin 11	0.07	0.22	0	0.08	0	0	8.94	9.36	0	0.8	0	0	0.08	0	0	0.09	0	0	0	0	0.11	0	0	0	0	0	0	0
Solyc01g097555.1	Solyc01g097555.1.1		1	88238828	88239664	calcium ion binding	Interacting selectively and non-covalently with calcium ions (Ca2+).				#DIV/0!	#DIV/0!	#DIV/0!	#DIV/0!	#DIV/0!
Solyc01g097570.2	Solyc01g097570.2.1		1	88240637	88241418	integral component of membrane	The component of a membrane consisting of the gene products and protein complexes having at least some part of their peptide sequence embedded in the hydrophobic region of the membrane.		Solyc01g097570	Unknown Protein (AHRD V1)	2.62	5.825	0	1.12321		1.09	0.89	0.76	0.78	2.47	2.77	6.55	5.1	0.15	0	0.18	0.32	0.25	0	0.34	0.28	0	0.25	0.39	0.3	0.17	0.35	0.19	0.24	0.63	0.28	1.22	5.22	ORTHOMCL13905	3	0	0	0	0
Solyc01g097580.1	Solyc01g097580.1.1		1	88246886	88247940				Solyc01g097580	Unknown Protein (AHRD V1)	0	0	0	0		0.19	0	0	0	0	0	0	0	0	0	0	0	0	0	0	0	0	0	0	0	0	0	0	0	0	0	0	0
Solyc01g097600.2	Solyc01g097600.2.1		1	88250470	88265282	integral component of membrane	The component of a membrane consisting of the gene products and protein complexes having at least some part of their peptide sequence embedded in the hydrophobic region of the membrane.		Solyc01g097600	tRNA pseudouridine synthase D (AHRD V1 ***- D3BIM4_POLPA); contains Interpro domain(s) IPR001656 Pseudouridine synthase, TruD	4.35	6.41	0	0.548852		3.3	3.85	2.23	1.58	3.67	5.03	5.86	6.96	8.51	7.42	6.48	5.94	3.79	3.43	4.58	4.87	2.51	1.56	4.81	4.21	4.61	6.85	5.67	5.25	2.81	3.7	7.73	10.14	ORTHOMCL5156	1	1	1	1	2
Solyc01g097610.3	Solyc01g097610.3.1		1	88271755	88273037	protein binding	Interacting selectively and non-covalently with any protein or protein complex (a complex of two or more proteins that may include other nonprotein molecules).		Solyc01g097610	F-box family protein (AHRD V1 ***- B9HV09_POPTR); contains Interpro domain(s) IPR017451 F-box associated type 1	7.795	9.96	0	0.349619		10.43	8.49	10.27	7.95	7.23	8.36	10.52	9.4	10.4	9.43	12.6	9.6	12.5	10.73	14.33	12.08	12.47	14.41	12.76	13.87	13.83	14.21	22.82	18.45	20.88	23.1	6.21	7.8	ORTHOMCL11543	1	1	0	1	1
Solyc01g097620.1	Solyc01g097620.1.1		1	88273941	88274256				Solyc01g097620	Unknown Protein (AHRD V1)	0	0	0	0		0.78	0.4	0	0	0	0	0	0	0	0	0	0	0	0	0	0	0	0	0	0	1.21	0	0	0	0.45	0	0	0
Solyc01g097640.3	Solyc01g097640.3.1		1	88275895	88298332	nucleus	A membrane-bounded organelle of eukaryotic cells in which chromosomes are housed and replicated. In most cells, the nucleus contains all of the cell's chromosomes except the organellar chromosomes, and is the site of RNA synthesis and processing. In some species, or in specialized cell types, RNA metabolism or DNA replication may be absent.		Solyc01g097640	Ribosome biogenesis protein BMS1 homolog (AHRD V1 *--- BMS1_HUMAN); contains Interpro domain(s) IPR007034 Protein of unknown function DUF663	3.415	14.71	0	2.07498	Ribosome biogenesis protein BMS1 homolog	4.02	3.85	5.52	4.33	3.28	3.55	15.06	14.36	10.73	10.93	12.93	11.53	13.29	11.74	11.63	11.4	5.06	5.1	12.95	13.42	12.86	14.65	9.59	9.76	5.65	5.5	11.98	9.38	ORTHOMCL10903	1	1	1	1	1
Solyc01g097650.3	Solyc01g097650.3.1		1	88298418	88303971	integral component of membrane	The component of a membrane consisting of the gene products and protein complexes having at least some part of their peptide sequence embedded in the hydrophobic region of the membrane.		Solyc01g097650	Serine incorporator 1 (AHRD V1 **-- B5X3W1_SALSA); contains Interpro domain(s) IPR005016 TMS membrane protein/tumour differentially expressed protein	9.595	9.375	0	-0.033115		5.74	5.2	63.98	64.86	9.54	9.65	9.12	9.63	0.98	0.77	1.2	0.97	0.88	1.32	0.76	1.04	0.47	0.31	0.53	0.35	1.78	2.36	2.59	2.26	3.65	3.27	3.12	2.53	ORTHOMCL4983	1	1	2	1	1
Solyc01g097660.2	Solyc01g097660.2.1		1	88304066	88304718	pectinesterase activity	Catalysis of the reaction: pectin + n H2O = n methanol + pectate.		Solyc01g097660	Pectinesterase inhibitor (AHRD V1 -**- PMEI_ACTDE); contains Interpro domain(s) IPR006501 Pectinesterase inhibitor	0	0	0	0		135.16	164.88	0	0	0	0	0	0	0	0	0	0	0	0	0	0	0	0	0	0	0	0	0	0	0	0	0	0
Solyc01g097670.3	Solyc01g097670.3.1	Pentatricopeptide repeat-containing protein At3g49170, chloroplastic [Source:Projected from Arabidopsis thaliana (AT3G49170) UniProtKB/Swiss-Prot;Acc:Q5G1T1]	1	88307335	88309971	zinc ion binding	Interacting selectively and non-covalently with zinc (Zn) ions.		Solyc01g097670	Pentatricopeptide repeat-containing protein (AHRD V1 ***- D7MHD4_ARALY); contains Interpro domain(s) IPR002885 Pentatricopeptide repeat	0.585	0.615	0	0.0618393		0.47	0.64	0.65	0.22	0.6	0.57	0.71	0.52	0.95	1.4	1.31	1.51	1.25	1.51	2.06	1.46	1.69	1.54	3.62	2.9	2.17	3.22	2.99	2.85	2.29	2.02	6.72	5.31	ORTHOMCL3302	1	1	1	3	1
Solyc01g097700.1	Solyc01g097700.1.1		1	88317519	88318475				Solyc01g097700	Extensin-like protein Dif10 (Fragment) (AHRD V1 *-*- Q43504_SOLLC)	0	10.22	0	6.6893	Extensin-like protein Dif10	0.36	0	0.1	0	0	0	11.78	8.66	0	0	0	0	0	0	0.27	0.57	0	0	0	0	0.14	0	0	0	0	0	0	0
Solyc01g097710.1	Solyc01g097710.1.1		1	88322695	88323786				Solyc01g097710	Extensin-like protein Dif10 (Fragment) (AHRD V1 *-*- Q43504_SOLLC)	0.31	9.985	0	4.62044	Extensin-like protein Dif10	0	0.24	0.45	0.19	0.35	0.27	10.04	9.93	0.65	0.77	0.93	0.23	0.72	0.27	0.24	0.3	0.17	0.09	0	0.07	0.24	0.25	0	0.44	0.18	0	0.22	0.57	ORTHOMCL20613	1	1	0	0	0
Solyc01g097720.1	Solyc01g097720.1.1		1	88326034	88327122				Solyc01g097720	Extensin-like protein Dif10 (Fragment) (AHRD V1 *-*- Q43504_SOLLC)	0.225	50.155	50	7.27268	Extensin-like protein Dif10	0.31	0.16	0.27	0.09	0.18	0.27	52.68	47.63	0.33	0.44	0.53	0.46	0.18	0.27	0.97	1.49	0.09	0	0.14	0	0.49	0.25	0.14	0.26	0	0.1	0.44	0.34	ORTHOMCL13904	2	1	0	0	0
Solyc01g097730.3	Solyc01g097730.3.1		1	88328202	88330896	protein binding	Interacting selectively and non-covalently with any protein or protein complex (a complex of two or more proteins that may include other nonprotein molecules).		Solyc01g097730	Pentatricopeptide repeat-containing protein (AHRD V1 ***- D7KN02_ARALY); contains Interpro domain(s) IPR002885 Pentatricopeptide repeat	3.38	5.135	0	0.589102		4.21	3.95	2.27	3.48	3.52	3.24	4.99	5.28	4.79	5.7	5.77	6.5	5.4	6.65	5.48	5.09	3.59	3.27	2.54	3.52	3.74	5.12	3.42	3.82	2.65	3.07	2.38	3.27	ORTHOMCL5675	1	1	2	1	1
Solyc01g097735.1	Solyc01g097735.1.1		1	88331555	88332733						#DIV/0!	#DIV/0!	#DIV/0!	#DIV/0!	#DIV/0!
Solyc01g097740.3	Solyc01g097740.3.1		1	88333632	88339993	protein binding	Interacting selectively and non-covalently with any protein or protein complex (a complex of two or more proteins that may include other nonprotein molecules).		Solyc01g097740	Tetratricopeptide repeat protein KIAA0103 (AHRD V1 ***- B6TNR5_MAIZE); contains Interpro domain(s) IPR011990 Tetratricopeptide-like helical	37.65	58.87	50	0.643505		54.67	48.22	44.74	39.28	38.49	36.81	59.21	58.53	78.11	73.98	43.88	37.76	29.16	29.19	30.36	31.28	29.08	29.63	27.24	28.48	27.79	28.46	31.58	24.88	22.84	19.46	28.8	21.01	ORTHOMCL5155	1	1	2	1	1
Solyc01g097750.1	Solyc01g097750.1.1		1	88345275	88346974				Solyc01g097750	Unknown Protein (AHRD V1)	0	2.38	0	4.63227	Unknown Protein (AHRD V1)	0	0.43	0	0	0	0	2.72	2.04	0	0	0	0	0	0	0	0	0	0	0	0	0	0	0	0	0	0	0	0	ORTHOMCL13905	3	0	0	0	0
Solyc01g097760.3	Solyc01g097760.3.1		1	88349791	88352066	maturation of LSU-rRNA	Any process involved in the maturation of a precursor Large SubUnit (LSU) ribosomal RNA (rRNA) molecule into a mature LSU-rRNA molecule.		Solyc01g097760	Ribosomal protein L7a (AHRD V1 ***- A8J567_CHLRE); contains Interpro domain(s) IPR001921 Ribosomal protein L7A	122.065	245.595	250	1.00804		214.07	207.67	170.38	164.09	124.85	119.28	253.03	238.16	462.87	441.24	318.93	267.48	293.39	287.84	233.31	235.83	178.16	173.63	175.68	164.57	126.12	122.95	129.57	121.16	86.34	79.49	327.34	399.9
Solyc01g097770.3	Solyc01g097770.3.1	Phototropin-2 [Source:Projected from Arabidopsis thaliana (AT5G58140) UniProtKB/Swiss-Prot;Acc:P93025]	1	88354267	88367318	protein kinase activity	Catalysis of the phosphorylation of an amino acid residue in a protein, usually according to the reaction: a protein + ATP = a phosphoprotein + ADP.		Solyc01g097770	Serine/threonine protein kinase (AHRD V1 *-** D2V878_NAEGR); contains Interpro domain(s) IPR002290 Serine/threonine protein kinase	66.225	0.295	0	-7.39156		28.15	29.17	34.61	33.53	66.2	66.25	0.34	0.25	28.92	31.09	37.81	32.97	44.44	43.26	49.29	48.96	1.14	1.7	0.14	0.33	25.93	27.18	3.19	3.13	0.65	0.37	78.43	78.59	ORTHOMCL1374	2	1	2	2	3
Solyc01g097790.3	Solyc01g097790.3.1		1	88372066	88378123				Solyc01g097790	AT5G28150-like protein (Fragment) (AHRD V1 *-*- D6PS16_9BRAS); contains Interpro domain(s) IPR008586 Protein of unknown function DUF868, plant	10.665	6.7	0	-0.662742		7.72	4.64	5.79	5.81	9.91	11.42	6.74	6.66	6.1	4.57	5.84	5.65	5.13	5.23	10.23	10.47	11.29	11.7	4.66	4.78	19.44	15.7	10.52	12.23	11.25	10.15	11.04	11.38	ORTHOMCL3431	1	1	2	2	1
Solyc01g097780.1	Solyc01g097780.1.1		1	88372119	88372605	phosphatidylinositol phosphorylation	The process of introducing one or more phosphate groups into a phosphatidylinositol, any glycerophosphoinositol having one phosphatidyl group esterified to one of the hydroxy groups of inositol.		Solyc01g097780	Inositol monophosphatase family protein (AHRD V1 ***- D7MGB6_ARALY); contains Interpro domain(s) IPR000760 Inositol monophosphatase	0.115	0	0	-1.10434		0	0	0	0	0.23	0	0	0	0	0	0	0	0	0	0	0	0	0	0	0	0	0	0	0	0	0	0	0	ORTHOMCL20612	1	1	0	0	0
Solyc01g097800.3	Solyc01g097800.3.1	DNA damage-repair/toleration protein DRT102 [Source:Projected from Arabidopsis thaliana (AT3G04880) UniProtKB/Swiss-Prot;Acc:Q05212]	1	88387672	88390703	nucleus	A membrane-bounded organelle of eukaryotic cells in which chromosomes are housed and replicated. In most cells, the nucleus contains all of the cell's chromosomes except the organellar chromosomes, and is the site of RNA synthesis and processing. In some species, or in specialized cell types, RNA metabolism or DNA replication may be absent.		Solyc01g097800	Galactose-6-phosphate isomerase subunit lacB (AHRD V1 *-*- LACB_CLOAB); contains Interpro domain(s) IPR012100 DNA-damage-repair/toleration protein, DRT102	18.835	0	0	-7.56491		13.85	13.54	13.52	12.14	18.74	18.93	0	0	19.28	18.89	14.45	17.54	14.88	12.95	28.99	31.7	20.57	20.55	12.25	10.93	51.68	44.85	38.76	42.76	46.59	44.65	12	12.57	ORTHOMCL9002	1	1	1	1	1
Solyc01g097810.3	Solyc01g097810.3.1	Zeta-carotene desaturase [Source:UniProtKB/TrEMBL;Acc:Q202I0]	1	88390859	88398744	chloroplast envelope	The double lipid bilayer enclosing the chloroplast and separating its contents from the rest of the cytoplasm; includes the intermembrane space.	R-SLY-1119449	Solyc01g097810	Zeta-carotene desaturase	75.08	36.605	50	-1.03437		53.22	50.02	88.31	86.11	76.54	73.62	36.65	36.56	31.54	30.91	39.56	36.47	34.12	34.02	33.13	32.46	54.05	52.27	101.75	102.24	30.29	31.8	75.28	65.52	154.83	158.64	62.07	68.34	ORTHOMCL9003	1	1	1	1	1
Solyc01g097820.3	Solyc01g097820.3.1		1	88399157	88406364				Solyc01g097820	SOUL heme-binding protein (AHRD V1 *--- A8JFN5_CHLRE); contains Interpro domain(s) IPR018790 Protein of unknown function DUF2358	8.655	4.14	0	-1.04604		8.24	6.66	9.03	10.04	9.25	8.06	4.33	3.95	1.96	2.65	5.18	3.82	4.68	4.53	3.14	4.19	1.7	1.15	1.12	1.89	3.41	5.64	3.44	2.81	2.35	2.76	8.86	8.07	ORTHOMCL15403	1	1	1	0	0
Solyc01g097825.1	Solyc01g097825.1.1		1	88402338	88403697						#DIV/0!	#DIV/0!	#DIV/0!	#DIV/0!	#DIV/0!
Solyc01g097830.2	Solyc01g097830.2.1		1	88403907	88405173				Solyc01g097830	AT5G28150-like protein (Fragment) (AHRD V1 *-*- D6PS19_9BRAS); contains Interpro domain(s) IPR008586 Protein of unknown function DUF868, plant	2.39	3.395	0	0.489147		0.07	0.07	0.16	0	2.37	2.41	2.99	3.8	0.28	0.19	0.23	0.3	0.23	0.08	3.94	2.74	1.9	1.74	3.47	3.24	7.74	7.31	74.88	71.31	171.77	173.86	0.09	0.1	ORTHOMCL20611	1	1	0	0	0
Solyc01g097840.3	Solyc01g097840.3.1		1	88418969	88423028	protein kinase activity	Catalysis of the phosphorylation of an amino acid residue in a protein, usually according to the reaction: a protein + ATP = a phosphoprotein + ADP.		Solyc01g097840	Serine/threonine protein kinase (AHRD V1 *-** D0NNA3_PHYIN); contains Interpro domain(s) IPR002290 Serine/threonine protein kinase	3.63	5.79	0	0.659092		3.52	3.45	4.26	4.99	3.61	3.65	5.72	5.86	4.75	4.69	6.76	6.37	3.11	3.06	5.1	5.38	3.62	3.48	6.12	6.36	9.26	12.75	19.91	19.86	13.9	12.7	1.41	1.99	ORTHOMCL1825	2	2	2	2	1
Solyc01g097850.1	Solyc01g097850.1.1		1	88429818	88430336	DNA binding	Any molecular function by which a gene product interacts selectively and non-covalently with DNA (deoxyribonucleic acid).		Solyc01g097850	MADS-box transcription factor 31 (AHRD V1 *-*- B6TW19_MAIZE); contains Interpro domain(s) IPR002100 Transcription factor, MADS-box	0.095	0.395	0	1.34395		0	0	0.57	0.39	0.19	0	0	0.79	0	0	0	0	0	0	0	0	0	0	0	0	0	0	0	0	0	0	0	0	ORTHOMCL20610	1	1	0	0	0
Solyc01g097860.3	Solyc01g097860.3.1		1	88430747	88438597				Solyc01g097860	Membrane protein (AHRD V1 *-*- A8JG04_CHLRE); contains Interpro domain(s) IPR010903 Protein of unknown function DUF1517	210.365	8.525	0	-4.60891		40.02	39.24	49.36	46.51	214.19	206.54	8.07	8.98	29.55	28.34	33.93	29.27	40.91	40.79	36.99	37.29	6.95	8.35	4.61	3.25	27.55	23.31	9.32	10.97	4.72	5.84	351.98	289.45	ORTHOMCL10234	1	1	1	1	1
Solyc01g097870.3	Solyc01g097870.3.1	40S ribosomal protein S24 [Source:UniProtKB/TrEMBL;Acc:K4B0H4]	1	88446054	88448953	structural constituent of ribosome	The action of a molecule that contributes to the structural integrity of the ribosome.		Solyc01g097870	40S ribosomal protein S24 (AHRD V1 ***- C6TAW2_SOYBN); contains Interpro domain(s) IPR001976 Ribosomal protein S24e	68.35	161.105	150	1.23577		106.76	107.9	79.61	83.03	67.67	69.03	167.47	154.74	295.41	285.09	262.93	226.55	323.27	308.64	203.13	184.66	124.56	122.17	62.37	61.15	140.62	132.14	98.03	99.74	54.73	57.22	119.18	140.02	ORTHOMCL1088	3	3	1	2	2
Solyc01g097880.3	Solyc01g097880.3.1		1	88450456	88455688	catalytic activity	Catalysis of a biochemical reaction at physiological temperatures. In biologically catalyzed reactions, the reactants are known as substrates, and the catalysts are naturally occurring macromolecular substances known as enzymes. Enzymes possess specific binding sites for substrates, and are usually composed wholly or largely of protein, but RNA that has catalytic activity (ribozyme) is often also…		Solyc01g097880	Deaminase (AHRD V1 *-*- D6B5U0_9ACTO); contains Interpro domain(s) IPR016193 Cytidine deaminase-like	92.42	131.35	150	0.506677		215.9	216.47	254.01	251.9	92.2	92.64	136.75	125.95	59.84	62.72	57.8	55.59	43.46	46.04	68.91	73.12	352.35	353.55	200.44	206.87	100.55	120.23	514.35	488.85	783.64	861.49	61.88	54.24	ORTHOMCL4372	1	1	1	1	2
Solyc01g097890.2	Solyc01g097890.2.1		1	88456602	88458316	sequence-specific DNA binding	Interacting selectively and non-covalently with DNA of a specific nucleotide composition, e.g. GC-rich DNA binding, or with a specific sequence motif or type of DNA e.g. promotor binding or rDNA binding.		Solyc01g097890	Os03g0370250 protein (Fragment) (AHRD V1 *--- C7J0C0_ORYSJ); contains Interpro domain(s) IPR007592 Protein of unknown function DUF573	8.25	17.58	0	1.08227		22.1	20.98	20.6	18.4	8.69	7.81	17.98	17.18	18.62	19.16	18.29	16.73	24.84	22.17	18.94	17.15	15.61	12.25	9.25	9.11	22.65	19.23	13.79	13.49	9.17	8.75	3.96	5.48	ORTHOMCL20609	1	1	0	0	0
Solyc01g097900.1	Solyc01g097900.1.1		1	88458866	88461520				Solyc01g097900	Unknown Protein (AHRD V1)	0	0	0	0		0	0	0	0	0	0	0	0	0	0	0	0	0	0	0	0	0	0	0	0	0	0	0	0	0	0	0	0
Solyc01g097910.2	Solyc01g097910.2.1		1	88468018	88469100	integral component of membrane	The component of a membrane consisting of the gene products and protein complexes having at least some part of their peptide sequence embedded in the hydrophobic region of the membrane.		Solyc01g097910	Rubredoxin family protein (AHRD V1 *-*- D7KP11_ARALY); contains Interpro domain(s) IPR004039 Rubredoxin-type Fe(Cys)4 protein	73.825	4.015	0	-4.1671		27.27	27.9	30.15	32.25	74.59	73.06	3.97	4.06	16.71	17.94	30.02	22.89	39.96	42.03	13.11	16.43	33.1	35.61	31.96	27.97	31.83	26.42	19.07	21.63	35.67	40.25	88.05	80.87	ORTHOMCL13166	1	1	1	0	1
Solyc01g097960.3	Solyc01g097960.3.1		1	88471895	88492661	nucleus	A membrane-bounded organelle of eukaryotic cells in which chromosomes are housed and replicated. In most cells, the nucleus contains all of the cell's chromosomes except the organellar chromosomes, and is the site of RNA synthesis and processing. In some species, or in specialized cell types, RNA metabolism or DNA replication may be absent.		Solyc01g097960	Late embryogenesis abundant protein D-34 (AHRD V1 **-- B6UH67_MAIZE); contains Interpro domain(s) IPR007011 Seed maturation protein	0	0.105	0	1.03562		106.09	104.98	19.16	17.96	0	0	0	0.21	0	0	0	0	0.1	0.1	0.13	0	0	0	0	0	0	0	0	0	0	0	0	0	ORTHOMCL15095	1	1	1	0	0
Solyc01g097950.3	Solyc01g097950.3.1		1	88474287	88490040	cysteine synthase activity	Catalysis of the reaction: O3-acetyl-L-serine + hydrogen sulfide = L-cysteine + acetate.		Solyc01g097950	Cysteine synthase (AHRD V1 ***- Q9FSF5_TOBAC); contains Interpro domain(s) IPR005859 Cysteine synthase A	0.195	0.2	0	0.0242475		2.99	4.59	2.13	2.28	0	0.39	0.24	0.16	13.94	14.51	4.83	4.71	1.33	1.8	0.52	1.21	0	0.08	0.06	0.06	1.79	0.98	0.24	0.69	0.23	0.35	0	0
Solyc01g097970.3	Solyc01g097970.3.1		1	88498444	88499631	magnesium ion binding	Interacting selectively and non-covalently with magnesium (Mg) ions.		Solyc01g097970	Deoxyuridine 5&apos-triphosphate nucleotidohydrolase (AHRD V1 ***- C1E7B9_9CHLO); contains Interpro domain(s) IPR008181 DeoxyUTP pyrophosphatase subfamily 1	3.31	9.435	0	1.48346		10.88	10.52	6.6	7.07	3.75	2.87	10.93	7.94	17.37	18.6	13.61	10.98	3.25	3.55	5.1	5.71	2.05	1.99	0.84	0.66	2.57	1.13	0.83	1.32	2.45	2.62	15.01	18.33	ORTHOMCL2370	2	2	1	2	1
Solyc01g097980.3	Solyc01g097980.3.1		1	88501347	88511942	protein kinase activity	Catalysis of the phosphorylation of an amino acid residue in a protein, usually according to the reaction: a protein + ATP = a phosphoprotein + ADP.		Solyc01g097980	Kinase family protein (AHRD V1 *-** D7M4D4_ARALY); contains Interpro domain(s) IPR002290 Serine/threonine protein kinase	6.98	20.96	0	1.57268		6.28	5.44	7.13	7.54	7.28	6.68	21.39	20.53	5.38	5.52	8.95	9.58	11.25	11.98	12.87	14.77	11.58	11.22	21.91	22.7	23.11	28.56	24.65	23.91	25.21	24.5	5.79	3.22	ORTHOMCL6035	1	1	1	1	2
Solyc01g097990.3	Solyc01g097990.3.1		1	88512070	88512555	N-acetyltransferase activity	Catalysis of the transfer of an acetyl group to a nitrogen atom on the acceptor molecule.		Solyc01g097990	Acetyltransferase GNAT family protein expressed (AHRD V1 ***- Q852L8_ORYSJ); contains Interpro domain(s) IPR016181 Acyl-CoA N-acyltransferase	0.695	2.735	0	1.83432		4.73	7.89	2.45	1.68	0.99	0.4	3.37	2.1	4.62	7.14	4.75	5.94	1.61	2.02	2.97	1.56	0.57	0.2	0.16	0	2.45	1.12	1.54	1.18	0	0	0	0.51	ORTHOMCL20607	1	1	0	0	0
Solyc01g098000.3	Solyc01g098000.3.1		1	88513419	88516035	translational elongation	The successive addition of amino acid residues to a nascent polypeptide chain during protein biosynthesis.		Solyc01g098000	Elongation factor-like protein (AHRD V1 ***- Q3HVL1_SOLTU); contains Interpro domain(s) IPR014038 Translation elongation factor EF1B, beta and delta chains, guanine nucleotide exchange	35.695	66.5	50	0.895764		61.03	65.05	35.63	36.46	34.54	36.85	67.11	65.89	143.02	133.59	111.85	90.11	64.62	62.65	73.37	76.83	47.24	46.14	88.89	87.25	41.37	33.25	30.82	29.16	26.74	29.58	49.05	55.3	ORTHOMCL2685	2	2	2	1	1
Solyc01g098010.3	Solyc01g098010.3.1		1	88513966	88517694	N-acetyltransferase activity	Catalysis of the transfer of an acetyl group to a nitrogen atom on the acceptor molecule.		Solyc01g098010	Acetyltransferase GNAT family protein expressed (AHRD V1 ***- Q852L7_ORYSJ); contains Interpro domain(s) IPR000182 GCN5-related N-acetyltransferase	0.98	12.145	0	3.50309	Acetyltransferase GNAT family protein expressed	0.85	1.22	1.19	0.82	1.07	0.89	11.9	12.39	0.47	0.36	0.43	0.38	0.78	0.89	0.66	0.54	0.09	0.1	0.08	0	0.4	0.68	0	0.1	0	0	0.12	0.37	ORTHOMCL8627	1	2	1	1	0
Solyc01g098030.3	Solyc01g098030.3.1		1	88518480	88526377				Solyc01g098030	Contains similarity to RNA-binding protein from Arabidopsis thaliana gi|2129727 and contains RNA recognition PF|00076 domain (AHRD V1 *-*- Q8LA02_ARATH)	12.295	20.88	0	0.759256		18.73	18.04	22.53	20.5	13.62	10.97	22.43	19.33	33.12	34.73	25.99	22.3	37.84	36.49	26.96	26.2	23.65	24.65	31	29.94	24.21	26.77	20.35	20.47	19.15	17.2	26.07	21.32	ORTHOMCL10255	1	1	1	1	1
Solyc01g098040.3	Solyc01g098040.3.1		1	88523479	88526341	integral component of membrane	The component of a membrane consisting of the gene products and protein complexes having at least some part of their peptide sequence embedded in the hydrophobic region of the membrane.		Solyc01g098040	Methyltransferase type 12 (AHRD V1 *-*- D5C2M0_NITHN); contains Interpro domain(s) IPR013217 Methyltransferase type 12	25.365	33.27	50	0.390036		23.44	21.36	18.73	19.2	23.39	27.34	35.22	31.32	50.51	56.57	57.56	46	76.43	69.6	52.47	47.78	34.24	32.18	19.2	19.62	33.91	29.42	21.96	20.04	9.62	7.77	16.89	15.65	ORTHOMCL8997	1	1	1	1	1
Solyc01g098050.1	Solyc01g098050.1.1		1	88527439	88527921	DNA binding	Any molecular function by which a gene product interacts selectively and non-covalently with DNA (deoxyribonucleic acid).		Solyc01g098050	MADS-box transcription factor 56 (AHRD V1 *-*- MAD56_ORYSI); contains Interpro domain(s) IPR002100 Transcription factor, MADS-box	0	0	0	0		0.35	0	0	0	0	0	0	0	0	0	0	0	0	0	0	0	0	0	0	0	0	0	0	0	0	0	0	0	ORTHOMCL20605	1	1	0	0	0
Solyc01g098060.1	Solyc01g098060.1.1		1	88533826	88534284	DNA binding	Any molecular function by which a gene product interacts selectively and non-covalently with DNA (deoxyribonucleic acid).		Solyc01g098060	MADS-box transcription factor 47 (AHRD V1 **** B4FG10_MAIZE); contains Interpro domain(s) IPR002100 Transcription factor, MADS-box	0	0	0	0		0	0	0	0	0	0	0	0	0	0	0	0	0	0	0	0	0	0	0	0	0	0	0	0	0	0	0	0	ORTHOMCL11235	1	3	0	0	0
Solyc01g098065.1	Solyc01g098065.1.1		1	88537912	88538248	DNA binding	Any molecular function by which a gene product interacts selectively and non-covalently with DNA (deoxyribonucleic acid).				#DIV/0!	#DIV/0!	#DIV/0!	#DIV/0!	#DIV/0!
Solyc01g098070.1	Solyc01g098070.1.1		1	88542674	88543141	DNA binding	Any molecular function by which a gene product interacts selectively and non-covalently with DNA (deoxyribonucleic acid).		Solyc01g098070	MADS-box family protein (AHRD V1 *-*- D7LH07_ARALY); contains Interpro domain(s) IPR002100 Transcription factor, MADS-box	0	0	0	0		0	0	0	0	0	0	0	0	0	0	0.31	0.27	0	0	0	0	0	0	0.81	2.19	0	0.29	0	0	0.63	0	0	0	ORTHOMCL13902	1	2	0	0	0
Solyc01g098080.3	Solyc01g098080.3.1		1	88551799	88556480	microtubule	Any of the long, generally straight, hollow tubes of internal diameter 12-15 nm and external diameter 24 nm found in a wide variety of eukaryotic cells; each consists (usually) of 13 protofilaments of polymeric tubulin, staggered in such a manner that the tubulin monomers are arranged in a helical pattern on the microtubular surface, and with the alpha/beta axes of the tubulin subunits parallel t…		Solyc01g098080	BY-inesin-like protein 5 (AHRD V1 ***- Q9AVP5_TOBAC); contains Interpro domain(s) IPR001752 Kinesin, motor region	4.395	5.755	0	0.381348		6.46	6.33	6.74	6.93	3.64	5.15	5.78	5.73	4.34	5.17	6.83	4.45	4.09	3.66	4.58	4.18	2.25	1.67	0.73	0.83	5.9	6.63	3.29	5	2.57	2.35	5.3	2.84	ORTHOMCL12029	1	1	1	1	0
Solyc01g098090.3	Solyc01g098090.3.1		1	88561649	88576267	protein binding	Interacting selectively and non-covalently with any protein or protein complex (a complex of two or more proteins that may include other nonprotein molecules).		Solyc01g098090	WD repeat-containing protein (AHRD V1 ***- B6JWM7_SCHJY); contains Interpro domain(s) IPR020472 G-protein beta WD-40 repeat, region	15.945	28.735	50	0.845697		18.03	17.73	32.24	30.24	16.11	15.78	29.5	27.97	16.29	16.43	24.47	21.13	32.39	28.78	31.18	30.74	35.31	36.34	32.5	30.66	47.12	45.71	44.09	39.47	43.41	44.52	13.82	13.74	ORTHOMCL5152	2	1	1	1	1
Solyc01g098100.2	Solyc01g098100.2.1		1	88576838	88577627	nucleus	A membrane-bounded organelle of eukaryotic cells in which chromosomes are housed and replicated. In most cells, the nucleus contains all of the cell's chromosomes except the organellar chromosomes, and is the site of RNA synthesis and processing. In some species, or in specialized cell types, RNA metabolism or DNA replication may be absent.		Solyc01g098100	60S ribosome subunit biogenesis protein NIP7 (AHRD V1 ***- B4FKM9_MAIZE); contains Interpro domain(s) IPR016686 Ribosome biogenesis factor, NIP7	14.835	21.385	0	0.524633		33.06	29.18	32.66	35.81	14.33	15.34	20.88	21.89	31.74	29.9	20.12	16.57	7.31	7.48	11.48	14.01	8.79	10.32	14.99	17.57	12.76	14.49	23.87	26.02	34.96	31.67	27.43	39.62	ORTHOMCL4751	1	1	1	2	1
Solyc01g098110.3	Solyc01g098110.3.1		1	88579600	88597876	transferase activity, transferring acyl groups other than amino-acyl groups	Catalysis of the transfer of an acyl group, other than amino-acyl, from one compound (donor) to another (acceptor).		Solyc01g098110	Hydrolase alpha/beta fold family protein (AHRD V1 **-- D7L9I6_ARALY); contains Interpro domain(s) IPR007130 Diacylglycerol acyltransferase	9.15	14.525	0	0.660911		124.71	122.81	180.86	178.25	8.98	9.32	13.39	15.66	8.17	7.81	12.78	11.63	11.42	8.23	13.77	15.47	27.5	28.36	424.42	420.32	30.45	40.41	475.82	410.55	1518.35	1624.32	11	11.92	ORTHOMCL647	2	2	5	3	3
Solyc01g098130.2	Solyc01g098130.2.1		1	88597304	88597953				Solyc01g098130	Unknown Protein (AHRD V1)	0.075	0.08	0	0.040642		0	0	0	0.16	0.15	0	0	0.16	0	0	0	0	0	0	0	0	0	0	0	0.24	0	0	0	0	0	0	0	0.57
Solyc01g098140.3	Solyc01g098140.3.1		1	88599037	88602150	hydrolase activity	Catalysis of the hydrolysis of various bonds, e.g. C-O, C-N, C-C, phosphoric anhydride bonds, etc. Hydrolase is the systematic name for any enzyme of EC class 3.		Solyc01g098140	Neutral cholesterol ester hydrolase 1 (AHRD V1 *--- NCEH1_BOVIN); contains Interpro domain(s) IPR013094 Alpha/beta hydrolase fold-3	1.055	2.59	0	1.21971		1.66	1.86	5.63	6.56	1.24	0.87	2.41	2.77	0.16	0.05	0.26	0.33	0.04	0.09	0.29	0.38	0.08	0.3	0.03	0.1	0.18	0.18	0.4	0.42	0.26	0.15	0.9	1.81	ORTHOMCL20603	1	1	0	0	0
Solyc01g098150.3	Solyc01g098150.3.1	Glycosyltransferase (Fragment) [Source:Projected from Arabidopsis thaliana (AT5G03800) UniProtKB/TrEMBL;Acc:W8PUG9]	1	88602354	88605324	RNA modification	The covalent alteration of one or more nucleotides within an RNA molecule to produce an RNA molecule with a sequence that differs from that coded genetically.		Solyc01g098150	Pentatricopeptide repeat-containing protein (AHRD V1 ***- D7MHD4_ARALY); contains Interpro domain(s) IPR002885 Pentatricopeptide repeat	6.365	0.855	0	-2.75908		1.85	1.69	2.82	2.71	7.05	5.68	0.93	0.78	3.19	3.09	3.23	2.58	2.19	2.02	2	2.02	2.78	3.13	5.7	5.87	5.18	5.07	4.09	4.68	4.85	3.71	29.81	35.06	ORTHOMCL7465	1	1	1	1	1
Solyc01g098160.3	Solyc01g098160.3.1		1	88605729	88616034	nucleus	A membrane-bounded organelle of eukaryotic cells in which chromosomes are housed and replicated. In most cells, the nucleus contains all of the cell's chromosomes except the organellar chromosomes, and is the site of RNA synthesis and processing. In some species, or in specialized cell types, RNA metabolism or DNA replication may be absent.		Solyc01g098160	Cell division protein kinase 12 (AHRD V1 ***- CDK12_HUMAN); contains Interpro domain(s) IPR002290 Serine/threonine protein kinase	32.31	56.86	50	0.81351		26.07	25.63	40.78	39.8	33.35	31.27	59.45	54.27	29.44	26.14	26.08	25.94	23.89	24.13	28.43	27.54	28.04	26.63	27.33	26.04	27.97	25.68	27.87	28.86	28.93	27.33	25.74	24.84	ORTHOMCL148	9	8	8	8	3
Solyc01g098170.3	Solyc01g098170.3.1	ARM repeat superfamily protein [Source:Projected from Arabidopsis thaliana (AT3G05040) UniProtKB/TrEMBL;Acc:A0A1I9LRW7]	1	88619826	88632083	nucleus	A membrane-bounded organelle of eukaryotic cells in which chromosomes are housed and replicated. In most cells, the nucleus contains all of the cell's chromosomes except the organellar chromosomes, and is the site of RNA synthesis and processing. In some species, or in specialized cell types, RNA metabolism or DNA replication may be absent.		Solyc01g098170	Exportin 5 (Fragment) (AHRD V1 *--- Q5JTE8_HUMAN); contains Interpro domain(s) IPR013598 Exportin-1/Importin-beta-like	3.17	8.37	0	1.37307		3.6	3.96	4.13	3.97	3.15	3.19	8.43	8.31	4.6	4.81	8.63	7.13	10.49	9.88	10.82	11.65	6.5	6.64	9.92	10.25	12.8	15.82	10.32	10.07	8.75	8.31	3.85	4.96	ORTHOMCL8999	1	1	1	1	1
Solyc01g098180.3	Solyc01g098180.3.1		1	88632666	88647213	biosynthetic process	The chemical reactions and pathways resulting in the formation of substances; typically the energy-requiring part of metabolism in which simpler substances are transformed into more complex ones.		Solyc01g098180	Translation initiation factor eIF-2B subunit epsilon (AHRD V1 **** B6K2K2_SCHJY); contains Interpro domain(s) IPR003307 eIF4-gamma/eIF5/eIF2-epsilon	9.5	19.71	0	1.04512		11.34	9.68	13.11	13.83	9.54	9.46	21.23	18.19	16.46	15.3	22.85	17.51	28.16	28.37	23.19	22.29	21.67	19.02	23.44	23.51	25.4	28.29	27.05	27.6	30.5	30.36	11.74	12.89	ORTHOMCL3552	1	1	3	1	1
Solyc01g098190.3	Solyc01g098190.3.1	Sodium/hydrogen exchanger [Source:UniProtKB/TrEMBL;Acc:K4B0K6]	1	88656519	88662648	integral component of membrane	The component of a membrane consisting of the gene products and protein complexes having at least some part of their peptide sequence embedded in the hydrophobic region of the membrane.		Solyc01g098190	Sodium/hydrogen exchanger (AHRD V1 **** Q1JRA2_SOLLC); contains Interpro domain(s) IPR018407 Na+/H+ exchanger, isoforms 1-4, conserved region	72.99	8.57	0	-3.07557		26.54	27.07	49.18	49.5	72.43	73.55	8.51	8.63	56	53.09	92.8	80.65	120.09	117.72	87.52	84.23	48.69	47.62	44.8	45.78	30.28	30.01	40.38	35.07	35.93	32.47	19.29	13.9	ORTHOMCL626	3	3	3	3	3
Solyc01g098200.3	Solyc01g098200.3.1	VAP27-2 [Source:Projected from Arabidopsis thaliana (AT1G08820) UniProtKB/TrEMBL;Acc:A0A178WBB7]	1	88662921	88669833	integral component of membrane	The component of a membrane consisting of the gene products and protein complexes having at least some part of their peptide sequence embedded in the hydrophobic region of the membrane.		Solyc01g098200	Vesicle-associated membrane protein-associated protein A (AHRD V1 **-- B6UGD8_MAIZE); contains Interpro domain(s) IPR016763 Vesicle-associated membrane protein	8.25	12.4	0	0.58208		38.97	36.53	18.06	20.64	8.65	7.85	11.81	12.99	23.52	21.98	26.49	22.34	34.94	33.88	16.1	15.32	14.52	14.72	14.01	14.36	18.46	20.12	18.41	19.01	15.66	15.2	8.87	9.93	ORTHOMCL20602	1	1	0	0	0
Solyc01g098220.2	Solyc01g098220.2.1		1	88673006	88681235				Solyc01g098220	LOB domain protein 20 (AHRD V1 *-*- D7L194_ARALY); contains Interpro domain(s) IPR004883 Lateral organ boundaries, LOB	0.065	0	0	-0.722466		5.41	4.69	0	0	0.13	0	0	0	0	0.17	0	0	0	0	0	0	0	0	0	0	0	0	0	0	0	0	0	0	ORTHOMCL12753	1	1	1	1	0
Solyc01g098230.3	Solyc01g098230.3.1		1	88681182	88689305	protein import into mitochondrial matrix	The import of proteins across the outer and inner mitochondrial membranes into the matrix. Unfolded proteins enter the mitochondrial matrix with a chaperone protein; the information required to target the precursor protein from the cytosol to the mitochondrial matrix is contained within its N-terminal matrix-targeting sequence. Translocation of precursors to the matrix occurs at the rare sites wh…		Solyc01g098230	Mitochondrial import inner membrane translocase subunit TIM44 (AHRD V1 ***- D7L3P3_ARALY); contains Interpro domain(s) IPR007379 Mitochondrial inner membrane translocase complex, subunit Tim44-related	7.285	11.45	0	0.645223		9.05	10.08	10.58	9.99	7.55	7.02	12.84	10.06	12.43	11.91	11.05	10.73	13.7	12.81	12.72	13.54	10.93	12.62	14.96	15.26	9.45	11.34	15.17	12.08	14.36	14.92	15.85	12.93	ORTHOMCL5436	1	1	2	1	1
Solyc01g098240.2	Solyc01g098240.2.1		1	88695393	88703083				Solyc01g098240	RNA polymerase Rpb1 C-terminal repeat domain-containing protein (AHRD V1 *--- C5GU31_AJEDR); contains Interpro domain(s) IPR012474 Frigida-like	0.03	0.02	0	-0.115477		0.28	0.36	0.06	0.09	0.04	0.02	0.02	0.02	0.05	0.03	0	0.05	0	0.02	0.06	0	0	0.02	0.02	0.03	2.31	2.59	2.74	2.38	1.27	0.9	0	0	ORTHOMCL20601	1	1	0	0	0
Solyc01g098250.3	Solyc01g098250.3.1		1	88705534	88710295				Solyc01g098250	Chaperone protein dnaJ 49 (AHRD V1 *-*- DNJ49_ARATH); contains Interpro domain(s) IPR003095 Heat shock protein DnaJ	5.34	16.615	0	1.61946		5.87	6.13	10.14	9.28	5.64	5.04	16.81	16.42	8.27	8.57	15.63	13.39	18.35	17.4	15.13	13.56	13.67	14.02	12.32	13.58	20.69	22.81	23.16	21.43	20.98	19.41	6.97	5.69	ORTHOMCL439	4	5	3	2	4
Solyc01g098260.1	Solyc01g098260.1.1		1	88720950	88721099				Solyc01g098260	Unknown Protein (AHRD V1)	0	0	0	0		0	0	0	0	0	0	0	0	0	0	0	0	0	0	0	0	0	0	0	0	0	0	0	0	0	0	0	0
Solyc01g098270.1	Solyc01g098270.1.1		1	88727758	88728801				Solyc01g098270	Unknown Protein (AHRD V1)	0	0.05	0	0.584963		0.65	0.42	0.29	0.1	0	0	0.1	0	0.11	0	0	0	0	0	0	0.1	0	0	0.07	0	0	0	0	0	0	0	0	0	ORTHOMCL13901	2	1	0	0	0
Solyc01g098280.3	Solyc01g098280.3.1		1	88733413	88734700				Solyc01g098280	Heat shock protein DnaJ (AHRD V1 *-*- A2Q3G0_MEDTR)	0	0	0	0		0	0	0	0	0	0	0	0	0	0	0	0	0	0	0	0	0	0	0	0	0	0	0	0	0	0	0	0	ORTHOMCL13900	1	2	0	0	0
Solyc01g098290.1	Solyc01g098290.1.1		1	88739968	88740186				Solyc01g098290	Unknown Protein (AHRD V1)	0	0	0	0		0	0	0	0	0	0	0	0	0	0	0	0	0	0	0	0	0	0	0	0	0	0	0	0	0	0	0	0
Solyc01g098300.1	Solyc01g098300.1.1		1	88746688	88749524				Solyc01g098300	Heat shock protein DnaJ N-terminal domain-containing protein (AHRD V1 *-*- Q1EPG9_MUSAC); contains Interpro domain(s) IPR015609 Molecular chaperone, heat shock protein, Hsp40, DnaJ	0	0.04	0	0.485427		0.49	0.28	0.24	0.08	0	0	0.08	0	0.1	0	0	0	0	0	0	0.09	0	0	0	0	0	0	0	0	0	0	0	0	ORTHOMCL13901	2	1	0	0	0
Solyc01g098310.2	Solyc01g098310.2.1		1	88752213	88754733				Solyc01g098310	DNAJ heat shock N-terminal domain-containing protein (Fragment) (AHRD V1 *-*- D7L312_ARALY); contains Interpro domain(s) IPR015609 Molecular chaperone, heat shock protein, Hsp40, DnaJ	0	1.49	0	3.99095	DNAJ heat shock N-terminal domain-containing protein	0	0	0	0	0	0	1.79	1.19	0	0	0	0	0	0	0	0	0	0	0	0	0	0	0	0.07	0	0	0	0	ORTHOMCL20600	1	1	0	0	0
Solyc01g098320.3	Solyc01g098320.3.1		1	88755571	88759053	DNA binding	Any molecular function by which a gene product interacts selectively and non-covalently with DNA (deoxyribonucleic acid).		Solyc01g098320	DNA-directed RNA polymerase subunit H (AHRD V1 *-*- RPOH_METJA); contains Interpro domain(s) IPR014381 DNA-directed RNA polymerase, RPB5 subunit	1.7	4.03	0	1.19814		6.64	6.79	3.82	4.11	1.9	1.5	4.67	3.39	11.53	10.4	8.14	7.43	7.27	6.26	7.29	5.82	3.23	3.6	2.31	2.61	9.37	10.73	8.57	8.98	5.01	3.38	2.13	5.53	ORTHOMCL20599	1	1	0	0	0
Solyc01g098330.1	Solyc01g098330.1.1		1	88760652	88761938				Solyc01g098330	DNAJ heat shock N-terminal domain-containing protein (Fragment) (AHRD V1 *-*- D7L312_ARALY); contains Interpro domain(s) IPR015609 Molecular chaperone, heat shock protein, Hsp40, DnaJ	0	0.04	0	0.485427		0.07	0	0.08	0.08	0	0	0.08	0	0	0	0.12	0	0	0	0	0	0	0	0	0	0	0	0	0	0.08	0	0	0	ORTHOMCL20598	1	1	0	0	0
Solyc01g098340.3	Solyc01g098340.3.1		1	88763076	88767355				Solyc01g098340	DNAJ heat shock N-terminal domain-containing protein (Fragment) (AHRD V1 *-*- D7L312_ARALY); contains Interpro domain(s) IPR015609 Molecular chaperone, heat shock protein, Hsp40, DnaJ	3.255	5.385	0	0.709179		3.86	3.42	3.38	2.99	3.26	3.25	5.44	5.33	6	4.61	9.35	8.82	11.16	11.1	10.79	10.05	8.2	8.69	3.1	3.25	17.42	21.38	16.76	15.72	7.53	7.19	2.67	2.44	ORTHOMCL13899	1	2	0	0	0
Solyc01g098350.3	Solyc01g098350.3.1	Cyclin-L1-1 [Source:Projected from Arabidopsis thaliana (AT2G26430) UniProtKB/Swiss-Prot;Acc:Q8RWV3]	1	88765253	88772088	nucleus	A membrane-bounded organelle of eukaryotic cells in which chromosomes are housed and replicated. In most cells, the nucleus contains all of the cell's chromosomes except the organellar chromosomes, and is the site of RNA synthesis and processing. In some species, or in specialized cell types, RNA metabolism or DNA replication may be absent.		Solyc01g098350	Cyclin-dependent protein kinase (AHRD V1 *-** B6SH69_MAIZE); contains Interpro domain(s) IPR017060 Cyclin L	19.785	26.005	50	0.392646		18.65	17.27	26.29	23.78	20.36	19.21	25.73	26.28	23.54	22.14	21.88	14.79	17.85	15.65	19.07	18.73	11.31	12.87	12.1	13.66	15.05	15.94	15.53	13.1	9.98	10.39	19.52	14.33	ORTHOMCL5377	1	1	1	2	1
Solyc01g098360.1	Solyc01g098360.1.1		1	88774631	88774789	integral component of membrane	The component of a membrane consisting of the gene products and protein complexes having at least some part of their peptide sequence embedded in the hydrophobic region of the membrane.		Solyc01g098360	Unknown Protein (AHRD V1)	0	0	0	0		0	0	0	0	0	0	0	0	0	0	0	0	0	0	0	0	0	0	0	0	0	0	0	0	0	0	0	0
Solyc01g098370.1	Solyc01g098370.1.1		1	88774939	88777752	integral component of membrane	The component of a membrane consisting of the gene products and protein complexes having at least some part of their peptide sequence embedded in the hydrophobic region of the membrane.		Solyc01g098370	LRR receptor-like serine/threonine-protein kinase, RLP	0	0	0	0		0	0	0	0	0	0	0	0	0	0	0.05	0	0	0	0	0	0	0	0	0	0	0	0.16	0.31	0.24	0.67	0	0	ORTHOMCL164	13	19	0	0	0
Solyc01g098380.3	Solyc01g098380.3.1		1	88779882	88785753	oxidation-reduction process	A metabolic process that results in the removal or addition of one or more electrons to or from a substance, with or without the concomitant removal or addition of a proton or protons.	R-SLY-1119273	Solyc01g098380	Dihydrodipicolinate reductase family protein (AHRD V1 **** D7LKV2_ARALY); contains Interpro domain(s) IPR011859 Dihydrodipicolinate reductase, plant	16.795	17.615	0	0.0683751		26	27.1	12.05	13.79	17.31	16.28	18.18	17.05	92.8	93.56	69.14	65.01	40.52	43.38	24.56	25.8	15.17	17.37	30.97	29.87	16.19	18.6	18.06	20.88	19.14	15.98	24.97	42.48	ORTHOMCL3480	1	1	2	1	2
Solyc01g098390.3	Solyc01g098390.3.1		1	88792147	88794981	nucleus	A membrane-bounded organelle of eukaryotic cells in which chromosomes are housed and replicated. In most cells, the nucleus contains all of the cell's chromosomes except the organellar chromosomes, and is the site of RNA synthesis and processing. In some species, or in specialized cell types, RNA metabolism or DNA replication may be absent.	R-SLY-5679411	Solyc01g098390	GID1-like gibberellin receptor (AHRD V1 **-- A7MAQ4_HORVU); contains Interpro domain(s) IPR013094 Alpha/beta hydrolase fold-3	5.17	17.81	0	1.76489		1.72	1.86	6.79	7.91	6.52	3.82	18.4	17.22	0.2	0.4	1.05	0.71	2.69	2.65	11.36	9.2	4.31	3.77	3.37	3.19	14.81	13.23	3.11	3.81	1.32	1.93	3.01	3.54	ORTHOMCL5151	1	1	2	1	1
Solyc01g098400.3	Solyc01g098400.3.1		1	88796542	88799257	nucleus	A membrane-bounded organelle of eukaryotic cells in which chromosomes are housed and replicated. In most cells, the nucleus contains all of the cell's chromosomes except the organellar chromosomes, and is the site of RNA synthesis and processing. In some species, or in specialized cell types, RNA metabolism or DNA replication may be absent.		Solyc01g098400	Histidine phosphotransfer protein (AHRD V1 **** B9I823_POPTR); contains Interpro domain(s) IPR008207 Signal transduction histidine kinase, phosphotransfer (Hpt) region	0.93	4.475	0	2.15113	Histidine phosphotransfer protein	63.16	56.68	16.47	16.6	0.76	1.1	3.56	5.39	87.13	80.13	87.97	80.85	95.39	90.34	22.55	26.89	1.87	1.51	3.49	2.74	13.97	9.47	10.9	8.68	82.76	96.36	0	0.69	ORTHOMCL14923	1	1	0	1	0
Solyc01g098410.3	Solyc01g098410.3.1		1	88809375	88813347	protein kinase activity	Catalysis of the phosphorylation of an amino acid residue in a protein, usually according to the reaction: a protein + ATP = a phosphoprotein + ADP.	R-SLY-9611432	Solyc01g098410	Receptor-like kinase (AHRD V1 *-** C0SW32_SOYBN); contains Interpro domain(s) IPR002290 Serine/threonine protein kinase	7.65	0.995	0	-2.82327		6.53	6.95	3.24	4.12	7.21	8.09	1.1	0.89	1.75	1.9	1.62	1.93	2.15	1.66	1.14	1.11	0.19	0.24	0.04	0.16	1.42	1.04	0.46	0.49	0.05	0.06	4.86	2.71	ORTHOMCL794	4	4	1	3	1
Solyc01g098420.2	Solyc01g098420.2.1		1	88814268	88815298	protein kinase activity	Catalysis of the phosphorylation of an amino acid residue in a protein, usually according to the reaction: a protein + ATP = a phosphoprotein + ADP.		Solyc01g098420	Receptor-like protein kinase At5g59670 (AHRD V1 *-*- RLK7_ARATH); contains Interpro domain(s) IPR000719 Protein kinase, core	1.305	0.275	0	-1.90561		0.69	1.88	0.53	0.27	1.82	0.79	0.55	0	0	0	0	0.34	0.53	0.53	0	0	0	0	0	0	0.36	0	0	0	0	0	0	0.33
Solyc01g098430.3	Solyc01g098430.3.1	Autophagy-related protein 18h [Source:Projected from Arabidopsis thaliana (AT1G54710) UniProtKB/Swiss-Prot;Acc:Q8H1Q5]	1	88816015	88825757	cytoplasm	All of the contents of a cell excluding the plasma membrane and nucleus, but including other subcellular structures.		Solyc01g098430	Breast carcinoma amplified sequence 3 (Fragment) (AHRD V1 *--- B1AR77_MOUSE); contains Interpro domain(s) IPR011046 WD40 repeat-like	10.69	33.625	50	1.64412		9.68	10.3	24.38	24.14	11.11	10.27	34.35	32.9	7.14	8.01	15.46	13.36	16.55	16.6	21.68	20.5	31.67	32.67	25.79	24.62	21.71	23.19	25.25	26.71	35.46	38.37	7.92	6.91	ORTHOMCL4027	1	1	2	2	1
Solyc01g098440.2	Solyc01g098440.2.1	RBK2 [Source:Projected from Arabidopsis thaliana (AT3G05140) UniProtKB/TrEMBL;Acc:A0A384KHI2]	1	88833953	88839905	protein kinase activity	Catalysis of the phosphorylation of an amino acid residue in a protein, usually according to the reaction: a protein + ATP = a phosphoprotein + ADP.		Solyc01g098440	Serine/threonine protein kinase-like (AHRD V1 **** Q9FGC3_ARATH); contains Interpro domain(s) IPR002290 Serine/threonine protein kinase	0.065	1.005	0	2.74351	Serine/threonine protein kinase-like	4.4	3.91	1.08	1.46	0	0.13	1.18	0.83	0	0	0	0	0	0	0	0	0	0	0	0	0	0	0	0.06	0	0	0.4	0.17	ORTHOMCL12746	1	1	1	1	0
Solyc01g098450.3	Solyc01g098450.3.1		1	88845990	88849906	transcription by RNA polymerase I	The synthesis of RNA from a DNA template by RNA polymerase I (RNAP I), originating at an RNAP I promoter.		Solyc01g098450	Genomic DNA chromosome 3 P1 clone MYF24 (AHRD V1 ***- Q9LS59_ARATH)	3.055	4.165	0	0.434906		1.77	2.15	2.61	2.05	3.01	3.1	4.4	3.93	2.87	2.03	3.8	4.27	6.88	6.37	6.19	6.2	4.71	4.81	5.54	5.38	3.99	6.13	5.8	5.66	5.75	6.5	3.75	3.55	ORTHOMCL8720	1	1	1	1	1
Solyc01g098455.1	Solyc01g098455.1.1		1	88850519	88852376	oxidation-reduction process	A metabolic process that results in the removal or addition of one or more electrons to or from a substance, with or without the concomitant removal or addition of a proton or protons.				#DIV/0!	#DIV/0!	#DIV/0!	#DIV/0!	#DIV/0!
Solyc01g098460.3	Solyc01g098460.3.1		1	88852384	88862681	methyltransferase activity	Catalysis of the transfer of a methyl group to an acceptor molecule.		Solyc01g098460	Ribosomal RNA large subunit methyltransferase F (AHRD V1 ***- D0KHS1_PECWW); contains Interpro domain(s) IPR017182 S-adenosyl-L-methionine dependent methyltransferase, Mett10D, predicted	7.37	6.705	0	-0.134513		7.59	8.7	11.22	13.26	7.63	7.11	6.77	6.64	8.21	7.72	6.71	7.25	10.68	10.69	7.06	7.77	5.55	7.25	8.45	7.42	8.46	10.45	8.29	8.51	7.98	8.96	4.8	5.68	ORTHOMCL5429	1	2	1	1	1
Solyc01g098470.2	Solyc01g098470.2.1		1	88859022	88859486				Solyc01g098470	Unknown Protein (AHRD V1)	0.315	1.98	0	2.3254	Unknown Protein (AHRD V1)	0.37	0.56	0.43	0.44	0.21	0.42	1.98	1.98	1.78	0.77	1.24	1.08	2.11	0.64	1.13	2.33	1.2	1.44	1.47	0.85	0.86	3.22	1.61	1.23	0.42	0.72	0.26	1.86
Solyc01g098480.2	Solyc01g098480.2.1		1	88860499	88862445	protein binding	Interacting selectively and non-covalently with any protein or protein complex (a complex of two or more proteins that may include other nonprotein molecules).		Solyc01g098480	Pentatricopeptide repeat-containing protein (AHRD V1 ***- D7LKZ8_ARALY); contains Interpro domain(s) IPR002885 Pentatricopeptide repeat	0.27	1.32	0	1.94029		0.38	0.72	0.66	0.73	0.27	0.27	1.35	1.29	1.17	1.52	1.19	0.76	1.4	1.41	1.45	1.43	0.82	1	1.38	0.95	2.04	1.72	1.23	1.89	0.54	1.22	1.18	2.38	ORTHOMCL12946	1	1	1	1	0
Solyc01g098490.3	Solyc01g098490.3.1		1	88865661	88870022	integral component of membrane	The component of a membrane consisting of the gene products and protein complexes having at least some part of their peptide sequence embedded in the hydrophobic region of the membrane.		Solyc01g098490	Solute carrier family 2 facilitated glucose transporter member 8 (AHRD V1 ***- B6SSR3_MAIZE); contains Interpro domain(s) IPR003663 Sugar/inositol transporter	0.095	0.5	0	1.62149		0.39	0.57	3.41	4.11	0.19	0	0.6	0.4	0.08	0.08	0	0	0.19	0.13	9.81	12.46	5.05	4.36	3.69	4.3	6.45	8.31	5.24	5.21	1.59	0.72	0	0	ORTHOMCL20597	1	1	0	0	0
Solyc01g098500.3	Solyc01g098500.3.1	Sugar-porter family protein 5 [Source:UniProtKB/TrEMBL;Acc:A0A0A8JCK7]	1	88883754	88888047	integral component of membrane	The component of a membrane consisting of the gene products and protein complexes having at least some part of their peptide sequence embedded in the hydrophobic region of the membrane.		Solyc01g098500	Glucose transporter 8 (AHRD V1 ***- Q2KKJ3_SOLIN); contains Interpro domain(s) IPR003663 Sugar/inositol transporter	62.36	76.355	100	0.291678		55.93	55.15	81.09	77.34	64.5	60.22	74.8	77.91	33.07	33.24	42.24	36.02	61.91	65.02	115.53	123.2	34.84	32.73	27.59	29.11	37.71	40.57	12.47	12.01	6.23	4.83	5.18	6.35	ORTHOMCL20596	1	1	0	0	0
Solyc01g098520.3	Solyc01g098520.3.1		1	88883868	88895939	ATPase activity	Catalysis of the reaction: ATP + H2O = ADP + phosphate + 2 H+. May or may not be coupled to another reaction.		Solyc01g098520	Unknown Protein (AHRD V1); contains Interpro domain(s) IPR002099 DNA mismatch repair protein	2.035	1.475	0	-0.438884		4.36	3.35	1.9	2.28	1.55	2.52	2.62	0.33	5.67	3.83	7.39	5.63	8.45	6.61	23.1	24.96	11.54	11.95	39.29	39.82	0	0	0	0	0	0	0	0
Solyc01g098523.1	Solyc01g098523.1.1		1	88889043	88891548						#DIV/0!	#DIV/0!	#DIV/0!	#DIV/0!	#DIV/0!
Solyc01g098525.1	Solyc01g098525.1.1		1	88892361	88893122						#DIV/0!	#DIV/0!	#DIV/0!	#DIV/0!	#DIV/0!
Solyc01g098527.1	Solyc01g098527.1.1		1	88899637	88902919	pyrimidine nucleotide biosynthetic process	The chemical reactions and pathways resulting in the formation of a pyrimidine nucleotide, a compound consisting of nucleoside (a pyrimidine base linked to a deoxyribose or ribose sugar) esterified with a phosphate group at either the 3' or 5'-hydroxyl group of the sugar.				#DIV/0!	#DIV/0!	#DIV/0!	#DIV/0!	#DIV/0!
Solyc01g098540.3	Solyc01g098540.3.1		1	88903632	88908146				Solyc01g098540	Unknown Protein (AHRD V1)	1.33	2.78	0	1.01005		2.32	1.58	1.44	3.15	1.05	1.61	3.71	1.85	2.14	1.3	1.31	2.96	3.55	3.57	5.96	5.9	7.05	5.21	7.29	6.72	0.96	1.23	1.36	0.69	1.6	1.61	0	0
Solyc01g098550.3	Solyc01g098550.3.1	Tryptophan synthase alpha chain [Source:Projected from Arabidopsis thaliana (AT4G02610) UniProtKB/Swiss-Prot;Acc:O22765]	1	88913665	88919768	cytoplasm	All of the contents of a cell excluding the plasma membrane and nucleus, but including other subcellular structures.	R-SLY-1119494	Solyc01g098550	Tryptophan synthase alpha chain (AHRD V1 ***- Q8LA83_ARATH); contains Interpro domain(s) IPR002028 Tryptophan synthase, alpha chain	29.52	26.82	50	-0.137893		45.94	46.47	35.96	34.86	29.98	29.06	27.76	25.88	67.82	62.2	44.89	40.23	34.59	34.73	28.64	29.57	37.3	36.48	46.53	44.23	28.78	31.01	48.61	44.3	51.5	51.19	62.73	67.87	ORTHOMCL4808	1	1	1	1	2
Solyc01g098555.1	Solyc01g098555.1.1		1	88920232	88925555						#DIV/0!	#DIV/0!	#DIV/0!	#DIV/0!	#DIV/0!
Solyc01g098560.3	Solyc01g098560.3.1		1	88924660	88928553	integral component of membrane	The component of a membrane consisting of the gene products and protein complexes having at least some part of their peptide sequence embedded in the hydrophobic region of the membrane.		Solyc01g098560	Glucose transporter 8 (AHRD V1 ***- Q2KKJ3_SOLIN); contains Interpro domain(s) IPR003663 Sugar/inositol transporter	14.17	18.21	0	0.359646		15.28	14.05	10.09	12.51	13.71	14.63	16.89	19.53	21.31	19.77	15.67	13.01	8.57	8.01	14.92	14.28	12.5	10.89	0.77	0.89	15.42	18.16	13.52	10.09	5.16	5.15	8.81	6.85	ORTHOMCL10232	1	1	1	2	0
Solyc01g098570.2	Solyc01g098570.2.1		1	88933811	88935115				Solyc01g098570	Unknown Protein (AHRD V1)	16.18	3.18	0	-2.31133		3.56	3.2	4.57	5.22	15.99	16.37	3.14	3.22	1.71	2.55	0.62	1.29	0.42	0.17	10.98	12.29	46.55	44.53	25.09	24.06	11.86	12.42	14.53	13.6	11.81	12.79	18.56	10.96	ORTHOMCL15609	1	1	1	0	0
Solyc01g098580.3	Solyc01g098580.3.1		1	88941778	88944975	catalytic activity	Catalysis of a biochemical reaction at physiological temperatures. In biologically catalyzed reactions, the reactants are known as substrates, and the catalysts are naturally occurring macromolecular substances known as enzymes. Enzymes possess specific binding sites for substrates, and are usually composed wholly or largely of protein, but RNA that has catalytic activity (ribozyme) is often also…		Solyc01g098580	Phosphoglycerate mutase family protein (AHRD V1 ***- C1DZH2_9CHLO); contains Interpro domain(s) IPR013078 Phosphoglycerate mutase	5.98	9.235	0	0.618579		17.56	18.17	6.28	4.28	6.66	5.3	9.89	8.58	11.6	11.38	5.72	7.17	3.8	3.66	6.24	7.38	5.13	5.84	6.67	6.12	6.82	8.41	9.71	7.64	5.6	8.09	16.77	14.09	ORTHOMCL3429	2	2	1	1	1
Solyc01g098610.3	Solyc01g098610.3.1		1	88948288	88960465	ATP binding	Interacting selectively and non-covalently with ATP, adenosine 5'-triphosphate, a universally important coenzyme and enzyme regulator.	R-SLY-1119483	Solyc01g098610	Glutathione synthetase (AHRD V1 **** Q6F4I7_ZINEL); contains Interpro domain(s) IPR005615 Glutathione synthase, eukaryotic	20.855	30.135	50	0.528925		19.2	17.69	16	17.39	22.08	19.63	30.35	29.92	25.59	26.74	26.25	25.97	28.91	25.67	17.63	17.96	10.66	10.99	8.34	9.34	17.15	14.58	14.09	13.41	8.83	10.36	24.91	25.41	ORTHOMCL7038	1	1	1	1	1
Solyc01g098590.3	Solyc01g098590.3.1		1	88948288	88949616	catalytic activity	Catalysis of a biochemical reaction at physiological temperatures. In biologically catalyzed reactions, the reactants are known as substrates, and the catalysts are naturally occurring macromolecular substances known as enzymes. Enzymes possess specific binding sites for substrates, and are usually composed wholly or largely of protein, but RNA that has catalytic activity (ribozyme) is often also…		Solyc01g098590	Phosphoglycerate mutase family protein (AHRD V1 ***- C1DZH2_9CHLO); contains Interpro domain(s) IPR013078 Phosphoglycerate mutase	20.05	3.4	0	-2.52535		27.83	23.66	28.11	29.02	20.72	19.38	3.58	3.22	85.82	90.67	63.54	57.87	48.1	46.24	94.13	97.14	33.76	29.77	27.87	29.86	22.02	27.52	38.98	38.44	22.6	24.3	0.73	2.05	ORTHOMCL13898	1	2	0	0	0
Solyc01g098600.3	Solyc01g098600.3.1		1	88950936	88954621				Solyc01g098600	Unknown Protein (AHRD V1); contains Interpro domain(s) IPR010471 Protein of unknown function DUF1068	7.225	6.36	0	-0.181295		35.41	35.88	7.78	8.33	7.12	7.33	6.16	6.56	25.48	24.5	16.59	15.65	9.23	8.74	6.87	5.07	1.76	1.6	1.02	0.44	3.99	1.94	1.18	1.74	0.7	0.35	3.39	4.41	ORTHOMCL20595	1	1	0	0	0
Solyc01g098630.3	Solyc01g098630.3.1		1	88961192	88969809	mitochondrion	A semiautonomous, self replicating organelle that occurs in varying numbers, shapes, and sizes in the cytoplasm of virtually all eukaryotic cells. It is notably the site of tissue respiration.		Solyc01g098630	Import inner membrane translocase subunit Tim44 (AHRD V1 *--- B3Q8B6_RHOPT); contains Interpro domain(s) IPR007379 Mitochondrial inner membrane translocase complex, subunit Tim44-related	4.515	7.625	0	0.743204		7.98	7.5	4.93	6.71	4.8	4.23	6.38	8.87	17.23	18.67	13.99	13.03	15.25	14.76	14.61	13.79	5.61	5.81	20.51	20.85	12.84	17.32	13.73	12.88	10.18	8.33	9.22	10.52	ORTHOMCL12033	1	1	1	1	0
Solyc01g098640.3	Solyc01g098640.3.1	TLP18.3 [Source:Projected from Arabidopsis thaliana (AT1G54780) UniProtKB/TrEMBL;Acc:A0A178WHT4]	1	88970274	88975814	integral component of membrane	The component of a membrane consisting of the gene products and protein complexes having at least some part of their peptide sequence embedded in the hydrophobic region of the membrane.		Solyc01g098640	UPF0603 protein At1g54780, chloroplastic (AHRD V1 **-- U603_ARATH); contains Interpro domain(s) IPR007621 Protein of unknown function DUF477	171.565	0.97	0	-7.32584		57.24	51.4	48.1	48.69	169.03	174.1	1.05	0.89	69.73	68.32	66.62	61.19	71.76	65.6	28.49	27.62	14.45	13.08	10.05	9.76	32.5	29.21	10.97	13.49	2.79	3.68	360.82	344.31	ORTHOMCL10231	1	1	1	1	1
Solyc01g098645.1	Solyc01g098645.1.1		1	88972237	88975814	hydrolase activity, acting on ester bonds	Catalysis of the hydrolysis of any ester bond.				#DIV/0!	#DIV/0!	#DIV/0!	#DIV/0!	#DIV/0!
Solyc01g098670.2	Solyc01g098670.2.1		1	88976008	88977763				Solyc01g098670	Kinesin 1-like (AHRD V1 ***- Q69UI4_ORYSJ); contains Interpro domain(s) IPR001752 Kinesin, motor region	0.04	0.04	0	0		0.07	0.07	0.16	0.16	0.08	0	0	0.08	0.29	0.19	0	0.1	0	0	0	0	0	0	0.18	0.06	0.11	0.11	0	0.08	0.47	0.9	0	0	ORTHOMCL2634	2	1	2	2	1
Solyc01g098660.2	Solyc01g098660.2.1		1	88977014	88977408				Solyc01g098660	Unknown Protein (AHRD V1)	0	0	0	0		0	0	0.32	0.33	0	0	0	0	0	0	0	0	0	0	0	0	0	0	0	0	0	0	0	0	0	0	0	0
Solyc01g098665.1	Solyc01g098665.1.1	Kinesin-1-like protein, Male meiosis and anther dehiscenc [Source: Projected from Oryza sativa (Os08g0117000)]	1	88978962	88981463	ATP binding	Interacting selectively and non-covalently with ATP, adenosine 5'-triphosphate, a universally important coenzyme and enzyme regulator.				#DIV/0!	#DIV/0!	#DIV/0!	#DIV/0!	#DIV/0!
Solyc01g098680.2	Solyc01g098680.2.1		1	88984140	88987161	integral component of membrane	The component of a membrane consisting of the gene products and protein complexes having at least some part of their peptide sequence embedded in the hydrophobic region of the membrane.		Solyc01g098680	LRR receptor-like serine/threonine-protein kinase, RLP	0	0.545	0	2.6893	LRR receptor-like serine/threonine-protein kinase, RLP	0.06	0	0	0.04	0	0	0.6	0.49	0	0.04	0.1	0.04	0.03	0	0	0.15	0	0.03	0.08	0.11	0	0	0	0	0.03	0	0	0	ORTHOMCL204	6	11	0	8	3
Solyc01g098690.2	Solyc01g098690.2.1		1	88989482	88992582	protein binding	Interacting selectively and non-covalently with any protein or protein complex (a complex of two or more proteins that may include other nonprotein molecules).		Solyc01g098690	LRR receptor-like serine/threonine-protein kinase, RLP	0.045	3.09	0	4.45943	LRR receptor-like serine/threonine-protein kinase, RLP	0.17	0.2	0.13	0.03	0.03	0.06	3.24	2.94	0.72	1.16	1.3	1.01	0.28	0.32	2.88	2.03	0.6	0.8	1.59	1.6	0.04	0	0.14	0	0.06	0	0	0	ORTHOMCL204	6	11	0	8	3
Solyc01g098700.3	Solyc01g098700.3.1		1	88994535	89006516	catalytic activity	Catalysis of a biochemical reaction at physiological temperatures. In biologically catalyzed reactions, the reactants are known as substrates, and the catalysts are naturally occurring macromolecular substances known as enzymes. Enzymes possess specific binding sites for substrates, and are usually composed wholly or largely of protein, but RNA that has catalytic activity (ribozyme) is often also…		Solyc01g098700	Branched-chain amino acid aminotransferase-like protein (AHRD V1 ***- Q84L60_CICAR); contains Interpro domain(s) IPR001544 Aminotransferase, class IV	8.525	30.575	50	1.83047		7.91	7.6	7.46	6.94	7.82	9.23	29.49	31.66	50.92	52.74	44.57	36.23	42.96	40.53	29.52	29.11	35.1	35.96	36.23	35.14	44.18	38.87	67.34	60.45	121.38	135.41	4.41	3.38	ORTHOMCL5150	1	1	2	1	1
Solyc01g098710.3	Solyc01g098710.3.1		1	89006604	89013175	integral component of membrane	The component of a membrane consisting of the gene products and protein complexes having at least some part of their peptide sequence embedded in the hydrophobic region of the membrane.	R-SLY-1119464	Solyc01g098710	Aspartyl protease family protein (AHRD V1 **-- D7LT22_ARALY); contains Interpro domain(s) IPR001461 Peptidase A1	4	12.42	0	1.61054		4.1	4.58	2.23	3.55	3.96	4.04	13.08	11.76	4.32	5.12	4.26	3.49	2.85	3.12	2.78	2.53	4.53	3.17	15.98	14.38	1.05	1.14	1.38	1.52	4.37	5.24	1.63	1.47	ORTHOMCL1110	3	3	2	2	1
Solyc01g098720.3	Solyc01g098720.3.1		1	89027322	89029096	protein dimerization activity	The formation of a protein dimer, a macromolecular structure consists of two noncovalently associated identical or nonidentical subunits.		Solyc01g098720	Transcription factor (Fragment) (AHRD V1 *-** D6MJZ9_9ASPA); contains Interpro domain(s) IPR011598 Helix-loop-helix DNA-binding	0.08	0.705	0	2.16099	Transcription factor	5.48	6.1	0.73	1	0.08	0.08	1.08	0.33	11.15	11.59	6.22	4.4	1.59	1.6	4.17	3.97	0.38	0.86	0.55	0.19	0	0	0	0	2.64	1.81	0.19	0.6	ORTHOMCL20594	1	1	0	0	0
Solyc01g098725.1	Solyc01g098725.1.1		1	89045134	89046432						#DIV/0!	#DIV/0!	#DIV/0!	#DIV/0!	#DIV/0!
Solyc01g098730.2	Solyc01g098730.2.1		1	89045620	89046569				Solyc01g098730	Unknown Protein (AHRD V1)	0.31	1.185	0	1.64807		0.18	0.64	0.21	0	0.31	0.31	1.29	1.08	0	0.13	0.15	1.06	0.62	1.04	0.42	0.46	0.88	1.01	0.48	0.91	1.12	1.72	1.42	1.41	5.17	6.55	0	0.91	ORTHOMCL20593	1	1	0	0	0
Solyc01g098740.3	Solyc01g098740.3.1		1	89053885	89057159	integral component of membrane	The component of a membrane consisting of the gene products and protein complexes having at least some part of their peptide sequence embedded in the hydrophobic region of the membrane.		Solyc01g098740	Receptor protein kinase-like protein (AHRD V1 *-*- Q9LJU5_ARATH); contains Interpro domain(s) IPR002290 Serine/threonine protein kinase	26.33	1.05	0	-4.52247		23.48	24.59	11.84	11.71	24.97	27.69	1.26	0.84	1.39	1.62	1.27	0.74	1.5	1.22	3.4	4.34	24.34	24.25	21.91	21.43	2.34	3.28	16.19	12.81	13.58	17.72	30.38	25.31	ORTHOMCL10230	1	1	1	1	1
Solyc01g098760.3	Solyc01g098760.3.1		1	89059098	89080069	metal ion binding	Interacting selectively and non-covalently with any metal ion.		Solyc01g098760	Heavy metal-associated domain containing protein expressed (AHRD V1 *--- Q2RAL3_ORYSJ); contains Interpro domain(s) IPR006121 Heavy metal transport/detoxification protein	100.47	116.79	100	0.216951		95.34	87.42	143.73	141.11	102.91	98.03	121.91	111.67	119.87	114.02	141.25	119.15	220.55	219.44	79.79	78.67	34.27	35.44	7.69	9.55	36.7	36.22	15.6	20.48	6.49	5.15	40.74	51.29	ORTHOMCL14591	1	1	0	1	0
Solyc01g098770.1	Solyc01g098770.1.1		1	89084002	89085285	aspartic-type endopeptidase activity	Catalysis of the hydrolysis of internal, alpha-peptide bonds in a polypeptide chain by a mechanism in which a water molecule bound by the side chains of aspartic residues at the active center acts as a nucleophile.		Solyc01g098770	Xylanase inhibitor (Fragment) (AHRD V1 **-- Q53IQ4_WHEAT); contains Interpro domain(s) IPR001461 Peptidase A1	0	0.08	0	0.847997		0.13	0.14	1.47	1.51	0	0	0.16	0	0	0	0.11	0	0.23	0.08	0.31	0.08	0	0	0	0	1.86	1.17	0.82	2.23	0.92	0.43	0	0.29	ORTHOMCL14592	1	1	0	1	0
Solyc01g098780.3	Solyc01g098780.3.1	Signal peptidase complex subunit 3 [Source:UniProtKB/TrEMBL;Acc:K4B0R5]	1	89086058	89089483	integral component of membrane	The component of a membrane consisting of the gene products and protein complexes having at least some part of their peptide sequence embedded in the hydrophobic region of the membrane.		Solyc01g098780	Signal peptidase complex subunit 3 (AHRD V1 **** B0XD98_CULQU); contains Interpro domain(s) IPR007653 Signal peptidase 22 kDa subunit	40.035	65.275	50	0.703878		71.95	73.61	49.5	52.35	41.69	38.38	66.03	64.52	87.53	78.04	66.63	53.6	52.28	52.85	66.9	62.17	63.18	66.04	57.03	56.29	50.81	51.01	72.75	64.02	51.87	49.31	27.67	39.63	ORTHOMCL5149	1	1	2	1	1
Solyc01g098790.2	Solyc01g098790.2.1		1	89090126	89095494	nucleus	A membrane-bounded organelle of eukaryotic cells in which chromosomes are housed and replicated. In most cells, the nucleus contains all of the cell's chromosomes except the organellar chromosomes, and is the site of RNA synthesis and processing. In some species, or in specialized cell types, RNA metabolism or DNA replication may be absent.		Solyc01g098790	Heat shock protein-like protein (AHRD V1 *-*- Q84KA7_CUCME); contains Interpro domain(s) IPR008978 HSP20-like chaperone	0	0	0	0		0.99	0.84	0.27	0.56	0	0	0	0	0.24	0.16	0.39	0.26	0.2	0.47	0	0	0	0	0	0	1.63	0.93	0.51	0.72	0.27	0	0.41	0	ORTHOMCL13328	1	1	1	1	0
Solyc01g098800.3	Solyc01g098800.3.1		1	89092955	89098241	integral component of membrane	The component of a membrane consisting of the gene products and protein complexes having at least some part of their peptide sequence embedded in the hydrophobic region of the membrane.		Solyc01g098800	Sodium/calcium exchanger family protein (AHRD V1 *-** C5PBJ7_COCP7); contains Interpro domain(s) IPR004837 Sodium/calcium exchanger membrane region	4.69	10.195	0	1.10385		5.62	6.19	6.39	6.52	4.82	4.56	9.79	10.6	19.04	19.06	13.74	14.5	6.99	6.79	33.07	34.34	24.23	25.33	45.59	42.97	10.81	12.2	11.67	10.96	12.21	11.41	5.03	2.99	ORTHOMCL13420	1	1	1	1	0
Solyc01g098805.1	Solyc01g098805.1.1		1	89093582	89097170						#DIV/0!	#DIV/0!	#DIV/0!	#DIV/0!	#DIV/0!
Solyc01g098810.3	Solyc01g098810.3.1	Alpha-crystallin domain-containing protein 22.3 [Source:Projected from Arabidopsis thaliana (AT1G54850) UniProtKB/Swiss-Prot;Acc:Q84K79]	1	89100553	89104593				Solyc01g098810	Heat shock protein-like protein (AHRD V1 ***- Q84KA6_CUCME); contains Interpro domain(s) IPR008978 HSP20-like chaperone	7.35	14.805	0	1.00048		8.3	6.37	7.78	6.81	7.15	7.55	14.86	14.75	10.34	9.08	6.77	7.14	4.32	3.28	8.29	7.33	6.51	6.05	5.4	5.12	2.75	3.81	2.7	2.67	1.51	2.1	13.84	17.27	ORTHOMCL13163	1	1	1	1	0
Solyc01g098813.1	Solyc01g098813.1.1		1	89101471	89104253						#DIV/0!	#DIV/0!	#DIV/0!	#DIV/0!	#DIV/0!
Solyc01g098817.1	Solyc01g098817.1.1		1	89104360	89106703						#DIV/0!	#DIV/0!	#DIV/0!	#DIV/0!	#DIV/0!
Solyc01g098820.3	Solyc01g098820.3.1		1	89105757	89108483	protein binding	Interacting selectively and non-covalently with any protein or protein complex (a complex of two or more proteins that may include other nonprotein molecules).		Solyc01g098820	Phototropic-responsive NPH3 family protein (AHRD V1 **-- D7KEU3_ARALY); contains Interpro domain(s) IPR004249 NPH3	0.865	0.03	0	-2.89202		1.61	1.6	0.93	0.85	0.64	1.09	0	0.06	0.46	0.46	0.08	0.14	0.22	0.33	1.38	2.28	0.51	0.21	0.08	0.13	0.22	0.3	0.33	0.16	0.05	0	0.79	0.82	ORTHOMCL20592	1	1	0	0	0
Solyc01g098830.3	Solyc01g098830.3.1		1	89109893	89114578	metal ion binding	Interacting selectively and non-covalently with any metal ion.		Solyc01g098830	RING zinc finger protein-like protein (AHRD V1 **-- Q84KA3_CUCME); contains Interpro domain(s) IPR018957 Zinc finger, C3HC4 RING-type	7.77	8.485	0	0.125454		10.2	11.64	8.45	8.61	8.15	7.39	8.44	8.53	9.2	8.22	5.75	4.89	7.34	7.75	7.43	8.54	9.35	7.55	10.96	8.77	7.98	8.07	9.84	8.94	10.83	8.24	11.46	13.97	ORTHOMCL8994	1	1	1	1	1
Solyc01g098840.3	Solyc01g098840.3.1	Mevalonate kinase [Source:UniProtKB/TrEMBL;Acc:K4B0S1]	1	89115228	89121671	ATP binding	Interacting selectively and non-covalently with ATP, adenosine 5'-triphosphate, a universally important coenzyme and enzyme regulator.	R-SLY-1119615	Solyc01g098840	Mevalonate kinase (AHRD V1 **** Q944G2_HEVBR); contains Interpro domain(s) IPR006205 Mevalonate kinase	12.74	36.89	50	1.52649		14.78	16.44	9.76	9.43	14.36	11.12	37.84	35.94	25.91	24.9	24.07	22.03	17.08	16.71	12.7	12.77	17.27	22.29	13.97	16.42	12.16	14.47	15.44	15.23	8.6	7.31	10.85	10.38	ORTHOMCL7036	1	1	1	1	1
Solyc01g098850.3	Solyc01g098850.3.1		1	89120898	89122868	oxidoreductase activity	Catalysis of an oxidation-reduction (redox) reaction, a reversible chemical reaction in which the oxidation state of an atom or atoms within a molecule is altered. One substrate acts as a hydrogen or electron donor and becomes oxidized, while the other acts as hydrogen or electron acceptor and becomes reduced.		Solyc01g098850	Short-chain dehydrogenase/reductase family protein (AHRD V1 ***- D7L3S3_ARALY); contains Interpro domain(s) IPR002347 Glucose/ribitol dehydrogenase	0	0.33	0	2.10434	Glucose/ribitol dehydrogenase	0	0	0	0	0	0	0.33	0.33	0	0	0.12	0	0	0	0	0	0	0	0	0.06	103.05	28.25	18.2	40.11	31.45	7.62	0	0.4	ORTHOMCL10229	1	1	1	1	1
Solyc01g098860.3	Solyc01g098860.3.1		1	89123269	89125345	integral component of membrane	The component of a membrane consisting of the gene products and protein complexes having at least some part of their peptide sequence embedded in the hydrophobic region of the membrane.		Solyc01g098860	Uncharacterized GPI-anchored protein At3g06035 (AHRD V1 ***- UGPI4_ARATH)	0.12	0.255	0	0.690316		0.11	0.11	0.75	0.38	0.24	0	0	0.51	0.74	0.3	0.36	0.95	1.23	1.36	3.29	4.48	1.85	0.24	0.1	0.39	23.07	2.39	1.31	4.91	1.97	0.97	0.45	0.15	ORTHOMCL20591	1	1	0	0	0
Solyc01g098870.3	Solyc01g098870.3.1		1	89125945	89142025	ATP binding	Interacting selectively and non-covalently with ATP, adenosine 5'-triphosphate, a universally important coenzyme and enzyme regulator.		Solyc01g098870	Nucleolar GTPase (AHRD V1 *-*- A6YTC8_CUCME)	10.475	22.845	0	1.11752		12.24	12.02	9.71	9.58	10.54	10.41	23.25	22.44	17.05	15.51	26.25	22.89	17.34	17.13	25.07	25.61	25.63	23.43	20.18	20.62	24.02	23.38	29.74	26	24.83	22.77	10.66	12.42	ORTHOMCL5680	1	1	1	1	2
Solyc01g098890.1	Solyc01g098890.1.1		1	89143122	89143367				Solyc01g098890	Unknown Protein (AHRD V1)	0	1.875	0	4.30378	Unknown Protein (AHRD V1)	0	0	0	0	0	0	2.5	1.25	0	0	0	0.51	0	0	0	0	0	0.39	0	0	0	0.55	0	0	0	0	0	0	ORTHOMCL20590	1	1	0	0	0
Solyc01g098900.3	Solyc01g098900.3.1	Protein YIPF [Source:UniProtKB/TrEMBL;Acc:K4B0S7]	1	89145502	89150670	integral component of membrane	The component of a membrane consisting of the gene products and protein complexes having at least some part of their peptide sequence embedded in the hydrophobic region of the membrane.		Solyc01g098900	Yip1 domain-containing protein (AHRD V1 **-- D3BM06_POLPA); contains Interpro domain(s) IPR006977 Yip1 domain	17.93	35.105	50	0.965381		32.66	34.18	25.77	26.44	18.67	17.19	35.91	34.3	43.55	45.31	43.21	33.49	22.12	17.18	37.52	37.25	28.52	27.14	30.33	30.25	28.03	23.33	21.65	22.29	16.91	13.94	15.22	11.73	ORTHOMCL5148	1	1	2	1	1
Solyc01g098910.3	Solyc01g098910.3.1		1	89152887	89157371				Solyc01g098910	Mitochondrial carrier protein (AHRD V1 ***- C5P0Z3_COCP7); contains Interpro domain(s) IPR001993 Mitochondrial substrate carrier	2.98	20.66	0	2.7528	Mitochondrial substrate carrier	36.71	35.99	23.12	20.28	2.29	3.67	21	20.32	23.83	28.28	24.45	19.85	12.56	12.01	37.14	32.83	27.49	30.67	59.37	60.51	19.3	24.91	31.64	31.53	42.84	40.57	1.37	2.75	ORTHOMCL2439	2	2	2	1	1
Solyc01g098920.3	Solyc01g098920.3.1		1	89163945	89176344	calcium ion binding	Interacting selectively and non-covalently with calcium ions (Ca2+).		Solyc01g098920	Mitochondrial Rho GTPase 1 (AHRD V1 **** B2WA10_PYRTR); contains Interpro domain(s) IPR013567 EF hand associated, type-2	28.845	73.25	50	1.34148		31.24	30.07	45.88	45.13	28.31	29.38	75.51	70.99	58.95	57.01	74.89	64.85	103.15	101.52	118.61	118.09	93.8	93.57	112.25	114.85	88.79	97.26	83.57	79.26	65.45	69.41	32.41	33	ORTHOMCL1128	2	2	3	2	2
Solyc01g098940.3	Solyc01g098940.3.1		1	89178784	89185943	regulation of cyclin-dependent protein serine/threonine kinase activity	Any process that modulates the frequency, rate or extent of cyclin-dependent protein serine/threonine kinase activity.		Solyc01g098940	Pectinesterase (AHRD V1 ***- B9RPV5_RICCO); contains Interpro domain(s) IPR000070 Pectinesterase, catalytic	0.23	0.81	0	1.4634		1.45	0.82	0.06	0	0.17	0.29	1.02	0.6	0.07	0.07	0	0.22	0	0	0	0	0	0	0	0	0.08	0	0	0	0	0	0.49	0.65	ORTHOMCL8877	1	2	2	0	0
Solyc01g098950.2	Solyc01g098950.2.1		1	89188228	89191741	oxidation-reduction process	A metabolic process that results in the removal or addition of one or more electrons to or from a substance, with or without the concomitant removal or addition of a proton or protons.	R-SLY-1119273	Solyc01g098950	Glyceraldehyde-3-phosphate dehydrogenase (AHRD V1 ***- Q9XG67_TOBAC); contains Interpro domain(s) IPR000173 Glyceraldehyde 3-phosphate dehydrogenase	95.78	77.245	100	-0.309922		86.68	89.09	111.23	108.85	95.02	96.54	78.7	75.79	100.34	93.7	88.4	79.24	59.78	60.03	76.5	81.68	180.37	175.12	157.07	146.27	121.82	111.03	133.54	129.41	170.87	165.53	188.75	177.8
Solyc01g098960.2	Solyc01g098960.2.1		1	89198161	89205125	transferase activity, transferring glycosyl groups	Catalysis of the transfer of a glycosyl group from one compound (donor) to another (acceptor).		Solyc01g098960	Glycogenin-like protein (AHRD V1 ***- Q5NA53_ORYSJ); contains Interpro domain(s) IPR002495 Glycosyl transferase, family 8	0.03	0.8	0	2.79141	Glycogenin-like protein, Glycosyl transferase, family 8	0.46	0.26	0	0	0.06	0	0.86	0.74	0	0	0	0	0	0	0	0	0	0	0	0	0	0	0	0	0	0	0	0	ORTHOMCL10847	1	1	2	1	0
Solyc01g098980.3	Solyc01g098980.3.1		1	89206552	89213435	protein kinase activity	Catalysis of the phosphorylation of an amino acid residue in a protein, usually according to the reaction: a protein + ATP = a phosphoprotein + ADP.		Solyc01g098980	Kinesin (AHRD V1 *-*- A6YTD6_CUCME); contains Interpro domain(s) IPR015748 Mitogen activated protein kinase kinase kinase 3	0.33	4.52	0	3.42548	Kinesin	1.62	1.38	0.44	0.41	0.25	0.41	4.39	4.65	2.75	3.03	1.36	0.91	0.71	0.59	0.21	0.24	0.11	0.08	0.08	0.08	0.5	0.49	0.09	0.46	0.08	0.18	2.72	5.33	ORTHOMCL754	2	2	4	3	3
Solyc01g098985.1	Solyc01g098985.1.1	Kinesin-like protein KIN-14S [Source:Projected from Arabidopsis thaliana (AT5G27550) UniProtKB/Swiss-Prot;Acc:F4K4C5]	1	89214475	89220207	ATP binding	Interacting selectively and non-covalently with ATP, adenosine 5'-triphosphate, a universally important coenzyme and enzyme regulator.				#DIV/0!	#DIV/0!	#DIV/0!	#DIV/0!	#DIV/0!
Solyc01g098990.3	Solyc01g098990.3.1		1	89221886	89231782				Solyc01g098990	Os06g0146300 protein (Fragment) (AHRD V1 ***- Q0DEL6_ORYSJ); contains Interpro domain(s) IPR018962 Domain of unknown function DUF1995	109.84	1.505	0	-6.098		34.97	35.71	52.9	54.93	109.3	110.38	1.63	1.38	42.35	46.37	40.35	37.15	35.13	34.01	30.44	30.91	23.95	22.51	35.69	35.83	28.27	29.27	28.33	23.96	21.74	23.44	77.28	105.89	ORTHOMCL7034	1	1	1	1	1
Solyc01g099000.1	Solyc01g099000.1.1		1	89227750	89229753	RNA modification	The covalent alteration of one or more nucleotides within an RNA molecule to produce an RNA molecule with a sequence that differs from that coded genetically.		Solyc01g099000	Pentatricopeptide repeat-containing protein (AHRD V1 ***- D7L3T5_ARALY); contains Interpro domain(s) IPR002885 Pentatricopeptide repeat	0.27	1.46	0	2.07595	Pentatricopeptide repeat	0.17	0.52	0.25	0.56	0.34	0.2	1.69	1.23	1.24	0.84	1.59	1.88	1.47	1.67	2.03	2.87	1.02	1.05	2.2	2.01	3.04	3.47	2.31	2.24	1.18	0.67	1.49	0.8	ORTHOMCL12743	1	1	1	1	0
Solyc01g099020.3	Solyc01g099020.3.1		1	89230102	89238677	hydrolase activity, acting on ester bonds	Catalysis of the hydrolysis of any ester bond.		Solyc01g099020	GDSL esterase/lipase At5g03980 (AHRD V1 ***- GDL74_ARATH); contains Interpro domain(s) IPR001087 Lipase, GDSL	95.055	0.71	0	-6.87621		3.6	2.79	3.1	3.04	98.58	91.53	0.97	0.45	0	0.09	0	0.18	0.36	0.21	0.1	0	0.13	0.35	0	0	0	0.1	0.22	0	0.07	0.08	60.69	89.57
Solyc01g099030.3	Solyc01g099030.3.1		1	89249249	89278818	hydrolase activity, acting on ester bonds	Catalysis of the hydrolysis of any ester bond.		Solyc01g099030	GDSL esterase/lipase At1g28590 (AHRD V1 **** GDL8_ARATH); contains Interpro domain(s) IPR001087 Lipase, GDSL	3.99	5.455	0	0.441686		3.38	2.51	1.58	2.02	3.64	4.34	5.95	4.96	6.34	4.97	2.67	1.69	0.44	0.25	0.34	0.21	0	0.12	0.48	0.05	0.08	0.09	0.1	0.18	0.06	0	1.06	0.71	ORTHOMCL13989	1	1	0	0	1
Solyc01g099080.3	Solyc01g099080.3.1		1	89278891	89279837	hydrolase activity, acting on ester bonds	Catalysis of the hydrolysis of any ester bond.		Solyc01g099080	GDSL esterase/lipase At5g45910 (AHRD V1 ***- GDL83_ARATH); contains Interpro domain(s) IPR001087 Lipase, GDSL	0.365	0.085	0	-1.32971		0.07	0	0.16	0.08	0.24	0.49	0	0.17	0.29	0	0.48	0.52	0.32	0.81	0.32	0.36	0.3	0.24	0.12	0.13	0.22	0	0	0.08	0.08	0	0	0
Solyc01g099090.3	Solyc01g099090.3.1		1	89280036	89288229	carbohydrate metabolic process	The chemical reactions and pathways involving carbohydrates, any of a group of organic compounds based of the general formula Cx(H2O)y. Includes the formation of carbohydrate derivatives by the addition of a carbohydrate residue to another molecule.		Solyc01g099090	Beta-mannosidase (AHRD V1 ***- D7IJR3_9BACE); contains Interpro domain(s) IPR013781 Glycoside hydrolase, subgroup, catalytic core	19.125	18.955	0	-0.012814		13.89	13.75	14.58	13.55	19.2	19.05	19.87	18.04	36.22	32.9	49.34	43.7	65.94	63.11	45.77	45.58	45.87	45.68	25.16	22.79	61.97	67.74	56.36	57.04	24.64	21.9	18.82	21.17	ORTHOMCL10846	1	1	1	1	1
Solyc01g099100.3	Solyc01g099100.3.1		1	89292422	89313011				Solyc01g099100	Long-chain-fatty-acid coa ligase (AHRD V1 ***- Q16WF9_AEDAE); contains Interpro domain(s) IPR000873 AMP-dependent synthetase and ligase	22.92	35.98	50	0.648312		26.96	27.48	44.62	43.54	22.8	23.04	37.02	34.94	33.57	32.25	30.08	27.35	35.98	34.51	51.63	53.35	97.71	97.14	114.09	115.89	57.74	80.99	170.89	149.36	136.33	146.02	20.42	19.28	ORTHOMCL948	3	3	2	2	2
Solyc01g099110.3	Solyc01g099110.3.1	Aminopeptidase P2 [Source:Projected from Arabidopsis thaliana (AT3G05350) UniProtKB/Swiss-Prot;Acc:Q8RY11]	1	89308699	89318795	hydrolase activity	Catalysis of the hydrolysis of various bonds, e.g. C-O, C-N, C-C, phosphoric anhydride bonds, etc. Hydrolase is the systematic name for any enzyme of EC class 3.		Solyc01g099110	Xaa-pro aminopeptidase (AHRD V1 **-- A1DF27_NEOFI); contains Interpro domain(s) IPR000994 Peptidase M24, structural domain	31.35	15.33	0	-1.02732		14.98	14.79	18.88	19.47	32.1	30.6	15.3	15.36	18.83	17.57	23.53	20.75	28.48	25.88	19.58	20.87	25.28	23.16	28.08	28.08	26.26	26.15	25.84	25.66	38.21	40.9	34.54	32.34	ORTHOMCL11564	1	1	0	1	1
Solyc01g099120.3	Solyc01g099120.3.1	Protein AUXIN RESPONSE 4 [Source:Projected from Arabidopsis thaliana (AT1G54990) UniProtKB/Swiss-Prot;Acc:Q9FZ33]	1	89319317	89323016				Solyc01g099120	Protein AUXIN RESPONSE 4 (AHRD V1 ***- AXR4_ARATH)	4.77	14.08	0	1.54186		9.05	9.84	6.74	7.45	5.21	4.33	14.77	13.39	19.7	19.27	28.38	25.86	18.9	17.63	20.48	15.37	10.28	9.06	10.69	9.61	21.2	19.08	15.37	15.52	7.66	8.01	6.12	7.28	ORTHOMCL10227	1	1	1	1	1
Solyc01g099140.3	Solyc01g099140.3.1		1	89323695	89334484				Solyc01g099140	Transmembrane protein 49 (AHRD V1 ***- B6TDW5_MAIZE)	6.38	6.42	0	0.00887815		8.84	8.41	5.29	6.06	7.09	5.67	6.52	6.32	1.29	0.94	0.96	0.84	0.71	0.72	0.32	0.46	0.5	0.76	3.68	4.49	2.65	2.64	4.35	3.76	2.74	2.76	5.05	4.35	ORTHOMCL20585	1	1	0	0	0
Solyc01g099130.3	Solyc01g099130.3.1		1	89323738	89327331	protein binding	Interacting selectively and non-covalently with any protein or protein complex (a complex of two or more proteins that may include other nonprotein molecules).		Solyc01g099130	LysM domain containing protein (AHRD V1 ***- B6TTS5_MAIZE); contains Interpro domain(s) IPR018392 Peptidoglycan-binding lysin domain	16.36	26.865	50	0.712124		29.52	27.26	57.21	59.76	15.1	17.62	28.69	25.04	20.41	20.88	21.54	17.47	29.64	27.35	34.86	36.68	32.83	36.79	37.03	36.13	29.43	29.82	31.69	32.92	48.88	49.1	8.96	7.08	ORTHOMCL10226	1	1	1	1	1
Solyc01g099150.3	Solyc01g099150.3.1		1	89341068	89342977				Solyc01g099150	Lipoxygenase (AHRD V1 **** Q9FT17_SOLLC); contains Interpro domain(s) IPR001246 Lipoxygenase, plant	1.715	0.85	0	-0.93397		24.9	24.43	50.63	53.32	1.68	1.75	0.85	0.85	0.47	0.43	1.67	1.64	1.81	2.07	4.09	4.39	36.26	35.13	45.06	45.6	27.76	32.86	59.29	61.59	41.26	34.65	0.82	1.39	ORTHOMCL21	17	20	6	15	12
Solyc01g099160.3	Solyc01g099160.3.1		1	89343875	89360844	metal ion binding	Interacting selectively and non-covalently with any metal ion.		Solyc01g099160	Lipoxygenase (AHRD V1 **** Q9FT17_SOLLC); contains Interpro domain(s) IPR001246 Lipoxygenase, plant	1.21	2.11	0	0.75448		34.89	38.09	88.84	88.76	0.95	1.47	2.18	2.04	0.76	0.77	2.64	3.02	3.84	4.03	7.83	9.25	57.61	55.35	74.98	72.18	60.53	71.71	129.68	134.43	69.69	59.76	0.52	0.29	ORTHOMCL21	17	20	6	15	12
Solyc01g099163.1	Solyc01g099163.1.1		1	89360692	89368371						#DIV/0!	#DIV/0!	#DIV/0!	#DIV/0!	#DIV/0!
Solyc01g099167.1	Solyc01g099167.1.1		1	89361295	89361651	metal ion binding	Interacting selectively and non-covalently with any metal ion.				#DIV/0!	#DIV/0!	#DIV/0!	#DIV/0!	#DIV/0!
Solyc01g099170.3	Solyc01g099170.3.1		1	89362168	89362545	metal ion binding	Interacting selectively and non-covalently with any metal ion.		Solyc01g099170	Lipoxygenase (AHRD V1 ***- Q9FT17_SOLLC); contains Interpro domain(s) IPR000907 Lipoxygenase	0.495	1.125	0	1.04182		29.24	26.11	60.44	59.41	0.47	0.52	0.99	1.26	0.99	0.79	2.1	1.66	2.29	2.56	6.25	6.74	61.62	57.32	55.75	52.1	31.94	38.58	70.17	68.87	42.63	30.65	0.1	0.54	ORTHOMCL21	17	20	6	15	12
Solyc01g099180.3	Solyc01g099180.3.1	Lipoxygenase [Source:UniProtKB/TrEMBL;Acc:K4B0V5]	1	89364505	89368041	metal ion binding	Interacting selectively and non-covalently with any metal ion.		Solyc01g099180	Lipoxygenase (AHRD V1 **** Q9FT17_SOLLC); contains Interpro domain(s) IPR001246 Lipoxygenase, plant	3.185	0.805	0	-1.8599		2.2	1.97	3.27	2.42	3.09	3.28	0.62	0.99	0	0.04	0.05	0.05	0.81	1.2	20.08	21.35	270.72	268.81	170.53	163.76	76.9	77.85	275.02	266.35	373.42	382.2	2.73	4.21	ORTHOMCL21	17	20	6	15	12
Solyc01g099190.3	Solyc01g099190.3.1		1	89368523	89372043	metal ion binding	Interacting selectively and non-covalently with any metal ion.		Solyc01g099190	Lipoxygenase (AHRD V1 **** Q42873_SOLLC); contains Interpro domain(s) IPR001246 Lipoxygenase, plant	6.02	0.105	0	-4.89984		1.23	1.16	8.82	8.93	0.36	11.68	0.18	0.03	0.44	0.45	2.2	2.03	14.08	14.73	272.81	265.04	4669.72	4627.06	2885.9	2845.66	2034.49	1934.52	6121.51	6029.84	9903.69	10110.1	0.1	0.46	ORTHOMCL21	17	20	6	15	12
Solyc01g099200.3	Solyc01g099200.3.1		1	89380919	89390536	metal ion binding	Interacting selectively and non-covalently with any metal ion.		Solyc01g099200	Lipoxygenase (AHRD V1 **** Q43191_SOLTU); contains Interpro domain(s) IPR001246 Lipoxygenase, plant	0.135	0.105	0	-0.197037		0.51	0.28	0.17	0.36	0.1	0.17	0.14	0.07	0.21	0.29	0.46	0.27	0.41	0.55	0.83	0.69	22.6	21.66	41.36	42.66	6.01	6.27	43.87	35.58	209.57	206.11	0.04	0.17	ORTHOMCL21	17	20	6	15	12
Solyc01g099220.3	Solyc01g099220.3.1	recovery protein 3 [Source:Projected from Arabidopsis thaliana (AT1G67500) TAIR;Acc:AT1G67500]	1	89391682	89412979	DNA binding	Any molecular function by which a gene product interacts selectively and non-covalently with DNA (deoxyribonucleic acid).		Solyc01g099220	DNA polymerase (AHRD V1 *-*- B9RF68_RICCO); contains Interpro domain(s) IPR006172 DNA-directed DNA polymerase, family B	1.485	9.435	0	2.58875	DNA polymerase	1.59	1.76	3.28	3.33	1.55	1.42	9.97	8.9	1.82	1.71	4.13	3.25	5.5	5	6.19	5.99	6.51	6.77	8.07	7.46	7.96	10.92	10.1	9.21	10.73	11.33	0.89	0.84	ORTHOMCL13108	1	1	1	1	0
Solyc01g099240.3	Solyc01g099240.3.1		1	89413871	89414806	NADP binding	Interacting selectively and non-covalently with nicotinamide-adenine dinucleotide phosphate, a coenzyme involved in many redox and biosynthetic reactions; binding may be to either the oxidized form, NADP+, or the reduced form, NADPH.		Solyc01g099240	3-hydroxyisobutyrate dehydrogenase (AHRD V1 ***- A3ZMK4_9PLAN); contains Interpro domain(s) IPR015815 3-hydroxyacid dehydrogenase/reductase	17.985	29.3	50	0.701023		11.94	13.05	20.87	20.98	18.72	17.25	31.53	27.07	15.41	16.58	21.02	18.61	18.71	19.45	17.13	17.61	15.62	12.96	11.77	12.3	17.28	12.2	11.96	12.69	10.92	11.73	27.41	31.35	ORTHOMCL7711	1	1	1	1	1
Solyc01g099250.2	Solyc01g099250.2.1		1	89415689	89418286	protein binding	Interacting selectively and non-covalently with any protein or protein complex (a complex of two or more proteins that may include other nonprotein molecules).		Solyc01g099250	LRR receptor-like serine/threonine-protein kinase, RLP	0.53	0	0	-2.65535		0.06	0.07	0	0	0.84	0.22	0	0	0.09	0	0	0	0.04	0.04	0	0.04	0	0	0	0	0	0	0	0	0	0	0.9	0.09	ORTHOMCL88	1	3	1	28	12
Solyc01g099260.3	Solyc01g099260.3.1		1	89419161	89423072	chloroplast	A chlorophyll-containing plastid with thylakoids organized into grana and frets, or stroma thylakoids, and embedded in a stroma.		Solyc01g099260	Chaperone protein dnaJ (AHRD V1 *-*- A7J483_9EURY); contains Interpro domain(s) IPR001623 Heat shock protein DnaJ, N-terminal	84.965	3.015	0	-4.77126		21.07	22.3	29.16	30.27	84.6	85.33	2.71	3.32	22.53	23.25	22.95	25.9	30.27	30.79	34.92	35.77	23.41	23.18	21.59	22.7	34.08	40.15	37.18	33.96	17.8	16.52	33.45	38.66	ORTHOMCL12742	1	1	1	1	0
Solyc01g099270.2	Solyc01g099270.2.1	Probable microtubule-binding protein TANGLED [Source:Projected from Arabidopsis thaliana (AT3G05330) UniProtKB/Swiss-Prot;Acc:Q84M91]	1	89423237	89425468	phragmoplast assembly	The formation of a structure composed of actin, myosin, and associated proteins that will function in cytokinesis in cells that perform cytokinesis by cell plate formation. The structure usually contains antiparallel microtubules and membrane (often visible as vesicles).		Solyc01g099270	Microtubule binding protein (AHRD V1 ***- A6YTD5_CUCME)	0.25	2.56	0	2.926	Microtubule binding protein	0.49	0.39	0.19	0.2	0.37	0.13	2.76	2.36	1.97	2.31	0.56	0.73	0.63	0.32	0.17	0.07	0	0	0	0	0.08	0	0	0	0	0	2.21	1.82	ORTHOMCL8992	1	1	1	1	1
Solyc01g099280.3	Solyc01g099280.3.1		1	89426859	89442073	nucleus	A membrane-bounded organelle of eukaryotic cells in which chromosomes are housed and replicated. In most cells, the nucleus contains all of the cell's chromosomes except the organellar chromosomes, and is the site of RNA synthesis and processing. In some species, or in specialized cell types, RNA metabolism or DNA replication may be absent.		Solyc01g099280	5&apos-AMP-activated protein kinase gamma-1 subunit (AHRD V1 **** Q1M178_ONCMY); contains Interpro domain(s) IPR000644 Cystathionine beta-synthase, core	12.79	19.425	0	0.59907		19.99	19.69	17.46	17.27	12.41	13.17	20.26	18.59	24.14	25	26.68	22.44	18.65	17.85	20.7	21.25	19.67	20	23.13	22.77	17.14	16.88	19.27	17.79	20.68	19.72	11.74	11.54	ORTHOMCL2780	2	2	1	2	1
Solyc01g099290.3	Solyc01g099290.3.1		1	89446509	89453220	ubiquitin-dependent protein catabolic process	The chemical reactions and pathways resulting in the breakdown of a protein or peptide by hydrolysis of its peptide bonds, initiated by the covalent attachment of a ubiquitin group, or multiple ubiquitin groups, to the protein.		Solyc01g099290	Cullin-like protein1 (AHRD V1 ***- Q8LP18_PEA); contains Interpro domain(s) IPR016159 Cullin repeat-like	4.57	4.27	0	-0.0957893		5.84	6.75	2.85	2.79	4.96	4.18	3.78	4.76	19.99	18.29	14.73	10.59	10.25	9.43	17.45	15.44	1.14	0.85	0.67	0.43	4.08	2.89	0.72	0.46	0.13	0.15	2.52	1.35	ORTHOMCL20584	1	1	0	0	0
Solyc01g099300.3	Solyc01g099300.3.1		1	89454114	89477213				Solyc01g099300	MORC family CW-type zinc finger 3 (AHRD V1 *--- Q4VBZ9_HUMAN); contains Interpro domain(s) IPR003594 ATP-binding region, ATPase-like	9.685	12.22	0	0.332359		13.39	11.97	12.58	12.53	9.92	9.45	11.85	12.59	12.52	14.42	13.98	11.97	16.45	15.09	18.24	16.93	10.83	10.15	16.47	19	14.58	19.92	16.2	13.82	16.47	17.17	7.99	11.15	ORTHOMCL5907	2	2	1	1	0
Solyc01g099310.3	Solyc01g099310.3.1		1	89480816	89486721	cyclin-dependent protein serine/threonine kinase regulator activity	Modulates the activity of a cyclin-dependent protein serine/threonine kinase, enzymes of the protein kinase family that are regulated through association with cyclins and other proteins.		Solyc01g099310	RNA polymerase II holoenzyme cyclin-like subunit (AHRD V1 *-** SSN8_GIBMO); contains Interpro domain(s) IPR015432 Cyclin H	5.705	12.625	0	1.1323		8.85	8.13	11.02	11.27	6.3	5.11	12.94	12.31	13.37	12.2	11.34	10.88	6.58	7.4	8.92	9.38	5.97	5.36	9.64	9.07	8.64	9.15	10.05	10.55	5.16	5.47	3.96	5.43
Solyc01g099320.3	Solyc01g099320.3.1		1	89488513	89488953	nucleus	A membrane-bounded organelle of eukaryotic cells in which chromosomes are housed and replicated. In most cells, the nucleus contains all of the cell's chromosomes except the organellar chromosomes, and is the site of RNA synthesis and processing. In some species, or in specialized cell types, RNA metabolism or DNA replication may be absent.		Solyc01g099320	Nuclear transcription factor Y subunit B-3 (AHRD V1 **** B6SUG8_MAIZE); contains Interpro domain(s) IPR003957 Transcription factor, CBFA/NFYB, DNA topoisomerase	0	1.335	0	3.84298	Nuclear transcription factor Y subunit B-3	0	0	0	0	0	0	1.72	0.95	0	0	0	0	0	0	0	0	0	0	0	0	0	0	0	0	0	0	0	0	ORTHOMCL14594	1	1	0	1	0
Solyc01g099330.3	Solyc01g099330.3.1		1	89492235	89495476	methyltransferase activity	Catalysis of the transfer of a methyl group to an acceptor molecule.		Solyc01g099330	Os10g0578600 protein (Fragment) (AHRD V1 *-*- Q0IVC7_ORYSJ)	0.75	4.43	0	2.41398	Os10g0578600 protein (Fragment)	0.08	0.16	0.49	0.56	0.61	0.89	4.83	4.03	0.11	0.16	0.52	0.23	0.27	0.18	0	0.1	0	0	0.21	0.07	0.24	0	0	0.3	0.09	0.1	0	0.11	ORTHOMCL3428	2	2	1	1	1
Solyc01g099340.3	Solyc01g099340.3.1		1	89500757	89504794	nucleus	A membrane-bounded organelle of eukaryotic cells in which chromosomes are housed and replicated. In most cells, the nucleus contains all of the cell's chromosomes except the organellar chromosomes, and is the site of RNA synthesis and processing. In some species, or in specialized cell types, RNA metabolism or DNA replication may be absent.		Solyc01g099340	Zinc finger protein (AHRD V1 *--- Q764N7_MALDO); contains Interpro domain(s) IPR007087 Zinc finger, C2H2-type	5.36	22.815	0	2.06932	Zinc finger protein	2.42	1.87	4.99	3.96	5.37	5.35	22.8	22.83	9.37	8.18	16.87	15.2	26.09	23.69	23.94	27.29	46.95	43.75	9.65	9.53	18.47	27.1	18.77	19.62	1.25	1.61	3.44	3.43	ORTHOMCL20583	1	1	0	0	0
Solyc01g099350.3	Solyc01g099350.3.1		1	89506518	89519966	cytosol	The part of the cytoplasm that does not contain organelles but which does contain other particulate matter, such as protein complexes.		Solyc01g099350	Acyl-CoA binding protein 4 acyl-CoA-binding domain 4 (AHRD V1 **-* D7L3U2_ARALY); contains Interpro domain(s) IPR015915 Kelch-type beta propeller	17.405	32.605	50	0.901744		30.79	30.87	17	17.49	17.93	16.88	33.15	32.06	45.59	48.62	40.14	34.81	20.81	20.83	41.8	38.04	21.76	25.05	22.09	24.3	16.93	14.61	14.01	13.19	6.07	5.98	17.46	14.34	ORTHOMCL5147	1	1	2	1	1
Solyc01g099360.3	Solyc01g099360.3.1		1	89522024	89533821				Solyc01g099360	PWWP domain-containing protein (AHRD V1 *-*- D7L3U3_ARALY); contains Interpro domain(s) IPR000313 PWWP	6.505	15.32	0	1.22317		8.39	7.65	11.97	11.61	6.43	6.58	15.58	15.06	8.44	9.34	12.05	11.07	12.17	11.85	11.15	9.29	8.04	8.46	11.79	11.57	15.99	15.69	15.99	18.13	18.33	17.36	7.88	8.04	ORTHOMCL5146	1	1	2	1	1
Solyc01g099370.3	Solyc01g099370.3.1		1	89536647	89537483				Solyc01g099370	SRC2 homolog (Fragment) (AHRD V1 ***- B3IYJ9_9SOLA); contains Interpro domain(s) IPR018029 C2 membrane targeting protein	53.575	33.615	50	-0.67086		26.07	26.54	18.64	17.43	54.17	52.98	35.25	31.98	49.01	45.91	23.93	20.21	20	21.89	126.3	117.39	39.84	40.64	173.09	180.33	20.15	19.63	26.6	20.56	38.9	36.59	0.85	0.71	ORTHOMCL15705	1	1	1	0	0
Solyc01g099380.3	Solyc01g099380.3.1		1	89541400	89542236	mRNA splicing, via spliceosome	The joining together of exons from one or more primary transcripts of messenger RNA (mRNA) and the excision of intron sequences, via a spliceosomal mechanism, so that mRNA consisting only of the joined exons is produced.		Solyc01g099380	U4/U6.U5 tri-snRNP-associated protein 1 (AHRD V1 *--- B0WPY3_CULQU); contains Interpro domain(s) IPR005011 SART-1 protein	2.095	2.27	0	0.110666		3.66	2.46	4.4	4.81	1.7	2.49	2.09	2.45	2.99	3.54	2.74	3.1	4.75	4.3	3.79	2.14	2.93	2.9	4.27	3.16	3.64	3.45	5.37	4.3	3.8	4.46	1.93	0.61	ORTHOMCL20582	1	1	0	0	0
Solyc01g099385.1	Solyc01g099385.1.1		1	89542893	89543837						#DIV/0!	#DIV/0!	#DIV/0!	#DIV/0!	#DIV/0!
Solyc01g099400.3	Solyc01g099400.3.1		1	89545643	89555591	protein binding	Interacting selectively and non-covalently with any protein or protein complex (a complex of two or more proteins that may include other nonprotein molecules).		Solyc01g099400	WD-repeat domain phosphoinositide-interacting protein 3 (AHRD V1 **-- B6SUF7_MAIZE); contains Interpro domain(s) IPR017986 WD40 repeat, region	30.91	54.075	50	0.804894		35.64	33.51	65.71	58.26	30.51	31.31	54.89	53.26	38.64	36.56	47.55	45.46	93.74	89.8	99.22	92.28	103.57	103.49	100.64	101.16	106.35	99.21	89.92	92.83	94.98	101.26	20.02	12.94	ORTHOMCL20580	1	1	0	0	0
Solyc01g099405.1	Solyc01g099405.1.1		1	89552438	89554936						#DIV/0!	#DIV/0!	#DIV/0!	#DIV/0!	#DIV/0!
Solyc01g099410.3	Solyc01g099410.3.1	Histone H2A [Source:UniProtKB/TrEMBL;Acc:G8IIJ5]	1	89554995	89555629	DNA binding	Any molecular function by which a gene product interacts selectively and non-covalently with DNA (deoxyribonucleic acid).		Solyc01g099410	Histone H2A (AHRD V1 ***- Q8H0G7_TOBAC); contains Interpro domain(s) IPR002119 Histone H2A	51.095	161.315	150	1.6567		241.7	244.77	83.82	83.19	53.55	48.64	165.88	156.75	611.71	577.71	233.16	199.29	148.76	145.31	133.36	127.56	54.04	50.36	9.2	9.23	129.76	65.12	47.17	52.64	42.91	49.97	139.26	303.7	ORTHOMCL15040	1	1	1	0	0
Solyc01g099415.1	Solyc01g099415.1.1		1	89561595	89564331						#DIV/0!	#DIV/0!	#DIV/0!	#DIV/0!	#DIV/0!
Solyc01g099420.2	Solyc01g099420.2.1		1	89567853	89568300	heme binding	Interacting selectively and non-covalently with heme, any compound of iron complexed in a porphyrin (tetrapyrrole) ring.		Solyc01g099420	Catalase (AHRD V1 ***- Q52PH2_EUPCH); contains Interpro domain(s) IPR002226 Catalase	1.525	2.31	0	0.568593		0.89	1.21	3.45	2.84	2.02	1.03	1.42	3.2	1.23	2.08	0	1.31	1.7	2.05	4.57	3.39	6.11	4.33	7.38	10.68	0.46	0.95	0	0.33	0.68	0.39	0.83	0
Solyc01g099430.3	Solyc01g099430.3.1		1	89570137	89570538				Solyc01g099430	ATP-dependent DNA helicase RecQ (AHRD V1 ***- A8LW30_SALAI); contains Interpro domain(s) IPR004589 DNA helicase, ATP-dependent, RecQ type	0.615	1.03	0	0.660308		0.21	1.1	0.5	0.51	0.24	0.99	1.03	1.03	1.49	0.3	1.09	0.95	0.25	1.49	1.65	2.18	1.4	2.65	4.01	4.36	0.33	0	0	0.24	0.49	0.56	1.2	0
Solyc01g099450.3	Solyc01g099450.3.1		1	89572010	89576384				Solyc01g099450	Unknown Protein (AHRD V1)	1.79	2.28	0	0.332575		1.63	1.67	2.69	3.25	1.54	2.04	2.12	2.44	1.88	0.95	0.46	1.6	0.78	0.16	1.26	1.38	1.47	1.53	3.14	4.77	0.42	0	0	0.3	0.47	0.18	0.38	0.98
Solyc01g099460.2	Solyc01g099460.2.1		1	89578638	89597162	ATP binding	Interacting selectively and non-covalently with ATP, adenosine 5'-triphosphate, a universally important coenzyme and enzyme regulator.		Solyc01g099460	ATP-dependent DNA helicase (AHRD V1 *-*- D8G648_9CYAN); contains Interpro domain(s) IPR004589 DNA helicase, ATP-dependent, RecQ type	1.24	2.265	0	0.819607		2.21	2.98	1.05	0.72	1.44	1.04	2.25	2.28	2.87	2.96	2.38	2.22	2.91	2.43	2.11	1.53	0.62	0.49	0.48	0.28	2.13	0.96	0.88	1.39	1	1.7	3.36	1.5	ORTHOMCL7032	1	1	1	1	1
Solyc01g099480.3	Solyc01g099480.3.1		1	89600074	89606307				Solyc01g099480	Unknown Protein (AHRD V1); contains Interpro domain(s) IPR015940 Ubiquitin-associated/translation elongation factor EF1B, N-terminal, eukaryote	0.755	1.135	0	0.530515		0	0	0.88	0.23	0.86	0.65	0.91	1.36	0.79	0.8	1.92	0	0.22	0.44	2.62	1.68	1.23	0.85	2.18	1.4	2.35	2.41	1.99	3.38	3.91	1.72	1.05	1.64
Solyc01g099483.1	Solyc01g099483.1.1		1	89606326	89608201						#DIV/0!	#DIV/0!	#DIV/0!	#DIV/0!	#DIV/0!
Solyc01g099485.1	Solyc01g099485.1.1		1	89608243	89608767						#DIV/0!	#DIV/0!	#DIV/0!	#DIV/0!	#DIV/0!
Solyc01g099487.1	Solyc01g099487.1.1		1	89608856	89610872						#DIV/0!	#DIV/0!	#DIV/0!	#DIV/0!	#DIV/0!
Solyc01g099510.2	Solyc01g099510.2.1		1	89617884	89618357				Solyc01g099510	Unknown Protein (AHRD V1)	0	0	0	0		0	0	0	0	0	0	0	0	0	0.29	0	0	0	0.24	0	0	0	0	0	0	0	0	0	0	0	0	0	0
Solyc01g099520.3	Solyc01g099520.3.1		1	89618271	89618615	plasmodesma	A fine cytoplasmic channel, found in all higher plants, that connects the cytoplasm of one cell to that of an adjacent cell.		Solyc01g099520	Rapid alkalinization factor 2 (AHRD V1 **-- Q6TF28_SOLCH); contains Interpro domain(s) IPR008801 Rapid ALkalinization Factor	104.2	146.86	150	0.494684		83.56	80.73	92.25	85.96	106.81	101.59	151.39	142.33	172.31	162.81	67.43	64.49	33.08	30.24	164.85	165.73	132.62	118.37	172.76	178.96	31.34	17.71	22.96	21.89	32.6	24.5	27.99	34.29	ORTHOMCL3372	1	1	2	2	1
Solyc01g099525.1	Solyc01g099525.1.1		1	89622588	89626668						#DIV/0!	#DIV/0!	#DIV/0!	#DIV/0!	#DIV/0!
Solyc01g099530.3	Solyc01g099530.3.1		1	89625476	89632125	protein binding	Interacting selectively and non-covalently with any protein or protein complex (a complex of two or more proteins that may include other nonprotein molecules).		Solyc01g099530	Pentatricopeptide repeat-containing protein (AHRD V1 *-*- D7M6N0_ARALY); contains Interpro domain(s) IPR002885 Pentatricopeptide repeat	0.5	0.88	0	0.707819		5.06	4.46	0.37	0.23	0.58	0.42	0.97	0.79	1.41	1.05	1.84	1.47	2.24	2.04	1.96	1.54	1.18	1.03	1.4	1.98	0.92	1.63	1.83	1.67	1.69	1.86	1.1	1.08	ORTHOMCL7262	1	1	1	1	1
Solyc01g099540.2	Solyc01g099540.2.1		1	89632485	89633139				Solyc01g099540	NTM19 protein (AHRD V1 ***- O24140_TOBAC)	0	0	0	0		170.58	166.37	0	0.16	0	0	0	0	0	0	0	0	0	0.45	0	0	0	0	0	0	0	0	0	0	0	0	0	0	ORTHOMCL20578	1	1	0	0	0
Solyc01g099560.3	Solyc01g099560.3.1		1	89640798	89642708	oxidation-reduction process	A metabolic process that results in the removal or addition of one or more electrons to or from a substance, with or without the concomitant removal or addition of a proton or protons.		Solyc01g099560	Carbonyl reductase 3 (AHRD V1 **** B6TRS7_MAIZE); contains Interpro domain(s) IPR002347 Glucose/ribitol dehydrogenase	3.755	0.525	0	-2.6248		1.49	0.81	1.02	1.78	3.87	3.64	0.84	0.21	0	0.37	0	0.26	0.9	0.61	0.13	0	0	0	0	0	0.14	0.42	0.15	0	0.1	0.11	7.82	10.41
Solyc01g099570.3	Solyc01g099570.3.1		1	89646047	89646568				Solyc01g099570	Desiccation-related protein PCC13-62 (AHRD V1 *-*- B6TNA6_MAIZE)	0.075	0	0	-0.807355		19.8	14.2	0.15	0.31	0.15	0	0	0	0	0	0	0	0	0	0	0	0	0	0	0.12	0	0	0.23	0	0.59	0.67	0	0
Solyc01g099580.2	Solyc01g099580.2.1		1	89650481	89654268				Solyc01g099580	Desiccation-related protein PCC13-62 (AHRD V1 *-*- B6TNA6_MAIZE); contains Interpro domain(s) IPR011424 C1-like	0.535	0	0	-2.66676		2.57	3.08	0.75	0.89	0.39	0.68	0	0	0	0	0.08	0.07	0.17	0.29	0.38	0.63	0.75	0.72	4.83	3.42	0.77	2.21	3.03	1.88	5.92	5.92	0.41	0	ORTHOMCL3253	2	2	1	1	1
Solyc01g099590.3	Solyc01g099590.3.1	Glutathione-S-transferase [Source:UniProtKB/TrEMBL;Acc:A3FMP5]	1	89654694	89655730	cytoplasm	All of the contents of a cell excluding the plasma membrane and nucleus, but including other subcellular structures.		Solyc01g099590	Glutathione-S-transferase (AHRD V1 **** A3FMP5_SOLLC); contains Interpro domain(s) IPR004046 Glutathione S-transferase, C-terminal	4.4	0.11	0	-4.42146		12.58	11.11	11.16	14.41	4.41	4.39	0.11	0.11	0.5	0.13	2.3	1.87	6.54	4.91	96.49	100.35	113.64	111.39	134.83	132.34	122.19	118.35	111.71	109.8	84.95	70.87	3.79	2.36	ORTHOMCL20577	1	1	0	0	0
Solyc01g099600.3	Solyc01g099600.3.1		1	89667590	89669478	metal ion binding	Interacting selectively and non-covalently with any metal ion.		Solyc01g099600	Copper chaperone (AHRD V1 *--- B6TJ24_MAIZE); contains Interpro domain(s) IPR006121 Heavy metal transport/detoxification protein	25.13	25.695	50	0.0319512		25.45	24.13	47.86	48.1	24.06	26.2	27.23	24.16	19.82	19.14	55.86	46.82	99.08	96.24	49.87	45.81	63.05	66.44	32.35	34.29	58.51	58.87	119.53	109.1	149.39	143.61	12.72	15.34	ORTHOMCL3751	1	1	2	2	1
Solyc01g099610.2	Solyc01g099610.2.1		1	89671765	89672140				Solyc01g099610	F-box-containing protein 1 (AHRD V1 ***- B2LUQ9_MALDO)	0	0.35	0	2.16993	F-box-containing protein 1	0	0	0	0	0	0	0.35	0.35	0	0.82	1.47	2.14	9.33	10.72	6.26	6.27	3.78	4.24	3.1	3.22	15.33	14.37	7.13	9.76	1.67	2.65	0	0	ORTHOMCL20576	2	0	0	0	0
Solyc01g099615.1	Solyc01g099615.1.1		1	89671765	89672345						#DIV/0!	#DIV/0!	#DIV/0!	#DIV/0!	#DIV/0!
Solyc01g099620.3	Solyc01g099620.3.1	Respiratory burst oxidase homolog protein B [Source:Projected from Arabidopsis thaliana (AT1G09090) UniProtKB/Swiss-Prot;Acc:Q9SBI0]	1	89679425	89683661	integral component of membrane	The component of a membrane consisting of the gene products and protein complexes having at least some part of their peptide sequence embedded in the hydrophobic region of the membrane.	R-SLY-9611432	Solyc01g099620	Respiratory burst oxidase-like protein (AHRD V1 **** C1IHQ9_9ROSI); contains Interpro domain(s) IPR013121 Ferric reductase, NAD binding	0.015	35.095	50	8.25759	Respiratory burst oxidase-like protein, Ferric reductase, NAD binding	1.77	1.53	0.28	0.5	0.03	0	34.31	35.88	0.83	0.93	1.27	1.11	0.28	0.35	1.89	2.52	1.37	1.95	0.11	0.11	0.14	0.05	0.16	1.71	1	1.48	0	0	ORTHOMCL116	8	9	10	7	7
Solyc01g099630.3	Solyc01g099630.3.1	Probable xyloglucan endotransglucosylase/hydrolase 1 [Source:UniProtKB/Swiss-Prot;Acc:Q40144]	1	89687521	89690337	carbohydrate metabolic process	The chemical reactions and pathways involving carbohydrates, any of a group of organic compounds based of the general formula Cx(H2O)y. Includes the formation of carbohydrate derivatives by the addition of a carbohydrate residue to another molecule.		Solyc01g099630	Xyloglucan endotransglucosylase/hydrolase 5 (AHRD V1 **** C0IRG4_ACTDE); contains Interpro domain(s) IPR016455 Xyloglucan endotransglucosylase/hydrolase IPR008263 Glycoside hydrolase, family 16, active site	70	57.81	50	-0.275602		53.23	52.13	107.4	99.26	71.66	68.34	58.51	57.11	950.48	944.23	921.03	789.13	272.67	255.54	71.19	71.47	10.56	9.63	0.4	0.42	14.72	12.23	8.53	12.5	0.45	0	219.64	170.74	ORTHOMCL20575	1	1	0	0	0
Solyc01g099645.1	Solyc01g099645.1.1		1	89697396	89704396						#DIV/0!	#DIV/0!	#DIV/0!	#DIV/0!	#DIV/0!
Solyc01g099640.3	Solyc01g099640.3.1		1	89697396	89703203				Solyc01g099640	Unknown Protein (AHRD V1)	6.275	3.89	0	-0.676037		7.24	6.13	5.8	4.78	7.36	5.19	3.59	4.19	13.14	7.71	7.61	10.67	18.32	19.3	12.3	12.06	34.66	31.42	35.96	43.13	5.43	8.77	22.31	14.54	38.23	37.06	4.18	0.36
Solyc01g099650.3	Solyc01g099650.3.1	Formin-like protein [Source:UniProtKB/TrEMBL;Acc:K4B0Z9]	1	89708910	89713319	integral component of membrane	The component of a membrane consisting of the gene products and protein complexes having at least some part of their peptide sequence embedded in the hydrophobic region of the membrane.		Solyc01g099650	Formin 3 (AHRD V1 *-*- D0QAN4_ARATH); contains Interpro domain(s) IPR015425 Actin-binding FH2	1.8	0.195	0	-2.68721		2.75	2.43	0.65	0.29	1.72	1.88	0.26	0.13	12.42	11.47	11.43	10.9	3.89	4.03	0.12	0.17	0	0.03	0	0	0.17	0.04	0.05	0.12	0	0	3.35	1.97	ORTHOMCL8990	1	1	1	1	1
Solyc01g099660.3	Solyc01g099660.3.1	Probable mediator of RNA polymerase II transcription subunit 37b [Source:Projected from Arabidopsis thaliana (AT1G09080) UniProtKB/Swiss-Prot;Acc:Q8H1B3]	1	89714793	89719541				Solyc01g099660	Heat shock protein (AHRD V1 ***- Q84KP8_CYAME); contains Interpro domain(s) IPR013126 Heat shock protein 70	0.05	0.435	0	1.83458		0.8	0.41	0.33	0.43	0.05	0.05	0.39	0.48	0.06	0.06	0	0	0.14	0.09	0.19	0.05	0.44	0.18	33.18	33.59	1.19	2.18	6.13	6.08	8.8	9.27	0	0.23	ORTHOMCL53	12	12	9	9	11
Solyc01g099670.3	Solyc01g099670.3.1		1	89720012	89722271	structural constituent of ribosome	The action of a molecule that contributes to the structural integrity of the ribosome.		Solyc01g099670	40S ribosomal protein S10-like (AHRD V1 ***- Q2XTB2_SOLTU); contains Interpro domain(s) IPR005326 Plectin/S10, N-terminal	185.17	296.125	300	0.677064		405.6	391.6	289.57	282.46	191.05	179.29	303.35	288.9	676.28	674.95	335.72	299.96	337.37	323.52	302.54	306.54	204.31	198.95	248.32	240.74	135.26	121.16	127.51	122.96	117.5	111.31	184.17	215.67	ORTHOMCL1350	2	2	2	1	3
Solyc01g099675.1	Solyc01g099675.1.1		1	89721390	89721770						#DIV/0!	#DIV/0!	#DIV/0!	#DIV/0!	#DIV/0!
Solyc01g099680.3	Solyc01g099680.3.1		1	89726488	89728376	vacuole	A closed structure, found only in eukaryotic cells, that is completely surrounded by unit membrane and contains liquid material. Cells contain one or several vacuoles, that may have different functions from each other. Vacuoles have a diverse array of functions. They can act as a storage organelle for nutrients or waste products, as a degradative compartment, as a cost-effective way of increasing…		Solyc01g099680	REF-like stress related protein 1 (AHRD V1 *--- Q6XNP4_HEVBR); contains Interpro domain(s) IPR008802 Rubber elongation factor	156.99	176.405	200	0.168118		130.78	125.57	189.94	176.94	158.6	155.38	176.37	176.44	187.46	174.24	230.3	204.32	315.86	308.53	330.35	324.05	317.78	307.47	478.69	474.88	241.41	238.36	230.16	220.67	280.28	284.54	88.37	81.9	ORTHOMCL8988	1	1	1	1	1
Solyc01g099690.3	Solyc01g099690.3.1		1	89733057	89748960	serine-type endopeptidase activity	Catalysis of the hydrolysis of internal, alpha-peptide bonds in a polypeptide chain by a catalytic mechanism that involves a catalytic triad consisting of a serine nucleophile that is activated by a proton relay involving an acidic residue (e.g. aspartate or glutamate) and a basic residue (usually histidine).		Solyc01g099690	ATP-dependent Clp protease proteolytic subunit (AHRD V1 ***- B9RFA9_RICCO); contains Interpro domain(s) IPR001907 Peptidase S14, ClpP	164.98	48.755	50	-1.75659		82.89	79.32	133.31	127.32	167.48	162.48	50.08	47.43	87.85	85.25	84.71	72.05	105.4	101.43	142.67	140.52	206.2	206.17	351.24	346.82	146.55	172.91	270.25	257.1	311.47	334.94	271.06	238.13	ORTHOMCL10845	1	1	1	1	1
Solyc01g099710.3	Solyc01g099710.3.1		1	89750295	89753352	transferase activity, transferring acyl groups	Catalysis of the transfer of an acyl group from one compound (donor) to another (acceptor).		Solyc01g099710	Tafazzin (AHRD V1 *-*- Q6PUS0_DANRE); contains Interpro domain(s) IPR000872 Tafazzin	21.445	32.605	50	0.602158		39.15	39.68	32.88	32.4	20.44	22.45	33.19	32.02	40.78	36.42	31.42	29.29	30.22	29.62	32.61	31.37	40.33	38.77	36.02	37.82	33.7	38.89	45.72	43.32	56.52	52.36	5.32	10.3	ORTHOMCL8987	1	1	1	1	1
Solyc01g099715.1	Solyc01g099715.1.1		1	89754169	89763118	F-actin capping protein complex	A heterodimer consisting of alpha and beta subunits that binds to and caps the barbed ends of actin filaments, thereby regulating the polymerization of actin monomers but not severing actin filaments.				#DIV/0!	#DIV/0!	#DIV/0!	#DIV/0!	#DIV/0!
ENSRNA050028666	ENSRNA050028666-T1	tRNA-Glu for anticodon UUC	1	89763468	89763539						#DIV/0!	#DIV/0!	#DIV/0!	#DIV/0!	#DIV/0!
Solyc01g099730.3	Solyc01g099730.3.1		1	89764274	89770061	integral component of membrane	The component of a membrane consisting of the gene products and protein complexes having at least some part of their peptide sequence embedded in the hydrophobic region of the membrane.		Solyc01g099730	Unknown Protein (AHRD V1)	0	0	0	0		0	0	0	0	0	0	0	0	0	0	0	0	0	0	0	0	0	0	0	0.08	0.14	0	0	0	0	0.12	0	0	ORTHOMCL9218	1	1	1	1	1
Solyc01g099740.3	Solyc01g099740.3.1		1	89773149	89777378	mRNA splicing, via spliceosome	The joining together of exons from one or more primary transcripts of messenger RNA (mRNA) and the excision of intron sequences, via a spliceosomal mechanism, so that mRNA consisting only of the joined exons is produced.		Solyc01g099740	Small nuclear ribonucleoprotein sm (AHRD V1 *--- Q17AC0_AEDAE); contains Interpro domain(s) IPR006649 Like-Sm ribonucleoprotein, eukaryotic and archaea-type, core	62.325	79.825	100	0.356523		71.02	67.46	65.52	62.81	61.12	63.53	79.68	79.97	99.65	102.41	84.21	75.12	78.43	75.22	87.15	84.26	80.29	74.61	76.2	78.17	108.44	118.31	136.1	126.73	110.36	105.59	60.14	59.3	ORTHOMCL7031	1	1	1	1	1
Solyc01g099745.1	Solyc01g099745.1.1		1	89778227	89782483						#DIV/0!	#DIV/0!	#DIV/0!	#DIV/0!	#DIV/0!
Solyc01g099760.3	Solyc01g099760.3.1		1	89784870	89790228	ATP binding	Interacting selectively and non-covalently with ATP, adenosine 5'-triphosphate, a universally important coenzyme and enzyme regulator.		Solyc01g099760	26S protease regulatory subunit 6A homolog (AHRD V1 ***- PRS6A_SOLLC); contains Interpro domain(s) IPR005937 26S proteasome subunit P45	62.21	148.765	150	1.25647		90.1	93.93	105.94	107.15	65.45	58.97	155.1	142.43	128.02	133.61	133.92	110.82	148.69	138.59	135.06	142.73	110.64	111.64	124.97	121.71	138.71	120.15	123.53	119.57	146.43	156.83	58.51	52.01	ORTHOMCL2779	1	1	2	2	2
Solyc01g099770.3	Solyc01g099770.3.1		1	89791989	89793848	cytoplasm	All of the contents of a cell excluding the plasma membrane and nucleus, but including other subcellular structures.		Solyc01g099770	Translationally-controlled tumor protein homolog (AHRD V1 ***- B5XDL0_SALSA); contains Interpro domain(s) IPR001983 Translationally controlled tumour-associated TCTP	1747.61	2633.93	2650	0.591809		2988.13	2826.2	2361.09	2340.58	1736.78	1758.44	2696.17	2571.7	2807.71	2703.94	2749.34	2428.03	4862.31	4692.11	5616.98	5542.99	5478.24	5454.41	2582.48	2586.11	4254.03	4042.3	3263.36	3454.88	2229.69	2237.63	849.76	1026	ORTHOMCL3427	2	1	2	1	1
Solyc01g099780.3	Solyc01g099780.3.1		1	89797798	89799877	cytoplasm	All of the contents of a cell excluding the plasma membrane and nucleus, but including other subcellular structures.		Solyc01g099780	Translationally-controlled tumor protein homolog (AHRD V1 ***- B5XDL0_SALSA); contains Interpro domain(s) IPR001983 Translationally controlled tumour-associated TCTP	522.705	732.395	750	0.486546		947.22	899.67	764.94	752.86	511.05	534.36	755.19	709.6	776.38	744.52	691.09	613.82	1393.83	1328.43	1605.4	1589.93	1438.84	1432.75	670.81	672.65	842.16	814.88	723.46	700.23	459.37	461.96	335.41	404.43	ORTHOMCL3427	2	1	2	1	1
Solyc01g099790.3	Solyc01g099790.3.1		1	89811378	89818908				Solyc01g099790	AT3G05545 protein (Fragment) (AHRD V1 ***- B9DHH4_ARATH); contains Interpro domain(s) IPR018957 Zinc finger, C3HC4 RING-type	43.3	74.14	50	0.774502		65.16	60.78	74.1	77.55	45.04	41.56	75.18	73.1	63.52	58.83	69.2	58.73	83.48	80.23	64.37	64.19	70.51	68.44	101.57	100.45	51.12	44.68	42.35	45.58	45.97	42.81	23.07	22.96	ORTHOMCL2464	1	1	2	2	2
Solyc01g099800.3	Solyc01g099800.3.1		1	89825577	89826380				Solyc01g099800	Unknown Protein (AHRD V1)	4.84	4.66	0	-0.0535495		21.14	26.3	45.31	50.32	4.4	5.28	5.07	4.25	10.93	8.99	13.74	10.28	17.17	19.39	23.23	20.92	40.3	38.27	48.06	51.64	32.66	61.84	118.58	111.6	101.85	94.67	0.48	0.5
Solyc01g099810.3	Solyc01g099810.3.1	Serine/arginine-rich splicing factor SR30 [Source:Projected from Arabidopsis thaliana (AT1G09140) UniProtKB/Swiss-Prot;Acc:Q9XFR5]	1	89826751	89833430	RNA binding	Interacting selectively and non-covalently with an RNA molecule or a portion thereof.		Solyc01g099810	Arginine/serine-rich splicing factor (AHRD V1 ***- Q176A9_AEDAE); contains Interpro domain(s) IPR000504 RNA recognition motif, RNP-1	13.34	10.79	0	-0.303529		45.16	46.39	80.29	79.49	14.02	12.66	11.58	10	21.43	16.98	40.45	32.19	81.15	73.32	81.26	80.65	148.43	141.63	184.39	181.15	119.35	235.88	403.24	347.05	407.54	420.36	2.35	4.35	ORTHOMCL1040	2	3	3	1	3
Solyc01g099820.3	Solyc01g099820.3.1		1	89835544	89836313	integral component of mitochondrial inner membrane	The component of the mitochondrial inner membrane consisting of the gene products having at least some part of their peptide sequence embedded in the hydrophobic region of the membrane.		Solyc01g099820	Hypoxia induced protein conserved region containing protein (AHRD V1 ***- B6TGV9_MAIZE); contains Interpro domain(s) IPR007667 Hypoxia induced protein conserved region	1.645	1.35	0	-0.267174		518.76	509.34	447.13	457.29	1.27	2.02	1.35	1.35	2.08	3.34	1.48	1.29	2.29	2.02	0.96	0.79	0	0.7	0	0.12	0.97	0.8	0.66	0.56	0.43	0.49	0	0	ORTHOMCL20574	1	1	0	0	0
Solyc01g099830.3	Solyc01g099830.3.1	Putative 60S ribosomal protein L22-1 [Source:Projected from Arabidopsis thaliana (AT1G02830) UniProtKB/Swiss-Prot;Acc:Q9SRX7]	1	89837863	89839744	structural constituent of ribosome	The action of a molecule that contributes to the structural integrity of the ribosome.		Solyc01g099830	60S ribosomal protein L22-2 (AHRD V1 ***- D7L3W0_ARALY); contains Interpro domain(s) IPR002671 Ribosomal protein L22e	120.055	191.665	200	0.674443		306.94	304.03	189.91	185.82	119.69	120.42	194.49	188.84	579.74	550.1	276.69	240.03	338.09	324.59	226.18	229.16	164.09	158.04	122.57	126.99	137.75	125.49	110.96	135.43	98.79	85.66	156.55	219.16	ORTHOMCL1407	3	2	1	2	2
ENSRNA050029686	ENSRNA050029686-T1	microRNA MIR164	1	89848676	89848787						#DIV/0!	#DIV/0!	#DIV/0!	#DIV/0!	#DIV/0!
Solyc01g099840.3	Solyc01g099840.3.1		1	89862094	89864203				Solyc01g099840	Auxin-repressed protein (AHRD V1 ***- B4FA62_MAIZE); contains Interpro domain(s) IPR008406 Dormancyauxin associated	176.835	270.47	250	0.612782		76.87	78.04	246.16	231.62	172.29	181.38	267.99	272.95	196.22	189.7	339.15	308.74	729.2	704.62	260.74	245	46.88	44.66	39.63	44.3	252.31	337.2	131.03	116.99	36.65	31.66	49.91	40.12	ORTHOMCL10203	1	1	1	1	1
Solyc01g099850.3	Solyc01g099850.3.1		1	89865995	89870488	integral component of membrane	The component of a membrane consisting of the gene products and protein complexes having at least some part of their peptide sequence embedded in the hydrophobic region of the membrane.		Solyc01g099850	Multi-pass transmembrane protein (AHRD V1 ***- Q5CLX7_CRYHO); contains Interpro domain(s) IPR018143 Folate receptor, conserved region	10.27	17.15	0	0.73418		15.63	16.35	16.13	16.18	10.78	9.76	17.33	16.97	18.15	17.41	20.15	15.68	23.59	23.17	16.71	20.95	18.26	18.13	17.66	18.81	21.01	22.04	22.96	20.43	20.84	16.15	8.45	9.7	ORTHOMCL7027	1	1	1	1	1
Solyc01g099860.3	Solyc01g099860.3.1	Serine/threonine-protein phosphatase [Source:UniProtKB/TrEMBL;Acc:K4B120]	1	89868420	89873814	metal ion binding	Interacting selectively and non-covalently with any metal ion.		Solyc01g099860	Serine/threonine-protein phosphatase (AHRD V1 **** Q84T16_PHAAT); contains Interpro domain(s) IPR006186 Serine/threonine-specific protein phosphatase and bis(5-nucleosyl)-tetraphosphatase	11.17	16.805	0	0.584963		23.48	23.07	29.94	29.14	10.7	11.64	16.85	16.76	8.4	9.41	11.54	11	12.9	14.12	14.63	14	17.64	19.58	12.02	11.58	19.46	18.42	22.57	21.01	18.52	16.7	13.08	11.23	ORTHOMCL5144	1	1	2	1	1
Solyc01g099865.1	Solyc01g099865.1.1		1	89879000	89879837	integral component of membrane	The component of a membrane consisting of the gene products and protein complexes having at least some part of their peptide sequence embedded in the hydrophobic region of the membrane.				#DIV/0!	#DIV/0!	#DIV/0!	#DIV/0!	#DIV/0!
Solyc01g099870.2	Solyc01g099870.2.1		1	89880392	89885215	integral component of membrane	The component of a membrane consisting of the gene products and protein complexes having at least some part of their peptide sequence embedded in the hydrophobic region of the membrane.		Solyc01g099870	RAG1-activating protein 1 homolog (AHRD V1 **-- R1AP1_DANRE); contains Interpro domain(s) IPR018179 RAG1-activating protein 1 homologue	0.35	0.73	0	0.883186		6.73	5.79	1.07	0.73	0.17	0.53	0.73	0.73	1.48	0.21	0	0.23	0.18	0	0	0	0	0	0	0	0	0	0	0	0	0	0	0	ORTHOMCL20573	1	1	0	0	0
Solyc01g099880.3	Solyc01g099880.3.1	Bidirectional sugar transporter SWEET [Source:UniProtKB/TrEMBL;Acc:K4B122]	1	89887618	89890786	integral component of membrane	The component of a membrane consisting of the gene products and protein complexes having at least some part of their peptide sequence embedded in the hydrophobic region of the membrane.		Solyc01g099880	RAG1-activating protein 1 homolog (AHRD V1 **-- R1AP1_DANRE); contains Interpro domain(s) IPR018179 RAG1-activating protein 1 homologue	1.405	0	0	-3.91169		13.33	12.97	62.85	56.96	1.64	1.17	0	0	0	0	0.37	0.32	0.58	0.17	0.45	0.28	0.31	0.08	0	0.2	0.11	0	0	0	0	0.09	2.83	1.37	ORTHOMCL3370	1	1	2	2	1
Solyc01g099900.3	Solyc01g099900.3.1		1	89897574	89906278	RNA binding	Interacting selectively and non-covalently with an RNA molecule or a portion thereof.		Solyc01g099900	Ribosomal protein L18 (AHRD V1 ***- C5X0Q5_SORBI); contains Interpro domain(s) IPR000039 Ribosomal protein L18e	229.495	528.57	550	1.20328		457.19	449.26	379.96	384.78	226.64	232.35	535.91	521.23	860.03	827.09	631.14	566.09	713.46	704.73	697.72	679.25	620.1	606.12	478.7	476.77	320.4	273.47	251.49	271.55	240.89	242.91	504.31	552.69	ORTHOMCL1127	2	2	2	2	3
Solyc01g099910.3	Solyc01g099910.3.1		1	89907367	89910286	catalytic activity	Catalysis of a biochemical reaction at physiological temperatures. In biologically catalyzed reactions, the reactants are known as substrates, and the catalysts are naturally occurring macromolecular substances known as enzymes. Enzymes possess specific binding sites for substrates, and are usually composed wholly or largely of protein, but RNA that has catalytic activity (ribozyme) is often also…		Solyc01g099910	Epoxide hydrolase (AHRD V1 ***- B3VMR4_NICBE); contains Interpro domain(s) IPR000639 Epoxide hydrolase-like	48.815	6.085	0	-2.98343		24.88	25.75	7.13	7.86	49.37	48.26	6.22	5.95	0.1	0	0	0.11	0.17	0.08	0.79	0.28	0	0	0	0	0.91	0.12	0.13	0.08	0.08	0	8.55	4.55	ORTHOMCL12741	1	1	1	1	0
Solyc01g099920.3	Solyc01g099920.3.1		1	89915795	89921517				Solyc01g099920	Photoassimilate-responsive protein PAR-1b-like protein (AHRD V1 ***- Q9LCZ9_ARATH); contains Interpro domain(s) IPR009489 PAR1	0.305	0.21	0	-0.385654		9.52	9.21	0.1	0	0	0.61	0.21	0.21	2.66	1.96	11.69	9.92	33.47	36	146.16	134.4	180.31	177.42	26.03	26.08	226.51	79.92	57.43	78.19	38.33	48.14	0	0	ORTHOMCL20572	1	1	0	0	0
Solyc01g099925.1	Solyc01g099925.1.1		1	89922627	89924818						#DIV/0!	#DIV/0!	#DIV/0!	#DIV/0!	#DIV/0!
Solyc01g099960.3	Solyc01g099960.3.1		1	89923141	89934665	cell wall modification	The series of events leading to chemical and structural alterations of an existing cell wall that can result in loosening, increased extensibility or disassembly.		Solyc01g099960	Pectinesterase (AHRD V1 ***- B9RFE3_RICCO); contains Interpro domain(s) IPR000070 Pectinesterase, catalytic	2.205	7.555	0	1.73164		1.9	2.25	3.8	3.74	2.38	2.03	7.38	7.73	1.02	1.23	2.15	1.3	1.62	1.41	0.6	0.81	1.27	0.44	0.43	0.68	1.37	1.09	0.86	1.31	3.32	3.75	2.66	6.51	ORTHOMCL12740	1	1	1	1	0
Solyc01g099970.3	Solyc01g099970.3.1		1	89934780	89941739	protein binding	Interacting selectively and non-covalently with any protein or protein complex (a complex of two or more proteins that may include other nonprotein molecules).		Solyc01g099970	F-box/LRR-repeat protein 14 (AHRD V1 *-*- B5X325_SALSA); contains Interpro domain(s) IPR006553 Leucine-rich repeat, cysteine-containing subtype	9.96	13.76	0	0.462297		2.05	2.63	9	9.5	9.64	10.28	14.2	13.32	0.78	0.56	1.56	1.01	1.84	1.9	4.57	4.69	4.83	5.32	6.42	4.97	9.28	11.78	15.96	14.6	11.73	12.7	11.08	6.8	ORTHOMCL12030	1	1	1	1	0
Solyc01g099980.3	Solyc01g099980.3.1		1	89944226	89950506				Solyc01g099980	Glycine-rich protein (AHRD V1 *--- D7M9Z2_ARALY); contains Interpro domain(s) IPR009836 Protein of unknown function DUF1399	6.09	51.88	50	3.06995	Glycine-rich protein	19.58	18.66	23.3	24.66	5.99	6.19	54.72	49.04	7.8	6.73	14.53	12.2	17.53	16.32	19.83	17.68	3.58	3.23	2.08	2.02	19.28	21.16	6.78	7.38	2.38	2.55	2.67	2.72	ORTHOMCL10202	1	1	1	1	1
Solyc01g100010.3	Solyc01g100010.3.1		1	89957452	89968203	protein binding	Interacting selectively and non-covalently with any protein or protein complex (a complex of two or more proteins that may include other nonprotein molecules).		Solyc01g100010	F-box protein PP2-B1 (AHRD V1 ***- PP2B1_ARATH); contains Interpro domain(s) IPR001810 Cyclin-like F-box	7.955	1.565	0	-2.27436		1.26	1.46	0.64	1.23	8.15	7.76	1.9	1.23	19.06	17.32	5.89	5.83	2.45	1.73	18.26	16.98	4.12	6.13	6.19	7.74	1.47	1.64	2.49	1.15	2.09	2.68	1.21	1.03	ORTHOMCL3983	1	1	3	2	0
Solyc01g100020.3	Solyc01g100020.3.1		1	89974451	89985618	catalytic activity	Catalysis of a biochemical reaction at physiological temperatures. In biologically catalyzed reactions, the reactants are known as substrates, and the catalysts are naturally occurring macromolecular substances known as enzymes. Enzymes possess specific binding sites for substrates, and are usually composed wholly or largely of protein, but RNA that has catalytic activity (ribozyme) is often also…		Solyc01g100020	Phospholipase D (AHRD V1 **** A3KH17_ARATH); contains Interpro domain(s) IPR016555 Phospholipase D, eukaryota	0.775	3.285	0	1.9518		0.92	0.92	1.54	1.39	0.73	0.82	3.7	2.87	2.07	2.2	2.29	1.33	1.63	1.31	0.62	1.2	0.1	0.03	0.4	0.18	0.92	1.32	0.37	0.37	0.27	0.25	1.52	3.06	ORTHOMCL2438	2	2	2	1	1
Solyc01g100030.3	Solyc01g100030.3.1		1	89986442	89987810	magnesium ion binding	Interacting selectively and non-covalently with magnesium (Mg) ions.		Solyc01g100030	Deoxyuridine 5&apos-triphosphate nucleotidohydrolase (AHRD V1 ***- D0NVQ2_PHYIN); contains Interpro domain(s) IPR008181 DeoxyUTP pyrophosphatase subfamily 1	9.97	18.965	0	0.920863		28	24.43	21.86	21.82	9.88	10.06	19.75	18.18	82.07	75.94	46.3	44.13	11.48	11.27	19.26	21.75	2.71	2.45	1.08	1.57	2.88	1.42	0.99	1.81	0.37	0.74	14.74	30.28	ORTHOMCL2370	2	2	1	2	1
Solyc01g100040.3	Solyc01g100040.3.1		1	89988850	89992150	protein serine/threonine phosphatase activity	Catalysis of the reaction: protein serine phosphate + H2O = protein serine + phosphate, and protein threonine phosphate + H2O = protein threonine + phosphate.		Solyc01g100040	Integrin-linked kinase-associated serine/threonine phosphatase 2C (AHRD V1 **** ILKAP_HUMAN); contains Interpro domain(s) IPR015655 Protein phosphatase 2C	48.825	29.59	50	-0.720595		46.81	39.37	106.96	101.67	48.49	49.16	29.88	29.3	28.74	24.29	21.35	15.82	14.69	11.55	7.11	8.02	0.92	1.53	1.27	1.68	7.17	4.88	6.04	4.95	2.84	2.46	15.5	16.58	ORTHOMCL5143	1	1	2	1	1
Solyc01g100045.1	Solyc01g100045.1.1		1	90022721	90023027	DNA binding	Any molecular function by which a gene product interacts selectively and non-covalently with DNA (deoxyribonucleic acid).				#DIV/0!	#DIV/0!	#DIV/0!	#DIV/0!	#DIV/0!
Solyc01g100050.3	Solyc01g100050.3.1	TOPLESS-related 3 [Source:Projected from Arabidopsis thaliana (AT5G27030) UniProtKB/TrEMBL;Acc:F4K2T3]	1	90026314	90037767	regulation of transcription, DNA-templated	Any process that modulates the frequency, rate or extent of cellular DNA-templated transcription.	R-SLY-5632095	Solyc01g100050	WD-40 repeat protein (AHRD V1 *--- Q8Z020_ANASP); contains Interpro domain(s) IPR017986 WD40 repeat, region	20.075	40.63	50	1.01352		35.39	33.49	62.2	62.36	19.67	20.48	42.15	39.11	25.38	25.16	48	42.75	83.4	79.41	83.94	85.53	92.96	91.79	86.05	85.43	83.73	87.37	91.39	85.98	95.63	95.37	13.91	14.77	ORTHOMCL201	7	7	5	7	3
Solyc01g100060.3	Solyc01g100060.3.1	Pre-mRNA-splicing factor 38 [Source:Projected from Arabidopsis thaliana (AT2G40650) UniProtKB/Swiss-Prot;Acc:Q8LB54]	1	90038338	90041538				Solyc01g100060	Pre-mRNA-splicing factor 38A (AHRD V1 *-*- B5X2T8_SALSA); contains Interpro domain(s) IPR005037 PRP38	27.625	58.285	50	1.07441		40.55	38.56	52.03	49.85	27.87	27.38	59.37	57.2	65.08	66.14	48.04	40.12	54.54	50.64	37.07	40.82	48.93	45.97	46.53	50.02	34.76	36.65	39.94	41.24	39.39	40.76	26.41	21.87	ORTHOMCL9244	1	1	1	1	1
Solyc01g100070.3	Solyc01g100070.3.1		1	90042441	90043529				Solyc01g100070	Unknown Protein (AHRD V1)	0.045	0.195	0	1.02466		1.06	0.5	0.38	0.2	0	0.09	0.1	0.29	0	0	0	0	0	0	0	0	0	0	0	0	0	0	0	0	0	0	0	0	ORTHOMCL20568	1	1	0	0	0
Solyc01g100080.3	Solyc01g100080.3.1	Single-stranded DNA-binding protein, mitochondrial [Source:Projected from Arabidopsis thaliana (AT4G11060) UniProtKB/Swiss-Prot;Acc:Q84J78]	1	90044187	90048479	single-stranded DNA binding	Interacting selectively and non-covalently with single-stranded DNA.		Solyc01g100080	Single-stranded DNA binding (AHRD V1 ***- Q2HW28_MEDTR); contains Interpro domain(s) IPR000424 Primosome PriB/single-strand DNA-binding	4.97	8.055	0	0.685699		10.54	10.86	7.2	7.51	5.11	4.83	8.11	8	16.84	15.82	12.26	9.49	14.77	13.28	13.26	12.68	6.02	4.34	19.17	17.7	18	14.26	6.49	9.82	6.49	9.12	12.01	12.83	ORTHOMCL8025	1	1	1	1	1
Solyc01g100090.1	Solyc01g100090.1.1		1	90051142	90051762	polysaccharide binding	Interacting selectively and non-covalently with any polysaccharide, a polymer of many (typically more than 10) monosaccharide residues linked glycosidically.		Solyc01g100090	Wall-associated receptor kinase-like 20 (AHRD V1 ***- WAKLQ_ARATH)	0	0	0	0		0	0	0	0	0	0	0	0	0	0	0	0	0	0	0	0	0	0	0	0	0	0	0	0	0	0	0	0	ORTHOMCL14598	1	1	0	1	0
Solyc01g100095.1	Solyc01g100095.1.1		1	90057491	90057916						#DIV/0!	#DIV/0!	#DIV/0!	#DIV/0!	#DIV/0!
Solyc01g100100.3	Solyc01g100100.3.1		1	90062265	90062564				Solyc01g100100	RING finger protein (AHRD V1 *-*- B8M8P5_TALSN); contains Interpro domain(s) IPR001841 Zinc finger, RING-type	0.59	5.805	0	3.09727	RING finger protein	0.74	0.3	15.42	14.62	0.84	0.34	5.72	5.89	0.41	1.88	1.26	0.44	0.51	0.17	0	0	0	0	0	0	0	0.24	0	0.17	0.17	0	0	0	ORTHOMCL20567	1	1	0	0	0
Solyc01g100105.1	Solyc01g100105.1.1		1	90063808	90066201						#DIV/0!	#DIV/0!	#DIV/0!	#DIV/0!	#DIV/0!
Solyc07g021730.2	Solyc07g021730.2.1		1	90066471	90067549				Solyc07g021730	Unknown Protein (AHRD V1)	0	0	0	0		0	0	0	0	0	0	0	0	0	0	0	0	0	0	0	0	0	0	0	0	0	0	0	0	0	0	0	0	ORTHOMCL18138	2	0	0	0	0
Solyc07g021735.1	Solyc07g021735.1.1		1	90067688	90068603	zinc ion binding	Interacting selectively and non-covalently with zinc (Zn) ions.				#DIV/0!	#DIV/0!	#DIV/0!	#DIV/0!	#DIV/0!
Solyc01g100110.3	Solyc01g100110.3.1		1	90074953	90079225	protein serine/threonine phosphatase activity	Catalysis of the reaction: protein serine phosphate + H2O = protein serine + phosphate, and protein threonine phosphate + H2O = protein threonine + phosphate.		Solyc01g100110	Integrin-linked kinase-associated serine/threonine phosphatase 2C (AHRD V1 **** ILKAP_BOVIN); contains Interpro domain(s) IPR015655 Protein phosphatase 2C	36.1	36.06	50	-0.00159502		35.56	34.38	28.73	33.04	36.64	35.56	37.14	34.98	28.24	26.95	31.84	25.55	27.69	27.36	52.51	48.9	28.05	26.64	46.99	45.89	22.04	19.08	17.53	16.9	17.6	16.62	28.09	24.29	ORTHOMCL6029	1	1	1	1	2
Solyc01g100120.3	Solyc01g100120.3.1		1	90085715	90095959	ATP binding	Interacting selectively and non-covalently with ATP, adenosine 5'-triphosphate, a universally important coenzyme and enzyme regulator.		Solyc01g100120	Kinesin (AHRD V1 ***- Q5MNW6_GOSHI); contains Interpro domain(s) IPR001752 Kinesin, motor region	0.2	1.77	0	2.64	Kinesin	22.69	22.11	21.17	22.82	0.17	0.23	1.83	1.71	0.14	0.07	0	0.04	0.06	0.06	0.04	0.06	0	0.03	0.02	0.02	0	0.04	0.09	0	0	0	0.79	0.18	ORTHOMCL589	4	4	4	3	1
Solyc01g100130.3	Solyc01g100130.3.1		1	90101487	90108551	metal ion binding	Interacting selectively and non-covalently with any metal ion.		Solyc01g100130	PHD-finger family protein (AHRD V1 *-*- B6U0S2_MAIZE); contains Interpro domain(s) IPR019787 Zinc finger, PHD-finger	8.725	21.66	0	1.30201		7.96	7.64	10.97	13.56	8.12	9.33	22.35	20.97	6.88	6.79	10.78	9.96	12.38	11.19	10.6	10.37	15.29	16.41	12.17	12.41	13.83	16.17	20	17.62	17.7	19.76	6.78	6.97	ORTHOMCL8985	1	1	1	1	1
Solyc01g100140.3	Solyc01g100140.3.1		1	90106174	90109257				Solyc01g100140	Protein DEHYDRATION-INDUCED 19 homolog 3 (AHRD V1 **-- DI193_ARATH); contains Interpro domain(s) IPR008598 Drought induced 19	12.79	16.605	0	0.374028		15.01	15.15	17.19	17.57	12.28	13.3	16.87	16.34	17.52	16.37	17.95	17.57	24.96	25.95	15.82	15.15	9.89	9.62	7.58	8.94	22.24	20.92	14.66	16.33	16.53	17.07	4.04	8.3	ORTHOMCL8982	1	1	2	1	0
Solyc01g100160.3	Solyc01g100160.3.1		1	90110484	90111594				Solyc01g100160	Protein DEHYDRATION-INDUCED 19 homolog 3 (AHRD V1 ***- DI193_ARATH); contains Interpro domain(s) IPR008598 Drought induced 19	30.72	37.88	50	0.301373		34.34	33.46	37.19	36.11	32.46	28.98	38.94	36.82	46.21	42.65	49.55	42.09	75.25	68.71	38.11	39.74	31.76	30.96	20.47	22.61	55.6	55.84	31.61	36.13	45.91	45.45	13.9	15.89
Solyc01g100170.3	Solyc01g100170.3.1		1	90112835	90118096	integral component of membrane	The component of a membrane consisting of the gene products and protein complexes having at least some part of their peptide sequence embedded in the hydrophobic region of the membrane.		Solyc01g100170	Soluble NSF Attachment Protein (SNAP) Receptor (SNARE) (AHRD V1 **** D7G2Z0_ECTSI); contains Interpro domain(s) IPR010989 t-SNARE	10.795	17.31	0	0.67625		14.65	16.32	16.67	13.37	10.91	10.68	16.76	17.86	14.8	13.26	14.19	10.07	12.03	11.96	19.79	17.36	12.6	13.33	16.12	17.9	16.68	19.13	22.64	20.93	18.87	15.93	7.36	6.03	ORTHOMCL5142	1	1	2	1	1
Solyc01g100180.3	Solyc01g100180.3.1	Exonuclease DPD1, chloroplastic/mitochondrial [Source:Projected from Arabidopsis thaliana (AT5G26940) UniProtKB/Swiss-Prot;Acc:Q682U6]	1	90120247	90124140	nucleic acid binding	Interacting selectively and non-covalently with any nucleic acid.		Solyc01g100180	DNA polymerase III polC-type (AHRD V1 *-*- D2GFM8_STAAU); contains Interpro domain(s) IPR006055 Exonuclease	20.19	6.49	0	-1.62242		16.09	17.08	7.66	6.77	17.81	22.57	6.99	5.99	10.81	9.34	5.95	5.1	4.54	3.36	3.81	4.54	6.02	4.88	6.2	5.53	4.18	4.65	4.81	4.86	5.19	4.94	15.09	15.92	ORTHOMCL12034	1	1	1	0	1
Solyc01g100190.3	Solyc01g100190.3.1		1	90125999	90146169	cytosol	The part of the cytoplasm that does not contain organelles but which does contain other particulate matter, such as protein complexes.		Solyc01g100190	Misato homolog 1 (AHRD V1 *--- C1BN10_9MAXI); contains Interpro domain(s) IPR019746 Tubulin/FtsZ, N-terminal	6.5	7.105	0	0.126532		5.6	6.93	4.24	4.62	6.69	6.31	7.14	7.07	6.43	6.95	6.54	5.57	7.47	6.11	10.7	9.21	7.25	8.29	11.04	10.67	10.85	14.2	11.11	10.21	10.19	10.06	6.17	9.12	ORTHOMCL7562	1	1	1	1	1
Solyc01g100200.3	Solyc01g100200.3.1	GRAS4 [Source:UniProtKB/TrEMBL;Acc:Q00LP5]	1	90137052	90139052	nucleus	A membrane-bounded organelle of eukaryotic cells in which chromosomes are housed and replicated. In most cells, the nucleus contains all of the cell's chromosomes except the organellar chromosomes, and is the site of RNA synthesis and processing. In some species, or in specialized cell types, RNA metabolism or DNA replication may be absent.		Solyc01g100200	GRAS family transcription factor (AHRD V1 **-* B9GJL6_POPTR); contains Interpro domain(s) IPR005202 GRAS transcription factor	14.535	40.79	50	1.48233		0.73	0.85	1.65	1.99	14.84	14.23	41.44	40.14	10.99	11.09	8.97	9.34	4.97	5.36	23.84	24.13	16.87	17.75	31.69	32.26	6.51	7.96	20.64	17.65	14.63	14.34	1.26	1.25	ORTHOMCL240	5	5	4	10	2
Solyc01g100210.3	Solyc01g100210.3.1	Hexosyltransferase [Source:UniProtKB/TrEMBL;Acc:K4B155]	1	90142989	90144452	Golgi apparatus	A membrane-bound cytoplasmic organelle of the endomembrane system that further processes the core oligosaccharides (e.g. N-glycans) added to proteins in the endoplasmic reticulum and packages them into membrane-bound vesicles. The Golgi apparatus operates at the intersection of the secretory, lysosomal, and endocytic pathways.		Solyc01g100210	Glycosyltransferase (AHRD V1 *-*- B9N4D7_POPTR); contains Interpro domain(s) IPR002495 Glycosyl transferase, family 8	2.22	7.45	0	1.70235		1.33	1.18	0.77	0.29	2.06	2.38	7.78	7.12	0.08	0	0.31	0.18	0.14	0.28	0	0	0	0	0	0	0	0.1	0	0.07	0	0	3.3	4.13	ORTHOMCL20566	1	1	0	0	0
Solyc01g100220.3	Solyc01g100220.3.1		1	90146401	90148039	nucleus	A membrane-bounded organelle of eukaryotic cells in which chromosomes are housed and replicated. In most cells, the nucleus contains all of the cell's chromosomes except the organellar chromosomes, and is the site of RNA synthesis and processing. In some species, or in specialized cell types, RNA metabolism or DNA replication may be absent.		Solyc01g100220	GATA transcription factor 22 (AHRD V1 *-*- B6U513_MAIZE); contains Interpro domain(s) IPR000679 Zinc finger, GATA-type	2.39	2.12	0	-0.165586		5.68	5.55	2.06	1.36	1.86	2.92	2.58	1.66	8.4	7.63	4.92	3.54	0.58	1.6	0.78	0.8	0.41	0.57	0.34	0.12	1.57	0.81	1.11	1.13	0.15	0	1.94	4.94	ORTHOMCL2125	2	2	0	2	2
Solyc01g100230.3	Solyc01g100230.3.1		1	90158401	90160614				Solyc01g100230	Chaperone protein dnaJ (AHRD V1 ***- B6U761_MAIZE); contains Interpro domain(s) IPR001623 Heat shock protein DnaJ, N-terminal	123.165	36.855	50	-1.73792		48.21	43.29	21.31	24.16	124.58	121.75	38.96	34.75	29.1	29.72	18.73	11.19	14.82	12.95	17.42	15.5	35.31	33.49	38.64	35.82	20.95	18.05	28.45	27.32	37.2	31.45	102.27	107.32	ORTHOMCL13153	1	1	1	0	1
Solyc01g100235.1	Solyc01g100235.1.1		1	90175016	90176527	nucleic acid binding	Interacting selectively and non-covalently with any nucleic acid.				#DIV/0!	#DIV/0!	#DIV/0!	#DIV/0!	#DIV/0!
Solyc01g100240.3	Solyc01g100240.3.1		1	90188486	90193341	calmodulin binding	Interacting selectively and non-covalently with calmodulin, a calcium-binding protein with many roles, both in the calcium-bound and calcium-free states.		Solyc01g100240	Calmodulin-binding protein (AHRD V1 **** D7L2U6_ARALY); contains Interpro domain(s) IPR012416 Calmodulin binding protein-like	3.635	15.065	0	2.02157	Calmodulin-binding protein	3.55	3.89	6.36	7.98	3.29	3.98	15.62	14.51	6.18	5.65	5.4	5.18	3.91	2.93	8.82	8.43	5.11	5.05	57.57	54.8	3.1	2.89	1.65	2.35	5.13	6.14	2.83	3.15	ORTHOMCL20565	1	1	0	0	0
Solyc01g100250.3	Solyc01g100250.3.1		1	90200670	90205466	phospholipid transport	The directed movement of phospholipids into, out of or within a cell, or between cells, by means of some agent such as a transporter or pore. Phospholipids are any lipids containing phosphoric acid as a mono- or diester.		Solyc01g100250	ABC transporter permease protein (AHRD V1 ***- Q08TD1_STIAU); contains Interpro domain(s) IPR003453 Protein of unknown function DUF140	7.835	4.36	0	-0.831187		4.37	4.01	4.04	4.16	7.8	7.87	4.71	4.01	2.59	3.25	2.72	2.18	1.7	1.04	1.68	3.03	2.23	2.17	7.32	8.5	2.9	3.49	3.95	4.68	6.52	6.54	9.33	9.97	ORTHOMCL10637	1	1	1	1	1
Solyc01g100260.3	Solyc01g100260.3.1		1	90205905	90211827				Solyc01g100260	Guanosine-5&apos-triphosphate 3&apos-diphosphate pyrophosphatase (AHRD V1 **-- D8MKR7_9ENTR); contains Interpro domain(s) IPR003695 Ppx/GppA phosphatase	9.01	14.025	0	0.632728		11.28	11.12	19.12	17.49	9.16	8.86	14.47	13.58	13.23	11.29	12.68	8.82	14.56	13.86	15.9	15.79	14.92	16.37	25.3	26.42	14.05	13.42	16.89	15.91	30.61	27.49	13.06	12.77	ORTHOMCL10842	1	1	1	2	0
Solyc01g100270.3	Solyc01g100270.3.1		1	90214008	90228738	3'-5' exonuclease activity	Catalysis of the hydrolysis of ester linkages within nucleic acids by removing nucleotide residues from the 3' end.		Solyc01g100270	3&apos-5&apos exonuclease family protein (AHRD V1 *-*- Q23B12_TETTH); contains Interpro domain(s) IPR002562 3'-5' exonuclease	3.705	13.455	0	1.83286		4.6	4.54	1.61	1.51	3.6	3.81	14.27	12.64	1.41	1.6	2.89	3.18	2.75	3.29	1.07	0.62	0.35	0.18	0.47	0.6	1.39	0.65	0.43	0.78	1.87	0.9	4.6	8.67	ORTHOMCL10200	1	1	1	1	1
Solyc01g100280.3	Solyc01g100280.3.1	ATP-dependent DNA helicase Q-like 1 [Source:Projected from Arabidopsis thaliana (AT3G05740) UniProtKB/Swiss-Prot;Acc:Q9FT74]	1	90230068	90235935	ATP binding	Interacting selectively and non-covalently with ATP, adenosine 5'-triphosphate, a universally important coenzyme and enzyme regulator.		Solyc01g100280	ATP-DEPENDENT DNA HELICASE (AHRD V1 *-** Q8SRI7_ENCCU); contains Interpro domain(s) IPR004589 DNA helicase, ATP-dependent, RecQ type	0.88	3.685	0	1.94944		1.9	1.83	1.1	1.31	0.83	0.93	3.82	3.55	5.77	6.11	4.02	3.56	1.09	0.89	1.74	1.77	0.16	0.33	0.78	0.71	0.96	0.47	0.51	0.49	0.34	0.33	2.19	1.69	ORTHOMCL8981	1	1	1	1	1
Solyc01g100290.3	Solyc01g100290.3.1		1	90241977	90248714				Solyc01g100290	Unknown Protein (AHRD V1)	4.225	10.76	0	1.32825		6.01	5.41	7.79	7.26	4.39	4.06	9.97	11.55	6.91	8.17	16.69	13.48	10.23	10.1	8.19	6.97	4.78	4.08	5.25	5.45	6.45	6.1	6.17	7.26	2.58	2.81	4.91	3.93	ORTHOMCL14599	1	1	0	1	0
Solyc01g100300.3	Solyc01g100300.3.1		1	90256673	90257427				Solyc01g100300	Unknown Protein (AHRD V1)	0	0	0	0		0	0	0	0	0	0	0	0	0	0	0	0	0	0	0	0	0	0	0	0	0	0	0	0	0	0	0	0	ORTHOMCL20564	1	1	0	0	0
Solyc01g100310.2	Solyc01g100310.2.1		1	90256691	90258073				Solyc01g100310	Calmodulin-binding protein (AHRD V1 *-*- D7L4F9_ARALY); contains Interpro domain(s) IPR012442 Protein of unknown function DUF1645	2.75	19.54	0	2.78476	Calmodulin-binding protein	11.29	12	8.11	8.05	3.15	2.35	19.85	19.23	25.23	24.19	29.05	27.21	22.8	22.3	26.34	24.25	41.25	38.29	18.44	18.54	6.23	5.52	5.52	7.67	7.18	7.32	1.64	2.5	ORTHOMCL8170	1	1	1	1	1
Solyc01g100320.3	Solyc01g100320.3.1		1	90263774	90270080	cell redox homeostasis	Any process that maintains the redox environment of a cell or compartment within a cell.		Solyc01g100320	Thioredoxin/protein disulfide isomerase (AHRD V1 **** Q2U681_ASPOR); contains Interpro domain(s) IPR005788 Disulphide isomerase	85.745	200.4	200	1.2238		247.59	241.4	123.1	128.41	88.57	82.92	203.67	197.13	272.93	277.45	246.15	217.04	148.42	134.61	212.1	211.3	529.54	516.08	322.62	320.77	291.17	241.32	447.42	442.64	469.52	455.28	83.73	98.68	ORTHOMCL5211	1	1	1	1	2
Solyc01g100330.3	Solyc01g100330.3.1		1	90272216	90279032	U4/U6 x U5 tri-snRNP complex	A ribonucleoprotein complex formed by the association of the U4/U6 and U5 small nuclear ribonucleoproteins.		Solyc01g100330	Zinc finger matrin type 2 (AHRD V1 ***- Q6DEN8_XENTR); contains Interpro domain(s) IPR003604 Zinc finger, U1-type	14.36	16.93	0	0.236011		20.3	18.54	17.51	20.2	14.19	14.53	16.33	17.53	21.78	20.14	15.03	14.27	14.94	13.19	10.65	11.01	12.24	11.12	15.98	19.7	9.83	12.66	15.18	14.02	18.77	17.82	4.57	12.66	ORTHOMCL8980	1	1	1	1	1
ENSRNA050029635	ENSRNA050029635-T1	Group II catalytic intron	1	90283495	90283625						#DIV/0!	#DIV/0!	#DIV/0!	#DIV/0!	#DIV/0!
Solyc01g100340.3	Solyc01g100340.3.1	Pentatricopeptide repeat-containing protein At1g09190 [Source:Projected from Arabidopsis thaliana (AT1G09190) UniProtKB/Swiss-Prot;Acc:O80488]	1	90287172	90288626	RNA modification	The covalent alteration of one or more nucleotides within an RNA molecule to produce an RNA molecule with a sequence that differs from that coded genetically.		Solyc01g100340	Pentatricopeptide repeat-containing protein (AHRD V1 ***- D7KIZ3_ARALY); contains Interpro domain(s) IPR002885 Pentatricopeptide repeat	0.615	1.345	0	1.01505		0.27	0.27	0.43	0.45	0.61	0.62	1.54	1.15	1.92	0.98	1.72	1.89	3.43	3.27	1.81	2.11	1.28	1.08	2.09	2.32	2.24	3.58	1.87	2.27	2.83	2.09	2.38	0.85	ORTHOMCL13418	1	1	1	1	0
Solyc01g100350.3	Solyc01g100350.3.1		1	90289061	90293328	endoplasmic reticulum	The irregular network of unit membranes, visible only by electron microscopy, that occurs in the cytoplasm of many eukaryotic cells. The membranes form a complex meshwork of tubular channels, which are often expanded into slitlike cavities called cisternae. The ER takes two forms, rough (or granular), with ribosomes adhering to the outer surface, and smooth (with no ribosomes attached).		Solyc01g100350	ADP-ribosylation factor-like protein 3 (AHRD V1 **-- ARL3_CAEEL); contains Interpro domain(s) IPR006687 GTP-binding protein SAR1	89.81	173.28	150	0.947384		192.72	192.85	220.27	234.54	90.34	89.28	173.99	172.57	189.56	193.14	177.63	145.24	289.44	280.81	304.41	307.49	281.09	279.54	213.31	216.32	255.58	264.85	234.3	239.99	192.11	212.93	30.48	29.68	ORTHOMCL20563	1	1	0	0	0
ENSRNA050029631	ENSRNA050029631-T1	Small nucleolar RNA snoR83	1	90291484	90291605						#DIV/0!	#DIV/0!	#DIV/0!	#DIV/0!	#DIV/0!
Solyc01g100360.3	Solyc01g100360.3.1		1	90293964	90301497	flavin adenine dinucleotide binding	Interacting selectively and non-covalently with FAD, flavin-adenine dinucleotide, the coenzyme or the prosthetic group of various flavoprotein oxidoreductase enzymes, in either the oxidized form, FAD, or the reduced form, FADH2.		Solyc01g100360	Dihydrolipoyl dehydrogenase (AHRD V1 ***- B5LAW5_CAPAN); contains Interpro domain(s) IPR006258 Dihydrolipoamide dehydrogenase	19.98	29.675	50	0.568342		39.04	40.46	15.86	16.23	20.11	19.85	30.73	28.62	91.91	84.89	110.5	98.83	87.87	83.63	75.32	75.87	77.39	74.19	79.38	77.77	61.56	56.96	61.87	52.53	46.22	46.53	33.69	40.95	ORTHOMCL1795	2	2	2	2	1
Solyc01g100370.3	Solyc01g100370.3.1		1	90302669	90309164				Solyc01g100370	Universal stress protein (AHRD V1 ***- B6SNQ1_MAIZE); contains Interpro domain(s) IPR006016 UspA	3.93	53.605	50	3.7362	Universal stress protein, UspA	6.48	7.49	13.09	10.85	4.25	3.61	55.49	51.72	45.93	42.11	61.4	55.45	76.65	76.97	182.75	179.16	457.03	455.1	229.31	227.08	23.11	21.61	57.39	59.78	290.06	317.58	0.19	0.19	ORTHOMCL3254	1	1	1	3	1
Solyc01g100380.3	Solyc01g100380.3.1		1	90305087	90308815	protein folding	The process of assisting in the covalent and noncovalent assembly of single chain polypeptides or multisubunit complexes into the correct tertiary structure.		Solyc01g100380	Calreticulin 2 calcium-binding protein (AHRD V1 **** A8HMC0_CHLRE); contains Interpro domain(s) IPR009169 Calreticulin	159.15	521.21	500	1.71085		569.9	548.26	243.81	248	157.51	160.79	538.74	503.68	853.95	826.65	545.87	485.81	494.64	477.92	431.04	429.13	413.27	408.81	186.28	183.22	341.35	301.03	385.39	371.27	255.9	236.79	276.07	291.21	ORTHOMCL3982	1	1	2	1	2
Solyc01g100390.3	Solyc01g100390.3.1		1	90310769	90316658	integral component of membrane	The component of a membrane consisting of the gene products and protein complexes having at least some part of their peptide sequence embedded in the hydrophobic region of the membrane.		Solyc01g100390	Pyrophosphate-energized proton pump (AHRD V1 ***- B0SRX3_LEPBP); contains Interpro domain(s) IPR004131 Inorganic H+ pyrophosphatase	0.04	1.48	0	3.49643	Pyrophosphate-energized proton pump	0.19	0.32	0.04	0	0.04	0.04	1.52	1.44	0.04	0.13	0.05	0.19	0.15	0.04	0.15	0.16	0	0.04	0	0.03	0.05	0.05	0	0	0	0	0	0.05	ORTHOMCL385	5	5	1	3	6
Solyc01g100400.3	Solyc01g100400.3.1		1	90319356	90320921	RNA binding	Interacting selectively and non-covalently with an RNA molecule or a portion thereof.		Solyc01g100400	Pseudouridine synthase family protein (AHRD V1 ***- D7KAZ8_ARALY); contains Interpro domain(s) IPR006145 Pseudouridine synthase, RsuA and RluB/C/D/E/F	4.44	4.66	0	0.0682693		3.27	3.01	2.66	3.13	4.82	4.06	3.83	5.49	5.89	5.4	4.57	4.1	4.41	4.34	5.04	5.09	1.95	2.48	3.64	3.02	4.57	4.18	4.44	3.02	2.54	1.7	5.25	6.28	ORTHOMCL10199	1	1	1	1	1
Solyc01g100410.3	Solyc01g100410.3.1		1	90321773	90327070	cytosol	The part of the cytoplasm that does not contain organelles but which does contain other particulate matter, such as protein complexes.		Solyc01g100410	Iron-sulfur cluster insertion protein ErpA (AHRD V1 ***- C8Q1G7_9GAMM); contains Interpro domain(s) IPR016092 FeS cluster insertion	11.88	10.64	0	-0.157634		16.16	15.27	15.44	16.21	11.85	11.91	10.4	10.88	7.63	8.6	7.1	6.9	8.6	9.37	7.84	8.74	16.57	16.46	18.9	18.88	13.89	15.59	15.43	19.03	26.77	22.04	14.68	15.85	ORTHOMCL4522	1	1	1	1	2
Solyc01g100420.3	Solyc01g100420.3.1		1	90328142	90336825	cytoplasm	All of the contents of a cell excluding the plasma membrane and nucleus, but including other subcellular structures.		Solyc01g100420	Peptide chain release factor 2 (AHRD V1 ***- B6SY98_MAIZE); contains Interpro domain(s) IPR004374 Peptide chain release factor 2	4.48	4.725	0	0.0751813		3.88	3.79	4.71	3.97	4.73	4.23	5.32	4.13	6.8	7.74	5.91	6.29	4.05	4.18	5.97	5.97	5.79	5.61	11.34	10.63	7.02	7.15	9.74	6.9	7.19	6.23	6.31	3.62	ORTHOMCL10198	1	1	1	1	1
Solyc01g100430.3	Solyc01g100430.3.1	rRNA adenine N(6)-methyltransferase [Source:UniProtKB/TrEMBL;Acc:K4B177]	1	90333187	90335989	RNA binding	Interacting selectively and non-covalently with an RNA molecule or a portion thereof.		Solyc01g100430	Ribosomal RNA small subunit methyltransferase A (AHRD V1 ***- RSMA_CYAP8); contains Interpro domain(s) IPR011530 rRNA adenine dimethylase	4.665	10.32	0	1.12881		8.15	6.98	8.49	7.08	4.38	4.95	11.16	9.48	13.72	11.19	11.75	10.59	6.99	6.2	10.04	10.82	7.47	6.24	11.17	10.66	10.22	9.64	11.85	10.21	8.06	5.27	7.75	11.37	ORTHOMCL9105	1	1	1	1	1
Solyc01g100440.2	Solyc01g100440.2.1		1	90337009	90340729				Solyc01g100440	Transcription regulatory protein SNF5 (AHRD V1 *-*- D3B6R9_POLPA)	0	3.015	0	4.96116	Transcription regulatory protein SNF5	0.16	0.22	0.06	0.07	0	0	3.08	2.95	0.15	0.08	0	0.16	0	0	0	0	0	0	0	0	0	0	0	0	0	0	0	0	ORTHOMCL20562	1	1	0	0	0
Solyc01g100450.1	Solyc01g100450.1.1		1	90352684	90354501	mitochondrion	A semiautonomous, self replicating organelle that occurs in varying numbers, shapes, and sizes in the cytoplasm of virtually all eukaryotic cells. It is notably the site of tissue respiration.		Solyc01g100450	Pentatricopeptide repeat-containing protein (AHRD V1 ***- D7KJU9_ARALY); contains Interpro domain(s) IPR002885 Pentatricopeptide repeat	2.33	3.295	0	0.482455		2.11	2.55	2.68	2.75	2.71	1.95	3.27	3.32	1.89	1.58	1.99	1.87	2.37	2.17	2.1	1.55	2.75	2.43	1.13	1.08	2.48	3.97	3.29	2.63	4.22	3.55	2.36	2.38	ORTHOMCL10825	1	1	1	1	1
Solyc01g100455.1	Solyc01g100455.1.1		1	90354504	90356888						#DIV/0!	#DIV/0!	#DIV/0!	#DIV/0!	#DIV/0!
Solyc01g100460.3	Solyc01g100460.3.1	Anaerobic basic leucine zipper protein [Source:UniProtKB/TrEMBL;Acc:Q6A1K9]	1	90360889	90361305	nucleus	A membrane-bounded organelle of eukaryotic cells in which chromosomes are housed and replicated. In most cells, the nucleus contains all of the cell's chromosomes except the organellar chromosomes, and is the site of RNA synthesis and processing. In some species, or in specialized cell types, RNA metabolism or DNA replication may be absent.		Solyc01g100460	BZIP transcription factor (AHRD V1 **** C0LQL1_9CARY); contains Interpro domain(s) IPR011616 bZIP transcription factor, bZIP-1	1.645	1.45	0	-0.170959		38.02	36.9	54.03	56.16	1.82	1.47	1.53	1.37	0.56	0.57	1.14	0.69	1.54	2.4	3.2	4.35	14.99	13.49	20.15	21.13	5.73	8.14	11.87	13.74	38.07	39.04	1.68	2.04	ORTHOMCL20561	1	1	0	0	0
Solyc01g100470.2	Solyc01g100470.2.1		1	90361673	90362649				Solyc01g100470	Unknown Protein (AHRD V1)	0	0	0	0		0	0	0	0	0	0	0	0	0	0	0	0	0	0	0	0	0	0	0	0	0	0	0	0	0	0	0	0
Solyc01g100480.3	Solyc01g100480.3.1		1	90364843	90370399	endoplasmic reticulum	The irregular network of unit membranes, visible only by electron microscopy, that occurs in the cytoplasm of many eukaryotic cells. The membranes form a complex meshwork of tubular channels, which are often expanded into slitlike cavities called cisternae. The ER takes two forms, rough (or granular), with ribosomes adhering to the outer surface, and smooth (with no ribosomes attached).		Solyc01g100480	Unknown Protein (AHRD V1)	14.625	18.61	0	0.345542		11.75	13.45	12.18	13.42	14.3	14.95	17.7	19.52	18.68	18.75	19.21	15.65	9.42	9.55	20.56	18.75	24.11	22.73	28.19	28.37	15.24	16.73	16.03	16.37	22.98	23.73	4.93	5.9	ORTHOMCL10196	1	1	1	1	1
Solyc01g100490.3	Solyc01g100490.3.1	Nicotianamine synthase [Source:UniProtKB/Swiss-Prot;Acc:Q9XGI7]	1	90378790	90379743	nicotianamine biosynthetic process	The chemical reactions and pathways resulting in the formation of nicotianamine, 2(S),3'2(S),3''(S)-N-(N-(3-amino-3-carboxypropyl)-3-amino-3-carboxypropyl)-azetidine-2-carboxylic acid.	R-SLY-9025754	Solyc01g100490	Nicotianamine synthase (AHRD V1 ***- A3DUI9_MALXI); contains Interpro domain(s) IPR004298 Nicotianamine synthase	9.315	73.305	50	2.96285	Nicotianamine synthase	7.04	5.23	4.42	3.72	9.86	8.77	74.1	72.51	1.24	1.65	0.12	0.2	0.08	0.08	0.11	0.26	0.07	0.23	0.43	0.32	0.75	0.77	0.12	0.23	0.24	0.27	35.54	25.32	ORTHOMCL1578	1	1	4	1	3
Solyc01g100500.3	Solyc01g100500.3.1		1	90381594	90386495				Solyc01g100500	Microfibrillar-associated protein 1 (AHRD V1 *-*- C1BVS1_9MAXI); contains Interpro domain(s) IPR009730 Micro-fibrillar-associated 1, C-terminal	12.675	26.73	50	1.07052		20.12	20.45	28.37	27.42	11.63	13.72	26.37	27.09	24.77	21.69	29.27	26.35	36.67	33.93	32.52	34.34	47.14	45.84	51.53	50.97	43.78	52.9	58.24	54.46	65.27	70.43	19.03	20.03	ORTHOMCL4784	1	1	2	1	1
Solyc01g100510.3	Solyc01g100510.3.1	Knotted protein TKN4 [Source:UniProtKB/TrEMBL;Acc:Q84ZW2]	1	90391340	90396197	DNA binding	Any molecular function by which a gene product interacts selectively and non-covalently with DNA (deoxyribonucleic acid).		Solyc01g100510	Knotted-like homeobox protein (AHRD V1 ***- Q49RB7_POPTO); contains Interpro domain(s) IPR001356 Homeobox IPR005539 ELK IPR017970 Homeobox, conserved site	0.04	3.65	0	4.74339	Knotted-like homeobox protein	7.03	7.33	6.13	6.95	0.08	0	4.79	2.51	1.87	1.8	2.75	1.89	2.4	2.11	5.41	3.61	2.64	2.66	2.52	1.94	7.98	7.66	5.09	4.77	4.28	4.23	0	0	ORTHOMCL1533	2	2	2	2	2
Solyc01g100520.3	Solyc01g100520.3.1	ATP-dependent Clp protease proteolytic subunit [Source:UniProtKB/TrEMBL;Acc:Q93YH0]	1	90404380	90409032	serine-type endopeptidase activity	Catalysis of the hydrolysis of internal, alpha-peptide bonds in a polypeptide chain by a catalytic mechanism that involves a catalytic triad consisting of a serine nucleophile that is activated by a proton relay involving an acidic residue (e.g. aspartate or glutamate) and a basic residue (usually histidine).		Solyc01g100520	ATP-dependent Clp protease proteolytic subunit (AHRD V1 ***- Q93YH0_SOLLC); contains Interpro domain(s) IPR018215 Peptidase S14, ClpP, active site	235.24	61.075	50	-1.94373		147.47	144.46	243.39	242.13	234.61	235.87	62.21	59.94	187.32	179.93	181.88	156.77	142.13	135.18	118.95	120.61	199.79	208.76	270.33	276.31	123.8	143.13	230.78	202.29	235.36	240.54	195.7	222.78	ORTHOMCL10995	1	1	1	1	1
Solyc01g100530.3	Solyc01g100530.3.1		1	90410580	90422272				Solyc01g100530	Protein EFR3 homolog A (AHRD V1 *--- EFR3A_HUMAN); contains Interpro domain(s) IPR016024 Armadillo-type fold	11.33	9.695	0	-0.222708		23.51	24.18	10.4	10.52	11.11	11.55	10.52	8.87	10.39	10.61	3.69	3.03	2.73	2.25	0.62	0.74	0.14	0.14	0.09	0.07	3.7	3.92	1.11	1.36	0.88	0.46	14.17	16.82	ORTHOMCL7044	1	1	1	1	1
Solyc01g100540.3	Solyc01g100540.3.1		1	90425239	90429786	chromatin remodeling	Dynamic structural changes to eukaryotic chromatin occurring throughout the cell division cycle. These changes range from the local changes necessary for transcriptional regulation to global changes necessary for chromosome segregation.		Solyc01g100540	PAPA-1-like conserved region family protein expressed (AHRD V1 *-*- Q2QNL8_ORYSJ); contains Interpro domain(s) IPR006880 PAPA-1-like conserved region	2.085	5.335	0	1.31465		2.64	2.66	3.07	2.84	2.49	1.68	5.76	4.91	2.44	3.34	5.59	4.8	11.77	10.01	5.97	6.04	2.91	3.22	3.25	2.69	8.55	9.21	5.56	5.82	4.92	6.71	0.92	2.49	ORTHOMCL20560	1	1	0	0	0
Solyc01g113620.2	Solyc01g113620.2.1		1	90432145	90436749	ADP binding	Interacting selectively and non-covalently with ADP, adenosine 5'-diphosphate.		Solyc01g113620	NBS-LRR resistance protein (Fragment) (AHRD V1 *-*- C1K2I0_ROSHC); contains Interpro domain(s) IPR002182 NB-ARC	1.12	2.795	0	1.24668		0.95	0.93	1.08	1.16	1.03	1.21	2.67	2.92	0.97	0.84	1.01	1.28	1.8	1.36	1.27	1.1	0.81	0.7	0.35	0.3	1.7	2.57	1.23	1.09	0.71	0.67	0.89	0.75	ORTHOMCL1287	4	6	0	0	0
Solyc01g100570.3	Solyc01g100570.3.1		1	90437012	90440585				Solyc01g100570	Nucleolar protein (AHRD V1 ***- Q9LTV0_ARATH); contains Interpro domain(s) IPR002687 Pre-mRNA processing ribonucleoprotein, binding region	28.785	104.47	100	1.85608		41.78	38.21	50.32	52.1	28.94	28.63	106.27	102.67	113.17	108.51	127.41	110.33	127.3	116.67	116.59	114.8	61.51	64.34	77.51	78.77	72.24	75.54	57.26	57.53	43.16	38.58	100.71	98.73	ORTHOMCL5667	1	1	2	1	1
Solyc01g100580.3	Solyc01g100580.3.1		1	90443495	90446574	mitochondrion	A semiautonomous, self replicating organelle that occurs in varying numbers, shapes, and sizes in the cytoplasm of virtually all eukaryotic cells. It is notably the site of tissue respiration.		Solyc01g100580	Pentatricopeptide repeat-containing protein (AHRD V1 ***- D7KB79_ARALY); contains Interpro domain(s) IPR002885 Pentatricopeptide repeat	2.505	6.41	0	1.32137		3.81	4.43	4.11	4.17	2.29	2.72	7.35	5.47	10.77	8.73	11.64	10.14	10.15	10.11	8.85	8.74	4.9	3.23	6.82	6.53	9.07	8.79	7.1	9.02	4.77	3.68	7.35	6.69	ORTHOMCL14601	1	1	0	1	0
Solyc01g100590.3	Solyc01g100590.3.1		1	90446724	90453012	integral component of membrane	The component of a membrane consisting of the gene products and protein complexes having at least some part of their peptide sequence embedded in the hydrophobic region of the membrane.		Solyc01g100590	Unknown Protein (AHRD V1); contains Interpro domain(s) IPR019020 Cytochrome c-552/DMSO reductase-like, haem-binding domain	29.23	46.34	50	0.662991		35.22	34.61	28.59	29.06	28.96	29.5	47.06	45.62	39.1	40.23	30.27	27.79	33.19	30.89	28.01	26.5	22.94	27.09	21.54	22.05	15.67	17.07	18.11	18.27	23.86	23.92	19.13	21.8	ORTHOMCL3256	2	2	1	1	1
Solyc01g100600.3	Solyc01g100600.3.1	Late termination [Source:UniProtKB/TrEMBL;Acc:A0A1W5P464]	1	90455703	90459460	protein binding	Interacting selectively and non-covalently with any protein or protein complex (a complex of two or more proteins that may include other nonprotein molecules).		Solyc01g100600	Kelch domain-containing protein 3 (AHRD V1 *--- B0W5R4_CULQU); contains Interpro domain(s) IPR015915 Kelch-type beta propeller	0.4	2.19	0	2.19535	Kelch domain-containing protein 3	14.22	15.11	4.07	4.13	0.51	0.29	2.28	2.1	13.32	14.35	23.65	18.82	26.13	22.24	2.93	3.25	0	0.06	0.09	0.09	1.48	0.88	0.09	0.11	0.23	0.07	0.35	0.22	ORTHOMCL11566	1	1	0	1	1
Solyc01g100610.3	Solyc01g100610.3.1	Solute carrier family 40 protein [Source:UniProtKB/TrEMBL;Acc:K4B192]	1	90467651	90474868	integral component of membrane	The component of a membrane consisting of the gene products and protein complexes having at least some part of their peptide sequence embedded in the hydrophobic region of the membrane.		Solyc01g100610	Solute carrier family 40 member 1 (AHRD V1 **-- S40A1_DANRE); contains Interpro domain(s) IPR016196 Major facilitator superfamily, general substrate transporter	12.91	12.24	0	-0.0762786		10.95	13.19	21.6	21.04	13.14	12.68	11.95	12.53	17.6	18.65	23.44	17.55	22.88	22.32	20.68	20.22	20.03	21.17	18.89	18.36	13.69	15.04	20.79	19.52	32.33	32.69	8.3	9.89	ORTHOMCL7045	1	1	1	1	1
Solyc01g100620.2	Solyc01g100620.2.1		1	90476802	90481289	DNA binding	Any molecular function by which a gene product interacts selectively and non-covalently with DNA (deoxyribonucleic acid).		Solyc01g100620	Non-histone chromosomal protein 6 (AHRD V1 *-*- NHP6_CRYNE); contains Interpro domain(s) IPR000910 High mobility group, HMG1/HMG2	0	0	0	0		0.21	0.49	0.24	0	0	0	0	0	1.24	0.58	1.52	0.51	0.4	0.16	0	0	0	0	0	0	1.61	0.11	0.36	0.31	0.48	0.18	0	0	ORTHOMCL20559	1	1	0	0	0
Solyc01g100630.2	Solyc01g100630.2.1		1	90481530	90490447	heme binding	Interacting selectively and non-covalently with heme, any compound of iron complexed in a porphyrin (tetrapyrrole) ring.		Solyc01g100630	Catalase (AHRD V1 ***- Q25B80_FESAR); contains Interpro domain(s) IPR018028 Catalase related subgroup	37.395	26.4	50	-0.500706		19.33	20.32	54.31	58.45	44.42	30.37	23.84	28.96	6.7	6.03	6.36	8.71	11.7	8.05	9.1	14.33	25.05	17.5	36.28	35.23	10.84	18	16.94	18.04	32.77	42.66	8.99	16.34
Solyc09g064520.3	Solyc09g064520.3.1		9	62032521	62035825	integral component of membrane	The component of a membrane consisting of the gene products and protein complexes having at least some part of their peptide sequence embedded in the hydrophobic region of the membrane.		Solyc09g064520	Receptor like kinase, RLK	1.75	9.23	0	2.33435	Receptor like kinase, RLK	3.05	2.96	1.24	1.37	1.63	1.87	9.52	8.94	3.9	4.51	4.24	5.38	2.96	2.62	2.61	2.12	1.25	0.73	0.32	0.36	3	2.54	2.15	1.55	0.81	0.65	1.09	0.68	ORTHOMCL126	9	9	8	7	6
Solyc09g064530.3	Solyc09g064530.3.1	Auxin-responsive protein [Source:UniProtKB/TrEMBL;Acc:K4CU81]	9	62035482	62042280	nucleus	A membrane-bounded organelle of eukaryotic cells in which chromosomes are housed and replicated. In most cells, the nucleus contains all of the cell's chromosomes except the organellar chromosomes, and is the site of RNA synthesis and processing. In some species, or in specialized cell types, RNA metabolism or DNA replication may be absent.	R-SLY-5608118	Solyc09g064530	Auxin responsive protein (AHRD V1 *-*- B3U2A2_CUCSA); contains Interpro domain(s) IPR003311 AUX/IAA protein	6.41	13.3	0	1.0415		20.19	19.1	10.99	11.59	6.02	6.8	13.73	12.87	13.02	13.69	10.37	7.48	8.77	9.09	9.35	8.68	3.04	2.69	7.94	9.38	11.24	6.71	5.32	4.18	6.58	8.21	6.92	10.23	ORTHOMCL14178	1	1	0	0	1
Solyc09g064540.3	Solyc09g064540.3.1		9	62045143	62049815				Solyc09g064540	Genomic DNA chromosome 5 P1 clone MRH10 (AHRD V1 **-- Q9FND1_ARATH); contains Interpro domain(s) IPR009291 Protein of unknown function DUF946, plant	5.345	4.355	0	-0.289507		2.01	1.89	7.67	9.71	5.72	4.97	4.43	4.28	2.33	2.19	5.76	4.05	4.8	5.39	8.97	9.07	7.61	7.1	8.24	7.12	11.78	11.13	7.47	7.62	7.51	6.04	3.6	3.45	ORTHOMCL870	3	3	4	2	1
Solyc09g064550.1	Solyc09g064550.1.1		9	62071877	62072062				Solyc09g064550	Unknown Protein (AHRD V1)	0	0	0	0		0	0	0	0	0	0	0	0	0	0	0	0	0	0	0	0	0	0	0	0	0	0	0	0	0	0	0	0	ORTHOMCL13918	3	0	0	0	0
Solyc09g064555.1	Solyc09g064555.1.1		9	62075077	62076827	DNA binding	Any molecular function by which a gene product interacts selectively and non-covalently with DNA (deoxyribonucleic acid).				#DIV/0!	#DIV/0!	#DIV/0!
Solyc09g064560.1	Solyc09g064560.1.1		9	62080469	62081266				Solyc09g064560	Unknown Protein (AHRD V1)	0	0	0	0		6.63	7.55	0	0	0	0	0	0	0	0	0	0	0	0	0	0	0	0	0	0	0	0	0	0	0	0	0	0	ORTHOMCL13654	2	1	0	0	0
Solyc09g064570.1	Solyc09g064570.1.1		9	62084212	62084952				Solyc09g064570	Unknown Protein (AHRD V1)	0	0	0	0		1.61	2.24	0	0	0	0	0	0	0	0	0	0	0	0	0	0	0	0	0	0	0	0	0	0	0	0	0	0	ORTHOMCL13654	2	1	0	0	0
Solyc09g064580.2	Solyc09g064580.2.1		9	62086299	62086960	integral component of membrane	The component of a membrane consisting of the gene products and protein complexes having at least some part of their peptide sequence embedded in the hydrophobic region of the membrane.		Solyc09g064580	Photosystem II reaction center protein M (AHRD V1 *-*- Q45YZ7_9ERIC); contains Interpro domain(s) IPR007826 Photosystem II, PsbM	8.195	0.63	0	-3.50627		1.05	1.07	1.22	2.09	9.52	6.87	0	1.26	2.42	4.42	7.11	4.13	7.22	6.06	1.08	1.78	1.14	0.39	3.11	1.29	2.17	2.23	1.23	0.78	0.4	0.91	10.73	13.69	ORTHOMCL14819	1	0	0	2	0
Solyc09g064590.3	Solyc09g064590.3.1	Tetratricopeptide repeat (TPR)-like superfamily protein [Source:Projected from Arabidopsis thaliana (AT1G04080) UniProtKB/TrEMBL;Acc:F4I448]	9	62132266	62152926	RNA processing	Any process involved in the conversion of one or more primary RNA transcripts into one or more mature RNA molecules.		Solyc09g064590	Pre-mRNA-processing factor 39 (AHRD V1 *-** C5FSC0_NANOT); contains Interpro domain(s) IPR003107 RNA-processing protein, HAT helix	18.44	31.975	50	0.790808		24.2	23.94	26.58	26.6	18.83	18.05	31.62	32.33	30.73	30.71	34.98	28.99	47.86	44.17	44.75	43.47	46.36	44.52	51.42	52.54	32.1	40.73	35.47	32.95	42.66	48.7	24.92	28.74	ORTHOMCL10960	1	1	1	1	1
Solyc09g064610.3	Solyc09g064610.3.1		9	62155051	62158986	ADP binding	Interacting selectively and non-covalently with ADP, adenosine 5'-diphosphate.		Solyc09g064610	Cc-nbs-lrr, resistance protein	6.615	7.335	0	0.146945		4.32	4.35	7.52	7.21	6.49	6.74	7.85	6.82	5.68	5.14	6.82	4.47	5.13	4.78	6.03	5.68	5.45	5.32	4.86	3.86	3.79	2.83	3.04	3.52	4.13	3.23	1.65	2.78	ORTHOMCL393	4	15	0	0	0
Solyc09g064620.2	Solyc09g064620.2.1		9	62177878	62180654				Solyc09g064620	Unknown Protein (AHRD V1)	0.67	0.42	0	-0.566347		0	0.24	0.81	0.28	0.26	1.08	0.56	0.28	0.32	0	0.79	0	0.27	0	0.72	0	0.25	0.26	0.21	0.43	0.36	1.86	0	0.52	0.27	0	0	0.68
Solyc09g064630.3	Solyc09g064630.3.1		9	62182566	62184543	protein binding	Interacting selectively and non-covalently with any protein or protein complex (a complex of two or more proteins that may include other nonprotein molecules).		Solyc09g064630	TPR domain protein (AHRD V1 *--- B6U810_MAIZE); contains Interpro domain(s) IPR011990 Tetratricopeptide-like helical	187.845	55.08	50	-1.76809		61.94	59.45	53.73	51.55	189.96	185.73	57.06	53.1	22.28	18.77	12.14	10.49	5.84	5.94	11.05	11.69	1.82	2.14	1.03	0.59	8	5.08	1.62	1.81	0.8	0.83	109.05	96.97	ORTHOMCL14173	1	1	0	0	1
Solyc09g064640.1	Solyc09g064640.1.1		9	62191144	62191569	extracellular region	The space external to the outermost structure of a cell. For cells without external protective or external encapsulating structures this refers to space outside of the plasma membrane. This term covers the host cell environment outside an intracellular parasite.		Solyc09g064640	FAM65A protein related (AHRD V1 ***- Q6L3W5_SOLDE)	0.115	0	0	-1.10434		0	0	0	0	0.23	0	0	0	0	0	0	0	0	0	0	0	0	0	0	0	0	0	0	0	0	0	0	0
Solyc09g064645.1	Solyc09g064645.1.1		9	62200439	62202547						#DIV/0!	#DIV/0!	#DIV/0!	#DIV/0!	#DIV/0!
Solyc09g064660.3	Solyc09g064660.3.1		9	62206838	62214579	spliceosomal snRNP assembly	The aggregation, arrangement and bonding together of one or more snRNA and multiple protein components to form a ribonucleoprotein complex that is involved in formation of the spliceosome.		Solyc09g064660	Small nuclear ribonucleoprotein Sm D1 (AHRD V1 ***- B6TXH2_MAIZE); contains Interpro domain(s) IPR006649 Like-Sm ribonucleoprotein, eukaryotic and archaea-type, core	53.63	88.635	100	0.723775		99.14	101.42	103.5	97.26	55.47	51.79	90.97	86.3	147.13	152.72	126.18	104.71	171.47	159.54	148.6	130.69	105.44	108.26	88.79	88.89	107.48	96.76	69.27	63.16	52.95	48.73	47.07	66.03	ORTHOMCL3236	2	1	1	1	2
Solyc09g064670.2	Solyc09g064670.2.1		9	62246288	62248010				Solyc09g064670	LRR receptor-like serine/threonine-protein kinase, RLP	0	0.035	0	0.432959		0.06	0.06	0.07	0.07	0	0	0	0.07	0	0	0	0	0	0	0	0	0	0	0	0	0	0	0	0	0	0	0	0
Solyc09g064680.2	Solyc09g064680.2.1		9	62253576	62255924	ADP binding	Interacting selectively and non-covalently with ADP, adenosine 5'-diphosphate.		Solyc09g064680	Nbs-lrr, resistance protein	0.44	0.405	0	-0.096676		0.67	0.49	0.34	0.35	0.44	0.44	0.23	0.58	0	0	0.16	0.28	0.33	0.22	0.67	0.55	0	1.08	1.33	1.69	2.92	2.15	2.36	2.97	1.39	1.32	0.67	0.91	ORTHOMCL140	4	32	0	0	0
Solyc09g064690.1	Solyc09g064690.1.1		9	62263947	62265407	ADP binding	Interacting selectively and non-covalently with ADP, adenosine 5'-diphosphate.		Solyc09g064690	Cc-nbs, resistance protein fragment	0	0	0	0		0	0	0	0	0	0	0	0	0	0	0	0	0	0	0	0	0	0	0	0	0	0	0	0	0	0	0	0	ORTHOMCL140	4	32	0	0	0
Solyc09g064695.1	Solyc09g064695.1.1		9	62265441	62269581						#DIV/0!	#DIV/0!	#DIV/0!	#DIV/0!	#DIV/0!
Solyc09g064720.3	Solyc09g064720.3.1		9	62295034	62298763	hydrolase activity	Catalysis of the hydrolysis of various bonds, e.g. C-O, C-N, C-C, phosphoric anhydride bonds, etc. Hydrolase is the systematic name for any enzyme of EC class 3.		Solyc09g064720	Dienelactone hydrolase family protein (AHRD V1 **-- D7L3C7_ARALY); contains Interpro domain(s) IPR002925 Dienelactone hydrolase	66.355	24.64	0	-1.42553		33.63	32.81	29.45	31.67	69.97	62.74	25.55	23.73	8.16	7.88	15.86	13.18	23.52	23.17	60.11	65.22	69.98	73.92	134.78	138.49	121.02	136.61	157.22	146.54	87.18	70.25	90.45	94.5
Solyc09g064740.3	Solyc09g064740.3.1		9	62307033	62317869	nucleic acid binding	Interacting selectively and non-covalently with any nucleic acid.		Solyc09g064740	RNA exonuclease 4 (AHRD V1 ***- B6T4V3_MAIZE); contains Interpro domain(s) IPR006055 Exonuclease	2.445	2.835	0	0.205695		5.51	4.9	4.65	3.85	2.16	2.73	3.31	2.36	3.82	4.15	3.11	3.1	2.26	2.73	1.01	1.25	0.21	0.74	0.88	1.03	6.73	8.59	13.11	11.83	11.64	8.89	3.48	1.14	ORTHOMCL12774	1	1	1	1	0
Solyc09g064742.1	Solyc09g064742.1.1		9	62319479	62324769						#DIV/0!	#DIV/0!	#DIV/0!	#DIV/0!	#DIV/0!
Solyc09g064744.1	Solyc09g064744.1.1		9	62331906	62333541						#DIV/0!	#DIV/0!	#DIV/0!	#DIV/0!	#DIV/0!
Solyc09g064746.1	Solyc09g064746.1.1		9	62333848	62334695						#DIV/0!	#DIV/0!	#DIV/0!	#DIV/0!	#DIV/0!
Solyc09g064748.1	Solyc09g064748.1.1		9	62336628	62337135						#DIV/0!	#DIV/0!	#DIV/0!	#DIV/0!	#DIV/0!
Solyc09g064760.2	Solyc09g064760.2.1		9	62353641	62354940				Solyc09g064760	Unknown Protein (AHRD V1)	0	0	0	0		0.28	0.28	0	0	0	0	0	0	0	0	0	0	0	0	0	0.35	0	0	0	0	0	0	0	0	0	0	0	0
Solyc09g064770.1	Solyc09g064770.1.1		9	62367981	62370576	transcription corepressor activity	A protein or a member of a complex that interacts specifically and non-covalently with a DNA-bound DNA-binding transcription factor to repress the transcription of specific genes. Corepressors often act by altering chromatin structure and modifications. For example, one class of transcription coregulators modifies chromatin structure through covalent modification of histones. A second ATP-depende…		Solyc09g064770	F-box-like/WD repeat-containing protein TBL1XR1 (AHRD V1 ***- TBL1R_MOUSE); contains Interpro domain(s) IPR011046 WD40 repeat-like	0	0	0	0		0	0	0	0	0	0	0	0	0	0	0	0	0	0	0	0	0	0	0	0	1.25	0.32	0.35	1.13	2.56	2.89	0	0
Solyc09g064775.1	Solyc09g064775.1.1		9	62386916	62389717	protein dimerization activity	The formation of a protein dimer, a macromolecular structure consists of two noncovalently associated identical or nonidentical subunits.				#DIV/0!	#DIV/0!	#DIV/0!	#DIV/0!	#DIV/0!
Solyc09g064780.3	Solyc09g064780.3.1		9	62397544	62409506				Solyc09g064780	At2g23590-like protein (Fragment) (AHRD V1 *-*- B2CXK6_CARAS)	2.16	5.585	0	1.33084		1.65	1.63	2.11	2.07	2.05	2.27	5.92	5.25	3.01	3.41	3.77	3.32	3.74	4.25	5	6.3	7.32	8.36	7.29	7.8	7.48	8.19	7.95	7.55	6.05	6.56	1.69	1.64	ORTHOMCL951	3	3	2	3	1
Solyc09g064790.3	Solyc09g064790.3.1	Protein PALE CRESS, chloroplastic [Source:Projected from Arabidopsis thaliana (AT2G48120) UniProtKB/Swiss-Prot;Acc:Q39089]	9	62431482	62437170	chloroplast	A chlorophyll-containing plastid with thylakoids organized into grana and frets, or stroma thylakoids, and embedded in a stroma.		Solyc09g064790	PAC (Fragment) (AHRD V1 **-- Q7DLY1_ARATH)	15.445	9.48	0	-0.698353		16.38	16.63	17.19	19.91	15.38	15.51	11.21	7.75	18.89	17.53	15.92	18.4	23.49	20.75	16.56	17	17.22	16.11	27.31	26.08	22.27	28.7	33.31	28.59	26.45	29.76	52.48	63.06	ORTHOMCL9087	1	1	1	1	1
Solyc09g064800.2	Solyc09g064800.2.1	ISA2 [Source:Projected from Arabidopsis thaliana (AT1G03310) UniProtKB/TrEMBL;Acc:A0A178WGA8]	9	62437322	62441113	carbohydrate metabolic process	The chemical reactions and pathways involving carbohydrates, any of a group of organic compounds based of the general formula Cx(H2O)y. Includes the formation of carbohydrate derivatives by the addition of a carbohydrate residue to another molecule.		Solyc09g064800	Glycogen debranching enzyme (AHRD V1 ***- B1R1G0_CLOBU); contains Interpro domain(s) IPR006589 Glycosyl hydrolase, family 13, subfamily, catalytic region	5.33	4.445	0	-0.256672		7.35	6.88	6.33	5.58	5.47	5.19	3.78	5.11	8.14	7.88	14.5	14.08	14.23	13.37	7.18	6.84	7.55	6.16	10.27	11.52	10.96	9.9	10.41	12.61	9.79	8.76	9.57	7.13	ORTHOMCL13456	1	1	1	1	0
Solyc09g064810.3	Solyc09g064810.3.1		9	62441778	62450585	membrane	A lipid bilayer along with all the proteins and protein complexes embedded in it an attached to it.		Solyc09g064810	Uncharacterized membrane protein C24H6.13 (AHRD V1 **-- YA7D_SCHPO); contains Interpro domain(s) IPR003864 Protein of unknown function DUF221	0.045	0.25	0	1.2713		5.1	4.29	5.93	6.69	0	0.09	0.36	0.14	0.16	0.16	0.13	0.11	0	0.13	0.12	0.1	0.04	0	0.03	0	0	0	0	0.04	0.04	0	0.37	0.55	ORTHOMCL211	6	6	8	4	4
Solyc09g064820.1	Solyc09g064820.1.1		9	62470278	62471096				Solyc09g064820	Circadian clock coupling factor ZGT (AHRD V1 ***- Q94FM9_TOBAC)	7.505	0.19	0	-4.71282		0.63	0.32	2.3	2.12	8.15	6.86	0.13	0.25	3.9	5.27	1.94	2	1.2	1.32	0.32	0.27	0.34	0.12	0.19	0.48	0.32	0.17	0.18	0	0	0	2.18	1.66	ORTHOMCL2329	2	2	1	1	2
Solyc09g064840.3	Solyc09g064840.3.1		9	62528883	62543225				Solyc09g064840	Hepatoma-derived growth factor-related protein 3 (AHRD V1 *--- C1BWG5_ESOLU); contains Interpro domain(s) IPR006569 Regulation of nuclear pre-mRNA protein	5.91	15.625	0	1.38762		5.47	5.44	10.42	9.23	6.2	5.62	16.03	15.22	7.56	6.48	12.17	9.3	15.12	14.7	13.68	14.09	10.19	9.89	12.76	12.8	14.91	16.7	12.43	12.17	11.44	11.14	5.81	6.89	ORTHOMCL5200	1	1	2	1	1
Solyc09g064850.3	Solyc09g064850.3.1	Glutathione peroxidase [Source:UniProtKB/TrEMBL;Acc:K4CUB2]	9	62545699	62557919	response to oxidative stress	Any process that results in a change in state or activity of a cell or an organism (in terms of movement, secretion, enzyme production, gene expression, etc.) as a result of oxidative stress, a state often resulting from exposure to high levels of reactive oxygen species, e.g. superoxide anions, hydrogen peroxide (H2O2), and hydroxyl radicals.	R-SLY-1119437	Solyc09g064850	Glutathione peroxidase (AHRD V1 ***- B9T4A6_RICCO); contains Interpro domain(s) IPR000889 Glutathione peroxidase	31.99	16.465	0	-0.953986		38.83	36.87	45.39	44.8	30.33	33.65	15.22	17.71	20.34	19.36	20.96	17.37	22.67	19.47	15.22	17.13	13.11	13.35	13.23	16.52	37.84	40.8	32.38	28.96	14.72	12.35	42.05	27.92	ORTHOMCL5201	1	1	2	1	1
Solyc09g064860.3	Solyc09g064860.3.1		9	62571662	62594210				Solyc09g064860	CUE domain containing protein expressed (AHRD V1 *-*- Q7XG35_ORYSJ); contains Interpro domain(s) IPR003892 Ubiquitin system component Cue	18.95	43.965	50	1.20984		22.91	23.56	31.06	30.49	18.45	19.45	44.13	43.8	29.57	27.23	45.23	41.14	67.36	64.23	57.7	56.7	61.84	59.39	63.72	59.2	72.86	77.08	65.13	64.09	71.51	73.3	19.22	17.63	ORTHOMCL6104	1	1	2	1	1
Solyc09g064865.1	Solyc09g064865.1.1		9	62602844	62607591						#DIV/0!	#DIV/0!	#DIV/0!	#DIV/0!	#DIV/0!
Solyc09g064880.1	Solyc09g064880.1.1		9	62602926	62603102				Solyc09g064880	ARGONAUTE 1 (AHRD V1 ***- D6RUV9_TOBAC)	0.825	0.58	0	-0.443919		0	0	0	0	1.09	0.56	1.16	0	0.67	0	1.63	1.42	1.11	0	0.74	0.61	0	0	0	0	0	0.77	0	0	0	0	0	0
Solyc09g064890.3	Solyc09g064890.3.1		9	62621214	62626216				Solyc09g064890	Unknown Protein (AHRD V1); contains Interpro domain(s) IPR001578 Peptidase C12, ubiquitin carboxyl-terminal hydrolase 1	22.775	25.305	50	0.151341		21.7	21.21	28.62	25.53	19.1	26.45	26.05	24.56	33.44	31	26.27	26.28	29.49	29.67	28.95	33.3	15.92	15.53	19.62	20.17	38.42	43.16	30.18	29.74	18.71	21.32	25.54	23.9	ORTHOMCL17431	1	1	0	0	0
Solyc09g064910.1	Solyc09g064910.1.1	IPT3 [Source:Projected from Arabidopsis thaliana (AT3G63110) UniProtKB/TrEMBL;Acc:A0A178V8J2]	9	62629533	62630477	nucleus	A membrane-bounded organelle of eukaryotic cells in which chromosomes are housed and replicated. In most cells, the nucleus contains all of the cell's chromosomes except the organellar chromosomes, and is the site of RNA synthesis and processing. In some species, or in specialized cell types, RNA metabolism or DNA replication may be absent.		Solyc09g064910	tRNA dimethylallyltransferase (AHRD V1 *-*- D7WPA4_9BACI); contains Interpro domain(s) IPR002627 tRNA isopentenyltransferase	0.155	2.495	0	3.34717	tRNA dimethylallyltransferase	0	0	0.21	0.32	0.1	0.21	2.39	2.6	0	0	0	0	0	0	0	0	0	0	0	0	0.28	0.14	0	0	0	0	5.29	1.18	ORTHOMCL1755	2	2	2	2	1
Solyc09g064920.3	Solyc09g064920.3.1		9	62656745	62677661	nucleus	A membrane-bounded organelle of eukaryotic cells in which chromosomes are housed and replicated. In most cells, the nucleus contains all of the cell's chromosomes except the organellar chromosomes, and is the site of RNA synthesis and processing. In some species, or in specialized cell types, RNA metabolism or DNA replication may be absent.		Solyc09g064920	BHLH transcription factor (AHRD V1 *-*- B6U846_MAIZE); contains Interpro domain(s) IPR011598 Helix-loop-helix DNA-binding	5.065	2.47	0	-1.007		11.23	13.7	11.68	9.6	4.66	5.47	2.68	2.26	19.14	18.03	12.99	9.05	12.8	13.68	11.39	11.7	6.81	6.19	11.1	12.18	10.94	15.14	13.69	11.17	11.64	11.17	4.47	5.86	ORTHOMCL11835	1	2	1	0	0
Solyc09g064940.3	Solyc09g064940.3.1		9	62711504	62719502	biosynthetic process	The chemical reactions and pathways resulting in the formation of substances; typically the energy-requiring part of metabolism in which simpler substances are transformed into more complex ones.		Solyc09g064940	Phenazine biosynthesis protein PhzF family (AHRD V1 ***- B4VKV9_9CYAN); contains Interpro domain(s) IPR003719 Phenazine biosynthesis PhzC/PhzF protein	25.29	103.255	100	2.02528	Phenazine biosynthesis protein PhzF family	39.92	36.68	150.73	156.42	24.19	26.39	105.59	100.92	92.24	94.02	153.48	133.99	258.35	242.93	100.74	99.38	418.99	402.56	407.29	401.67	78.02	67.32	209.18	179.99	206.04	186.55	24.8	19.67	ORTHOMCL1596	1	1	3	3	2
Solyc09g064943.1	Solyc09g064943.1.1		9	62823804	62824004						#DIV/0!	#DIV/0!	#DIV/0!	#DIV/0!	#DIV/0!
Solyc09g064945.1	Solyc09g064945.1.1		9	62824316	62826165						#DIV/0!	#DIV/0!	#DIV/0!	#DIV/0!	#DIV/0!
Solyc09g064947.1	Solyc09g064947.1.1		9	62827035	62827487						#DIV/0!	#DIV/0!	#DIV/0!	#DIV/0!	#DIV/0!
Solyc09g064950.1	Solyc09g064950.1.1		9	62860676	62860867	protein kinase activity	Catalysis of the phosphorylation of an amino acid residue in a protein, usually according to the reaction: a protein + ATP = a phosphoprotein + ADP.		Solyc09g064950	Leucine-rich repeat receptor-like protein kinase (AHRD V1 ***- Q9SN80_ARATH)	0	0.265	0	1.8679		0	0	0	0	0	0	0.53	0	0	0	0	0	0	0	0	0	0	0	0	0	0	0	0	0	0	0	0	0
Solyc09g064960.1	Solyc09g064960.1.1		9	62867170	62868848	membrane	A lipid bilayer along with all the proteins and protein complexes embedded in it an attached to it.		Solyc09g064960	LRR receptor-like serine/threonine-protein kinase, RLP	0	0	0	0		0	0	0	0	0	0	0	0	0	0	0	0	0	0	0	0	0	0	0	0	0	0	0	0	0	0	0	0
Solyc09g064965.1	Solyc09g064965.1.1		9	62889001	62890803	protein kinase activity	Catalysis of the phosphorylation of an amino acid residue in a protein, usually according to the reaction: a protein + ATP = a phosphoprotein + ADP.				#DIV/0!	#DIV/0!	#DIV/0!	#DIV/0!	#DIV/0!
Solyc09g064980.2	Solyc09g064980.2.1		9	62890962	62897438	protein binding	Interacting selectively and non-covalently with any protein or protein complex (a complex of two or more proteins that may include other nonprotein molecules).		Solyc09g064980	LRR receptor-like serine/threonine-protein kinase, RLP	0	0	0	0		0	0	0	0	0	0	0	0	0	0	0	0	0	0	0	0	0	0	0	0	0	0.1	0	0	0.14	0.08	0	0
Solyc09g065000.3	Solyc09g065000.3.1		9	62905540	62907639	aspartic-type endopeptidase activity	Catalysis of the hydrolysis of internal, alpha-peptide bonds in a polypeptide chain by a mechanism in which a water molecule bound by the side chains of aspartic residues at the active center acts as a nucleophile.		Solyc09g065000	Xylanase inhibitor (Fragment) (AHRD V1 **-- Q53IQ4_WHEAT); contains Interpro domain(s) IPR001461 Peptidase A1	1.98	2.51	0	0.327466		2.06	2.3	3.32	2.98	1.65	2.31	2.33	2.69	1.51	1.36	3.8	2.5	3.69	3.78	5.42	7.02	12.51	13.36	6.69	6.56	15.27	10.75	7.87	7.34	8.24	8.54	0.51	1.41	ORTHOMCL21921	1	0	0	1	0
Solyc09g065010.3	Solyc09g065010.3.1		9	62909943	62916125	mRNA guanylyltransferase activity	Catalysis of the reaction: GTP + (5')pp-Pur-mRNA = diphosphate + G(5')ppp-Pur-mRNA; G(5')ppp-Pur-mRNA is mRNA containing a guanosine residue linked 5' through three phosphates to the 5' position of the terminal residue.		Solyc09g065010	mRNA-capping enzyme subunit alpha (AHRD V1 *-** C4Y3U6_CLAL4); contains Interpro domain(s) IPR001339 mRNA capping enzyme	5.725	6.385	0	0.154849		5.36	5.1	6.58	6.86	5.91	5.54	6.66	6.11	7.07	6.17	5.8	4.61	11.02	9.19	6.02	6.48	5.98	6.15	6.26	7.16	7.4	11.71	10.7	9.59	7.93	6.5	8.31	9.49
Solyc09g065015.1	Solyc09g065015.1.1		9	62919925	62932506						#DIV/0!	#DIV/0!	#DIV/0!	#DIV/0!	#DIV/0!
Solyc09g065020.3	Solyc09g065020.3.1		9	62999962	63001089	protein binding	Interacting selectively and non-covalently with any protein or protein complex (a complex of two or more proteins that may include other nonprotein molecules).		Solyc09g065020	F-box family protein (AHRD V1 ***- B9MYU0_POPTR)	10.67	3.98	0	-1.40038		10.49	9.85	17.67	18.66	10.46	10.88	3.98	3.98	4.78	3.08	3.03	3.13	2.82	2.22	3.68	3.63	9.29	9.77	9.5	10.24	5.67	5.72	6.28	8.1	6.5	7.26	12.5	7.12	ORTHOMCL21920	1	0	0	1	0
Solyc09g065030.3	Solyc09g065030.3.1		9	63064322	63071025	integral component of membrane	The component of a membrane consisting of the gene products and protein complexes having at least some part of their peptide sequence embedded in the hydrophobic region of the membrane.		Solyc09g065030	Os06g0207500 protein (Fragment) (AHRD V1 ***- Q0DDQ9_ORYSJ); contains Interpro domain(s) IPR004253 Protein of unknown function DUF231, plant	11.07	12.705	0	0.197078		2.81	3.6	3.92	4.49	11.64	10.5	13.39	12.02	9.16	8.36	9.05	8.71	13.28	12.17	11.05	9.77	9.21	8.43	4.34	3.99	8.45	7.63	7.72	7.82	8.64	6.11	1.7	4.28	ORTHOMCL13720	2	1	0	0	0
Solyc09g065040.1	Solyc09g065040.1.1		9	63070552	63070968	plasmodesma	A fine cytoplasmic channel, found in all higher plants, that connects the cytoplasm of one cell to that of an adjacent cell.		Solyc09g065040	Embryo-abundant protein (Fragment) (AHRD V1 **-- Q3I3X0_PICAB); contains Interpro domain(s) IPR002902 Protein of unknown function DUF26	2.565	0.74	0	-1.66567		7.57	6.7	2.14	0.73	3.48	1.65	0.25	1.23	0.85	2.3	0	0.6	1.64	0.47	1.58	0.78	0	0	0	0	5.72	1.63	1.44	1.15	0.24	0	0.57	0
Solyc09g065050.1	Solyc09g065050.1.1		9	63079684	63080766				Solyc09g065050	Unknown Protein (AHRD V1)	0	0	0	0		0	0	0	0	0	0	0	0	0	0	0	0	0	0	0	0	0	0	0	0	0	0	0	0	0	0	0	0
Solyc09g065070.2	Solyc09g065070.2.1		9	63105047	63109552	integral component of membrane	The component of a membrane consisting of the gene products and protein complexes having at least some part of their peptide sequence embedded in the hydrophobic region of the membrane.		Solyc09g065070	Aluminum-activated malate transporter-like (AHRD V1 **-* Q6EPG5_ORYSJ); contains Interpro domain(s) IPR006214 Uncharacterised protein family UPF0005	0.04	0.435	0	1.93411		0.2	0.07	0	0	0	0.08	0.24	0.63	0.18	0.28	0	0	0	0	0.1	0	0	0	0	0	2.44	1.47	0	0.22	0	0	0	0	ORTHOMCL21919	1	0	0	1	0
Solyc09g065080.2	Solyc09g065080.2.1	Cleavage stimulating factor 64 [Source:Projected from Arabidopsis thaliana (AT1G71800) UniProtKB/Swiss-Prot;Acc:Q9M9G6]	9	63145727	63149321	mRNA binding	Interacting selectively and non-covalently with messenger RNA (mRNA), an intermediate molecule between DNA and protein. mRNA includes UTR and coding sequences, but does not contain introns.		Solyc09g065080	RNA-binding protein (AHRD V1 *--* Q16HY2_AEDAE); contains Interpro domain(s) IPR000504 RNA recognition motif, RNP-1	0.505	1.13	0	1.02365		0.63	0.77	0.59	1.05	0.57	0.44	0.6	1.66	1.74	1.59	1.49	0.56	2.31	1.02	1.75	1.76	0.68	0.85	1.68	1.63	0.39	1.41	0.66	0.42	0.29	0.82	0	0	ORTHOMCL17430	1	1	0	0	0
Solyc09g065085.1	Solyc09g065085.1.1		9	63155342	63163288						#DIV/0!	#DIV/0!	#DIV/0!	#DIV/0!	#DIV/0!
Solyc09g065090.2	Solyc09g065090.2.1		9	63164958	63166665	mRNA 3'-end processing	Any process involved in forming the mature 3' end of an mRNA molecule.		Solyc09g065090	Unknown Protein (AHRD V1)	0	0.08	0	0.847997		0	0.13	0	0	0	0	0	0.16	0	0	0	0	0	0	0	0	0	0	0	0	0.2	0	0	0	0	0	0	0
Solyc09g065100.2	Solyc09g065100.2.1		9	63177096	63185459	protein dimerization activity	The formation of a protein dimer, a macromolecular structure consists of two noncovalently associated identical or nonidentical subunits.		Solyc09g065100	Transcription factor (AHRD V1 *--* Q9M4A8_MAIZE); contains Interpro domain(s) IPR001092 Basic helix-loop-helix dimerisation region bHLH	5.38	0.025	0	-5.45418		0.29	0.68	0.49	1	5.16	5.6	0.05	0	0.06	0.06	0	0	0.05	0.05	0	0	0	0	0	0	0.84	0.27	0.22	0.05	0.05	0	0.17	0.06	ORTHOMCL12407	1	1	1	1	0
Solyc09g065105.1	Solyc09g065105.1.1		9	63189795	63197058						#DIV/0!	#DIV/0!	#DIV/0!	#DIV/0!	#DIV/0!
Solyc09g065110.3	Solyc09g065110.3.1		9	63205222	63210502				Solyc09g065110	Unknown Protein (AHRD V1)	3.82	6.9	0	0.836501		6.53	5.62	4.92	4.26	4.04	3.6	7.39	6.41	8.95	8.97	5.15	4.27	7.07	6.42	4.57	4.15	2.26	2.09	3.43	3.16	2.77	3.55	4.81	3.08	3.68	3.29	2.17	0.97	ORTHOMCL10980	1	1	1	1	1
Solyc09g065120.3	Solyc09g065120.3.1	Preprotein translocase subunit SCY2, chloroplastic [Source:Projected from Arabidopsis thaliana (AT2G31530) UniProtKB/Swiss-Prot;Acc:F4IQV7]	9	63213083	63224357	membrane	A lipid bilayer along with all the proteins and protein complexes embedded in it an attached to it.		Solyc09g065120	Preprotein translocase secY subunit (AHRD V1 ***- B6U7Q0_MAIZE); contains Interpro domain(s) IPR002208 SecY protein	15.46	13.73	0	-0.170041		12.82	11.71	10.97	11.8	15.49	15.43	15.13	12.33	21.64	20.49	24.27	20.33	46.86	44.58	26.68	27.94	18.66	20.39	17.16	16.99	14.94	20.51	17.24	15.48	21.91	21.53	20.38	19.5	ORTHOMCL9438	1	1	1	1	1
Solyc09g065130.3	Solyc09g065130.3.1	Mitochondrial Rho GTPase [Source:Projected from Arabidopsis thaliana (AT3G63150) UniProtKB/TrEMBL;Acc:A0A178VC39]	9	63226279	63234390	calcium ion binding	Interacting selectively and non-covalently with calcium ions (Ca2+).		Solyc09g065130	Mitochondrial Rho GTPase 1 (AHRD V1 **** B2WA10_PYRTR); contains Interpro domain(s) IPR013567 EF hand associated, type-2	12.28	17.735	0	0.5267		18.47	18.41	21.4	21.54	12.08	12.48	18.49	16.98	27.42	26.26	39.99	33.54	32.62	29.33	42.8	42.1	31.02	31.88	26.78	27.57	42.48	48.78	39.3	41.14	27.45	24.45	7.59	8.99	ORTHOMCL1128	2	2	3	2	2
Solyc09g065140.1	Solyc09g065140.1.1		9	63291887	63292618				Solyc09g065140	Unknown Protein (AHRD V1)	0.27	0.07	0	-1.12199		0.82	0.24	0.14	0.56	0	0.54	0	0.14	0	0	0	0	0	0	0	0	0	0	0	0	0	0	0	0	0	0	0	0.34	ORTHOMCL4029	1	1	4	1	0
Solyc09g065160.3	Solyc09g065160.3.1		9	63296370	63300736				Solyc09g065160	Dynamin family protein (AHRD V1 *--- D0MDN4_RHOM4); contains Interpro domain(s) IPR001401 Dynamin, GTPase region	16.375	2.01	0	-2.96496		7.23	6.48	8.84	8.42	17.12	15.63	2.07	1.95	9.98	9.28	16.86	14	28.29	27.16	12.42	12.49	8.82	8.8	8.38	8.62	10.88	11.6	7.97	8.36	12.04	12.75	19.02	18.95	ORTHOMCL10981	1	1	1	1	1
Solyc09g065150.1	Solyc09g065150.1.1		9	63296497	63296646				Solyc09g065150	Unknown Protein (AHRD V1)	0	0	0	0		0	0	0	0	0	0	0	0	0	0	0	0.84	0	0.66	0	0	0	0	0	0	0	0	0	0	0	0	0	0
Solyc09g065155.1	Solyc09g065155.1.1		9	63309034	63311119	catalytic activity	Catalysis of a biochemical reaction at physiological temperatures. In biologically catalyzed reactions, the reactants are known as substrates, and the catalysts are naturally occurring macromolecular substances known as enzymes. Enzymes possess specific binding sites for substrates, and are usually composed wholly or largely of protein, but RNA that has catalytic activity (ribozyme) is often also…				#DIV/0!	#DIV/0!	#DIV/0!	#DIV/0!	#DIV/0!
Solyc09g065170.2	Solyc09g065170.2.1		9	63318886	63323102				Solyc09g065170	Unknown Protein (AHRD V1)	0	0	0	0		0.08	0.17	0	0	0	0	0	0	0	0	0	0	0	0	0	0	0	0	0	0	0.25	0	0	0	0	0	0.11	0.59	ORTHOMCL17429	1	1	0	0	0
Solyc06g050950.3	Solyc06g050950.3.1		6	34016149	34018962				Solyc06g050950	LOB domain protein 4 (AHRD V1 *-*- D7KL24_ARALY); contains Interpro domain(s) IPR004883 Lateral organ boundaries, LOB	0	1.07	0	3.54844	LOB domain protein 4	5.77	3.8	0.16	0.33	0	0	0.99	1.15	0.19	0	0	0	0	0	5.08	4.54	0.3	0.31	0.24	0.13	0	0	0	0.15	0	0	0	0	ORTHOMCL18586	1	1	0	0	0
Solyc06g050980.3	Solyc06g050980.3.1	Ferritin [Source:UniProtKB/TrEMBL;Acc:K4C5P1]	6	34143832	34145846	cytoplasm	All of the contents of a cell excluding the plasma membrane and nucleus, but including other subcellular structures.		Solyc06g050980	Ferritin (AHRD V1 ***- Q308A9_SOLTU); contains Interpro domain(s) IPR001519 Ferritin, N-terminal	195.795	31.995	50	-2.60966		213	211.57	196.7	195.02	196.65	194.94	31.74	32.25	440.49	423.2	389.69	336.76	356.27	341.41	238.56	236.4	205.87	208.37	165.22	167.2	65.1	70.11	63.43	65.64	69.54	63.76	130.16	132.89	ORTHOMCL2494	2	2	2	1	1
Solyc06g050990.3	Solyc06g050990.3.1		6	34166155	34172545	phosphatase activity	Catalysis of the hydrolysis of phosphoric monoesters, releasing inorganic phosphate.		Solyc06g050990	Multiple inositol polyphosphate phosphatase (AHRD V1 ***- Q54ND5_DICDI); contains Interpro domain(s) IPR016274 Histidine acid phosphatase, eukaryotic	5.355	10.055	0	0.896539		29.66	24.78	9.35	9.09	5.22	5.49	9.71	10.4	7.41	7.71	7.64	6.51	8.44	7.7	9.97	9.79	9.2	7.71	13.56	13.28	8.38	9.78	9.2	8.73	7.96	7.09	3.42	3.84	ORTHOMCL2776	2	2	1	2	1
Solyc06g051000.2	Solyc06g051000.2.1		6	34183356	34186533	endosome	A vacuole to which materials ingested by endocytosis are delivered.		Solyc06g051000	Dehydration-responsive family protein (AHRD V1 **-- D7LF23_ARALY); contains Interpro domain(s) IPR004159 Protein of unknown function DUF248, methyltransferase putative	0.025	0.025	0	0		8.91	8.36	0.14	0	0	0.05	0	0.05	0	0	0	0	0	0	0.06	0.05	0	0	0	0.04	0	0	0	0	0	0	0.11	0	ORTHOMCL2495	2	2	1	1	2
Solyc06g051010.1	Solyc06g051010.1.1		6	34187124	34188896	vacuole	A closed structure, found only in eukaryotic cells, that is completely surrounded by unit membrane and contains liquid material. Cells contain one or several vacuoles, that may have different functions from each other. Vacuoles have a diverse array of functions. They can act as a storage organelle for nutrients or waste products, as a degradative compartment, as a cost-effective way of increasing…		Solyc06g051010	Peptide-N4-(N-acetyl-beta-glucosaminyl)asparagine amidase A (AHRD V1 ***- B2W0X1_PYRTR)	21.725	30	50	0.463782		11.94	11.38	5.88	6.05	21.72	21.73	31.61	28.39	5.47	5.48	2.69	1.49	0.5	0.67	5.78	5.39	7.78	8.82	2.95	2.67	6.13	8.53	10.63	12.94	8.37	7.21	26.05	24.42	ORTHOMCL1705	3	3	1	1	1
Solyc06g051020.2	Solyc06g051020.2.1		6	34193049	34195089	vacuole	A closed structure, found only in eukaryotic cells, that is completely surrounded by unit membrane and contains liquid material. Cells contain one or several vacuoles, that may have different functions from each other. Vacuoles have a diverse array of functions. They can act as a storage organelle for nutrients or waste products, as a degradative compartment, as a cost-effective way of increasing…		Solyc06g051020	Peptide-N4-(N-acetyl-beta-glucosaminyl)asparagine amidase A (AHRD V1 *-*- C5JGX5_AJEDS)	7.745	21.215	0	1.44202		6.45	5.55	9.09	10.64	6.92	8.57	22.4	20.03	6.7	6.04	17.87	15.78	21.63	20.07	41.77	37.15	68.66	65.29	35.41	32.69	19.51	19.73	17.9	20.63	4.95	4.71	3.82	4.32	ORTHOMCL1705	3	3	1	1	1
Solyc06g051030.3	Solyc06g051030.3.1		6	34214825	34220636	integral component of membrane	The component of a membrane consisting of the gene products and protein complexes having at least some part of their peptide sequence embedded in the hydrophobic region of the membrane.		Solyc06g051030	Receptor like kinase, RLK	9.18	18.22	0	0.981223		4.94	4.45	6.91	6.96	9.17	9.19	19.3	17.14	8.42	8.45	9.41	9.1	6.97	7.09	19.82	18.96	10.47	9.6	18.84	19.04	11.86	12.24	6.49	6.99	6.47	5.42	5.44	4.8	ORTHOMCL2496	1	1	2	1	3
Solyc06g051040.3	Solyc06g051040.3.1		6	34221643	34226398	mitotic spindle assembly checkpoint	A cell cycle checkpoint that delays the metaphase/anaphase transition of a mitotic nuclear division until the spindle is correctly assembled and chromosomes are attached to the spindle.		Solyc06g051040	Mitotic checkpoint serine/threonine-protein kinase BUB1 (AHRD V1 *--- BUB1_MOUSE); contains Interpro domain(s) IPR013212 Mad3/BUB1 homology region 1	0.22	1.35	0	2.17991	Mitotic checkpoint serine/threonine-protein kinase BUB1	0.19	0.54	0.11	0.23	0.16	0.28	1.49	1.21	0.93	1.75	1.3	1.06	0.38	0.55	0.59	0.24	0	0.27	0	0.09	0.22	0.08	0	0.11	0	0	0.6	1.18	ORTHOMCL7432	1	1	1	1	1
Solyc06g051045.1	Solyc06g051045.1.1		6	34222178	34222708						#DIV/0!	#DIV/0!	#DIV/0!	#DIV/0!
Solyc06g051060.3	Solyc06g051060.3.1		6	34250661	34252796				Solyc06g051060	Myb family transcription factor-like (AHRD V1 *--- Q6ER41_ORYSJ); contains Interpro domain(s) IPR006447 Myb-like DNA-binding region, SHAQKYF class	1.465	6.655	0	2.10979	Myb family transcription factor-like	0.31	0.32	0.09	0.37	1.41	1.52	6.43	6.88	0	0	0	0	0	0	0	0	0	0	0	0	0	0	0	0	0	0	4.87	3.94	ORTHOMCL18585	1	1	0	0	0
Solyc06g051070.1	Solyc06g051070.1.1		6	34253362	34253556	integral component of membrane	The component of a membrane consisting of the gene products and protein complexes having at least some part of their peptide sequence embedded in the hydrophobic region of the membrane.		Solyc06g051070	Unknown Protein (AHRD V1)	0	0	0	0		0	0	0	0	0	0	0	0	0	0	0	0	0	0	0	0	0	0	0	0	0	0	0	0	0	0	0	0
Solyc06g051080.3	Solyc06g051080.3.1	UTP--glucose-1-phosphate uridylyltransferase 3, chloroplastic [Source:Projected from Arabidopsis thaliana (AT3G56040) UniProtKB/Swiss-Prot;Acc:F4IY62]	6	34280558	34291283	cytosol	The part of the cytoplasm that does not contain organelles but which does contain other particulate matter, such as protein complexes.		Solyc06g051080	UDP-sugar pyrophosphorylase (AHRD V1 *--- USP_ORYSI)	48.585	8.59	0	-2.48605		11.75	11.71	12.39	12.02	49.98	47.19	8.73	8.45	8.3	8.8	7.2	7.38	11.55	10.2	7.8	6.69	8.29	8.11	15.08	15.15	11.47	15.32	16.92	16.89	17.01	17.53	48.97	48.7	ORTHOMCL8267	1	1	1	1	1
Solyc06g051090.2	Solyc06g051090.2.1		6	34291933	34293846	ubiquitin-protein transferase activity	Catalysis of the transfer of ubiquitin from one protein to another via the reaction X-Ub + Y --> Y-Ub + X, where both X-Ub and Y-Ub are covalent linkages.		Solyc06g051090	U-box domain-containing protein 13 (AHRD V1 **-- PUB13_ARATH); contains Interpro domain(s) IPR011989 Armadillo-like helical	0	1.61	0	4.09592	U-box domain-containing protein 13	0	0	0	0	0	0	1.46	1.76	0	0	0	0	0	0	0	0.19	0	0	0	0	0.08	0.16	0	0	0	0	0	0	ORTHOMCL14464	1	1	0	1	0
Solyc06g051100.1	Solyc06g051100.1.1		6	34293735	34293824				Solyc06g051100	Unknown Protein (AHRD V1)	0.545	0	0	-2.6893		0	0	2.21	1.13	0	1.09	0	0	0	1.33	1.61	0	0	1.09	1.46	0	0	0	0	0	0	0	0	0	1.09	0	7.94	0
Solyc06g051120.3	Solyc06g051120.3.1		6	34302373	34311270	nucleus	A membrane-bounded organelle of eukaryotic cells in which chromosomes are housed and replicated. In most cells, the nucleus contains all of the cell's chromosomes except the organellar chromosomes, and is the site of RNA synthesis and processing. In some species, or in specialized cell types, RNA metabolism or DNA replication may be absent.		Solyc06g051120	Transcription factor (AHRD V1 **-* D7LYY3_ARALY); contains Interpro domain(s) IPR006578 MADF domain	16.495	27.51	50	0.734442		14.47	15.06	16.33	15.58	17.27	15.72	26.05	28.97	12.5	11.36	19.02	12.67	31.82	25.05	19.8	18.93	15.61	15.88	15.82	17.54	22.21	25	22.83	20.21	25.87	27.6	13.41	9.5	ORTHOMCL8869	1	1	2	1	0
Solyc06g051130.1	Solyc06g051130.1.1		6	34334294	34335598	transferase activity, transferring acyl groups other than amino-acyl groups	Catalysis of the transfer of an acyl group, other than amino-acyl, from one compound (donor) to another (acceptor).		Solyc06g051130	Transferase family protein (AHRD V1 **-* D7LEH4_ARALY); contains Interpro domain(s) IPR003480 Transferase	4.79	7.1	0	0.558162		5.43	5.89	5.78	7.2	4.82	4.76	6.75	7.45	5.53	6.25	5.76	3.95	3.53	5.06	2.42	2.74	0.78	0.29	0	0	2.64	1.78	1.15	0.73	0.38	0.09	10.86	10.62	ORTHOMCL12830	1	1	1	1	0
Solyc06g051140.3	Solyc06g051140.3.1		6	34367799	34375090				Solyc06g051140	Ubiquitin-conjugating enzyme 22 (AHRD V1 ***- D7L888_ARALY)	55.75	10.535	0	-2.39274		11.91	10.93	15.88	15.12	56.12	55.38	11.96	9.11	4.13	4.33	9.04	10.15	17.67	13.63	16.3	15.02	11.93	12.35	11.05	10.35	7.82	9.51	7.02	6.67	6.62	10.57	0.29	0.15
Solyc06g051150.1	Solyc06g051150.1.1		6	34374456	34374964	RNA modification	The covalent alteration of one or more nucleotides within an RNA molecule to produce an RNA molecule with a sequence that differs from that coded genetically.		Solyc06g051150	Pentatricopeptide repeat-containing protein (AHRD V1 ***- D7KSS5_ARALY); contains Interpro domain(s) IPR002885 Pentatricopeptide repeat	0	0	0	0		0	0.19	0	0	0	0	0	0	0	0	0	0	0	0	0.29	0.24	0	0	0.17	0	0	0.6	0	0	0	0	0	0
Solyc06g051160.3	Solyc06g051160.3.1		6	34407674	34413101				Solyc06g051160	Unknown Protein (AHRD V1); contains Interpro domain(s) IPR001305 Heat shock protein DnaJ, cysteine-rich region	9.83	7.99	0	-0.295654		15.84	15.21	16.39	16.64	9.85	9.81	6.49	9.49	20.07	18.45	15.69	12.81	17.5	12.7	9.82	8.1	9.22	10.85	15.97	14.63	9.6	13.26	11.17	8.22	9.12	8.8	4.31	6.44	ORTHOMCL8735	1	1	1	1	1
Solyc06g051190.2	Solyc06g051190.2.1		6	34444352	34473050	RNA-directed 5'-3' RNA polymerase activity	Catalysis of the reaction: nucleoside triphosphate + RNA(n) = diphosphate + RNA(n+1); uses an RNA template, i.e. the catalysis of RNA-template-directed extension of the 3'-end of an RNA strand by one nucleotide at a time.		Solyc06g051190	RNA-dependent RNA polymerase family protein (AHRD V1 ***- D7L6F5_ARALY); contains Interpro domain(s) IPR007855 RNA-dependent RNA polymerase, eukaryotic-type	0.155	2.09	0	3.10236	RNA-dependent RNA polymerase family protein	0.71	1.19	0.41	0.11	0.1	0.21	2.36	1.82	1.36	1.5	1.36	1.84	1.74	1.75	1.1	1.25	0.29	0.1	0.4	0.16	2.22	1.85	1.25	2.3	1.95	1.63	0.25	0.52	ORTHOMCL21711	1	0	0	0	1
Solyc06g051200.3	Solyc06g051200.3.1	50S ribosomal protein L3-1, chloroplastic [Source:Projected from Arabidopsis thaliana (AT2G43030) UniProtKB/Swiss-Prot;Acc:Q9SKX4]	6	34476884	34481921	structural constituent of ribosome	The action of a molecule that contributes to the structural integrity of the ribosome.		Solyc06g051200	50S ribosomal protein L3 (AHRD V1 ***- D7LJX0_ARALY); contains Interpro domain(s) IPR019927 Ribosomal protein L3, bacterial/organelle-type	66.28	6	0	-3.44387		27.06	23.96	29	24.22	67.45	65.11	5.19	6.81	64.08	67.1	82.27	72.88	46.17	40.16	27.32	27.56	46.31	46.43	46.25	45.96	50.87	49.74	64.58	69.96	72.54	70.71	306.83	393.97	ORTHOMCL9197	1	1	1	1	1
Solyc06g051210.3	Solyc06g051210.3.1		6	34477822	34485807	protein binding	Interacting selectively and non-covalently with any protein or protein complex (a complex of two or more proteins that may include other nonprotein molecules).		Solyc06g051210	Bromodomain-containing protein (AHRD V1 ***- B9R8P3_RICCO); contains Interpro domain(s) IPR001487 Bromodomain	12.28	26.11	50	1.08211		19.62	19.51	16.78	16.2	12.42	12.14	26.48	25.74	17.14	14.15	13.03	11.5	8	7.5	10.06	10.35	7.2	8.5	3.39	4.13	7.21	7.19	5.42	5.47	2.77	3.13	6.18	7.62	ORTHOMCL5890	1	1	2	1	1
Solyc06g051220.1	Solyc06g051220.1.1		6	34508946	34509326				Solyc06g051220	Unknown Protein (AHRD V1)	0	2.15	0	4.49185	Unknown Protein	0	0.23	0	0	0	0	2.42	1.88	0.31	0.31	0	0	0	0	0	0	0	0	0	0	0	0	0	0	0	0	0	0	ORTHOMCL22872	1	0	1	0	0
Solyc06g051230.3	Solyc06g051230.3.1		6	34518142	34518147				Solyc06g051230	RING finger protein 5 (AHRD V1 *-*- B6TI40_MAIZE); contains Interpro domain(s) IPR001841 Zinc finger, RING-type	3.845	5.43	0	0.487254		2.66	3.63	2.43	2.35	3.52	4.17	4.94	5.92	2.46	3.12	6.22	5.7	4.51	5.49	7.71	7.65	4.26	3.99	3.44	4.69	3.74	6.68	3.55	3.19	2.04	1.73	2.21	0.46	ORTHOMCL12800	1	1	1	1	0
Solyc06g051235.1	Solyc06g051235.1.1		6	34518167	34521601						#DIV/0!	#DIV/0!	#DIV/0!	#DIV/0!
Solyc06g051240.1	Solyc06g051240.1.1		6	34551472	34551654				Solyc06g051240	Unknown Protein (AHRD V1)	0	0	0	0		0	0.95	0	1.12	0	0	0	0	0	0	0.79	0	0	0	2.87	3.56	0	0.52	0.83	3.02	0	0	0	0	0	0.61	0	0
Solyc06g051245.1	Solyc06g051245.1.1		6	34555246	34555962						#DIV/0!	#DIV/0!	#DIV/0!	#DIV/0!
Solyc06g051250.1	Solyc06g051250.1.1		6	34562023	34562499	integral component of membrane	The component of a membrane consisting of the gene products and protein complexes having at least some part of their peptide sequence embedded in the hydrophobic region of the membrane.		Solyc06g051250	RING finger protein (AHRD V1 *-*- C6EUD3_SOYBN); contains Interpro domain(s) IPR018957 Zinc finger, C3HC4 RING-type	18.92	5.365	0	-1.79922		1.97	5.86	3.54	5.35	20.28	17.56	4.94	5.79	2.23	4.02	4.54	4.75	6.98	5.78	12.68	14.11	13.2	13.88	3.02	1.82	11.68	8.57	1.57	0.8	0.82	1.4	5.24	2.59	ORTHOMCL12701	1	2	1	0	0
Solyc06g051260.3	Solyc06g051260.3.1		6	34579532	34580771	protein dimerization activity	The formation of a protein dimer, a macromolecular structure consists of two noncovalently associated identical or nonidentical subunits.		Solyc06g051260	Transcription factor bHLH51 (AHRD V1 **-* BH051_ARATH); contains Interpro domain(s) IPR001092 Basic helix-loop-helix dimerisation region bHLH	10.795	2.755	0	-1.9321		38.87	41.56	25.37	26.81	12.32	9.27	3.51	2	18.77	18.56	23.07	22.19	20.04	19.78	11.2	11.48	5.71	5.26	0.22	0.23	5.45	4.8	2.05	1.87	0.77	0.22	3.73	2.79	ORTHOMCL2497	2	2	1	1	2
Solyc06g051270.3	Solyc06g051270.3.1		6	34583839	34587168	biosynthetic process	The chemical reactions and pathways resulting in the formation of substances; typically the energy-requiring part of metabolism in which simpler substances are transformed into more complex ones.	R-SLY-1119410	Solyc06g051270	GDP-D-mannose pyrophosphorylase 2	29.735	67.13	50	1.1721		40.85	41.27	63.36	59.84	29.9	29.57	68.79	65.47	65.85	66.03	107.76	88.56	99.38	99.55	79.7	78.15	55.24	57.21	59.91	62.08	81.57	70.02	44.12	46.98	62.31	63.56	9.82	11.88	ORTHOMCL1149	3	3	2	1	2
Solyc06g051300.3	Solyc06g051300.3.1		6	34612148	34619855	mitotic sister chromatid cohesion	The cell cycle process in which the sister chromatids of a replicated chromosome are joined along the entire length of the chromosome, from their formation in S phase through metaphase during a mitotic cell cycle. This cohesion cycle is critical for high fidelity chromosome transmission.		Solyc06g051300	Genomic DNA chromosome 5 BAC clone F17P19 (AHRD V1 ***- Q9LTJ9_ARATH); contains Interpro domain(s) IPR018607 Chromosome transmission fidelity protein 8	2.155	1.5	0	-0.495056		3.25	3.58	1.02	1.65	1.56	2.75	1.8	1.2	6.42	4.92	4.45	2.4	1.15	0	0.58	0.48	0.27	0	0	0	0.78	0.2	0.88	0.56	0.58	0.33	3.84	12.7	ORTHOMCL11923	1	1	1	1	0
Solyc06g051310.3	Solyc06g051310.3.1	Clathrin heavy chain [Source:UniProtKB/TrEMBL;Acc:K4C5S4]	6	34625467	34637298	plasmodesma	A fine cytoplasmic channel, found in all higher plants, that connects the cytoplasm of one cell to that of an adjacent cell.		Solyc06g051310	Clathrin heavy chain (AHRD V1 ***- Q39834_SOYBN); contains Interpro domain(s) IPR016341 Clathrin, heavy chain	13.155	42.885	50	1.6973		15.41	16.66	15.82	14.43	13.35	12.96	44.85	40.92	29.61	27.6	47.91	45.18	26.89	25.56	50.11	50.33	41.77	42.47	36.97	36.82	32.99	37.22	34.77	34.12	23.27	21.52	14.33	16.2	ORTHOMCL1122	3	3	2	2	1
Solyc06g051320.3	Solyc06g051320.3.1		6	34645981	34648166	transferase activity, transferring acyl groups other than amino-acyl groups	Catalysis of the transfer of an acyl group, other than amino-acyl, from one compound (donor) to another (acceptor).		Solyc06g051320	Transferase family protein (AHRD V1 **-* D7LQY1_ARALY); contains Interpro domain(s) IPR003480 Transferase	4.035	0.035	0	-4.93686		2.73	2.01	0.19	0.26	4.09	3.98	0	0.07	2.05	1.92	0.19	0.4	0.13	0.25	0	0	0	0	0	0	0.08	0	0	0	0	0	1.07	6.5	ORTHOMCL18583	1	1	0	0	0
Solyc06g051330.1	Solyc06g051330.1.1		6	34659367	34659552				Solyc06g051330	Unknown Protein (AHRD V1)	0	1.1	0	3.58496	Unknown Protein	0	0	0	0.55	0	0	1.1	1.1	0	0	0	0	0.53	0	1.41	1.75	1	0.52	1.63	1.27	0	0.73	2.41	1.03	0.53	1.2	0	2
Solyc06g051350.3	Solyc06g051350.3.1		6	34745485	34748774	response to freezing	Any process that results in a change in state or activity of a cell or an organism (in terms of movement, secretion, enzyme production, gene expression, etc.) as a result of a freezing stimulus, temperatures below 0 degrees Celsius.		Solyc06g051350	Os03g0291800 protein (Fragment) (AHRD V1 **-- Q0DSS4_ORYSJ); contains Interpro domain(s) IPR004253 Protein of unknown function DUF231, plant	1.975	12.555	0	2.60852	Os03g0291800 protein	3.63	3.48	0.48	0.21	2.39	1.56	14.5	10.61	6.5	6.34	3.97	3.98	1.14	1.35	0.99	1.71	0.06	0	0	0	0.09	0.19	0	0	0	0.08	2.62	1.87	ORTHOMCL2336	2	2	1	1	2
Solyc06g051360.3	Solyc06g051360.3.1		6	34759770	34764965	dioxygenase activity	Catalysis of an oxidation-reduction (redox) reaction in which both atoms of oxygen from one molecule of O2 are incorporated into the (reduced) product(s) of the reaction. The two atoms of oxygen may be distributed between two different products.		Solyc06g051360	2-oxoglutarate-dependent dioxygenase (AHRD V1 ***- B9HHR0_POPTR)	1.68	43.84	50	4.62559	2-oxoglutarate-dependent dioxygenase	2.77	2.1	23.68	20.79	1.57	1.79	46.83	40.85	22	21.6	22.36	19.31	28.52	24.98	24.45	24.55	26.86	25.57	15.2	14.72	8.02	7.53	1.46	1.74	1.41	0.8	0.7	1.77	ORTHOMCL8868	1	1	1	1	1
Solyc06g051370.1	Solyc06g051370.1.1		6	34769350	34769793	ATP binding	Interacting selectively and non-covalently with ATP, adenosine 5'-triphosphate, a universally important coenzyme and enzyme regulator.		Solyc06g051370	Ycf2 (AHRD V1 *-*- A6Y9W3_9MAGN); contains Interpro domain(s) IPR008543 Chloroplast Ycf2	0.22	0.46	0	0.807355		0.58	0	0.89	0.46	0.44	0	0.23	0.69	1.33	0.54	0.65	0.57	0.88	1.33	0.3	1.22	0.83	0.86	1.54	0.18	0.3	0	0	0.22	0.22	0.25	0.54	3.34
Solyc06g051390.3	Solyc06g051390.3.1		6	34803359	34821759	protein binding	Interacting selectively and non-covalently with any protein or protein complex (a complex of two or more proteins that may include other nonprotein molecules).		Solyc06g051390	Tomosyn-like protein (AHRD V1 **-- A9RPV0_PHYPA); contains Interpro domain(s) IPR011046 WD40 repeat-like	5.645	5.795	0	0.0371849		10.87	10.06	8.87	7.35	5.51	5.78	5.55	6.04	7.55	6.83	9	8.5	10.8	9.4	10.74	10.53	13.44	12.72	11.44	11.8	10.34	13.22	15.06	11.52	12.48	14.65	6.88	7.5	ORTHOMCL18581	1	1	0	0	0
Solyc06g051400.3	Solyc06g051400.3.1	Omega-3 fatty acid desaturase [Source:UniProtKB/TrEMBL;Acc:Q7X7I9]	6	34845188	34847723	integral component of membrane	The component of a membrane consisting of the gene products and protein complexes having at least some part of their peptide sequence embedded in the hydrophobic region of the membrane.	R-SLY-1119300	Solyc06g051400	Omega-3 fatty acid desaturase (AHRD V1 **** Q7X7I9_SOLLC); contains Interpro domain(s) IPR005804 Fatty acid desaturase, type 1	90.595	15.4	0	-2.54875		108.61	110.96	143.77	149.18	92.73	88.46	15.52	15.28	60.76	56.81	52.26	44.96	31.92	33.3	20	23.75	18.39	16.43	21.76	22.14	24.23	23.18	25.54	33.11	45.38	66.18	386.01	396.96	ORTHOMCL3390	1	1	2	2	1
Solyc06g051410.3	Solyc06g051410.3.1		6	34848209	34850581	catalytic activity	Catalysis of a biochemical reaction at physiological temperatures. In biologically catalyzed reactions, the reactants are known as substrates, and the catalysts are naturally occurring macromolecular substances known as enzymes. Enzymes possess specific binding sites for substrates, and are usually composed wholly or largely of protein, but RNA that has catalytic activity (ribozyme) is often also…	R-SLY-1119494	Solyc06g051410	N-(5&apos-phosphoribosyl)anthranilate isomerase (AHRD V1 **** B9SQM9_RICCO); contains Interpro domain(s) IPR011060 Ribulose-phosphate binding barrel	8.545	6.805	0	-0.324225		15.91	13.01	11.07	13.39	7.6	9.49	7.22	6.39	21.42	18.72	16.63	14.82	11.18	9.23	7.04	8.03	4.54	3.77	11.78	10.13	2.72	3.89	4.81	3.5	1.23	1.49	0.85	2.54	ORTHOMCL3992	1	1	3	1	1
Solyc06g051420.3	Solyc06g051420.3.1		6	34870258	34883362	metal ion binding	Interacting selectively and non-covalently with any metal ion.		Solyc06g051420	PHD finger family protein (AHRD V1 **-- D7LYZ0_ARALY); contains Interpro domain(s) IPR019787 Zinc finger, PHD-finger	18.685	37.73	50	1.00995		34.17	32.46	35.62	37.22	19.37	18	39.03	36.43	38.19	38.17	33.73	30.42	39.29	35.53	26.56	31.13	29.56	27.43	34.1	31.87	33.64	30.42	34.79	31.93	32.37	29.64	15.71	13.81	ORTHOMCL18580	1	1	0	0	0
Solyc06g051440.3	Solyc06g051440.3.1	Protein POLLEN DEFECTIVE IN GUIDANCE 1 [Source:Projected from Arabidopsis thaliana (AT1G67960) UniProtKB/Swiss-Prot;Acc:F4HVJ3]	6	34938599	34943572	endoplasmic reticulum	The irregular network of unit membranes, visible only by electron microscopy, that occurs in the cytoplasm of many eukaryotic cells. The membranes form a complex meshwork of tubular channels, which are often expanded into slitlike cavities called cisternae. The ER takes two forms, rough (or granular), with ribosomes adhering to the outer surface, and smooth (with no ribosomes attached).		Solyc06g051440	Transmembrane anterior posterior transformation protein 1 homolog (AHRD V1 **-- TAPT1_HUMAN); contains Interpro domain(s) IPR008010 Membrane protein,Tapt1/CMV receptor	8.635	12.145	0	0.487313		11.66	9.3	8.62	9.34	9.74	7.53	12.57	11.72	12.46	12.63	15.39	13.26	19.49	20.64	14.91	16.45	6.86	7.66	4.39	2.92	10.13	11.36	7.97	10.07	5.92	6.95	6.06	5.58	ORTHOMCL18579	1	1	0	0	0
Solyc06g051450.2	Solyc06g051450.2.1		6	34946072	34946828				Solyc06g051450	Unknown Protein (AHRD V1)	16.275	25.975	50	0.671172		22.93	20.42	17.28	18.8	16.37	16.18	26.5	25.45	29.43	28.04	29.48	26.3	39.94	38.72	18.32	31.85	16.13	13.36	10.2	12.95	25.07	21.69	22.33	15.7	12.72	9.4	10.07	6.15
Solyc06g051455.1	Solyc06g051455.1.1		6	34948375	34949380						#DIV/0!	#DIV/0!	#DIV/0!	#DIV/0!
Solyc06g051460.3	Solyc06g051460.3.1	Protein SMAX1-LIKE 8 [Source:Projected from Arabidopsis thaliana (AT2G40130) UniProtKB/Swiss-Prot;Acc:F4IGZ2]	6	34969999	34975526	ATP binding	Interacting selectively and non-covalently with ATP, adenosine 5'-triphosphate, a universally important coenzyme and enzyme regulator.	R-SLY-5654828	Solyc06g051460	ATP-dependent chaperone ClpB (AHRD V1 *--- C0GC24_9FIRM)	7.795	5.72	0	-0.43992		3.35	3.03	2.46	3.02	8.03	7.56	6.06	5.38	12.93	12.67	15.05	12.16	8.13	8.48	9.05	9.86	0.48	0.7	0.34	0.19	3.12	2.43	0.18	0.23	0.24	0.37	1.8	1.64	ORTHOMCL1585	2	2	2	2	2
Solyc06g051465.1	Solyc06g051465.1.1		6	35023325	35027462						#DIV/0!	#DIV/0!	#DIV/0!	#DIV/0!
Solyc06g051500.3	Solyc06g051500.3.1		6	35068895	35074106	protein kinase activity	Catalysis of the phosphorylation of an amino acid residue in a protein, usually according to the reaction: a protein + ATP = a phosphoprotein + ADP.		Solyc06g051500	Unknown Protein (AHRD V1)	0.11	0	0	-1.07039		0.09	0.1	0.22	0.23	0.11	0.11	0	0	0	0	0.48	0.14	0	0.11	0.29	0	0.51	0.11	0.25	0.09	0.88	0.15	0.33	0.32	0.33	0.37	0	0
Solyc06g051520.3	Solyc06g051520.3.1		6	35083340	35099644	phosphatase activity	Catalysis of the hydrolysis of phosphoric monoesters, releasing inorganic phosphate.		Solyc06g051520	Mitochondrial import inner membrane translocase subunit TIM50 (AHRD V1 *--- TIM50_YEAST); contains Interpro domain(s) IPR011948 Dullard-like phosphatase domain	21.715	53.13	50	1.28692		23.1	25	38.08	40.32	22.76	20.67	51.96	54.3	25.98	26.57	30.6	28.3	51.32	48.55	26.04	29.22	35.84	38.31	31.35	29.34	32.93	35.71	40.1	39.37	30.84	35.54	16.11	17.3	ORTHOMCL8269	1	1	1	1	1
Solyc06g051540.3	Solyc06g051540.3.1		6	35132979	35135330	protein kinase activity	Catalysis of the phosphorylation of an amino acid residue in a protein, usually according to the reaction: a protein + ATP = a phosphoprotein + ADP.		Solyc06g051540	Pto-like, Serine/threonine kinase protein, resistance protein	1.87	7.105	0	1.8708		3.27	2.41	2.38	2.71	1.68	2.06	6.48	7.73	3.86	4.28	6.71	5.91	8.39	8.04	10.67	9.08	4.68	4.11	5.5	5.88	9.34	7.65	4.5	6.24	2.71	2.78	1.21	1.64	ORTHOMCL18577	1	1	0	0	0
Solyc06g051550.3	Solyc06g051550.3.1	Transcription factor FER-LIKE IRON DEFICIENCY-INDUCED TRANSCRIPTION FACTOR [Source:Projected from Arabidopsis thaliana (AT2G28160) UniProtKB/Swiss-Prot;Acc:Q0V7X4]	6	35146923	35149857	protein dimerization activity	The formation of a protein dimer, a macromolecular structure consists of two noncovalently associated identical or nonidentical subunits.		Solyc06g051550	Transcription Factor (AHRD V1 *-** Q84LF9_ORYSA); contains Interpro domain(s) IPR001092 Basic helix-loop-helix dimerisation region bHLH	0	56.62	50	9.14771	FIT (Fer-like iron deficiency-induced transcription factor)	0.14	0	0	0	0	0	56.92	56.32	0	0	0	0	0	0	0	0	0	0	0	0	0	0	0	0	0	0	0	0	ORTHOMCL12903	1	1	1	1	0
Solyc06g051560.3	Solyc06g051560.3.1		6	35163322	35166704				Solyc06g051560	Flavoprotein wrbA (AHRD V1 ***- B6U724_MAIZE)	0.165	0.175	0	0.0534393		1.18	0.3	1.71	0.35	0.33	0	0	0.35	1.22	2.48	5.98	4.34	0.68	2.04	0	0.37	0.32	0.99	3.93	5.44	0.46	0.47	1.55	2.97	4.41	3.45	0	0
Solyc06g051570.3	Solyc06g051570.3.1		6	35169757	35173534	nucleus	A membrane-bounded organelle of eukaryotic cells in which chromosomes are housed and replicated. In most cells, the nucleus contains all of the cell's chromosomes except the organellar chromosomes, and is the site of RNA synthesis and processing. In some species, or in specialized cell types, RNA metabolism or DNA replication may be absent.		Solyc06g051570	NF-X1 type zinc finger family protein (AHRD V1 **-- D7KKM7_ARALY); contains Interpro domain(s) IPR000967 Zinc finger, NF-X1-type	5.205	9.465	0	0.850412		8.02	7.67	7.39	6.62	5.24	5.17	10.65	8.28	9.86	8.27	8.73	6.35	10.78	10.1	10.06	9.68	8.58	8.1	7.68	7.33	10.14	10.94	7.65	7.87	7.59	6.48	2	5.52	ORTHOMCL7431	1	1	1	1	1
Solyc06g051573.1	Solyc06g051573.1.1		6	35179489	35181080						#DIV/0!	#DIV/0!	#DIV/0!	#DIV/0!
Solyc06g051577.1	Solyc06g051577.1.1		6	35184934	35186408	nucleus	A membrane-bounded organelle of eukaryotic cells in which chromosomes are housed and replicated. In most cells, the nucleus contains all of the cell's chromosomes except the organellar chromosomes, and is the site of RNA synthesis and processing. In some species, or in specialized cell types, RNA metabolism or DNA replication may be absent.				#DIV/0!	#DIV/0!	#DIV/0!	#DIV/0!
Solyc06g051600.2	Solyc06g051600.2.1		6	35216542	35219018	nucleic acid binding	Interacting selectively and non-covalently with any nucleic acid.		Solyc06g051600	Unknown Protein (AHRD V1); contains Interpro domain(s) IPR007087 Zinc finger, C2H2-type	0	0	0	0		0	0	0	0	0	0	0	0	0	0	0	0	0	0	0	0	0	0	0	0	0	0	0	0	0	0	0	0	ORTHOMCL18623	2	0	0	0	0
Solyc06g051610.1	Solyc06g051610.1.1		6	35253852	35254352	signal transduction	The cellular process in which a signal is conveyed to trigger a change in the activity or state of a cell. Signal transduction begins with reception of a signal (e.g. a ligand binding to a receptor or receptor activation by a stimulus such as light), or for signal transduction in the absence of ligand, signal-withdrawal or the activity of a constitutively active receptor. Signal transduction ends…		Solyc06g051610	Ethylene receptor (AHRD V1 ***- C0ILN8_COFCA); contains Interpro domain(s) IPR003661 Signal transduction histidine kinase, subgroup 1, dimerisation and phosphoacceptor region	0	0	0	0		0	0	0	0	0	0	0	0	0	0	0	0	0	0	0	0	0	0	0	0	0	0	0	0	0	0	0	0
Solyc06g051630.3	Solyc06g051630.3.1		6	35260432	35271496	signal transduction	The cellular process in which a signal is conveyed to trigger a change in the activity or state of a cell. Signal transduction begins with reception of a signal (e.g. a ligand binding to a receptor or receptor activation by a stimulus such as light), or for signal transduction in the absence of ligand, signal-withdrawal or the activity of a constitutively active receptor. Signal transduction ends…		Solyc06g051630	1-phosphatidylinositol-4 5-bisphosphate phosphodiesterase (AHRD V1 ***- O49902_NICRU); contains Interpro domain(s) IPR017946 PLC-like phosphodiesterase, TIM beta/alpha-barrel domain	3.825	16.29	0	2.06205	1-phosphatidylinositol-4 5-bisphosphate phosphodiesterase	17.57	15.94	3.73	3.63	3.69	3.96	17.55	15.03	10.4	8.47	9.99	9.41	4.98	5.26	5.82	4.3	2.45	1.76	0.46	0.44	5.66	5.33	7.53	6.03	3.7	1.98	3.93	5.22	ORTHOMCL232	5	5	7	7	2
Solyc06g051650.3	Solyc06g051650.3.1	Peptidyl-prolyl cis-trans isomerase CYP21-2 [Source:Projected from Arabidopsis thaliana (AT3G55920) UniProtKB/Swiss-Prot;Acc:Q8L8W5]	6	35281051	35286577	protein folding	The process of assisting in the covalent and noncovalent assembly of single chain polypeptides or multisubunit complexes into the correct tertiary structure.		Solyc06g051650	Peptidyl-prolyl cis-trans isomerase B (AHRD V1 **** PPIB_DICDI); contains Interpro domain(s) IPR002130 Peptidyl-prolyl cis-trans isomerase, cyclophilin-type	19.435	29.185	50	0.584101		18.95	19.39	15.13	15.37	18.57	20.3	31.32	27.05	28.49	27.3	31	25.34	27.45	33.18	43.17	38.79	28.93	30.95	31.85	29.76	39.42	37.43	37.02	36.15	34.95	27.2	19.26	21.99	ORTHOMCL18576	1	1	0	0	0
Solyc06g051660.1	Solyc06g051660.1.1	Putative EARLY flowering 4 protein [Source:UniProtKB/TrEMBL;Acc:Q5GA60]	6	35285903	35286268	nucleus	A membrane-bounded organelle of eukaryotic cells in which chromosomes are housed and replicated. In most cells, the nucleus contains all of the cell's chromosomes except the organellar chromosomes, and is the site of RNA synthesis and processing. In some species, or in specialized cell types, RNA metabolism or DNA replication may be absent.		Solyc06g051660	ELF4-like protein (AHRD V1 ***- C6ZKH9_IPONI); contains Interpro domain(s) IPR009741 Protein of unknown function DUF1313	19.86	18.74	0	-0.0833128		21.22	21.95	25.22	22.05	21.41	18.31	20.43	17.05	36.2	32.77	41.06	40.23	98.98	89.9	44.55	37.06	25.81	31.45	8.92	7.11	40.94	25.32	17.17	20.11	14.5	13.06	9.43	6.42	ORTHOMCL12832	1	1	1	1	0
Solyc06g051665.1	Solyc06g051665.1.1		6	35299219	35300085						#DIV/0!	#DIV/0!	#DIV/0!	#DIV/0!
Solyc06g051680.1	Solyc06g051680.1.1		6	35302322	35302693	nucleus	A membrane-bounded organelle of eukaryotic cells in which chromosomes are housed and replicated. In most cells, the nucleus contains all of the cell's chromosomes except the organellar chromosomes, and is the site of RNA synthesis and processing. In some species, or in specialized cell types, RNA metabolism or DNA replication may be absent.		Solyc06g051680	ELF4-like protein (AHRD V1 ***- C6ZKH9_IPONI); contains Interpro domain(s) IPR009741 Protein of unknown function DUF1313	5.765	0.825	0	-2.66461		0.92	0.7	0.8	0.55	6.5	5.03	0.55	1.1	1.27	0.32	1.94	2.03	1.58	1.59	0.35	0.58	0.5	0.26	0	0	9.98	10.99	0.8	2.57	0.53	0.6	7.36	8.31	ORTHOMCL18575	1	1	0	0	0
Solyc06g051720.3	Solyc06g051720.3.1	GDSL esterase/lipase CPRD49 [Source:Projected from Arabidopsis thaliana (AT3G11210) UniProtKB/Swiss-Prot;Acc:Q9SRM5]	6	35354990	35359260	hydrolase activity, acting on ester bonds	Catalysis of the hydrolysis of any ester bond.		Solyc06g051720	Isoamyl acetate-hydrolyzing esterase (AHRD V1 **-- B6T5T9_MAIZE); contains Interpro domain(s) IPR013831 Esterase, SGNH hydrolase-type, subgroup	15.145	16.82	0	0.150393		64.29	65.97	40.72	39.23	15.43	14.86	17.08	16.56	27.32	30.84	22.82	20.38	16.32	16.73	16.38	17.31	17.79	16.75	14.64	14.71	19.36	20.66	22.8	24.28	13.03	12.44	9.17	12.37	ORTHOMCL8867	1	1	1	1	1
Solyc06g051730.3	Solyc06g051730.3.1	ABC transporter like protein [Source:Projected from Arabidopsis thaliana (AT2G40090) UniProtKB/TrEMBL;Acc:Q67ZT0]	6	35366407	35379035				Solyc06g051730	Uncharacterized aarF domain-containing protein kinase 1 (AHRD V1 **-* ADCK1_MOUSE); contains Interpro domain(s) IPR004147 ABC-1	6.525	14.5	0	1.13998		23.59	20.18	37.19	36.08	7.06	5.99	14.81	14.19	9.33	9.86	9.99	9.98	18.53	16.54	17.6	15.74	15.5	14.14	18.99	16.39	11.42	14.52	17.33	14	23.1	27.6	6.72	4.94	ORTHOMCL9254	1	1	1	1	1
Solyc06g051740.1	Solyc06g051740.1.1		6	35381870	35382061	integral component of membrane	The component of a membrane consisting of the gene products and protein complexes having at least some part of their peptide sequence embedded in the hydrophobic region of the membrane.		Solyc06g051740	Unknown Protein (AHRD V1)	18.325	22.665	0	0.305153		28.45	21.83	22.74	23.94	16.12	20.53	23.48	21.85	23.41	37.48	21.07	13.77	27.03	28.22	15.75	18.09	15.44	12.99	16.21	11.09	26.24	26.97	19.48	17.43	19.45	15.64	0.62	23.84
Solyc06g051745.1	Solyc06g051745.1.1		6	35382080	35386095						#DIV/0!	#DIV/0!	#DIV/0!	#DIV/0!
Solyc06g051750.3	Solyc06g051750.3.1	CYP90A1-like protein [Source:UniProtKB/TrEMBL;Acc:K4C5W4]	6	35394405	35401414	integral component of membrane	The component of a membrane consisting of the gene products and protein complexes having at least some part of their peptide sequence embedded in the hydrophobic region of the membrane.		Solyc06g051750	Cytochrome P450	17.21	5.995	0	-1.50591		24.74	24.31	38	39.05	16.94	17.48	5.53	6.46	72.52	72.97	32.44	26.08	17.03	17.47	23.32	22.61	42.16	38	61.96	62.4	32.35	40.21	72.93	69.59	96.55	92.11	15.24	19.03	ORTHOMCL4515	1	1	1	1	2
Solyc06g051760.3	Solyc06g051760.3.1	Arginyl-tRNA--protein transferase [Source:UniProtKB/TrEMBL;Acc:K4C5W5]	6	35456073	35464928	cytoplasm	All of the contents of a cell excluding the plasma membrane and nucleus, but including other subcellular structures.		Solyc06g051760	Arginyl-tRNA--protein transferase 1 (AHRD V1 ***- B9SLM9_RICCO); contains Interpro domain(s) IPR017137 Arginine-tRNA-protein transferase 1, eukaryotic	5.325	11.06	0	1.04064		6.81	5.66	8.97	9.27	5.14	5.51	11.96	10.16	9.63	8.5	13.12	10.91	13.33	13.85	12.73	13.32	9.91	11.51	9.66	9.46	28.15	25.34	22.19	23.32	22.26	18.29	7.77	8.12	ORTHOMCL5081	1	1	2	1	1
Solyc06g051770.1	Solyc06g051770.1.1		6	35483899	35484453				Solyc06g051770	Unknown Protein (AHRD V1)	0	0	0	0		0	0	0	0	0	0	0	0	0	0.65	0.26	0	0	0	0	0	0	0	0	0	0	0	0	0	0	0	0	0	ORTHOMCL1688	8	0	1	0	0
Solyc06g051790.3	Solyc06g051790.3.1	Protein HESO1 [Source:Projected from Arabidopsis thaliana (AT2G39740) UniProtKB/Swiss-Prot;Acc:Q5XET5]	6	35528135	35547246				Solyc06g051790	Unknown Protein (AHRD V1)	11.395	21.2	0	0.889847		19.47	19.24	18.36	19.45	12.75	10.04	20.99	21.41	24.37	23.51	24.17	17.7	24.07	24	18.64	18.27	17.03	14.87	13.45	14.59	20.7	24.45	21.54	25.2	17.85	17.61	16.48	17.12
Solyc06g051795.1	Solyc06g051795.1.1		6	35551787	35554325	flavin adenine dinucleotide binding	Interacting selectively and non-covalently with FAD, flavin-adenine dinucleotide, the coenzyme or the prosthetic group of various flavoprotein oxidoreductase enzymes, in either the oxidized form, FAD, or the reduced form, FADH2.				#DIV/0!	#DIV/0!	#DIV/0!	#DIV/0!
Solyc06g051800.3	Solyc06g051800.3.1	Expansin [Source:UniProtKB/TrEMBL;Acc:O04359]	6	35568630	35570316	membrane	A lipid bilayer along with all the proteins and protein complexes embedded in it an attached to it.		Solyc06g051800	Expansin (AHRD V1 ***- O04359_SOLLC); contains Interpro domain(s) IPR007112 Expansin 45, endoglucanase-like IPR007117 Pollen allergen/expansin, C-terminal	0.3	25.145	50	5.97985	Expansin	0.75	0.53	0.94	0.97	0.2	0.4	25.44	24.85	2.57	3.25	8.82	6.06	1.39	1.47	7.14	6.18	23.25	22.65	324.02	325.87	198.99	189.33	557.52	583.22	218.67	208.81	2.42	0.84
Solyc06g051810.3	Solyc06g051810.3.1		6	35573917	35584964	gene silencing by RNA	Any process in which RNA molecules inactivate expression of target genes.		Solyc06g051810	X1 (Fragment) (AHRD V1 **-- Q3T7E6_ZEAMM); contains Interpro domain(s) IPR005380 Region of unknown function XS	41.26	105.04	100	1.346		62.2	59.92	76.67	70.84	40.44	42.08	106.32	103.76	109.46	106.85	162.75	138.66	181.03	182.48	88.77	89.66	84.23	80	71.02	72.15	100.16	101.18	89.72	94.62	75.68	73.59	70.56	76.4	ORTHOMCL1775	2	2	1	2	2
Solyc06g051815.1	Solyc06g051815.1.1		6	35589121	35589486						#DIV/0!	#DIV/0!	#DIV/0!	#DIV/0!
Solyc06g051820.3	Solyc06g051820.3.1		6	35590763	35596440	motor activity	Catalysis of the generation of force resulting either in movement along a microfilament or microtubule, or in torque resulting in membrane scission, coupled to the hydrolysis of a nucleoside triphosphate.		Solyc06g051820	Myosin (AHRD V1 ***- D2UY43_NAEGR); contains Interpro domain(s) IPR010926 Myosin tail 2	2.02	6.415	0	1.6197		11.55	10.55	9.77	10.85	1.62	2.42	5.73	7.1	9.26	8.58	8.24	5.63	9.97	11.35	12.5	11.29	7.56	8.91	25.3	27.71	5.34	7.77	9.71	7.59	11.11	12.31	2.93	1.66	ORTHOMCL18574	1	1	0	0	0
Solyc06g051825.1	Solyc06g051825.1.1		6	35597205	35603295						#DIV/0!	#DIV/0!	#DIV/0!	#DIV/0!
Solyc06g051830.2	Solyc06g051830.2.1		6	35598641	35603295	membrane	A lipid bilayer along with all the proteins and protein complexes embedded in it an attached to it.		Solyc06g051830	Potassium transporter 17 (AHRD V1 **** B6T8T1_MAIZE); contains Interpro domain(s) IPR003855 K+ potassium transporter	0.43	0.25	0	-0.598637		0.21	0.42	0.38	0.54	0.19	0.67	0.2	0.3	0	0	0	0	0	0	0	0	0	0	0	0	0.06	0.07	0.07	0.23	0	0	0	0.24	ORTHOMCL11362	1	1	0	0	2
Solyc06g051835.1	Solyc06g051835.1.1		6	35620283	35622276	protein dimerization activity	The formation of a protein dimer, a macromolecular structure consists of two noncovalently associated identical or nonidentical subunits.				#DIV/0!	#DIV/0!	#DIV/0!	#DIV/0!
Solyc06g051840.1	Solyc06g051840.1.1		6	35644374	35645426	DNA binding	Any molecular function by which a gene product interacts selectively and non-covalently with DNA (deoxyribonucleic acid).		Solyc06g051840	Ethylene responsive transcription factor 1a (AHRD V1 *-*- C0J9I9_9ROSA); contains Interpro domain(s) IPR001471 Pathogenesis-related transcriptional factor and ERF, DNA-binding	1.34	5.445	0	1.94512		0.41	0.33	0.85	1.26	1.56	1.12	5.64	5.25	4.83	5.24	1.24	1.43	1.12	1.4	1	1.13	0.35	0.55	0.29	0.07	0.38	0.26	0.28	0.27	0.19	0	0.23	0.59	ORTHOMCL7731	1	1	2	1	0
Solyc06g051860.2	Solyc06g051860.2.1		6	35657030	35661891	integral component of membrane	The component of a membrane consisting of the gene products and protein complexes having at least some part of their peptide sequence embedded in the hydrophobic region of the membrane.		Solyc06g051860	Inorganic phosphate transporter 6 (AHRD V1 **** Q5CC71_MAIZE); contains Interpro domain(s) IPR016196 Major facilitator superfamily, general substrate transporter	0	0.065	0	0.722466		0.32	0.66	0.75	0.58	0	0	0	0.13	0.07	0	0.36	0.71	0.55	0.62	7.86	6.07	3.79	4.71	9.21	8.98	2.92	5.06	5.93	6.13	1.55	1.96	0	0	ORTHOMCL102	8	12	7	6	9
Solyc06g084760.2	Solyc06g084760.2.1		6	35667219	35670757	iron ion binding	Interacting selectively and non-covalently with iron (Fe) ions.		Solyc06g084760	Cytochrome P450 monooxygenase CYP72A68 (AHRD V1 ***- Q2MJ19_MEDTR); contains Interpro domain(s) IPR001128 Cytochrome P450	0.535	0	0	-2.66676		0	1.46	0.55	0.57	1.07	0	0	0	1.31	0	0	0.7	0	0.55	0	0	0	0	0	0	0	0	0	0.53	0	0	0	0
Solyc06g051900.3	Solyc06g051900.3.1	Dihydrofolate synthetase [Source:Projected from Arabidopsis thaliana (AT5G41480) UniProtKB/Swiss-Prot;Acc:F4JYE9]	6	35671501	35676603	ATP binding	Interacting selectively and non-covalently with ATP, adenosine 5'-triphosphate, a universally important coenzyme and enzyme regulator.		Solyc06g051900	Bifunctional folylpolyglutamate synthase + dihydrofolate synthase folC (AHRD V1 *--* C4RPC7_9ACTO); contains Interpro domain(s) IPR001645 Folylpolyglutamate synthetase	11.705	3.765	0	-1.61086		7.05	7.44	5.78	5.44	11.62	11.79	4	3.53	7.25	7.29	5.86	4.78	6.7	6.04	6.66	5.78	2.96	2.77	7.04	6.16	4.17	4.28	5.01	4.26	3.94	3.49	8.93	11.29	ORTHOMCL11997	1	1	1	1	0
Solyc06g051905.1	Solyc06g051905.1.1		6	35677134	35677407						#DIV/0!	#DIV/0!	#DIV/0!	#DIV/0!
Solyc06g051910.2	Solyc06g051910.2.1		6	35678780	35681137				Solyc06g051910	Polypyrimidine tract-binding protein homolog 2 (AHRD V1 *-*- PTBP2_ARATH); contains Interpro domain(s) IPR012677 Nucleotide-binding, alpha-beta plait	0.68	0.2	0	-1.37851		0.51	0.52	0.39	1.42	0.77	0.59	0.2	0.2	0.47	0.95	0	0	0.39	0.39	0.78	0.65	0.18	0	0.15	0.31	0	0.27	0.3	0	0	0	0.47	1.96
Solyc06g051920.3	Solyc06g051920.3.1		6	35681905	35691813	membrane	A lipid bilayer along with all the proteins and protein complexes embedded in it an attached to it.		Solyc06g051920	Cyclic nucleotide gated channel (AHRD V1 **** A9CRE4_MALDO); contains Interpro domain(s) IPR000595 Cyclic nucleotide-binding	7.18	32.61	50	2.16772	Cyclic nucleotide gated channel	10.62	10.41	9.95	8.88	7.81	6.55	32.8	32.42	14.22	14.53	20.46	18.65	15.3	15.3	28.61	27.37	21.96	22.79	31.08	29.23	29.29	25.57	27.79	27.61	25.26	24.72	3.22	4.41	ORTHOMCL36	14	15	16	10	5
Solyc06g051930.3	Solyc06g051930.3.1		6	35686023	35696252	phosphatase activity	Catalysis of the hydrolysis of phosphoric monoesters, releasing inorganic phosphate.		Solyc06g051930	Pyruvate kinase family protein (AHRD V1 ***- D7LSF1_ARALY); contains Interpro domain(s) IPR001697 Pyruvate kinase	9.96	3.92	0	-1.32336		8.24	7.82	15.42	16.36	9.38	10.54	3.52	4.32	11.16	10.83	21.28	16.72	25.76	23.29	21.94	22.68	13.84	13.31	32.63	33.27	29.24	31.46	17.11	17.37	16.51	20.24	8.28	8.19	ORTHOMCL12530	1	1	1	1	0
Solyc06g051950.3	Solyc06g051950.3.1		6	35696735	35702787				Solyc06g051950	Nuclear movement protein nudc (AHRD V1 *-*- Q17KI6_AEDAE); contains Interpro domain(s) IPR017447 CS	0.355	0.055	0	-1.5536		2.94	1.91	0	0	0.3	0.41	0	0.11	0.12	0.38	0.6	0.26	0.31	0.31	0.41	0.34	0	0.1	0	0	0.14	0	0.16	0.1	0	0.12	0.25	0.13
ENSRNA050029975	ENSRNA050029975-T1	U1 spliceosomal RNA	6	35720535	35720680						#DIV/0!	#DIV/0!	#DIV/0!	#DIV/0!
Solyc06g051980.3	Solyc06g051980.3.1		6	35729155	35747056	zinc ion binding	Interacting selectively and non-covalently with zinc (Zn) ions.		Solyc06g051980	E3 ubiquitin-protein ligase sina (AHRD V1 **-* B0WR23_CULQU); contains Interpro domain(s) IPR004162 Seven in absentia protein	9.785	17.335	0	0.818673		26.78	25.28	35.19	32.75	10.1	9.47	17.13	17.54	12.02	12.6	14.18	12.79	24.16	25.87	20.17	20.1	13.31	13.06	13.27	15.32	18.24	15.07	12.82	14.14	13.65	10.07	5.76	3.42	ORTHOMCL8183	1	1	1	1	1
Solyc06g051960.3	Solyc06g051960.3.1	Pectinesterase [Source:UniProtKB/TrEMBL;Acc:K4C5Y2]	6	35729326	35732751	integral component of membrane	The component of a membrane consisting of the gene products and protein complexes having at least some part of their peptide sequence embedded in the hydrophobic region of the membrane.		Solyc06g051960	Pectinesterase (AHRD V1 ***- B9IDR8_POPTR); contains Interpro domain(s) IPR000070 Pectinesterase, catalytic	75.21	27.045	50	-1.47215		26.75	24.56	7.01	5.48	74.9	75.52	27.98	26.11	21.61	22.18	23.88	19.29	10.16	9.9	5.61	4.83	0.04	0.13	0.35	0.22	1.64	1.75	0.14	0.39	0.09	0.1	33.77	31.85	ORTHOMCL1773	2	2	2	1	2
ENSRNA050028968	ENSRNA050028968-T1	tRNA-Gln for anticodon CUG	6	35749233	35749304						#DIV/0!	#DIV/0!	#DIV/0!	#DIV/0!
Solyc06g051990.3	Solyc06g051990.3.1		6	35749606	35757222				Solyc06g051990	At5g24280-like protein (Fragment) (AHRD V1 *-*- Q3YI82_ARALY)	1.32	0.37	0	-1.59516		1.35	1.67	0.33	0.94	1.34	1.3	0.4	0.34	1.01	0.55	0.1	0.41	0.13	0.26	0	0.07	0.06	0.06	0	0	1.13	1.7	0.1	0.13	0.13	0.15	5.8	6.11	ORTHOMCL3301	2	2	1	1	1
Solyc06g052000.1	Solyc06g052000.1.1		6	35759153	35761161	RNA binding	Interacting selectively and non-covalently with an RNA molecule or a portion thereof.		Solyc06g052000	Serine-threonine kinase receptor-associated protein (AHRD V1 ***- B6T3R6_MAIZE); contains Interpro domain(s) IPR011046 WD40 repeat-like	2.85	3.855	0	0.422963		3.7	3.62	4.86	3.46	2.92	2.78	3.86	3.85	3.12	2.03	8.44	4.98	5.35	6.68	5.2	9.81	6.45	2.53	4	3.57	1.25	1.03	0.56	0.18	0.74	0.63	0	0
Solyc06g052010.2	Solyc06g052010.2.1	IQ-domain 21 [Source:Projected from Arabidopsis thaliana (AT3G49260) UniProtKB/TrEMBL;Acc:F4IWT1]	6	35763644	35769108	protein binding	Interacting selectively and non-covalently with any protein or protein complex (a complex of two or more proteins that may include other nonprotein molecules).		Solyc06g052010	IQ-domain 21 (AHRD V1 **-- D7LSG5_ARALY); contains Interpro domain(s) IPR000048 IQ calmodulin-binding region	5.6	0.215	0	-4.17754		6.51	5.05	3.66	4.62	5.92	5.28	0.26	0.17	3.27	3.92	2.66	3.58	0.74	1.32	0.33	1.18	0.31	0.64	0	0.07	0.44	0.91	0.5	0.8	0.49	0.28	5.58	5.91	ORTHOMCL18572	1	1	0	0	0
ENSRNA050029968	ENSRNA050029968-T1	U4 spliceosomal RNA	6	35769012	35769163						#DIV/0!	#DIV/0!	#DIV/0!	#DIV/0!
Solyc06g052020.2	Solyc06g052020.2.1		6	35769249	35770540				Solyc06g052020	Unknown Protein (AHRD V1)	1.4	1.355	0	-0.0439433		5.46	5.2	2.19	1.8	1.28	1.52	0.9	1.81	0.26	0.26	0.32	0.56	0	0	0.58	0.96	1.23	0.85	0.17	0.52	0	0	0	0	0	0.25	0	0
Solyc06g052030.3	Solyc06g052030.3.1		6	35773234	35797116	intracellular protein transport	The directed movement of proteins in a cell, including the movement of proteins between specific compartments or structures within a cell, such as organelles of a eukaryotic cell.		Solyc06g052030	Importin subunit beta (AHRD V1 ***- B0WBR4_CULQU); contains Interpro domain(s) IPR011989 Armadillo-like helical	8.725	35.025	50	1.99283		7.82	7.9	9.85	10.09	8.82	8.63	37.67	32.38	16.03	16.43	34.76	34.89	35.01	34.79	45.53	45.11	45.91	48.17	45.98	46.61	32.86	30.75	32.68	35.19	36.68	35.19	9.78	9.53	ORTHOMCL1084	3	3	1	2	2
Solyc06g052050.3	Solyc06g052050.3.1		6	35802341	35806485				Solyc06g052050	Heat shock protein (AHRD V1 ***- Q84KP8_CYAME); contains Interpro domain(s) IPR013126 Heat shock protein 70	0.81	0.35	0	-1.01594		0.29	0.34	0.29	0.15	0.66	0.96	0.35	0.35	0.23	0.47	0.7	0.49	1.19	1.3	1.03	1.54	4.29	3.74	0.96	1	2.07	3.92	5.69	5.74	2.21	1.57	0.12	0	ORTHOMCL53	12	12	9	9	11
Solyc06g052055.1	Solyc06g052055.1.1		6	35806487	35806738						#DIV/0!	#DIV/0!	#DIV/0!	#DIV/0!
Solyc06g052060.3	Solyc06g052060.3.1		6	35808235	35810797				Solyc06g052060	Unknown Protein (AHRD V1)	21.26	32.895	50	0.627336		122.19	123.01	114.91	107.77	20.6	21.92	34.47	31.32	56.67	51.98	47.25	49.77	50.82	47.95	27.75	28.26	9.68	10.76	3.75	4.2	24.2	18.65	11.09	13.27	1.68	2.33	23.09	22.34
Solyc06g052070.3	Solyc06g052070.3.1		6	35811578	35816722	Rab GTPase binding	Interacting selectively and non-covalently with Rab protein, any member of the Rab subfamily of the Ras superfamily of monomeric GTPases.		Solyc06g052070	WD-40 repeat family protein (AHRD V1 ***- D7MSZ0_ARALY); contains Interpro domain(s) IPR020472 G-protein beta WD-40 repeat, region	7.805	2.67	0	-1.51288		2.34	2.95	7.71	7.89	8.09	7.52	2.72	2.62	4.87	3.67	4.89	4.66	6	6.44	5.83	5.9	5.76	4.38	5.52	5.55	4.3	4.55	4.17	4.5	4.36	3.61	2.12	3.17	ORTHOMCL610	4	4	2	3	2
Solyc06g052080.3	Solyc06g052080.3.1		6	35846402	35854853				Solyc06g052080	RNA recognition motif-containing protein (AHRD V1 **-- D7KTY4_ARALY); contains Interpro domain(s) IPR012677 Nucleotide-binding, alpha-beta plait	12.45	12.33	0	-0.0138611		13.62	13.66	14.92	14.44	12.9	12	13.46	11.2	13.27	13.63	10.41	9.36	9.7	10.59	8.31	10.16	8.39	8.24	10.41	10.09	12.01	10.08	10.38	10.76	10.91	10.03	8.81	10.01	ORTHOMCL18571	1	1	0	0	0
ENSRNA050029965	ENSRNA050029965-T1	U1 spliceosomal RNA	6	35867385	35867544						#DIV/0!	#DIV/0!	#DIV/0!	#DIV/0!
ENSRNA050029966	ENSRNA050029966-T1	U1 spliceosomal RNA	6	35875580	35875738						#DIV/0!	#DIV/0!	#DIV/0!	#DIV/0!
Solyc06g052100.2	Solyc06g052100.2.1		6	35879144	35882060	nucleic acid binding	Interacting selectively and non-covalently with any nucleic acid.		Solyc06g052100	U1 small nuclear ribonucleoprotein A (AHRD V1 *--- SNRPA_DROME); contains Interpro domain(s) IPR012677 Nucleotide-binding, alpha-beta plait	0.08	0	0	-0.847997		0.56	0.43	0.16	0.34	0.16	0	0	0	0	0	0	0	0	0	0.43	0.36	0.15	0	0.62	1.17	0	0	0.49	0	0.16	0	0	0	ORTHOMCL1054	10	1	0	0	0
ENSRNA050029964	ENSRNA050029964-T1	U1 spliceosomal RNA	6	35888115	35888275						#DIV/0!	#DIV/0!	#DIV/0!	#DIV/0!
ENSRNA050029963	ENSRNA050029963-T1	U1 spliceosomal RNA	6	35896867	35897027						#DIV/0!	#DIV/0!	#DIV/0!	#DIV/0!
ENSRNA050029967	ENSRNA050029967-T1	U1 spliceosomal RNA	6	35906732	35906884						#DIV/0!	#DIV/0!	#DIV/0!	#DIV/0!
Solyc06g052140.2	Solyc06g052140.2.1		6	35912686	35915439				Solyc06g052140	U1 small nuclear ribonucleoprotein A (AHRD V1 *--- Q16H40_AEDAE); contains Interpro domain(s) IPR012677 Nucleotide-binding, alpha-beta plait	0.08	0	0	-0.847997		0.28	0.29	0.16	0.5	0.16	0	0	0	0	0	0	0	0	0	0.43	0.36	0	0	0.62	1.04	0.22	0	0	0	0.16	0	0	0	ORTHOMCL1054	10	1	0	0	0
ENSRNA050029960	ENSRNA050029960-T1	U1 spliceosomal RNA	6	35960252	35960411						#DIV/0!	#DIV/0!	#DIV/0!	#DIV/0!
ENSRNA050029962	ENSRNA050029962-T1	U1 spliceosomal RNA	6	35962591	35962751						#DIV/0!	#DIV/0!	#DIV/0!	#DIV/0!
Solyc06g053140.3	Solyc06g053140.3.1		6	35964078	35966545	chloroplast	A chlorophyll-containing plastid with thylakoids organized into grana and frets, or stroma thylakoids, and embedded in a stroma.		Solyc06g053140	Senescence-associated protein DIN1 (AHRD V1 *--- B6U016_MAIZE); contains Interpro domain(s) IPR001763 Rhodanese-like	388.975	0.29	0	-9.96236		65.26	64.09	50.91	50.24	387.28	390.67	0.29	0.29	64.98	62.2	53.79	41.91	20.33	18.29	26.05	21.08	7.27	8.81	17.72	15.7	11.93	9	8.88	10.61	16.46	16.07	712.72	663.27	ORTHOMCL7737	1	1	1	1	1
Solyc06g053145.1	Solyc06g053145.1.1		6	35964144	35966453						#DIV/0!	#DIV/0!	#DIV/0!	#DIV/0!
Solyc06g053150.1	Solyc06g053150.1.1		6	35968634	35970172	ATP binding	Interacting selectively and non-covalently with ATP, adenosine 5'-triphosphate, a universally important coenzyme and enzyme regulator.		Solyc06g053150	ATPase AAA family protein expressed (AHRD V1 **-- Q8GZX0_ORYSJ); contains Interpro domain(s) IPR003959 ATPase, AAA-type, core	0.315	2.925	0	2.86575	ATPase AAA family protein expressed	1.94	1.3	0.97	0.53	0.31	0.32	3.59	2.26	1	1.25	1.41	0.98	0.76	0.32	2.39	2.04	1.2	1.18	0.25	0.26	0.43	0.62	0.68	0.99	0.19	0.43	0	0.16	ORTHOMCL18570	1	1	0	0	0
Solyc06g053160.3	Solyc06g053160.3.1		6	35974736	35981958	integral component of membrane	The component of a membrane consisting of the gene products and protein complexes having at least some part of their peptide sequence embedded in the hydrophobic region of the membrane.		Solyc06g053160	26S protease regulatory subunit 7 (AHRD V1 *--- PRS7_PRUPE); contains Interpro domain(s) IPR003959 ATPase, AAA-type, core	14.33	21.11	0	0.555673		19.9	20.2	27.45	26.45	14.17	14.49	22.54	19.68	23.72	23.97	26.89	25.63	21.79	22.11	27.11	24.96	17.64	18.15	29.82	31.34	25.59	27.41	23.04	23.44	22.98	19.57	15.34	21.3	ORTHOMCL4630	1	1	2	1	1
Solyc06g053180.3	Solyc06g053180.3.1		6	36006388	36009144	heme binding	Interacting selectively and non-covalently with heme, any compound of iron complexed in a porphyrin (tetrapyrrole) ring.		Solyc06g053180	Cytochrome b5 (AHRD V1 **** A5Z1Y7_MALDO)	32.385	19.395	0	-0.73667		41.49	42.45	32.1	28.51	33.62	31.15	20.45	18.34	40.23	33.03	27.51	23.5	38.73	34.6	32.32	33.3	19.52	17.91	21.33	18.37	149.75	169.77	203.84	194.56	131.37	113.45	74.6	50.31	ORTHOMCL18569	1	1	0	0	0
Solyc06g053190.3	Solyc06g053190.3.1		6	36009290	36015055	intracellular protein transport	The directed movement of proteins in a cell, including the movement of proteins between specific compartments or structures within a cell, such as organelles of a eukaryotic cell.		Solyc06g053190	GTPase activating-like protein (AHRD V1 **-- Q9SG14_ARATH); contains Interpro domain(s) IPR000195 RabGAP/TBC	6.725	16.2	0	1.25597		16.4	15.32	10.99	10.67	7.35	6.1	17.18	15.22	9.79	6.61	12.74	11.44	18.46	14.88	16.52	16.09	14.82	15.87	4.77	4.46	23.44	21.44	14.68	13.83	6.04	5.68	4.41	2.74	ORTHOMCL1111	2	2	3	2	2
Solyc06g053200.3	Solyc06g053200.3.1		6	36036393	36037896	carbohydrate metabolic process	The chemical reactions and pathways involving carbohydrates, any of a group of organic compounds based of the general formula Cx(H2O)y. Includes the formation of carbohydrate derivatives by the addition of a carbohydrate residue to another molecule.		Solyc06g053200	6-phosphogluconolactonase (AHRD V1 **** B6UAK0_MAIZE); contains Interpro domain(s) IPR005900 6-phosphogluconolactonase	19.09	29.39	50	0.619871		23.1	23.81	31.07	29.04	18.85	19.33	30.53	28.25	36.47	35.25	37.04	33.98	50.33	48.82	58.87	58.75	52.48	52.91	50.38	47.02	48.58	49.09	48.89	47.96	35.14	39.14	7.49	6.93	ORTHOMCL18568	1	1	0	0	0
Solyc06g053210.3	Solyc06g053210.3.1		6	36038358	36042125	structural constituent of ribosome	The action of a molecule that contributes to the structural integrity of the ribosome.		Solyc06g053210	Ubiquitin (AHRD V1 ***- C1GNZ3_PARBA); contains Interpro domain(s) IPR019956 Ubiquitin subgroup	0.83	0.375	0	-0.969303		1.66	2.01	1.08	0.5	0.47	1.19	0.5	0.25	1.15	2.04	3.15	2.29	5.46	4.3	1.12	1.45	1.35	1.74	1.29	0.57	4.98	3.96	2.72	3.36	3.93	6.33	1.88	1.65
Solyc06g053220.3	Solyc06g053220.3.1		6	36040452	36041674	DNA binding	Any molecular function by which a gene product interacts selectively and non-covalently with DNA (deoxyribonucleic acid).		Solyc06g053220	Homeobox leucine zipper protein (AHRD V1 ***- B8YIB0_MIRJA); contains Interpro domain(s) IPR001356 Homeobox	27.12	2.62	0	-3.32299		6.08	6.14	24.98	21.9	27.04	27.2	2.22	3.02	0.72	1.46	7.28	5.68	19.55	20.1	11.76	10.27	8.04	9.49	2.24	1.85	48.8	74.52	35.59	39.42	6.57	8.3	4.13	2.79	ORTHOMCL18567	1	1	0	0	0
Solyc06g053230.3	Solyc06g053230.3.1		6	36052383	36054498				Solyc06g053230	Unknown Protein (AHRD V1)	6.915	16.82	0	1.27021		39.88	39.77	57.5	56.28	6.85	6.98	16.32	17.32	14.8	17.12	36.49	29.85	48.18	43.01	52.21	48.4	48.25	47.31	29.65	30.72	64.15	62.71	36.19	37.11	16.59	15.55	4.64	6.57	ORTHOMCL14303	1	1	0	1	0
Solyc06g053245.1	Solyc06g053245.1.1		6	36057167	36058237						#DIV/0!	#DIV/0!	#DIV/0!	#DIV/0!
Solyc06g053240.3	Solyc06g053240.3.1		6	36057167	36058095	DNA binding	Any molecular function by which a gene product interacts selectively and non-covalently with DNA (deoxyribonucleic acid).		Solyc06g053240	AP2 transcription factor (AHRD V1 ***- A1X3G9_BRACI); contains Interpro domain(s) IPR001471 Pathogenesis-related transcriptional factor and ERF, DNA-binding	2.48	0	0	-4.6893		1.82	2.97	1.27	1.3	4.12	0.84	0	0	7.55	4.08	15.99	15.53	5.42	2.93	0.56	1.85	0	0	0	0	0.56	0	0	0.41	0	0	1.52	6.84
Solyc06g053250.2	Solyc06g053250.2.1		6	36058252	36059222				Solyc06g053250	Unknown Protein (AHRD V1)	0.655	0	0	-2.91648		0	1.16	0	0	0	1.31	0	0	0	0	0	0	0	1.31	0	0	1.23	0	0	1.05	0	0	0	0	0	0	0	0
Solyc06g053260.1	Solyc06g053260.1.1	Small auxin-up protein 58 [Source:UniProtKB/TrEMBL;Acc:I3RSI1]	6	36074430	36074819	response to auxin	Any process that results in a change in state or activity of a cell or an organism (in terms of movement, secretion, enzyme production, gene expression, etc.) as a result of an auxin stimulus.		Solyc06g053260	Auxin-responsive family protein (AHRD V1 ***- D7LF78_ARALY); contains Interpro domain(s) IPR003676 Auxin responsive SAUR protein	71.71	0	0	-9.48804		27.36	23.73	34.86	31.95	72.93	70.49	0	0	0	0.31	0	0	0.25	0	19.55	18.92	0	0.25	0.19	0.2	0	0	0	0	0.25	0	42.13	28.86	ORTHOMCL18566	1	1	0	0	0
Solyc06g053265.1	Solyc06g053265.1.1		6	36089965	36091122						#DIV/0!	#DIV/0!	#DIV/0!	#DIV/0!
Solyc06g053290.1	Solyc06g053290.1.1	SAUR59 (Fragment) [Source:UniProtKB/TrEMBL;Acc:I7BDN7]	6	36104098	36104445	response to auxin	Any process that results in a change in state or activity of a cell or an organism (in terms of movement, secretion, enzyme production, gene expression, etc.) as a result of an auxin stimulus.		Solyc06g053290	Auxin responsive SAUR protein (AHRD V1 ***- Q1SN26_MEDTR); contains Interpro domain(s) IPR003676 Auxin responsive SAUR protein	48.125	47.37	50	-0.0227652		10.06	8.28	8.84	9.1	46.98	49.27	48.58	46.16	2.38	2.76	3.74	4.34	3.38	4.25	10.96	4.99	15.44	16.82	8.94	12.92	69.73	93.58	159.09	165.11	29.38	20.77	11.63	11.38	ORTHOMCL954	3	3	3	2	1
ENSRNA050028971	ENSRNA050028971-T1	tRNA-Leu for anticodon AAG	6	36113844	36113924						#DIV/0!	#DIV/0!	#DIV/0!	#DIV/0!
Solyc06g053300.3	Solyc06g053300.3.1		6	36114391	36121175	RNA binding	Interacting selectively and non-covalently with an RNA molecule or a portion thereof.		Solyc06g053300	Polyadenylate-binding protein 2 (AHRD V1 *-** B6U4M0_MAIZE); contains Interpro domain(s) IPR000504 RNA recognition motif, RNP-1	15.42	20.015	0	0.374143		18.77	16.94	10.3	11.08	16.26	14.58	20.06	19.97	22.95	23.12	23.86	21.3	15.93	14.23	23.72	24.51	30.75	28.9	26.5	27.3	21.19	24.91	29.2	29.59	22.26	22.62	17.41	12.03	ORTHOMCL18565	1	1	0	0	0
Solyc06g053310.3	Solyc06g053310.3.1		6	36142345	36151320	methylglyoxal catabolic process to D-lactate via S-lactoyl-glutathione	The chemical reactions and pathways resulting in the breakdown of methylglyoxal, CH3-CO-CHO, into D-lactate via the intermediate S-lactoyl-glutathione. Glutathione is used in the first step of the pathway and then regenerated in the second step.		Solyc06g053310	Hydroxyacylglutathione hydrolase 2 (AHRD V1 **** B6T9Z9_MAIZE); contains Interpro domain(s) IPR017782 Hydroxyacylglutathione hydrolase	62.965	64.795	50	0.0412678		50.94	52.18	97.52	93.06	64.13	61.8	64.72	64.87	51.47	51.26	57.39	46.92	54.35	43.83	44.63	45.98	92.83	93.67	112.56	116.8	28.79	33.83	64.76	62.65	167.93	181.27	57.76	47.43	ORTHOMCL6063	1	1	2	1	1
Solyc06g053320.3	Solyc06g053320.3.1		6	36153500	36163934	nucleic acid binding	Interacting selectively and non-covalently with any nucleic acid.		Solyc06g053320	Polyadenylate-binding protein (AHRD V1 *--- Q08212_DROME); contains Interpro domain(s) IPR012921 Spen paralogue and orthologue C-terminal	8.7	18.905	0	1.1108		11.7	10.11	15.36	14.72	8.15	9.25	18.68	19.13	12.09	11.01	14.33	12.73	13	12.29	15.05	12.06	12.58	11.68	9.57	9.21	10.77	12.88	12.9	13.52	17.24	17.87	7.61	8.23	ORTHOMCL9185	1	1	1	1	1
Solyc06g053330.3	Solyc06g053330.3.1		6	36167086	36172582	DNA binding	Any molecular function by which a gene product interacts selectively and non-covalently with DNA (deoxyribonucleic acid).		Solyc06g053330	DNA-directed RNA polymerase I subunit rpa49 (AHRD V1 *-*- RPA49_DICDI); contains Interpro domain(s) IPR009668 RNA polymerase I associated factor, A49-like	7.86	16.535	0	1.06338		11.22	11.11	11.79	13.19	7.49	8.23	16.35	16.72	19.66	19.82	20.15	17.08	22.57	18.55	19.38	19.56	13.52	14.01	18.64	19.11	13.82	14.65	18.55	17.06	15.64	14.25	14.31	13.07	ORTHOMCL8804	1	1	1	1	1
Solyc06g053360.3	Solyc06g053360.3.1		6	36180485	36204549	regulation of transcription, DNA-templated	Any process that modulates the frequency, rate or extent of cellular DNA-templated transcription.		Solyc06g053360	Os10g0479800 protein (Fragment) (AHRD V1 *-*- Q0IWY0_ORYSJ); contains Interpro domain(s) IPR009769 Protein of unknown function DUF1336	1.825	2.125	0	0.208947		2.5	3.27	2.1	1.75	1.81	1.84	1.67	2.58	0.77	0.68	1.41	1.33	1.43	1.68	3.53	3.09	3.84	5.23	2.59	4.04	4.21	6.99	8.77	9.72	8.64	7.15	1.26	0.81	ORTHOMCL10920	1	1	1	1	1
Solyc06g053370.2	Solyc06g053370.2.1	RHOMBOID-like protein 13 [Source:Projected from Arabidopsis thaliana (AT3G59520) UniProtKB/Swiss-Prot;Acc:Q9M1B5]	6	36207160	36208927	integral component of membrane	The component of a membrane consisting of the gene products and protein complexes having at least some part of their peptide sequence embedded in the hydrophobic region of the membrane.		Solyc06g053370	Rhomboid domain-containing protein (AHRD V1 ***- D2VRL6_NAEGR); contains Interpro domain(s) IPR002610 Peptidase S54, rhomboid	6.34	8.78	0	0.463499		7.32	6.42	4.26	3.38	6.28	6.4	8.41	9.15	6.96	6.32	9.21	6.32	6.12	5.92	4.83	5.98	4.99	5.64	10.14	8.31	13.49	10.02	13.75	15.11	10.72	9.67	7.29	3.18	ORTHOMCL8216	1	1	1	1	1
Solyc06g053380.3	Solyc06g053380.3.1		6	36219536	36221265	carbohydrate metabolic process	The chemical reactions and pathways involving carbohydrates, any of a group of organic compounds based of the general formula Cx(H2O)y. Includes the formation of carbohydrate derivatives by the addition of a carbohydrate residue to another molecule.		Solyc06g053380	Chitinase (AHRD V1 ***- D0QU15_LACSA); contains Interpro domain(s) IPR016283 Glycoside hydrolase, family 19	1.875	4.915	0	1.3444		157.14	153.57	15.69	16.62	1.95	1.8	5.06	4.77	1.19	0.99	0.4	0.12	0.63	0.45	0.36	0.5	0	0.09	0	0	0	0	0	0.09	0	0.2	1.2	4.41	ORTHOMCL18564	1	1	0	0	0
Solyc06g053385.1	Solyc06g053385.1.1	Signal recognition particle 14 kDa protein [Source:Projected from Arabidopsis thaliana (AT2G43640) UniProtKB/Swiss-Prot;Acc:O04421]	6	36222550	36231692	signal recognition particle, endoplasmic reticulum targeting	A ribonucleoprotein particle of 325 kDa composed of a 7S (300 nucleotide) RNA molecule and a complex of six different polypeptides. This binds both to the N-terminal signal peptide for proteins destined for the endoplasmic reticulum as they emerge from the large ribosomal subunit and also to the ribosome. This binding arrests further translation thereby preventing the proteins from being released…				#DIV/0!	#DIV/0!	#DIV/0!	#DIV/0!
Solyc06g053390.3	Solyc06g053390.3.1		6	36248874	36250453				Solyc06g053390	C2 domain-containing protein (AHRD V1 **-- D7LLS3_ARALY); contains Interpro domain(s) IPR018029 C2 membrane targeting protein	0	0	0	0		5.77	4.62	1.17	0.75	0	0	0	0	0	0	0	0	0	0	0	0	0	0	0	0	0	0	0	0	0	0	0	0	ORTHOMCL18563	1	1	0	0	0
Solyc06g053400.3	Solyc06g053400.3.1	Isopropylmalate synthase [Source:UniProtKB/TrEMBL;Acc:K4C627]	6	36255636	36265617	chloroplast	A chlorophyll-containing plastid with thylakoids organized into grana and frets, or stroma thylakoids, and embedded in a stroma.	R-SLY-1119540	Solyc06g053400	2-isopropylmalate synthase 1 (AHRD V1 **** Q30DX9_9BRAS); contains Interpro domain(s) IPR005671 Bacterial 2-isopropylmalate synthase	17.08	33.465	50	0.966228		12.58	13.07	11.23	12.11	17.19	16.97	31.78	35.15	30.72	26.76	39.42	35.24	44.19	43.44	31.12	30.78	41.38	42.3	54.65	56.44	23.73	24.45	28.27	28.75	63.86	77.4	25.17	25.38	ORTHOMCL2733	2	2	2	1	1
Solyc06g053410.1	Solyc06g053410.1.1		6	36272153	36274226				Solyc06g053410	Unknown Protein (AHRD V1)	0.205	0.64	0	1.27872		0.18	0.55	0	0.43	0	0.41	0.64	0.64	0	0	0.3	0.79	0	1.03	0	0.23	0	0	0	0	0.28	0	0	0.2	0.21	0	1	0
Solyc06g053420.3	Solyc06g053420.3.1		6	36279736	36293400				Solyc06g053420	GRAM domain containing protein (AHRD V1 ***- B4FWB9_MAIZE); contains Interpro domain(s) IPR004182 GRAM	0.31	13.34	0	5.03477	GRAM domain containing protein	1.32	1.77	0.11	0.33	0.41	0.21	14.55	12.13	0.32	0.26	0.54	0.34	0.05	0.58	0.21	0.12	0	0.05	0.08	0	0.07	0.36	0.16	0.05	0	0	0.25	0	ORTHOMCL3267	2	2	1	1	1
Solyc06g053430.3	Solyc06g053430.3.1		6	36295113	36301489				Solyc06g053430	selenoprotein (AHRD V1 ***- B0WAC9_CULQU); contains Interpro domain(s) IPR014912 Sep15/SelM redox	25.1	51.015	50	1.02032		45.54	45.48	30.56	32.74	23.74	26.46	53.36	48.67	76.26	80.09	44.49	43.99	32.3	36.37	42.46	41.45	31.62	31.09	45.25	49.3	35.45	35.49	43.12	38.29	24.69	24.58	10.06	11.6	ORTHOMCL10927	1	1	1	1	1
Solyc06g053440.3	Solyc06g053440.3.1		6	36335101	36338312				Solyc06g053440	Unknown Protein (AHRD V1)	0.26	1.825	0	2.41879	Unknown Protein	0.79	1.27	0.39	0.13	0.13	0.39	1.76	1.89	0.47	1.27	0	0.17	0	0.26	0	0.14	0	0	0	0	0	0.54	0.2	0.25	0	0	0.63	2.29	ORTHOMCL12469	1	1	1	1	0
Solyc06g053450.3	Solyc06g053450.3.1		6	36344091	36346669	protein binding	Interacting selectively and non-covalently with any protein or protein complex (a complex of two or more proteins that may include other nonprotein molecules).		Solyc06g053450	IQ-domain 10 (Fragment) (AHRD V1 *--- D7L3Y4_ARALY); contains Interpro domain(s) IPR000048 IQ calmodulin-binding region	83	206.075	200	1.31095		96.71	84.87	167.93	164.66	85.71	80.29	206.04	206.11	99.3	99.45	81.2	75.89	130.82	124.81	82.91	85.01	96.74	91.2	141.43	147.28	115.67	126.78	138.13	132.12	223.16	245.51	29.76	33.14	ORTHOMCL18562	1	1	0	0	0
Solyc06g053455.1	Solyc06g053455.1.1		6	36346949	36352265						#DIV/0!	#DIV/0!	#DIV/0!	#DIV/0!
Solyc06g053460.2	Solyc06g053460.2.1	Prefoldin like protein [Source:Projected from Arabidopsis thaliana (AT3G22480) UniProtKB/TrEMBL;Acc:Q56X68]	6	36354068	36357408	protein folding	The process of assisting in the covalent and noncovalent assembly of single chain polypeptides or multisubunit complexes into the correct tertiary structure.		Solyc06g053460	Prefoldin subunit 2 (AHRD V1 ***- B6TMM5_MAIZE); contains Interpro domain(s) IPR002777 Prefoldin beta-like	26.15	50.64	50	0.950806		45.2	46.48	35.75	39.81	22.37	29.93	51.5	49.78	82.04	78.98	64.49	54.47	47.38	45.02	31.1	30.34	25.89	28.88	39.59	32.87	29.58	32.6	35.8	36.24	30.39	19.43	45.44	45.23	ORTHOMCL5000	1	1	1	1	2
Solyc06g053470.3	Solyc06g053470.3.1		6	36354068	36359580	proteasome assembly	The aggregation, arrangement and bonding together of a mature, active proteasome complex.		Solyc06g053470	Os12g0182800 protein (Fragment) (AHRD V1 *-*- Q0IPM3_ORYSJ)	10.525	13.51	0	0.357204		17.43	16.5	18.47	18.33	10.57	10.48	13.13	13.89	13.93	15.37	11.8	11.47	11.16	14.69	15.11	14.63	11.7	11.3	24.15	23.97	11.08	12.03	13.36	10.62	12.6	13.52	9.72	6.7	ORTHOMCL5761	1	1	1	2	1
Solyc06g053480.3	Solyc06g053480.3.1	Acyl-[acyl-carrier-protein] desaturase [Source:UniProtKB/TrEMBL;Acc:K4C635]	6	36371157	36375601	metal ion binding	Interacting selectively and non-covalently with any metal ion.		Solyc06g053480	Stearoyl-acyl carrier protein desaturase (AHRD V1 **** B7TZ44_SPIOL); contains Interpro domain(s) IPR005067 Fatty acid desaturase, type 2	108.195	56.585	50	-0.933928		67.3	62.84	71.18	69.9	106.71	109.68	56.85	56.32	112.77	104.32	109.02	96.22	68.12	63.81	68.65	65.84	51.4	46.63	168.92	170.87	66.72	59.36	61.12	67.6	132.12	122.57	116.87	133.7	ORTHOMCL716	3	3	3	3	2
Solyc06g053500.3	Solyc06g053500.3.1		6	36376915	36388551				Solyc06g053500	Unknown Protein (AHRD V1)	24.54	33.25	50	0.436685		30.62	31.08	29.4	28.31	24.98	24.1	36.47	30.03	17.36	15.97	22.38	22.23	20.49	20.61	28.23	26.54	18.37	21.9	50.33	43.73	25.58	27.03	19.11	24.94	19.5	16.32	28.47	31.26
Solyc06g053490.3	Solyc06g053490.3.1		6	36377573	36385610				Solyc06g053490	Unknown Protein (AHRD V1); contains Interpro domain(s) IPR008560 Protein of unknown function DUF842, eukaryotic	2.595	5.55	0	1.06797		9.14	8.38	4.83	3.42	2.54	2.65	6.33	4.77	11.89	10.72	6.46	6.37	4.37	4.98	4.84	4.92	2.37	1.89	5.59	5.55	5.66	6.36	3.83	2.95	2	1.24	5.08	5.85	ORTHOMCL18561	1	1	0	0	0
Solyc06g053520.3	Solyc06g053520.3.1		6	36397000	36408162	catalytic activity	Catalysis of a biochemical reaction at physiological temperatures. In biologically catalyzed reactions, the reactants are known as substrates, and the catalysts are naturally occurring macromolecular substances known as enzymes. Enzymes possess specific binding sites for substrates, and are usually composed wholly or largely of protein, but RNA that has catalytic activity (ribozyme) is often also…	R-SLY-1119317	Solyc06g053520	Spermidine synthase (AHRD V1 **** Q8GTQ5_MALDO); contains Interpro domain(s) IPR001045 Spermine synthase	0	5.07	0	5.69209	Spermidine synthase	0	0	0	0	0	0	4.85	5.29	0	0	0	0	0	0	0	0	0	0	0	0	0	0	0	0	0	0	0	0	ORTHOMCL18559	1	1	0	0	0
Solyc06g053525.1	Solyc06g053525.1.1		6	36409947	36410218						#DIV/0!	#DIV/0!	#DIV/0!	#DIV/0!
Solyc06g053530.3	Solyc06g053530.3.1		6	36412820	36422851	protein binding	Interacting selectively and non-covalently with any protein or protein complex (a complex of two or more proteins that may include other nonprotein molecules).		Solyc06g053530	Calmodulin-binding protein MPCBP (AHRD V1 **-* B6U2D5_MAIZE); contains Interpro domain(s) IPR011990 Tetratricopeptide-like helical	7.19	17.355	0	1.25965		7.47	8.9	7.06	7.54	7.26	7.12	16.29	18.42	11.51	11.01	11.29	9.49	10.71	10.27	13.1	13.01	8.65	9.74	11.21	11.62	15.8	16.87	11.28	11.2	8.03	7.21	6.46	7.25	ORTHOMCL1100	3	3	1	2	2
Solyc06g053540.3	Solyc06g053540.3.1		6	36425291	36426256				Solyc06g053540	Unknown Protein (AHRD V1)	2.43	0	0	-4.66107		2.82	2.16	0	1.69	1.6	3.26	0	0	0	0	0	0	0	0	0	0	0	0	0	0	0	0	0	0	0	0	1.97	9.2
Solyc06g053550.3	Solyc06g053550.3.1		6	36453401	36456592	integral component of membrane	The component of a membrane consisting of the gene products and protein complexes having at least some part of their peptide sequence embedded in the hydrophobic region of the membrane.		Solyc06g053550	Peroxisomal membrane protein (AHRD V1 **-- Q1HQV8_AEDAE); contains Interpro domain(s) IPR007248 Mpv17/PMP22	0.805	21.425	0	4.57195	Peroxisomal membrane protein	8.11	8.8	14.54	14.49	0.34	1.27	21.74	21.11	1.94	0.84	1.36	1.33	0.23	1.27	0.77	0.25	0.33	0.11	0.09	0.09	0	0.16	0.18	0.22	0.12	0.13	1.12	0	ORTHOMCL7974	1	1	1	1	1
Solyc06g053560.3	Solyc06g053560.3.1		6	36457678	36470239	protein kinase activity	Catalysis of the phosphorylation of an amino acid residue in a protein, usually according to the reaction: a protein + ATP = a phosphoprotein + ADP.		Solyc06g053560	Serine/threonine kinase (AHRD V1 **** D8UCQ6_VOLCA); contains Interpro domain(s) IPR002290 Serine/threonine protein kinase	17.76	26.695	50	0.585232		19.87	16.97	20.72	22.45	16.96	18.56	28.2	25.19	21.57	22.34	18.7	18.04	13.55	14.52	17.47	19.35	19.29	20.36	20.21	20.17	16.29	17.9	22.57	20.96	18.51	16.27	12.37	13.28	ORTHOMCL291	5	5	7	2	4
Solyc06g053590.3	Solyc06g053590.3.1	nuclear pore anchor [Source:Projected from Arabidopsis thaliana (AT1G79280) TAIR;Acc:AT1G79280]	6	36488750	36497453	protein import into nucleus	The directed movement of a protein from the cytoplasm to the nucleus.		Solyc06g053590	Unknown Protein (AHRD V1)	11.46	38.17	50	1.72707		9.8	10.51	19.99	20.2	11.42	11.5	37.17	39.17	15.96	13.83	36.36	29.72	45.25	41.26	34.4	35.96	34.36	31.74	35.29	33.76	54.69	62.54	51.29	47.37	42.25	46.58	14.81	14.21	ORTHOMCL18558	1	1	0	0	0
Solyc06g053580.2	Solyc06g053580.2.1		6	36491871	36493833				Solyc06g053580	Unknown Protein (AHRD V1)	0.085	0	0	-0.887525		0	0	0	0.7	0	0.17	0	0	0	1.23	0	1.29	0	0.17	0	0	0	0	0	0	0	0	0	0	0	0	0	0
Solyc06g053585.1	Solyc06g053585.1.1		6	36496448	36508164	oxidoreductase activity	Catalysis of an oxidation-reduction (redox) reaction, a reversible chemical reaction in which the oxidation state of an atom or atoms within a molecule is altered. One substrate acts as a hydrogen or electron donor and becomes oxidized, while the other acts as hydrogen or electron acceptor and becomes reduced.				#DIV/0!	#DIV/0!	#DIV/0!	#DIV/0!
Solyc06g053600.3	Solyc06g053600.3.1		6	36509476	36510827				Solyc06g053600	Oxidoreductase aldo/keto reductase family protein expressed (AHRD V1 ***- Q10GW4_ORYSJ); contains Interpro domain(s) IPR020471 Aldo/keto reductase subgroup	29.01	5.105	0	-2.48354		15.38	12.71	13.13	13.38	29.85	28.17	4.97	5.24	30.83	30.86	29.69	24.69	14.65	14.61	9.27	9.09	4.86	5.1	5.15	4.83	10.14	9.88	7.56	7.95	1.9	2.88	78.13	91.46	ORTHOMCL10954	1	1	1	1	1
Solyc06g053610.3	Solyc06g053610.3.1	THM18 protein [Source:UniProtKB/TrEMBL;Acc:Q40174]	6	36519369	36522613	nucleus	A membrane-bounded organelle of eukaryotic cells in which chromosomes are housed and replicated. In most cells, the nucleus contains all of the cell's chromosomes except the organellar chromosomes, and is the site of RNA synthesis and processing. In some species, or in specialized cell types, RNA metabolism or DNA replication may be absent.	R-SLY-8879007	Solyc06g053610	Myb-related transcription factor (AHRD V1 **-* A7ULI0_DATME); contains Interpro domain(s) IPR017930 Myb-type HTH DNA-binding domain	1.2	25.805	50	4.31665	THM18 protein	10.6	8.26	46.69	43.34	1.27	1.13	25.53	26.08	7.3	5.92	2.85	3	2.09	1.62	0.65	0.45	0	0.16	0	0	1.53	1.12	0	0.39	0.24	0	0.78	0.92	ORTHOMCL18557	1	1	0	0	0
Solyc06g053620.3	Solyc06g053620.3.1		6	36543327	36544531	protein kinase activity	Catalysis of the phosphorylation of an amino acid residue in a protein, usually according to the reaction: a protein + ATP = a phosphoprotein + ADP.		Solyc06g053620	Calcium-dependent protein kinase 2 (AHRD V1 **** B4FZS4_MAIZE); contains Interpro domain(s) IPR002290 Serine/threonine protein kinase	15.715	23.31	0	0.565831		50.27	47.4	99.72	94.54	14.84	16.59	21.11	25.51	25.82	26.85	13.32	10.89	5.71	5.93	6.18	4.39	93.49	93.49	211.37	211.87	8.36	10.26	97.13	80.13	232.93	238.39	3.02	3.03	ORTHOMCL6344	2	2	0	1	0
Solyc06g053625.1	Solyc06g053625.1.1		6	36544693	36545188	protein kinase activity	Catalysis of the phosphorylation of an amino acid residue in a protein, usually according to the reaction: a protein + ATP = a phosphoprotein + ADP.				#DIV/0!	#DIV/0!	#DIV/0!	#DIV/0!
Solyc06g053630.3	Solyc06g053630.3.1	Serine/threonine-protein phosphatase [Source:UniProtKB/TrEMBL;Acc:K4C650]	6	36555633	36561997	metal ion binding	Interacting selectively and non-covalently with any metal ion.		Solyc06g053630	Serine/threonine-protein phosphatase (AHRD V1 **** B9S7J9_RICCO); contains Interpro domain(s) IPR006186 Serine/threonine-specific protein phosphatase and bis(5-nucleosyl)-tetraphosphatase	16.405	38.68	50	1.23241		14.57	15.22	25.41	23.86	16.52	16.29	40.5	36.86	24.87	27.58	31.68	26.12	29.82	29.3	46.19	49.63	38.78	40.25	60.22	61.1	35.98	35.87	32.8	34.27	41.33	31.57	14.12	16.89	ORTHOMCL18556	1	1	0	0	0
Solyc06g053635.1	Solyc06g053635.1.1		6	36564118	36568529	DNA binding	Any molecular function by which a gene product interacts selectively and non-covalently with DNA (deoxyribonucleic acid).				#DIV/0!	#DIV/0!	#DIV/0!	#DIV/0!
Solyc06g053640.1	Solyc06g053640.1.1		6	36572009	36572863	integral component of membrane	The component of a membrane consisting of the gene products and protein complexes having at least some part of their peptide sequence embedded in the hydrophobic region of the membrane.		Solyc06g053640	Ring H2 finger protein (AHRD V1 *-*- D9ZHD8_HYPPE); contains Interpro domain(s) IPR018957 Zinc finger, C3HC4 RING-type	0.51	4.19	0	2.8141	Ring H2 finger protein	0.6	0.41	0.58	0.84	0.79	0.23	4.79	3.59	1.66	0.84	0.68	1.03	0.34	0.23	0.77	0.38	0	0	0	0	0	0	0	0.11	0	0	0.84	0	ORTHOMCL18555	1	1	0	0	0
Solyc06g053650.2	Solyc06g053650.2.1		6	36577388	36579158	oxidoreductase activity	Catalysis of an oxidation-reduction (redox) reaction, a reversible chemical reaction in which the oxidation state of an atom or atoms within a molecule is altered. One substrate acts as a hydrogen or electron donor and becomes oxidized, while the other acts as hydrogen or electron acceptor and becomes reduced.		Solyc06g053650	1-aminocyclopropane-1-carboxylate oxidase-like protein (AHRD V1 **-- Q9LTH8_ARATH); contains Interpro domain(s) IPR005123 Oxoglutarate and iron-dependent oxygenase	0.09	0	0	-0.925999		0	0	0	0	0	0.18	0	0	0	0	0	0	0	0	0	0	0	0	0	0	0	0	0.28	1.42	0.91	1.65	0	0	ORTHOMCL18554	1	1	0	0	0
Solyc06g053653.1	Solyc06g053653.1.1		6	36588899	36590778						#DIV/0!	#DIV/0!	#DIV/0!	#DIV/0!
Solyc06g053657.1	Solyc06g053657.1.1		6	36594090	36598246						#DIV/0!	#DIV/0!	#DIV/0!	#DIV/0!
Solyc06g053670.1	Solyc06g053670.1.1		6	36601011	36601730	peroxisome	A small organelle enclosed by a single membrane, and found in most eukaryotic cells. Contains peroxidases and other enzymes involved in a variety of metabolic processes including free radical detoxification, lipid catabolism and biosynthesis, and hydrogen peroxide metabolism.		Solyc06g053670	Enoyl-CoA hydratase/isomerase family protein (AHRD V1 **** D7MH17_ARALY); contains Interpro domain(s) IPR001753 Crotonase, core	33.615	54.89	50	0.705779		36.28	36.75	113.31	107.53	35.07	32.16	56.92	52.86	6.08	6.16	17.26	14.68	50.45	43.65	61.54	57.58	110.24	108.99	36.58	32.21	60.04	53.18	25.35	28.42	23.21	19.61	7.61	8.59	ORTHOMCL12382	1	1	2	0	0
Solyc06g053675.1	Solyc06g053675.1.1		6	36629884	36637303	tRNA methylation	The posttranscriptional addition of methyl groups to specific residues in a tRNA molecule.				#DIV/0!	#DIV/0!	#DIV/0!	#DIV/0!
Solyc06g053700.1	Solyc06g053700.1.1		6	36640527	36640874				Solyc06g053700	At1g04330 (Fragment) (AHRD V1 ***- B0FVZ1_ARATH)	7.005	5.59	0	-0.320406		46.85	44.91	15.69	17.32	7.78	6.23	5.89	5.29	13.94	11.37	9.97	9.04	5.06	7.93	5.67	6.24	4.79	3.86	4.14	3.4	8.38	5.48	3.44	6.04	6.21	6.71	2.05	2.84	ORTHOMCL8611	1	1	2	1	0
Solyc06g053710.3	Solyc06g053710.3.1	Ethylene receptor [Source:UniProtKB/TrEMBL;Acc:Q9XET8]	6	36644373	36647976	integral component of membrane	The component of a membrane consisting of the gene products and protein complexes having at least some part of their peptide sequence embedded in the hydrophobic region of the membrane.		Solyc06g053710	Ethylene receptor (AHRD V1 **** Q9XET8_SOLLC); contains Interpro domain(s) IPR001789 Signal transduction response regulator, receiver region IPR014525 Signal transduction histidine kinase, hybrid-type, ethylene sensor IPR005467 Signal transduction histidine kinase, core	2.605	36.945	50	3.77558	Ethylene receptor	21.08	24.42	24.33	23.97	1.67	3.54	37.08	36.81	26.66	26.55	74.59	64.51	105.3	100.74	111.82	118.7	360.25	347.92	286.9	284.35	162.05	181.57	314.92	325.61	317.36	359.84	1.16	1.69	ORTHOMCL627	4	4	2	2	3
Solyc06g053715.1	Solyc06g053715.1.1		6	36648008	36648947						#DIV/0!	#DIV/0!	#DIV/0!	#DIV/0!
Solyc06g053720.2	Solyc06g053720.2.1		6	36672152	36672667				Solyc06g053720	Ramosa1 C2H2 zinc-finger transcription factor (AHRD V1 **** D0UTY6_ZEAMM); contains Interpro domain(s) IPR007087 Zinc finger, C2H2-type	0.09	0	0	-0.925999		0.48	0.49	0	0	0	0.18	0	0	0.66	0.22	0.27	0.47	0	0	0	0	0	0	0	0	0	0	0	0	0	0	0	0	ORTHOMCL18553	1	1	0	0	0
Solyc06g053730.1	Solyc06g053730.1.1	Serine/threonine-protein kinase BLUS1 [Source:Projected from Arabidopsis thaliana (AT4G14480) UniProtKB/Swiss-Prot;Acc:O23304]	6	36676522	36678087	activation of protein kinase activity	Any process that initiates the activity of an inactive protein kinase.		Solyc06g053730	Serine/threonine protein kinase (AHRD V1 **** Q16PN5_AEDAE); contains Interpro domain(s) IPR002290 Serine/threonine protein kinase	3.615	0	0	-5.21529		0.71	1.06	0.95	1.11	4.08	3.15	0	0	1.21	1.07	5.54	4.42	0.75	0.44	0	0.28	0	0	0	0	0	0	0	0	0	0	14.6	9.56	ORTHOMCL7972	1	1	1	1	1
Solyc06g053740.3	Solyc06g053740.3.1		6	36681893	36689114				Solyc06g053740	Ubiquitin carboxyl-terminal hydrolase (Fragment) (AHRD V1 *--- D8UG84_VOLCA); contains Interpro domain(s) IPR002083 MATH	5.08	21.07	0	2.031	Ubiquitin carboxyl-terminal hydrolase	61.72	60.06	44.75	42.39	5.96	4.2	19.56	22.58	39.72	35.97	37.28	33.83	28.24	23.21	35.25	37.18	44.58	43.84	61.77	63.13	28.82	30.81	44.88	41.43	55.37	55.11	5.8	6.03	ORTHOMCL867	4	4	2	1	2
Solyc06g053750.3	Solyc06g053750.3.1		6	36690656	36713378	protein binding	Interacting selectively and non-covalently with any protein or protein complex (a complex of two or more proteins that may include other nonprotein molecules).		Solyc06g053750	Ubiquitin carboxyl-terminal hydrolase family protein expressed (AHRD V1 *--- Q2R2A3_ORYSJ); contains Interpro domain(s) IPR002083 MATH	6.425	16.83	0	1.37553		14.84	13.94	23.41	22.19	6.95	5.9	17.47	16.19	13.06	12.36	23.22	20.54	39.95	39.74	26.52	27.08	19.26	18.14	14.98	15.07	25.08	28.64	24.62	21.01	19.58	20.63	4.59	5.07	ORTHOMCL867	4	4	2	1	2
Solyc06g053755.1	Solyc06g053755.1.1		6	36703495	36705746						#DIV/0!	#DIV/0!	#DIV/0!	#DIV/0!
Solyc06g053760.3	Solyc06g053760.3.1	SYP111 [Source:Projected from Arabidopsis thaliana (AT1G08560) UniProtKB/TrEMBL;Acc:A0A178WAC8]	6	36713668	36716059	integral component of membrane	The component of a membrane consisting of the gene products and protein complexes having at least some part of their peptide sequence embedded in the hydrophobic region of the membrane.		Solyc06g053760	Syntaxin (AHRD V1 ***- Q6X9V9_HORVD); contains Interpro domain(s) IPR010989 t-SNARE	1.88	13.96	0	2.82802	SYP111	6.15	5.34	50.64	52.51	1.52	2.24	14.93	12.99	15.67	15.04	2.6	2.37	0.61	0.69	0.31	0.17	0.07	0	0	0.12	0.73	1.5	0.59	1.05	0.39	0.44	7.18	13.28	ORTHOMCL13423	1	1	1	1	0
Solyc06g053770.3	Solyc06g053770.3.1		6	36716212	36720287	DNA binding	Any molecular function by which a gene product interacts selectively and non-covalently with DNA (deoxyribonucleic acid).		Solyc06g053770	DNA repair protein XRCC4 (AHRD V1 ***- XRCC4_ARATH); contains Interpro domain(s) IPR014751 DNA double-strand break repair and VJ recombination XRCC4, C-terminal	1.79	6.745	0	1.85666		1.96	2.28	6.54	6.2	1.72	1.86	6.75	6.74	3.84	5.02	6.05	5	5.74	5.15	4.4	5.11	4.55	3.01	2.7	1.98	4.58	5.13	4.38	4.5	3.7	2.56	1.99	5.69	ORTHOMCL8614	1	1	1	1	1
Solyc06g053780.3	Solyc06g053780.3.1		6	36724978	36729993				Solyc06g053780	Os02g0200800 protein (Fragment) (AHRD V1 *-*- Q0E303_ORYSJ); contains Interpro domain(s) IPR009675 Targeting for Xklp2	9.995	16.765	0	0.740391		17.46	15.68	15.26	18.04	9.04	10.95	17.34	16.19	19.58	17.91	15.42	15.93	11.74	13.41	7.55	7.27	0.41	0.56	0.06	0	9.95	7.62	3.74	3.45	0.65	0.33	9.11	7.65	ORTHOMCL18552	1	1	0	0	0
ENSRNA050029969	ENSRNA050029969-T1	mir-166 microRNA precursor	6	36731253	36731360						#DIV/0!	#DIV/0!	#DIV/0!	#DIV/0!
Solyc06g053790.3	Solyc06g053790.3.1		6	36740247	36748719	integral component of membrane	The component of a membrane consisting of the gene products and protein complexes having at least some part of their peptide sequence embedded in the hydrophobic region of the membrane.		Solyc06g053790	Membrane related protein-like (AHRD V1 **-- Q9LS84_ARATH); contains Interpro domain(s) IPR002913 Lipid-binding START	24.775	38.78	50	0.644332		52.79	56.88	58.33	57.05	24.25	25.3	39.59	37.97	43.31	45.88	65.94	53.97	81.17	80.59	84.72	83.4	101.53	102.52	48.78	46.1	130.48	146.23	181.14	184.9	130.45	143.53	20.81	28.77	ORTHOMCL4990	1	1	2	1	1
Solyc06g053800.2	Solyc06g053800.2.1		6	36748881	36750847	ribosomal large subunit binding	Interacting selectively and non-covalently with any part of the larger ribosomal subunit.		Solyc06g053800	Nonsense-mediated mRNA decay NMD3 family protein (AHRD V1 **-- D7LQL6_ARALY); contains Interpro domain(s) IPR007064 NMD3	8.46	27.785	50	1.70381		9.39	9.03	18.76	20.32	8.29	8.63	29.49	26.08	17.85	13.82	30.75	29.6	23.93	24.66	25.73	26.52	29.65	30.78	35.8	33.88	27.17	26.03	32.92	39.11	37.56	35.38	16.7	22.08	ORTHOMCL2588	2	2	1	2	1
Solyc06g053805.1	Solyc06g053805.1.1		6	36751000	36752170						#DIV/0!	#DIV/0!	#DIV/0!	#DIV/0!
Solyc06g053810.3	Solyc06g053810.3.1		6	36765774	36770570	ATP binding	Interacting selectively and non-covalently with ATP, adenosine 5'-triphosphate, a universally important coenzyme and enzyme regulator.		Solyc06g053810	At1g04280-like protein (Fragment) (AHRD V1 *-*- B0FVI9_ARALY)	14.365	65.5	50	2.18113	At1g04280-like protein	19.1	20.25	14.92	13.49	14.32	14.41	67.26	63.74	5.07	4.23	2.89	2.51	3.97	3.64	2.7	2.8	4.62	3.15	0.27	0.32	7.47	7.04	4.31	4.94	2.77	2.61	21.53	22.23	ORTHOMCL4022	1	1	1	3	1
Solyc06g053820.3	Solyc06g053820.3.1		6	36772594	36775672				Solyc06g053820	30S ribosomal protein S19 (AHRD V1 *-*- RS19_SHEAM); contains Interpro domain(s) IPR005713 Ribosomal protein S15, eukaryotic/archaeal	40.77	59.245	50	0.538084		76.03	69.15	42.59	40.77	39	42.54	59.02	59.47	124.29	115.55	73.1	62.19	87.35	83.27	37.62	41.63	33.96	29.94	36.42	32.52	15.35	15.77	11.29	17.78	11.76	11.42	28.64	45.04	ORTHOMCL1593	1	2	5	1	1
Solyc06g053830.3	Solyc06g053830.3.1	Auxin-responsive protein [Source:UniProtKB/TrEMBL;Acc:G9HPV6]	6	36780570	36782928	nucleus	A membrane-bounded organelle of eukaryotic cells in which chromosomes are housed and replicated. In most cells, the nucleus contains all of the cell's chromosomes except the organellar chromosomes, and is the site of RNA synthesis and processing. In some species, or in specialized cell types, RNA metabolism or DNA replication may be absent.	R-SLY-5608118	Solyc06g053830	Auxin responsive protein (AHRD V1 ***- D9IQE6_CATRO); contains Interpro domain(s) IPR003311 AUX/IAA protein	23.37	5.5	0	-2.06732		37.29	36.04	142.43	135.33	25.21	21.53	5.32	5.68	2.22	2.36	4.4	2.48	3.59	5.38	5.53	4.86	0.66	0.26	0	0	2.02	1.1	0.27	0.09	0	0	15.45	13.4	ORTHOMCL18551	1	1	0	0	0
Solyc06g053840.3	Solyc06g053840.3.1	Auxin-responsive protein [Source:UniProtKB/TrEMBL;Acc:G9HPV5]	6	36806267	36807586	nucleus	A membrane-bounded organelle of eukaryotic cells in which chromosomes are housed and replicated. In most cells, the nucleus contains all of the cell's chromosomes except the organellar chromosomes, and is the site of RNA synthesis and processing. In some species, or in specialized cell types, RNA metabolism or DNA replication may be absent.		Solyc06g053840	Auxin responsive protein (AHRD V1 ***- D9IQE6_CATRO); contains Interpro domain(s) IPR003311 AUX/IAA protein	46.84	30.82	50	-0.602278		26.88	26.83	92.43	83.91	44.22	49.46	29.72	31.92	45.38	46.57	121.62	95.47	200.59	202.2	101.63	101.79	48.34	42.47	48.46	48.32	138.67	168.9	32.41	33.21	22.89	20.9	37.83	38.01	ORTHOMCL868	3	3	2	3	2
Solyc06g053850.3	Solyc06g053850.3.1		6	36810064	36812070	protein binding	Interacting selectively and non-covalently with any protein or protein complex (a complex of two or more proteins that may include other nonprotein molecules).		Solyc06g053850	Pentatricopeptide repeat-containing protein (AHRD V1 ***- D7M3D7_ARALY); contains Interpro domain(s) IPR002885 Pentatricopeptide repeat	0.42	1	0	1.08092		0.7	0.48	0.68	0.6	0.44	0.4	1.12	0.88	1.4	1.15	1.38	0.46	0.89	1.17	1.2	0.84	0.59	0.65	0.66	0.65	2.47	2.29	1.91	1.52	1.03	0.86	1.46	1.69	ORTHOMCL14647	1	1	0	1	0
Solyc06g053860.3	Solyc06g053860.3.1	alpha-1,2-Mannosidase [Source:UniProtKB/TrEMBL;Acc:K4C673]	6	36812709	36840856	carbohydrate metabolic process	The chemical reactions and pathways involving carbohydrates, any of a group of organic compounds based of the general formula Cx(H2O)y. Includes the formation of carbohydrate derivatives by the addition of a carbohydrate residue to another molecule.		Solyc06g053860	Alpha mannosidase-like protein (AHRD V1 ***- B0CY43_LACBS); contains Interpro domain(s) IPR001382 Glycoside hydrolase, family 47	5.055	5.45	0	0.106515		7.45	6.95	10.79	10.73	5.63	4.48	5.64	5.26	4.25	5.62	8.21	6.35	8.42	9.77	9.81	11.35	4.42	4.97	10.15	9.29	10.49	9.91	8.64	9	6.57	6.32	3.95	5.34	ORTHOMCL6904	1	1	1	1	1
Solyc06g053870.3	Solyc06g053870.3.1	3-ketoacyl-CoA synthase [Source:UniProtKB/TrEMBL;Acc:K4C674]	6	36851071	36852665	integral component of membrane	The component of a membrane consisting of the gene products and protein complexes having at least some part of their peptide sequence embedded in the hydrophobic region of the membrane.		Solyc06g053870	Fatty acid elongase 3-ketoacyl-CoA synthase (AHRD V1 **** Q6DUV6_BRANA); contains Interpro domain(s) IPR012392 Very-long-chain 3-ketoacyl-CoA synthase	2.165	0	0	-4.50144		2.09	2.65	4.75	3.99	1.92	2.41	0	0	0.07	0.14	0	0	0	0	0	0	0	0	0	0	0	0	0	0	0	0.06	0.14	1.08	ORTHOMCL44	14	15	12	9	7
Solyc06g053875.1	Solyc06g053875.1.1		6	36856620	36857354						#DIV/0!	#DIV/0!	#DIV/0!	#DIV/0!
Solyc06g053890.2	Solyc06g053890.2.1		6	36861873	36863244	transferase activity, transferring acyl groups	Catalysis of the transfer of an acyl group from one compound (donor) to another (acceptor).		Solyc06g053890	Fatty acid elongase 3-ketoacyl-CoA synthase (AHRD V1 **** Q6DUV6_BRANA); contains Interpro domain(s) IPR013601 FAE1/Type III polyketide synthase-like protein	0.045	0	0	-0.536053		0.15	0	0.44	0.18	0.09	0	0	0	0	0	0	0	0	0	0	0	0	0	0	0	0	0	0	0	0	0	0	0
Solyc06g053900.3	Solyc06g053900.3.1	3-ketoacyl-CoA synthase [Source:UniProtKB/TrEMBL;Acc:K4C677]	6	36865315	36867036	integral component of membrane	The component of a membrane consisting of the gene products and protein complexes having at least some part of their peptide sequence embedded in the hydrophobic region of the membrane.		Solyc06g053900	Fatty acid elongase 3-ketoacyl-CoA synthase (AHRD V1 **** Q6DUV6_BRANA); contains Interpro domain(s) IPR012392 Very-long-chain 3-ketoacyl-CoA synthase	1.035	0.03	0	-3.12611		8.57	7.84	0.19	0.06	1.03	1.04	0.06	0	0	0.07	0	0	0	0	0	0	0.06	0	1.42	1.67	0	0	0	0	0	0.07	0	0.39	ORTHOMCL44	14	15	12	9	7
Solyc06g053910.3	Solyc06g053910.3.1		6	36895482	36897481				Solyc06g053910	Plant-specific domain TIGR01615 family protein (AHRD V1 ***- B6SS18_MAIZE); contains Interpro domain(s) IPR006502 Protein of unknown function DUF506, plant	21.425	18.005	0	-0.249625		24.05	24.21	30.64	30.68	22.23	20.62	16.9	19.11	14.12	14.93	22.45	22.38	24.45	20.17	26.42	22.57	43.04	43.28	9.99	10.08	97.36	110.46	213.4	188.32	136.53	129.46	7.56	8.58	ORTHOMCL18550	1	1	0	0	0
Solyc06g053920.3	Solyc06g053920.3.1		6	36911300	36916206	chloroplast stroma	The space enclosed by the double membrane of a chloroplast but excluding the thylakoid space. It contains DNA, ribosomes and some temporary products of photosynthesis.		Solyc06g053920	Os11g0586300 protein (Fragment) (AHRD V1 ***- Q0IRY4_ORYSJ)	5.71	3.34	0	-0.75613		6.78	5.79	7.4	4.98	5.99	5.43	3.54	3.14	6.63	6.6	8.45	6.99	8.49	8.07	7.11	7.72	4.74	5.42	5.14	5.11	12.73	9.96	18.16	17.38	42.83	52.18	8.35	9.89	ORTHOMCL8272	1	1	1	1	1
Solyc06g053930.3	Solyc06g053930.3.1		6	36929346	36931185	nucleus	A membrane-bounded organelle of eukaryotic cells in which chromosomes are housed and replicated. In most cells, the nucleus contains all of the cell's chromosomes except the organellar chromosomes, and is the site of RNA synthesis and processing. In some species, or in specialized cell types, RNA metabolism or DNA replication may be absent.		Solyc06g053930	Calmodulin (AHRD V1 **** Q39890_SOYBN); contains Interpro domain(s) IPR011992 EF-Hand type	0	6.895	0	6.12825	Calmodulin	0	0	0	0.16	0	0	5.87	7.92	0.18	0	0.22	0.39	0	0	0	0.17	0	0	0.94	0.73	0	0	0	0.44	0.46	0	0	0	ORTHOMCL8621	1	1	2	1	0
Solyc06g053940.1	Solyc06g053940.1.1		6	36932031	36932418				Solyc06g053940	Unknown Protein (AHRD V1)	0	0	0	0		0	0	0	0	0	0	0	0	0	0	0	0	0	0	0	0	0	0	0	0	0	0	0	0	0.37	0	0	0
ENSRNA050028973	ENSRNA050028973-T1	tRNA-Glu for anticodon CUC	6	36933161	36933233						#DIV/0!	#DIV/0!	#DIV/0!	#DIV/0!
Solyc06g053950.2	Solyc06g053950.2.1		6	36933981	36934625				Solyc06g053950	Heat stress transcription factor A-2c (AHRD V1 *-*- HFA2C_ORYSJ)	0.755	2.515	0	1.61281		1.54	1.13	0.26	1.32	1	0.51	2.12	2.91	2.14	1.55	8.22	6.18	12.9	12.98	22.76	25.52	88.31	78.83	48.45	56.26	68.53	110.91	122.57	131.92	119.89	94.82	0	0	ORTHOMCL18549	1	1	0	0	0
Solyc06g053960.3	Solyc06g053960.3.1		6	36934642	36937894	nucleus	A membrane-bounded organelle of eukaryotic cells in which chromosomes are housed and replicated. In most cells, the nucleus contains all of the cell's chromosomes except the organellar chromosomes, and is the site of RNA synthesis and processing. In some species, or in specialized cell types, RNA metabolism or DNA replication may be absent.		Solyc06g053960	Heat stress transcription factor A3 (AHRD V1 ***- D1M7W9_SOLLC); contains Interpro domain(s) IPR000232 Heat shock factor (HSF)-type, DNA-binding	2.58	16.125	0	2.59791	Heat stress transcription factor A3	2.97	3.23	6.12	4.81	1.74	3.42	16.42	15.83	6.63	7.8	36.78	33.86	80.35	71.34	121.17	120.44	446.48	417.91	227.81	226.4	228.48	324.01	362.67	337.72	346.57	329.09	0.93	1.25	ORTHOMCL18548	1	1	0	0	0
Solyc06g053970.3	Solyc06g053970.3.1		6	36951072	36952259	stomatal complex development	The process whose specific outcome is the progression of the stomatal complex over time from its formation to the mature structure. The stomatal complex is the stomatal guard cells and their associated epidermal cells.		Solyc06g053970	Pollen allergen (AHRD V1 *-*- Q0EEJ0_CRYJA)	0.555	0	0	-2.71149		0.72	0.25	0.28	0.29	0.27	0.84	0	0	1	0	0	0	0	0	2.6	2.15	0.52	1.08	0	0.22	0.75	0	0	0	0.28	0.31	0	0	ORTHOMCL18547	1	1	0	0	0
Solyc06g053980.3	Solyc06g053980.3.1		6	36953727	36955113	chlorophyll catabolic process	The chemical reactions and pathways resulting in the breakdown of chlorophyll, any compound of magnesium complexed in a porphyrin (tetrapyrrole) ring and which functions as a photosynthetic pigment, into less complex products.		Solyc06g053980	Chlorophyllase 2 (AHRD V1 **** Q8GTM3_BRAOL); contains Interpro domain(s) IPR010821 Chlorophyllase	50.725	2.45	0	-4.31697		4.85	4.39	12.48	12.01	49.98	51.47	2.66	2.24	3.36	4.28	2.58	1.63	3.26	2.08	10.88	9.33	3	3.19	0.37	0.51	4.52	4.75	1.82	2.25	0.56	1.08	20.86	18.56	ORTHOMCL6901	1	1	1	1	1
Solyc06g053990.1	Solyc06g053990.1.1		6	36956556	36956756				Solyc06g053990	Unknown Protein (AHRD V1)	0	0.51	0	2.60881	Unknown Protein	253.95	228.94	118.01	102.64	0	0	0.51	0.51	0.59	0	0	0	0.49	0.49	0	0	0	0	0	0	0	0	0	0	0	0	0	0	ORTHOMCL13732	1	2	0	0	0
Solyc06g054000.1	Solyc06g054000.1.1		6	36958664	36958864				Solyc06g054000	Unknown Protein (AHRD V1)	0	0	0	0		88.75	79.5	143.69	149.39	0	0	0	0	0	1.19	0	0	0.49	0	0	1.08	0	0	0	0	0	0	0	0.48	0	0	0	0
Solyc06g054010.3	Solyc06g054010.3.1	Inositol-1,4,5-triphosphate-5-phosphatase [Source:UniProtKB/TrEMBL;Acc:A8IDW6]	6	36966775	36972044	phosphatidylinositol-4,5-bisphosphate 5-phosphatase activity	Catalysis of the reaction: 1-phosphatidyl-1D-myo-inositol 4,5-bisphosphate + H(2)O = 1-phosphatidyl-1D-myo-inositol 4-phosphate + phosphate.		Solyc06g054010	Inositol 1 4 5-trisphosphate 5-phosphatase (AHRD V1 **** Q712G2_ARATH); contains Interpro domain(s) IPR000300 Inositol polyphosphate related phosphatase	8.1	5.08	0	-0.662672		10.22	8.8	7.26	6.34	8.18	8.02	5.63	4.53	5.8	5.31	3.03	2.79	2.98	2.88	4.21	4.46	2.45	2.69	0.87	0.9	3.35	2.53	3.73	3.29	4.08	4.57	3.67	5.57	ORTHOMCL758	3	3	3	2	3
Solyc06g054020.3	Solyc06g054020.3.1		6	36983681	36990458	cytosol	The part of the cytoplasm that does not contain organelles but which does contain other particulate matter, such as protein complexes.		Solyc06g054020	Helicase (AHRD V1 *--- B3LLX3_YEAS1)	7.95	12.845	0	0.685334		8.79	9.16	8.94	9.07	8.83	7.07	12.69	13	23.81	23.26	33.74	28.95	27.75	26.49	26.8	26.16	19.52	19.97	7.67	8.23	38.42	37.33	38.44	40.72	23.11	20.06	13.05	14.81	ORTHOMCL6074	2	1	1	1	1
Solyc06g054030.2	Solyc06g054030.2.1		6	36990455	36991366				Solyc06g054030	Non-specific lipid-transfer protein (AHRD V1 *-*- B9GSL1_POPTR); contains Interpro domain(s) IPR003612 Plant lipid transfer protein/seed storage/trypsin-alpha amylase inhibitor	0.13	0.84	0	2.03103	Plant lipid transfer protein/seed storage/trypsin-alpha amylase inhibitor	0	0.12	0.14	0	0.26	0	0.98	0.7	0	0	0	0	0	0	0	0	0	0	0	0	0	0	0	0.13	0	0	0	0	ORTHOMCL10931	1	1	1	2	0
Solyc06g054050.2	Solyc06g054050.2.1		6	36999948	37003900	helicase activity	Catalysis of the reaction: ATP + H2O = ADP + phosphate, to drive the unwinding of a DNA or RNA helix.		Solyc06g054050	Helicase (AHRD V1 *--- B3LLX3_YEAS1)	0.02	0	0	-0.263034		0.03	0.03	0	0	0.04	0	0	0	0	0	0	0	0	0	0.14	0.08	0.07	0	0.03	0.03	0	0	0	0	0	0	0	0	ORTHOMCL6074	2	1	1	1	1
Solyc06g054060.1	Solyc06g054060.1.1		6	37007382	37008448				Solyc06g054060	Non-specific lipid-transfer protein (AHRD V1 ***- Q5MJA5_CAPAN); contains Interpro domain(s) IPR003612 Plant lipid transfer protein/seed storage/trypsin-alpha amylase inhibitor	0.515	0.86	0	0.642448		0	0.18	0.21	0.22	0.61	0.42	0.86	0.86	0	0	0	0	0	0	0	0	0	0	0	0	0	0	0	0	0	0	0	0
Solyc06g054070.3	Solyc06g054070.3.1		6	37008858	37014466	integral component of membrane	The component of a membrane consisting of the gene products and protein complexes having at least some part of their peptide sequence embedded in the hydrophobic region of the membrane.		Solyc06g054070	Non-specific lipid-transfer protein (AHRD V1 ***- C6T196_SOYBN); contains Interpro domain(s) IPR003612 Plant lipid transfer protein/seed storage/trypsin-alpha amylase inhibitor	5.61	5.4	0	-0.0540591		21.66	20.59	11.98	13.6	6.44	4.78	5.12	5.68	17.88	16.3	13.23	11.17	15.07	13.39	9.67	7.22	0.77	0.53	0.11	0.44	3.13	0.94	0.62	0.8	0	0.15	0.66	0.69	ORTHOMCL18546	1	1	0	0	0
Solyc06g054080.3	Solyc06g054080.3.1	Protein CDC73 homolog [Source:Projected from Arabidopsis thaliana (AT3G22590) UniProtKB/Swiss-Prot;Acc:Q9LJ87]	6	37009882	37014600	vegetative to reproductive phase transition of meristem	The process involved in transforming a meristem that produces vegetative structures, such as leaves, into a meristem that produces reproductive structures, such as a flower or an inflorescence.		Solyc06g054080	RNA polymerase II accessory factor Cdc73 family (AHRD V1 **-- B6JZW2_SCHJY); contains Interpro domain(s) IPR007852 RNA polymerase II accessory factor, Cdc73	10.875	18.155	0	0.734071		17.47	14.79	13.37	11.71	10.71	11.04	18.03	18.28	27.13	26.86	26.49	21.56	21.54	17.93	18.15	18.45	26.8	26.54	20.9	25.3	21.22	18.53	19.65	17.91	19.14	18.46	8.57	7.92	ORTHOMCL8626	1	1	1	1	1
Solyc06g054090.1	Solyc06g054090.1.1		6	37018114	37018695	transferase activity, transferring acyl groups other than amino-acyl groups	Catalysis of the transfer of an acyl group, other than amino-acyl, from one compound (donor) to another (acceptor).		Solyc06g054090	Ribosomal-protein-alanine N-acetyltransferase (AHRD V1 **** D3FS71_BACPE); contains Interpro domain(s) IPR000182 GCN5-related N-acetyltransferase	4.95	0.97	0	-2.23867		0.44	1.5	1.53	1.23	4.82	5.08	1.06	0.88	1.22	0.82	1.99	2.38	3.36	3.89	3.61	3.17	0.8	0.49	0.26	0	6.61	6.32	2.06	4.76	0.34	0	1.64	3.19	ORTHOMCL961	2	1	2	2	5
Solyc06g054100.2	Solyc06g054100.2.1		6	37018150	37021617	integral component of membrane	The component of a membrane consisting of the gene products and protein complexes having at least some part of their peptide sequence embedded in the hydrophobic region of the membrane.		Solyc06g054100	Folate/biopterin transporter (AHRD V1 ***- B5W6N2_SPIMA); contains Interpro domain(s) IPR004324 Biopterin transport-related protein BT1	0.13	0.28	0	0.724366		0	0	0	0	0.26	0	0.28	0.28	0	0	0	0	0.53	0	0	0	0	0.26	0	0	0.72	0.74	0.41	0	0	0	0	1.68	ORTHOMCL18545	1	1	0	0	0
Solyc06g054110.2	Solyc06g054110.2.1		6	37030134	37030754				Solyc06g054110	Folate/biopterin transporter family protein expressed (AHRD V1 ***- Q10C46_ORYSJ); contains Interpro domain(s) IPR004324 Biopterin transport-related protein BT1	0.095	0.1	0	0.0365259		0.5	0	0	0	0.19	0	0	0.2	0.69	0	0	0	0	0	0	0	0	0	0	0	0	0	0	0	0	0	0	0
Solyc06g054120.2	Solyc06g054120.2.1		6	37031873	37040952	integral component of membrane	The component of a membrane consisting of the gene products and protein complexes having at least some part of their peptide sequence embedded in the hydrophobic region of the membrane.		Solyc06g054120	Folate/biopterin transporter family protein expressed (AHRD V1 **** Q10C46_ORYSJ); contains Interpro domain(s) IPR004324 Biopterin transport-related protein BT1	1.94	3.925	0	0.98042		2.41	1.53	0.87	0.82	1.89	1.99	3.79	4.06	3.1	2.01	1.46	1.18	0.86	0.99	0.35	0.22	0.12	0	0.1	0.05	0	0	0	0	0	0	0	0	ORTHOMCL3560	2	2	1	1	1
Solyc06g054130.1	Solyc06g054130.1.1		6	37049232	37049570				Solyc06g054130	Unknown Protein (AHRD V1); contains Interpro domain(s) IPR012876 Protein of unknown function DUF1677, plant	1.87	2.715	0	0.514939		3.27	4.12	24.3	20.79	1.71	2.03	3.32	2.11	1.4	1.06	0	0.37	0	0	0	0	0	0	0	0	0.39	0	0.44	0	0.29	0	1.4	0.73	ORTHOMCL2395	2	2	2	1	1
Solyc06g054140.3	Solyc06g054140.3.1		6	37052343	37053341				Solyc06g054140	Unknown Protein (AHRD V1)	4.495	7.55	0	0.735395		5.72	5.64	4.99	4.11	4.78	4.21	8.5	6.6	8.63	6.94	6.78	5.7	8.78	8.01	4.08	3.27	1.09	1.77	2.23	2.05	7.34	12.11	9.53	7.05	5.27	5.03	8.38	6.53
Solyc06g054145.1	Solyc06g054145.1.1		6	37058722	37060371						#DIV/0!	#DIV/0!	#DIV/0!	#DIV/0!
Solyc06g054150.1	Solyc06g054150.1.1		6	37060858	37061475	integral component of membrane	The component of a membrane consisting of the gene products and protein complexes having at least some part of their peptide sequence embedded in the hydrophobic region of the membrane.		Solyc06g054150	Unknown Protein (AHRD V1)	1.19	6.3	0	2.3107	Unknown Protein	3.45	5.51	4.18	2.97	0.94	1.44	6.47	6.13	1.72	1.55	2.57	0.81	1.9	3.19	0.85	1.4	1.05	0.47	1.35	1.91	4.08	2.43	2.66	1.86	5.09	2.7	0.96	3.6	ORTHOMCL18544	1	1	0	0	0
Solyc06g054160.1	Solyc06g054160.1.1		6	37062798	37064605	nucleus	A membrane-bounded organelle of eukaryotic cells in which chromosomes are housed and replicated. In most cells, the nucleus contains all of the cell's chromosomes except the organellar chromosomes, and is the site of RNA synthesis and processing. In some species, or in specialized cell types, RNA metabolism or DNA replication may be absent.		Solyc06g054160	Calmodulin protein kinase (Fragment) (AHRD V1 ***- D3K3H9_LONJA)	0	0	0	0		0	0	0	0	0	0	0	0	0	0	0	0	0	0	0	0	0	0	0	0	0	0	0	0	0	0	0	0	ORTHOMCL18543	2	0	0	0	0
Solyc06g054180.1	Solyc06g054180.1.1		6	37079583	37080593	nucleus	A membrane-bounded organelle of eukaryotic cells in which chromosomes are housed and replicated. In most cells, the nucleus contains all of the cell's chromosomes except the organellar chromosomes, and is the site of RNA synthesis and processing. In some species, or in specialized cell types, RNA metabolism or DNA replication may be absent.		Solyc06g054180	Calmodulin protein kinase (Fragment) (AHRD V1 ***- D3K3H9_LONJA)	0	0	0	0		0	0	0	0	0	0	0	0	0	0	0	0	0	0	0	0	0	0	0	0	0	0	0	0	0	0	0	0	ORTHOMCL18543	2	0	0	0	0
Solyc06g054200.2	Solyc06g054200.2.1		6	37134417	37139014				Solyc06g054200	Calmodulin protein kinase (Fragment) (AHRD V1 ***- D3K3H9_LONJA)	0	0	0	0		0	0	0	0	0	0	0	0	0	0	0	0	0	0	0	0	0	0	0	0	0	0	0	0	0	0	0	0	ORTHOMCL18542	1	1	0	0	0
Solyc06g054220.2	Solyc06g054220.2.1		6	37156363	37157108				Solyc06g054220	Unknown Protein (AHRD V1)	3.6	26.58	50	2.85016	Unknown Protein	2.72	1.46	9.81	8.9	3.73	3.47	26.94	26.22	4.16	3.41	5.57	3.16	9.68	13.04	10.13	9.63	16.44	19.44	13.48	14.27	5.55	9.36	8.77	7.53	11.2	12.48	4.39	8.29
Solyc06g054230.3	Solyc06g054230.3.1		6	37164059	37166155				Solyc06g054230	Calmodulin protein kinase (Fragment) (AHRD V1 ***- D3K3H9_LONJA)	0	0.095	0	0.963474		0.24	0.4	0.09	0.19	0	0	0.19	0	0	0	0	0	0	0	0.12	0	0	0	0	0	0	0	0	0	0	0	0	0	ORTHOMCL18541	1	1	0	0	0
Solyc06g054240.3	Solyc06g054240.3.1		6	37176223	37180992	cytosol	The part of the cytoplasm that does not contain organelles but which does contain other particulate matter, such as protein complexes.		Solyc06g054240	5&apos-nucleotidase surE (AHRD V1 ***- D6Z081_DESAT); contains Interpro domain(s) IPR002828 Survival protein SurE-like phosphatase/nucleotidase	3.81	10.675	0	1.46245		1.19	1.06	0.17	1.15	4.54	3.08	9.35	12	0.72	0.63	0.63	0.33	1.7	1.03	2.4	3.02	1.13	1.17	0.4	0.27	11.29	12.19	10.27	8.72	3.33	3.19	3.41	5.8	ORTHOMCL18540	1	1	0	0	0
Solyc06g054250.3	Solyc06g054250.3.1		6	37185002	37190693	hydrolase activity	Catalysis of the hydrolysis of various bonds, e.g. C-O, C-N, C-C, phosphoric anhydride bonds, etc. Hydrolase is the systematic name for any enzyme of EC class 3.		Solyc06g054250	5&apos-nucleotidase surE (AHRD V1 ***- D6YVT2_WADCW); contains Interpro domain(s) IPR002828 Survival protein SurE-like phosphatase/nucleotidase	58.23	154.615	150	1.4073		56.65	55.75	30.82	32.64	59.13	57.33	155.4	153.83	88.02	81.68	53.26	46.38	69.63	68.34	50.02	47.2	27.85	31.46	5.36	5.96	29.58	26.68	34.32	37.84	20.69	18.27	36.55	32.09	ORTHOMCL7962	1	1	1	1	1
Solyc06g054260.1	Solyc06g054260.1.1	Photosystem I reaction center subunit II, chloroplastic [Source:UniProtKB/Swiss-Prot;Acc:P12372]	6	37191883	37192509	chloroplast thylakoid membrane	The pigmented membrane of a chloroplast thylakoid. An example of this component is found in Arabidopsis thaliana.		Solyc06g054260	Photosystem I reaction center subunit II (AHRD V1 ***- B4FAW3_MAIZE); contains Interpro domain(s) IPR003685 Photosystem I protein PsaD	2570.7	11.105	0	-7.84193		641.6	628.5	741.91	737.91	2588.95	2552.46	12.75	9.46	627.5	608.59	1008.36	854.92	784.4	744.27	248.29	239.19	259.24	260.4	31.96	32.96	414.5	323.17	269.67	264.09	116.33	133.18	7918.77	7750.78	ORTHOMCL6106	1	1	2	1	1
Solyc06g054270.3	Solyc06g054270.3.1		6	37195327	37197553	integral component of membrane	The component of a membrane consisting of the gene products and protein complexes having at least some part of their peptide sequence embedded in the hydrophobic region of the membrane.		Solyc06g054270	Solute carrier family 2, facilitated glucose transporter member 5 (AHRD V1 ***- GTR5_BOVIN); contains Interpro domain(s) IPR003663 Sugar/inositol transporter	6.585	1.335	0	-2.21988		687.74	663.55	744.33	728.31	6.16	7.01	1.21	1.46	0.65	1.04	0.06	0.4	2.55	2.57	1.66	1.59	0.51	0.27	0.03	0.03	0.26	0.16	0.06	0.11	0.12	0.53	7.62	8.51	ORTHOMCL488	4	4	2	7	0
Solyc06g054280.1	Solyc06g054280.1.1		6	37210387	37211082				Solyc06g054280	Unknown Protein (AHRD V1)	0	19.345	0	7.60326	Unknown Protein	0.61	0.5	0	0	0	0	19.87	18.82	0	0	0	0	0	0	0	0	0	0	0	0	0	0.2	0	0	0	0	0	0	ORTHOMCL12739	1	1	2	0	0
Solyc06g054290.2	Solyc06g054290.2.1		6	37211911	37212941	hydrolase activity	Catalysis of the hydrolysis of various bonds, e.g. C-O, C-N, C-C, phosphoric anhydride bonds, etc. Hydrolase is the systematic name for any enzyme of EC class 3.		Solyc06g054290	Gibberellin receptor GID1L2 (AHRD V1 **-- B6T2M3_MAIZE)	0	0.22	0	1.67807		0.18	0	0.21	0.22	0	0	0.22	0.22	0	0	0	0	0	0	0	0	0	0	0	0	0	0	0.32	0.2	0.21	0	0	0
Solyc06g054300.1	Solyc06g054300.1.1		6	37214213	37215190	hydrolase activity	Catalysis of the hydrolysis of various bonds, e.g. C-O, C-N, C-C, phosphoric anhydride bonds, etc. Hydrolase is the systematic name for any enzyme of EC class 3.		Solyc06g054300	Gibberellin receptor GID1L2 (AHRD V1 **-- B6T2M3_MAIZE); contains Interpro domain(s) IPR013094 Alpha/beta hydrolase fold-3	0	1.99	0	4.38543	Gibberellin receptor GID1L2	0	0	0	0	0	0	2.2	1.78	0	0	0	0	0	0	0	0	0	0	0	0	0	0	0	0	0.1	0	0	0	ORTHOMCL18539	1	1	0	0	0
Solyc06g054310.1	Solyc06g054310.1.1		6	37232114	37232902				Solyc06g054310	Unknown Protein (AHRD V1)	1.555	6.29	0	1.94898		0.87	1.11	2.01	2.2	0.61	2.5	5.84	6.74	0.6	0.15	0	0	0	0	0	0.14	0	0.12	0	0	0	0	0	0.12	0.12	0	1.51	1.1	ORTHOMCL18538	1	1	0	0	0
Solyc06g054313.1	Solyc06g054313.1.1		6	37240365	37245313						#DIV/0!	#DIV/0!	#DIV/0!	#DIV/0!
Solyc06g054317.1	Solyc06g054317.1.1		6	37245789	37248654						#DIV/0!	#DIV/0!	#DIV/0!	#DIV/0!
Solyc06g054330.3	Solyc06g054330.3.1		6	37252987	37264902	oxidoreductase activity	Catalysis of an oxidation-reduction (redox) reaction, a reversible chemical reaction in which the oxidation state of an atom or atoms within a molecule is altered. One substrate acts as a hydrogen or electron donor and becomes oxidized, while the other acts as hydrogen or electron acceptor and becomes reduced.	R-SLY-1119325	Solyc06g054330	3-ketodihydrosphingosine reductase (AHRD V1 ***- B6TX51_MAIZE); contains Interpro domain(s) IPR002198 Short-chain dehydrogenase/reductase SDR	3.76	14.605	0	1.92963		6.46	5.47	7.51	7.73	4.08	3.44	15.96	13.25	9.3	10.47	14.72	15.57	11.97	11.76	10.34	9.16	7.41	7.26	6.74	9.53	14.67	20.83	13.29	15.45	10.87	10.68	3.12	4.32	ORTHOMCL1406	2	4	2	1	1
Solyc06g054320.1	Solyc06g054320.1.1	Dirigent protein [Source:UniProtKB/TrEMBL;Acc:K4C6B8]	6	37253024	37253578	integral component of membrane	The component of a membrane consisting of the gene products and protein complexes having at least some part of their peptide sequence embedded in the hydrophobic region of the membrane.		Solyc06g054320	Disease resistance response (AHRD V1 ***- D7L1G4_ARALY); contains Interpro domain(s) IPR004265 Plant disease resistance response protein	13.64	8.485	0	-0.678492		41.37	43.42	3.22	2.58	13.25	14.03	9.23	7.74	66.5	69.14	34.37	35.15	13.23	12.96	16.35	15.25	2.17	3.63	1.09	0.99	0.72	0.49	0.27	0	0.35	0	19.95	21.62	ORTHOMCL14475	1	1	0	1	0
Solyc06g054323.1	Solyc06g054323.1.1		6	37261719	37264830						#DIV/0!	#DIV/0!	#DIV/0!	#DIV/0!
Solyc06g054327.1	Solyc06g054327.1.1		6	37266394	37269858						#DIV/0!	#DIV/0!	#DIV/0!	#DIV/0!
Solyc06g054360.1	Solyc06g054360.1.1		6	37274190	37276260	methyltransferase activity	Catalysis of the transfer of a methyl group to an acceptor molecule.		Solyc06g054360	S-adenosylmethionine-dependent methyltransferase (Fragment) (AHRD V1 *-** B3VXI9_POPTN); contains Interpro domain(s) IPR013216 Methyltransferase type 11	0	0.085	0	0.887525		0.14	0.14	0	0	0	0	0	0.17	0	0	0	0.2	0	0	0	0	0.15	0	0	0	0	0	0	0	0	0	0	0
Solyc06g054370.2	Solyc06g054370.2.1		6	37278085	37283620				Solyc06g054370	Asparagine synthase (AHRD V1 *-*- B8L325_9GAMM)	1.35	0	0	-3.85798		0.69	0.85	0.16	0	1.26	1.44	0	0	0.19	0.19	0	0	0	0	0	0	0	0	0	0	0	0	0	0	0	0	0	0.4
Solyc06g054380.3	Solyc06g054380.3.1		6	37284634	37287336	nucleic acid binding	Interacting selectively and non-covalently with any nucleic acid.		Solyc06g054380	RNA-binding protein (AHRD V1 *-*- Q941H9_TOBAC); contains Interpro domain(s) IPR012677 Nucleotide-binding, alpha-beta plait	17.13	6.24	0	-1.44237		13.51	13.13	10.52	9.53	19.14	15.12	5.84	6.64	4.3	5.31	7.55	5.58	4.49	6.7	2.91	5.15	5.28	5.31	6.01	8.49	15.32	14.88	20.6	16.64	15.86	11.96	18.27	10.57	ORTHOMCL15115	1	1	1	0	0
Solyc06g054390.3	Solyc06g054390.3.1		6	37287953	37292817	integral component of membrane	The component of a membrane consisting of the gene products and protein complexes having at least some part of their peptide sequence embedded in the hydrophobic region of the membrane.		Solyc06g054390	Cbs domain containing protein expressed (Fragment) (AHRD V1 *--- A6N095_ORYSI); contains Interpro domain(s) IPR002550 Protein of unknown function DUF21	0.03	0.065	0	0.343954		0.85	0.76	0	0.13	0.06	0	0	0.13	0.44	0.75	0.54	0.39	0.37	0.86	0.41	0.2	0	0	0.24	0.05	0.66	0.6	0	0.3	0.61	0.35	0.37	0	ORTHOMCL1105	3	3	2	2	1
Solyc06g054410.3	Solyc06g054410.3.1		6	37296636	37308544	hydrolase activity	Catalysis of the hydrolysis of various bonds, e.g. C-O, C-N, C-C, phosphoric anhydride bonds, etc. Hydrolase is the systematic name for any enzyme of EC class 3.		Solyc06g054410	Iaa-amino acid hydrolase 4 (AHRD V1 **** B9IIQ5_POPTR); contains Interpro domain(s) IPR017439 Peptidase M20D, mername-AA028/carboxypeptidase Ss1	22.335	24.89	0	0.1556		17.06	16.54	11.08	10.27	23.7	20.97	26.17	23.61	26.49	28.33	22.82	17.7	13.23	12.58	8.11	7.23	2.29	2.72	1.59	1.27	15.71	12.19	7.02	9.61	1.64	1.51	19.39	19.15	ORTHOMCL1829	2	2	1	3	1
Solyc06g054400.3	Solyc06g054400.3.1		6	37296636	37306463	GTPase activity	Catalysis of the reaction: GTP + H2O = GDP + phosphate.		Solyc06g054400	Translation initiation factor (AHRD V1 ***- Q8H6S8_PEA); contains Interpro domain(s) IPR015760 Translation initiation factor 2 related	3.72	6.895	0	0.872751		4.41	4.51	5.97	5.97	3.67	3.77	7.69	6.1	3.37	2.94	4.25	3.7	4.83	4.33	4.65	4.05	4.73	4.79	6.39	6.64	3.1	3.77	4.1	2.86	2.36	2.66	0.61	0.67	ORTHOMCL846	3	4	4	1	1
Solyc06g054420.3	Solyc06g054420.3.1		6	37313117	37317988	integral component of membrane	The component of a membrane consisting of the gene products and protein complexes having at least some part of their peptide sequence embedded in the hydrophobic region of the membrane.		Solyc06g054420	Serine incorporator 1 (AHRD V1 **** B5DGK4_SALSA); contains Interpro domain(s) IPR005016 TMS membrane protein/tumour differentially expressed protein	32.07	73.29	50	1.18987		25.07	25.42	41.9	41.18	32.15	31.99	72.95	73.63	28.3	27.1	44.91	38.32	86.63	84.67	108.43	105.77	91.97	90.16	93.39	91.82	93.74	81.07	55.78	60.45	73.6	68.76	4.52	7.28	ORTHOMCL8974	1	1	1	1	1
Solyc06g054440.3	Solyc06g054440.3.1	F-box/LRR-repeat protein 4 [Source:Projected from Arabidopsis thaliana (AT4G15475) UniProtKB/Swiss-Prot;Acc:Q9C5D2]	6	37322111	37333335	protein binding	Interacting selectively and non-covalently with any protein or protein complex (a complex of two or more proteins that may include other nonprotein molecules).		Solyc06g054440	F-box/LRR-repeat protein 14 (AHRD V1 *-*- B5X325_SALSA); contains Interpro domain(s) IPR006553 Leucine-rich repeat, cysteine-containing subtype	3.92	7.125	0	0.845802		4.46	3.67	4.68	5.44	4.06	3.78	7.13	7.12	4.36	4.3	5.11	5.61	5.51	4.99	5.66	4.95	4.17	4.72	5.83	5.01	5.36	6	5.9	4.75	4.73	5.58	2.8	2.15	ORTHOMCL12378	1	1	1	1	0
Solyc06g054450.2	Solyc06g054450.2.1		6	37334819	37335685	protein N-linked glycosylation	A protein glycosylation process in which a carbohydrate or carbohydrate derivative unit is added to a protein via the N4 atom of peptidyl-asparagine, the omega-N of arginine, or the N1' atom peptidyl-tryptophan.		Solyc06g054450	UPF0454 protein C12orf49 homolog (AHRD V1 *--- C1BR83_9MAXI); contains Interpro domain(s) IPR019352 Protein of unknown function DUF2054	6.175	8.59	0	0.469741		9.03	9.14	5.8	4.72	6	6.35	8.72	8.46	10.07	10.5	7.74	8.42	11.79	11.03	9.92	12.81	11.83	10.85	10.53	12.38	16.61	18.07	12.92	11.75	9.45	10.01	0.87	3.46	ORTHOMCL8221	1	1	1	1	1
Solyc06g054455.1	Solyc06g054455.1.1		6	37339721	37341424						#DIV/0!	#DIV/0!	#DIV/0!	#DIV/0!
Solyc06g054460.1	Solyc06g054460.1.1	S-adenosylmethionine decarboxylase proenzyme [Source:UniProtKB/TrEMBL;Acc:K4C6D2]	6	37342242	37343258	cytosol	The part of the cytoplasm that does not contain organelles but which does contain other particulate matter, such as protein complexes.		Solyc06g054460	S-adenosylmethionine decarboxylase proenzyme (AHRD V1 **** Q7XZQ9_VITVI); contains Interpro domain(s) IPR001985 S-adenosylmethionine decarboxylase	0.24	3.22	0	3.28758	S-adenosylmethionine decarboxylase proenzyme	0.84	1.12	0	0.2	0.19	0.29	2.62	3.82	0.58	0.35	0.43	0.25	0	0.48	1.16	1.28	0.09	0	0.15	0	0.13	0	0	0.19	0.1	0.22	0	0	ORTHOMCL18536	1	1	0	0	0
Solyc06g054470.1	Solyc06g054470.1.1		6	37352593	37353144				Solyc06g054470	Unknown Protein (AHRD V1)	3.45	5.655	0	0.696997		75.15	70.08	133.05	132.11	3.15	3.75	4.27	7.04	5.79	4.56	1.83	0.91	1.06	2.68	3.33	2.95	2.52	1.56	0.83	1	1.92	1.97	1.36	1.21	1.42	1.41	0.43	1.12	ORTHOMCL18535	1	1	0	0	0
Solyc06g054490.3	Solyc06g054490.3.1		6	37356732	37366428	protein kinase activity	Catalysis of the phosphorylation of an amino acid residue in a protein, usually according to the reaction: a protein + ATP = a phosphoprotein + ADP.		Solyc06g054490	Prolyl 4-hydroxylase alpha subunit-like protein (AHRD V1 ***- Q8LAN3_ARATH); contains Interpro domain(s) IPR006620 Prolyl 4-hydroxylase, alpha subunit	6.005	59.46	50	3.28628	Prolyl 4-hydroxylase alpha subunit-like protein	14.26	14.87	13.79	11.81	5.52	6.49	62.87	56.05	70.79	67.81	72.89	56.51	41.05	41.38	39.39	42.27	34.96	35.29	52.68	50.69	35.89	30.97	28.36	24.42	22.03	19.83	0.67	1.49	ORTHOMCL2435	2	2	2	1	1
Solyc06g054500.1	Solyc06g054500.1.1	Peroxidase [Source:UniProtKB/TrEMBL;Acc:K4C6D6]	6	37367481	37370604	metal ion binding	Interacting selectively and non-covalently with any metal ion.		Solyc06g054500	Peroxidase 24 (AHRD V1 **** B6SRH9_MAIZE); contains Interpro domain(s) IPR002016 Haem peroxidase, plant/fungal/bacterial	0	0.785	0	3.14568	Peroxidase	0.09	0	0	0	0	0	0.73	0.84	0	0	0	0	0	0	0	0	0	0	0	0	0	0	0	0	0	0	0	0	ORTHOMCL12842	1	1	1	1	0
Solyc06g054510.3	Solyc06g054510.3.1		6	37374873	37379460	fatty acid biosynthetic process	The chemical reactions and pathways resulting in the formation of a fatty acid, any of the aliphatic monocarboxylic acids that can be liberated by hydrolysis from naturally occurring fats and oils. Fatty acids are predominantly straight-chain acids of 4 to 24 carbon atoms, which may be saturated or unsaturated; branched fatty acids and hydroxy fatty acids also occur, and very long chain acids of …		Solyc06g054510	Acyl carrier protein (AHRD V1 **** B3GQB9_9ERIC); contains Interpro domain(s) IPR003231 Acyl carrier protein (ACP)	83.36	140.82	150	0.75572		173.48	173.73	131.57	126.75	79.37	87.35	144.71	136.93	187.51	191.76	269.93	224.01	298.62	297.02	258.4	242.94	345.57	323.02	259.74	260.88	221.87	223.11	327.18	314.28	420.98	451.99	55.59	54.04	ORTHOMCL832	2	2	5	1	3
Solyc06g054520.1	Solyc06g054520.1.1		6	37388649	37393605	fatty acid beta-oxidation	A fatty acid oxidation process that results in the complete oxidation of a long-chain fatty acid. Fatty acid beta-oxidation begins with the addition of coenzyme A to a fatty acid, and occurs by successive cycles of reactions during each of which the fatty acid is shortened by a two-carbon fragment removed as acetyl coenzyme A; the cycle continues until only two or three carbons remain (as acetyl-…		Solyc06g054520	3-hydroxyisobutyryl-CoA hydrolase (AHRD V1 **** B6J469_COXB1); contains Interpro domain(s) IPR001753 Crotonase, core	0	0.125	0	1.16993		0	0.07	0	0	0	0	0.17	0.08	0	0	0	0	0	0	0	0	0	0	0	0	0	0	0	0	0	0	0	0
Solyc06g054530.3	Solyc06g054530.3.1		6	37399290	37402824				Solyc06g054530	MRNA complete cds clone RAFL24-13-K22 (AHRD V1 ***- Q67YQ9_ARATH)	17.215	35.04	50	1.02109		20.75	22.1	16.71	16.81	18.7	15.73	36.66	33.42	24.63	26.47	32.79	30.44	40.53	37.46	26.89	22.87	25.75	25.72	19.59	19.67	23.97	27.52	70.15	74.5	112.15	128.25	19.15	19.74	ORTHOMCL5307	1	2	1	1	1
Solyc06g054540.3	Solyc06g054540.3.1		6	37402952	37407658	metal ion binding	Interacting selectively and non-covalently with any metal ion.		Solyc06g054540	CHY zinc finger family protein expressed (AHRD V1 ***- Q2QP88_ORYSJ); contains Interpro domain(s) IPR008913 Zinc finger, CHY-type	20.295	8.115	0	-1.31188		21.6	19.3	15.8	16.04	20.7	19.89	8.74	7.49	4.71	4.26	12.22	10.29	33.96	31.44	1.59	2.16	0.2	0.2	0.05	0.28	1.13	1.45	0.96	0.48	0.07	0.08	12.69	10.2	ORTHOMCL3045	2	2	1	1	1
Solyc06g054550.3	Solyc06g054550.3.1		6	37409646	37417531	hydrolase activity	Catalysis of the hydrolysis of various bonds, e.g. C-O, C-N, C-C, phosphoric anhydride bonds, etc. Hydrolase is the systematic name for any enzyme of EC class 3.		Solyc06g054550	Lipase (AHRD V1 ***- B6V3M3_9ROSI); contains Interpro domain(s) IPR002921 Lipase, class 3	33.095	16.905	0	-0.965007		13.77	13.97	23.82	20.57	33.19	33	18.48	15.33	7.22	8.7	9.7	10.32	20.71	16.63	22.11	23.98	29.64	27.64	28.25	25.62	32.27	34.92	31.45	31.57	35.45	31.29	15.82	9.56	ORTHOMCL4423	1	1	2	1	1
Solyc06g054560.3	Solyc06g054560.3.1	Chromatin-remodeling complex ATPase [Source:UniProtKB/TrEMBL;Acc:K4C6E2]	6	37414430	37427988	DNA binding	Any molecular function by which a gene product interacts selectively and non-covalently with DNA (deoxyribonucleic acid).		Solyc06g054560	Chromodomain-helicase-DNA-binding protein 2 (AHRD V1 *--* CHD2_HUMAN); contains Interpro domain(s) IPR000330 SNF2-related	10.125	18.655	0	0.875174		15.96	14.46	16.95	16.5	9.17	11.08	19.66	17.65	21.33	20.48	14.95	13.6	12.48	12.84	12.5	11.23	7.71	8.01	10.07	9.91	12.6	15.28	12.67	11.96	11.81	11.6	12.25	14.15	ORTHOMCL1822	2	2	2	1	2
Solyc06g054570.1	Solyc06g054570.1.1		6	37433182	37433493	obsolete cell	OBSOLETE. The basic structural and functional unit of all organisms. Includes the plasma membrane and any external encapsulating structures such as the cell wall and cell envelope.		Solyc06g054570	Glutaredoxin family protein (AHRD V1 ***- D7LYE9_ARALY); contains Interpro domain(s) IPR011905 Glutaredoxin-like, plant II	8.125	0	0	-6.36194		5.2	7	3.18	2.95	9.3	6.95	0	0	0	0	0	0	0	0	0	0	0	0	0	0	0	0	0	0	0	0	22.89	20.22	ORTHOMCL18534	1	1	0	0	0
Solyc06g054580.3	Solyc06g054580.3.1		6	37434749	37438090	mRNA processing	Any process involved in the conversion of a primary mRNA transcript into one or more mature mRNA(s) prior to translation into polypeptide.		Solyc06g054580	Trans-acting transcriptional protein ICP0 (AHRD V1 *--- ICP0_BHV1K); contains Interpro domain(s) IPR018957 Zinc finger, C3HC4 RING-type	4.46	8.05	0	0.837766		5.31	3.88	6.52	4.99	5.07	3.85	9.1	7	3.89	3.62	4.62	4.69	6.7	7.79	4.67	6.36	7.65	7.33	5.66	5.88	5.77	5.93	7.04	6.45	5.33	5.73	1.9	2.75	ORTHOMCL12841	1	1	1	1	0
Solyc06g054590.3	Solyc06g054590.3.1		6	37438609	37440882	integral component of membrane	The component of a membrane consisting of the gene products and protein complexes having at least some part of their peptide sequence embedded in the hydrophobic region of the membrane.		Solyc06g054590	Os01g0861000 protein (Fragment) (AHRD V1 *-*- Q0JHI8_ORYSJ)	12.445	13.9	0	0.158314		12.34	13.97	8.65	7.89	12.71	12.18	14.25	13.55	15.02	12.18	11.32	8.2	12.54	11.85	13.64	13.18	9.71	10.69	8.46	9.4	7.9	7.07	5.95	5.91	6.73	5.77	15.9	10.24	ORTHOMCL15144	1	1	1	0	0
Solyc06g054610.2	Solyc06g054610.2.1		6	37441784	37445497				Solyc06g054610	Unknown Protein (AHRD V1)	8.73	18.65	0	1.08641		24.48	20.31	11.54	7.92	6	11.46	15.09	22.21	22.01	10.23	21.28	19.51	19.73	16.8	8.15	9.25	20.82	11.9	7.65	9.17	5.14	15.84	19.72	18.53	60.96	59.48	12.92	9.59
Solyc06g054600.2	Solyc06g054600.2.1		6	37442064	37443179	metal ion binding	Interacting selectively and non-covalently with any metal ion.		Solyc06g054600	Zinc finger CCCH domain-containing protein 58 (AHRD V1 *-*- C3H58_ARATH); contains Interpro domain(s) IPR000571 Zinc finger, CCCH-type	0	0.07	0	0.765535		0	0	0	0	0	0	0	0.14	0.16	0.16	0	0.17	0	0	0	0	0	0	0	0	0	0	0	0	0	0.15	0	0
Solyc06g054620.3	Solyc06g054620.3.1		6	37445662	37451898				Solyc06g054620	Zinc finger CCCH domain-containing protein 34 (AHRD V1 ***- C3H34_ARATH); contains Interpro domain(s) IPR000571 Zinc finger, CCCH-type	2.5	5.51	0	1.10949		5.56	5.46	2.5	2.57	2.69	2.31	5.34	5.68	6.37	7.29	4.89	5.57	5.18	4.62	2.74	1.32	3.62	3.91	2.37	1.85	2.88	2.48	3.12	3.49	11.26	14.19	3.1	3.33
Solyc06g054625.1	Solyc06g054625.1.1		6	37451998	37454989	metal ion binding	Interacting selectively and non-covalently with any metal ion.				#DIV/0!	#DIV/0!	#DIV/0!	#DIV/0!
Solyc06g054630.2	Solyc06g054630.2.1		6	37473694	37480765	DNA binding	Any molecular function by which a gene product interacts selectively and non-covalently with DNA (deoxyribonucleic acid).		Solyc06g054630	Ethylene-responsive transcription factor 1 (AHRD V1 *-*- ERF1_ORYSJ); contains Interpro domain(s) IPR001471 Pathogenesis-related transcriptional factor and ERF, DNA-binding	0.14	0.14	0	0		0.12	0	0	0	0.14	0.14	0.14	0.14	0.99	1.51	1.01	0.18	0	0	0.18	0.15	0	0	0	0	0	0	0	0	0	0	0	0	ORTHOMCL18533	1	1	0	0	0
ENSRNA050029970	ENSRNA050029970-T1	Small nucleolar RNA Z221/R21b	6	37496746	37496842						#DIV/0!	#DIV/0!	#DIV/0!	#DIV/0!
Solyc06g054640.2	Solyc06g054640.2.1		6	37509697	37512336				Solyc06g054640	Plant-specific domain TIGR01615 family protein (AHRD V1 ***- B6TMA8_MAIZE); contains Interpro domain(s) IPR006502 Protein of unknown function DUF506, plant	0.44	1.99	0	1.95247		1.28	1.44	0.45	0.31	0.29	0.59	1.53	2.45	0	0.18	0.65	0	0	0.15	0.59	0	0.28	0.14	0.34	0.24	0.2	0.81	0.45	0.29	0.15	0.17	1.07	0	ORTHOMCL18532	1	1	0	0	0
Solyc06g054650.3	Solyc06g054650.3.1		6	37521550	37536229	endoplasmic reticulum tubular network organization	A process that is carried out at the cellular level which results in the assembly, arrangement of constituent parts, or disassembly of the endoplasmic reticulum (ER) tubular network. The ER tubular network is the ER part that that has membranes with high curvature in cross-section.		Solyc06g054650	Lunapark b (AHRD V1 ***- A8DT12_HAPBU); contains Interpro domain(s) IPR019273 Protein of unknown function DUF2296	9.225	21.285	0	1.19742		12.2	12.75	10.69	8.94	9.52	8.93	20	22.57	15.5	16.95	19.08	17.01	17.54	17.55	21.99	23.32	20.91	20.91	23.82	22.8	21.22	26.75	18.68	21.83	20.36	19.18	4.99	3.78	ORTHOMCL2549	2	2	2	1	1
Solyc06g054660.1	Solyc06g054660.1.1		6	37539491	37539814	integral component of membrane	The component of a membrane consisting of the gene products and protein complexes having at least some part of their peptide sequence embedded in the hydrophobic region of the membrane.		Solyc06g054660	Unknown Protein (AHRD V1)	5.125	10.425	0	1.01032		10.54	7.55	3.37	2.52	4.78	5.47	9.17	11.68	0.73	1.85	0.89	0	0.6	1.52	0	0	0	0	0	0	0.41	0	0.46	0	0	0	6.61	5.35
Solyc06g054670.2	Solyc06g054670.2.1		6	37549748	37551683	metal ion binding	Interacting selectively and non-covalently with any metal ion.		Solyc06g054670	Stearoyl-acyl carrier protein desaturase (AHRD V1 **** Q8LA10_ARATH); contains Interpro domain(s) IPR005067 Fatty acid desaturase, type 2	0.13	0	0	-1.20163		0.22	0.31	0.35	0.27	0.17	0.09	0	0	0.1	0.11	0	0	0	0	0	0.1	0	0.25	3.2	3.46	0	0	0.13	0.25	0.6	0.39	0.31	1.19	ORTHOMCL2076	3	5	0	0	0
Solyc06g054680.1	Solyc06g054680.1.1		6	37554257	37554799	DNA binding	Any molecular function by which a gene product interacts selectively and non-covalently with DNA (deoxyribonucleic acid).		Solyc06g054680	MADS-box transcription factor (AHRD V1 ***- Q9M725_CANLI); contains Interpro domain(s) IPR002100 Transcription factor, MADS-box	0	0	0	0		0	0	0.18	0	0	0	0	0	0	0	0	0	0	0	0	0	0	0	0	0	0	0	0	0	0	0	0	0	ORTHOMCL13731	2	1	0	0	0
Solyc06g054690.3	Solyc06g054690.3.1		6	37558721	37562610	response to oxidative stress	Any process that results in a change in state or activity of a cell or an organism (in terms of movement, secretion, enzyme production, gene expression, etc.) as a result of oxidative stress, a state often resulting from exposure to high levels of reactive oxygen species, e.g. superoxide anions, hydrogen peroxide (H2O2), and hydroxyl radicals.		Solyc06g054690	Transposon protein CACTA En/Spm sub-class (AHRD V1 *--- B6SWV7_MAIZE)	7.425	21.9	0	1.54774		14.57	14.72	17.56	17.04	6.95	7.9	22.25	21.55	11.14	12.86	19.42	16.37	26.66	26.09	24.47	26.8	18.9	19.78	19.57	20.38	11.2	13.6	8.52	9.88	7.75	8.47	4.74	4.55	ORTHOMCL5114	1	1	1	1	2
Solyc06g059690.3	Solyc06g059690.3.1		6	37670831	37671108				Solyc06g059690	Unknown Protein (AHRD V1)	0	0	0	0		0	0	0	0	0	0	0	0	0	0	0	0	0	0	0	0	0	0	0	0	0	0	0	0	0	0	0	0
Solyc06g059710.3	Solyc06g059710.3.1		6	37670859	37684761	oxidoreductase activity	Catalysis of an oxidation-reduction (redox) reaction, a reversible chemical reaction in which the oxidation state of an atom or atoms within a molecule is altered. One substrate acts as a hydrogen or electron donor and becomes oxidized, while the other acts as hydrogen or electron acceptor and becomes reduced.		Solyc06g059710	Stearoyl-acyl carrier protein desaturase (AHRD V1 **** Q8LA10_ARATH); contains Interpro domain(s) IPR005067 Fatty acid desaturase, type 2	35.005	0.07	0	-7.69		51.16	49.98	53.61	56.29	35.15	34.86	0.07	0.07	1.21	0.96	0.95	1.29	0.5	0.94	0.1	0.24	0.07	0.28	3.11	3.52	0.1	0.3	0	0.14	0.07	0.16	4.61	2.62	ORTHOMCL2076	3	5	0	0	0
Solyc06g059720.3	Solyc06g059720.3.1		6	37698463	37699853	metal ion binding	Interacting selectively and non-covalently with any metal ion.		Solyc06g059720	Stearoyl-acyl carrier protein desaturase (AHRD V1 **** Q8LA10_ARATH); contains Interpro domain(s) IPR005067 Fatty acid desaturase, type 2	0	0	0	0		1.13	0.68	0.23	0.24	0	0	0	0	0	0.09	0	0	0	0	4.83	4.49	8.68	9.52	286.13	292.62	1.86	2.87	15.55	13.67	45.85	25.37	0	0	ORTHOMCL2076	3	5	0	0	0
Solyc06g059730.2	Solyc06g059730.2.1	Auxin efflux carrier component [Source:UniProtKB/TrEMBL;Acc:E5KGD8]	6	37701879	37708031	integral component of membrane	The component of a membrane consisting of the gene products and protein complexes having at least some part of their peptide sequence embedded in the hydrophobic region of the membrane.		Solyc06g059730	Auxin efflux carrier (AHRD V1 **** Q71T12_MOMCH); contains Interpro domain(s) IPR014024 Auxin efflux carrier, subgroup	0.5	1.405	0	1.32673		0.87	1.45	0.38	0.59	0.62	0.38	1.7	1.11	19.68	18.26	10.82	7.41	0.88	0.63	1.68	0.62	0	0	0	0	0	0	0	0	0	0	0.23	0.47	ORTHOMCL13049	1	1	1	1	0
Solyc06g059740.3	Solyc06g059740.3.1		6	37722996	37725472	oxidation-reduction process	A metabolic process that results in the removal or addition of one or more electrons to or from a substance, with or without the concomitant removal or addition of a proton or protons.	R-SLY-1119267	Solyc06g059740	Alcohol dehydrogenase 2 (AHRD V1 **** Q84UY3_PETHY); contains Interpro domain(s) IPR002085 Alcohol dehydrogenase superfamily, zinc-containing	3.225	1301.15	1300	8.61233	Alcohol dehydrogenase 2	5.87	5.54	7.35	7.16	0.32	6.13	1325.09	1277.22	852.06	800.98	938.28	820.41	941.38	907.93	981.37	973.16	1802.44	1789.97	4742.92	4684.34	1276.6	1063.18	1661.5	1789.21	6060.59	6708.04	0.16	0.16	ORTHOMCL986	2	2	1	6	1
Solyc06g059750.3	Solyc06g059750.3.1		6	37741404	37753494	nucleus	A membrane-bounded organelle of eukaryotic cells in which chromosomes are housed and replicated. In most cells, the nucleus contains all of the cell's chromosomes except the organellar chromosomes, and is the site of RNA synthesis and processing. In some species, or in specialized cell types, RNA metabolism or DNA replication may be absent.		Solyc06g059750	Transcriptional corepressor SEUSS (AHRD V1 *--- SEUSS_ARATH)	11.885	33.335	50	1.48013		10.34	11.14	20.4	19.85	12.15	11.62	34.26	32.41	11.59	10.17	18.57	15.61	27.99	24.34	21.75	22.17	24.58	24.9	29.94	28.74	24.92	28.32	30.43	29.27	29.46	30.5	7.61	9.46	ORTHOMCL1964	2	3	1	1	2
Solyc06g059755.1	Solyc06g059755.1.1		6	37753179	37755278						#DIV/0!	#DIV/0!	#DIV/0!	#DIV/0!
Solyc06g059760.3	Solyc06g059760.3.1		6	37758731	37774015	nucleus	A membrane-bounded organelle of eukaryotic cells in which chromosomes are housed and replicated. In most cells, the nucleus contains all of the cell's chromosomes except the organellar chromosomes, and is the site of RNA synthesis and processing. In some species, or in specialized cell types, RNA metabolism or DNA replication may be absent.		Solyc06g059760	Transcriptional corepressor SEUSS (AHRD V1 **-- SEUSS_ARATH)	11.94	26.62	50	1.15008		10.65	10.36	16.38	15.91	11.8	12.08	26.2	27.04	13.31	12.9	17.76	15.01	26.75	24.43	20.33	20.61	25.45	25.94	21.6	22.18	28.4	28.43	26.9	26.41	24.17	24.4	9.51	8.25	ORTHOMCL1964	2	3	1	1	2
Solyc06g059765.1	Solyc06g059765.1.1		6	37772772	37774929						#DIV/0!	#DIV/0!	#DIV/0!	#DIV/0!
Solyc06g059770.2	Solyc06g059770.2.1		6	37775225	37775308				Solyc06g059770	Unknown Protein (AHRD V1)	0	0	0	0		0.95	0	0	0	0	0	0	0	0	0	0	0	0	0	0	0	0	0	0	0	0	0	0	0	0	0	0	0
Solyc06g059775.1	Solyc06g059775.1.1		6	37793848	37803962	DNA binding	Any molecular function by which a gene product interacts selectively and non-covalently with DNA (deoxyribonucleic acid).				#DIV/0!	#DIV/0!	#DIV/0!	#DIV/0!
Solyc06g059790.3	Solyc06g059790.3.1		6	37806510	37807249	lipid binding	Interacting selectively and non-covalently with a lipid.		Solyc06g059790	Non-specific lipid-transfer protein (AHRD V1 **** A9NJW5_PICSI); contains Interpro domain(s) IPR013770 Plant lipid transfer protein and hydrophobic protein, helical	0	1.21	0	3.71149	Plant lipid transfer protein and hydrophobic protein, helical	2040.3	1994.24	95.41	91.15	0	0	1.1	1.32	0.51	0.52	0	0	0.21	0.85	0.28	0	0	0	0	0	0	0	0	0	0	0	0	0	ORTHOMCL18531	1	1	0	0	0
Solyc06g059800.3	Solyc06g059800.3.1		6	37821554	37829376				Solyc06g059800	Protein-P-II uridylyltransferase (AHRD V1 *--- Q1YFE2_MOBAS); contains Interpro domain(s) IPR002912 Amino acid-binding ACT	40.255	71.325	50	0.823682		49.04	47.63	54.77	54.52	40.35	40.16	71.21	71.44	51.52	53.75	73.1	64.46	94.65	91.8	47.95	47.72	18.99	17.75	7.18	5.88	29.5	25.78	13.92	12.38	8.73	8.76	61.67	57.73	ORTHOMCL9900	1	1	1	1	1
Solyc06g059805.1	Solyc06g059805.1.1		6	37829554	37831300						#DIV/0!	#DIV/0!	#DIV/0!	#DIV/0!
Solyc06g059820.2	Solyc06g059820.2.1		6	37832793	37839893				Solyc06g059820	F-box (AHRD V1 ***- Q84KQ8_PRUMU); contains Interpro domain(s) IPR017451 F-box associated type 1	0	0	0	0		18.8	17.95	0.85	0.62	0	0	0	0	0	0	0	0	0	0	0	0	0	0	0	0	0	0	0	0	0	0	0	0
Solyc06g059830.2	Solyc06g059830.2.1		6	37841171	37841994				Solyc06g059830	Non-specific lipid-transfer protein (AHRD V1 **** A9NJW5_PICSI); contains Interpro domain(s) IPR013770 Plant lipid transfer protein and hydrophobic protein, helical	0	0	0	0		0	0	0	0	0	0	0	0	0	0	0	0	0	0	0	0	0	0	0	0	0	0	0	0	0	0	0	0	ORTHOMCL18529	1	1	0	0	0
Solyc06g059840.3	Solyc06g059840.3.1		6	37846164	37850453	oxidoreductase activity, acting on the aldehyde or oxo group of donors, disulfide as acceptor	Catalysis of an oxidation-reduction (redox) reaction in which an aldehyde or ketone (oxo) group acts as a hydrogen or electron donor and reduces a disulfide.	R-SLY-1119479	Solyc06g059840	3-methyl-2-oxobutanoate dehydrogenase (2-methylpropanoyl-transferring) (AHRD V1 **** A1U0F1_MARAV); contains Interpro domain(s) IPR001017 Dehydrogenase, E1 component	7.54	0.2	0	-4.67054		89.47	86.03	416.04	423.09	8.88	6.2	0.07	0.33	1.52	0.77	3.25	2.75	4.65	3.67	2.95	1.74	0.18	0.25	0.05	0.1	3.15	1.84	0	0.18	0	0	4.81	3.57	ORTHOMCL18528	1	1	0	0	0
Solyc06g059850.2	Solyc06g059850.2.1		6	37858655	37869135	oxidoreductase activity, acting on the aldehyde or oxo group of donors, disulfide as acceptor	Catalysis of an oxidation-reduction (redox) reaction in which an aldehyde or ketone (oxo) group acts as a hydrogen or electron donor and reduces a disulfide.	R-SLY-1119479	Solyc06g059850	3-methyl-2-oxobutanoate dehydrogenase (2-methylpropanoyl-transferring) (AHRD V1 **** A1U0F1_MARAV); contains Interpro domain(s) IPR001017 Dehydrogenase, E1 component	0	0.72	0	3.03562	3-methyl-2-oxobutanoate dehydrogenase	0.22	0.23	4.17	3.22	0	0	0.63	0.81	0	0	0.38	0.33	0.69	0.43	0.12	0	0	0	0	0.07	0	0	0	0	0	0	0	0	ORTHOMCL1242	3	3	2	2	1
Solyc06g059860.3	Solyc06g059860.3.1		6	37874609	37876679				Solyc06g059860	Unknown Protein (AHRD V1)	8.13	10.255	0	0.331363		6.23	8.3	14.24	12.4	7.56	8.7	9.91	10.6	2.51	1.22	2.33	1.39	1.66	0.84	5.8	3.32	2.91	3.34	1.87	1.67	2.81	2.2	5.08	5.28	1.08	1.6	2.53	3.15	ORTHOMCL18527	1	1	0	0	0
Solyc06g059870.1	Solyc06g059870.1.1		6	37886733	37886933				Solyc06g059870	Unknown Protein (AHRD V1)	170.44	95.255	100	-0.83873		276.88	259.35	93.82	80.29	176.65	164.23	100.41	90.1	309.56	278.02	214.97	201.62	269.87	267.11	131.49	114.46	6.91	5.25	10.2	11.38	62.67	70.51	20.84	12.84	2.93	7.19	23.69	41.23
Solyc06g059880.3	Solyc06g059880.3.1	Acetolactate synthase [Source:UniProtKB/TrEMBL;Acc:K4C6H4]	6	37897925	37900508	flavin adenine dinucleotide binding	Interacting selectively and non-covalently with FAD, flavin-adenine dinucleotide, the coenzyme or the prosthetic group of various flavoprotein oxidoreductase enzymes, in either the oxidized form, FAD, or the reduced form, FADH2.	R-SLY-1119460	Solyc06g059880	Acetolactate synthase (AHRD V1 **** D7RPJ7_SOLTU); contains Interpro domain(s) IPR012846 Acetolactate synthase, large subunit, biosynthetic	0	14.285	0	7.16842	Acetolactate synthase	0.04	0	2.7	3.32	0	0	13.62	14.95	0	0	0	0	0.17	0.09	0	0	0	0	0	0	0	0	0	0	0	0	0	0	ORTHOMCL940	3	3	1	4	1
Solyc06g059885.1	Solyc06g059885.1.1	Germacrene synthase [Source:UniProtKB/TrEMBL;Acc:G1JUH6]	6	37940015	37943115	cytoplasm	All of the contents of a cell excluding the plasma membrane and nucleus, but including other subcellular structures.				#DIV/0!	#DIV/0!	#DIV/0!	#DIV/0!
Solyc06g059900.3	Solyc06g059900.3.1		6	37950788	37952222				Solyc06g059900	Unknown Protein (AHRD V1)	0	0	0	0		0	0	0	0	0	0	0	0	0	0	0	0	0	0	0	0	0	0	0	0	0	0	0	0	0	0	0	0
Solyc06g059930.3	Solyc06g059930.3.1		6	37959767	37981083	magnesium ion binding	Interacting selectively and non-covalently with magnesium (Mg) ions.		Solyc06g059930	Sesquiterpene synthase 1 (AHRD V1 ***- Q9FQ27_SOLHA)	39.275	0.155	0	-7.27064		56.31	52.83	36.53	37.85	39.58	38.97	0.1	0.21	1.32	1.64	0.8	1.4	0.69	1.5	0.2	0.05	0.09	0.29	0.04	0.2	2.95	2	0.23	0.39	0.85	0.56	0.84	0.56	ORTHOMCL128	2	7	0	29	0
Solyc06g059960.3	Solyc06g059960.3.1		6	37982279	37983685				Solyc06g059960	Histone-lysine N-methyltransferase (AHRD V1 *-*- B6K1E8_SCHJY); contains Interpro domain(s) IPR001214 SET	3.485	7.775	0	1.13531		5.41	5.17	4.47	3.95	3.44	3.53	7.91	7.64	5.17	6.54	7.57	6.84	10.09	11.07	4.88	5.14	3.22	2.99	5.58	5.19	6.82	7.96	6.22	5.77	6.27	6.99	3.98	4.88	ORTHOMCL3680	2	2	1	1	1
Solyc06g059965.1	Solyc06g059965.1.1		6	37991013	38006401	nucleus	A membrane-bounded organelle of eukaryotic cells in which chromosomes are housed and replicated. In most cells, the nucleus contains all of the cell's chromosomes except the organellar chromosomes, and is the site of RNA synthesis and processing. In some species, or in specialized cell types, RNA metabolism or DNA replication may be absent.				#DIV/0!	#DIV/0!	#DIV/0!	#DIV/0!
Solyc06g059970.3	Solyc06g059970.3.1	Floral homeotic protein PISTILLATA [Source:Projected from Arabidopsis thaliana (AT5G20240) UniProtKB/Swiss-Prot;Acc:P48007]	6	38012997	38015627	DNA binding	Any molecular function by which a gene product interacts selectively and non-covalently with DNA (deoxyribonucleic acid).		Solyc06g059970	MADS box transcription factor (AHRD V1 ***- A7LK41_POPDE); contains Interpro domain(s) IPR002100 Transcription factor, MADS-box	0.43	0.225	0	-0.705553		460.81	464.48	206.48	201.57	0.32	0.54	0.34	0.11	0.13	0	0	0.14	0.11	0.54	0.43	0.24	0.1	0.11	0	0	0	0	0	0	0	0	2.1	1.63	ORTHOMCL4411	1	1	1	1	2
Solyc06g059980.3	Solyc06g059980.3.1	Protein EMBRYO SAC DEVELOPMENT ARREST 30 [Source:Projected from Arabidopsis thaliana (AT3G03810) UniProtKB/Swiss-Prot;Acc:F4J2C8]	6	38024934	38040843	cytoplasm	All of the contents of a cell excluding the plasma membrane and nucleus, but including other subcellular structures.		Solyc06g059980	Os12g0425600 protein (Fragment) (AHRD V1 *--- Q0INN2_ORYSJ); contains Interpro domain(s) IPR004348 Protein of unknown function DUF246, plant	2.98	10.625	0	1.79998		5.6	3.84	4.68	3.67	3.04	2.92	11.09	10.16	4.52	4.53	8.24	5.88	5.81	5.84	8.09	8.58	6.24	7.2	7.06	6.73	9.35	12.98	11.56	9.28	7.51	6.74	2.89	2.72	ORTHOMCL2448	1	4	1	1	1
Solyc06g059990.3	Solyc06g059990.3.1		6	38041180	38043012	transferase activity, transferring alkyl or aryl (other than methyl) groups	Catalysis of the transfer of an alkyl or aryl (but not methyl) group from one compound (donor) to another (acceptor).		Solyc06g059990	Undecaprenyl pyrophosphate synthase (AHRD V1 **** Q5QXS4_IDILO); contains Interpro domain(s) IPR001441 Di-trans-poly-cis-decaprenylcistransferase-like	0	3.405	0	5.13134	Undecaprenyl pyrophosphate synthase	0	0	0	0.09	0	0	3.72	3.09	0	0	0	0	0	0	0	0	0	0	0	0	0	0.35	0	0.25	0.59	0.1	0	0	ORTHOMCL18526	1	1	0	0	0
Solyc06g059995.1	Solyc06g059995.1.1		6	38049877	38053860	iron ion binding	Interacting selectively and non-covalently with iron (Fe) ions.				#DIV/0!	#DIV/0!	#DIV/0!	#DIV/0!
Solyc06g060010.3	Solyc06g060010.3.1		6	38062878	38065612	terpene synthase activity	Catalysis of the formation of cyclic terpenes through the cyclization of linear terpenes (e.g. isopentenyl-PP, geranyl-PP, farnesyl-PP and geranylgeranyl-PP) containing varying numbers of isoprene units.		Solyc06g060010	Alpha-humulene/(-)-(E)-beta-caryophyllene synthase (AHRD V1 **** HUMS_ARATH); contains Interpro domain(s) IPR005630 Terpene synthase, metal-binding domain	1.01	8.9	0	3.01937	Alpha-humulene/(-)-(E)-beta-caryophyllene synthase	0.69	0.4	0.34	0.41	1	1.02	9.08	8.72	1.02	0.69	1.75	1.88	2.87	3.46	0.76	0.25	0.11	0.11	0	0	0.46	1.49	0.43	0.61	0.23	0.26	0.89	1.42
Solyc06g060013.1	Solyc06g060013.1.1		6	38066155	38068640	magnesium ion binding	Interacting selectively and non-covalently with magnesium (Mg) ions.				#DIV/0!	#DIV/0!	#DIV/0!	#DIV/0!
Solyc06g060017.1	Solyc06g060017.1.1		6	38072433	38078930	iron ion binding	Interacting selectively and non-covalently with iron (Fe) ions.				#DIV/0!	#DIV/0!	#DIV/0!	#DIV/0!
Solyc06g060050.1	Solyc06g060050.1.1	Pentatricopeptide repeat-containing protein At5g15340, mitochondrial [Source:Projected from Arabidopsis thaliana (AT5G15340) UniProtKB/Swiss-Prot;Acc:Q9LXE8]	6	38080773	38082671	RNA modification	The covalent alteration of one or more nucleotides within an RNA molecule to produce an RNA molecule with a sequence that differs from that coded genetically.		Solyc06g060050	Pentatricopeptide repeat-containing protein (AHRD V1 ***- D7M7B9_ARALY); contains Interpro domain(s) IPR002885 Pentatricopeptide repeat	0.31	1.05	0	1.48794		0.31	0.46	0.42	0.32	0.46	0.16	1.08	1.02	1.12	0.69	1.14	0.86	1.65	1.19	0.9	0.97	0.88	0.71	1	0.83	1.89	2.37	1.5	1.81	0.62	0.53	2.13	1.95	ORTHOMCL15126	1	0	1	1	0
Solyc06g060060.3	Solyc06g060060.3.1		6	38085365	38095269	NAD+ kinase activity	Catalysis of the reaction: ATP + NAD(+) = ADP + 2 H(+) + NADP(+).		Solyc06g060060	NAD kinase (AHRD V1 **** Q3SZD3_BOVIN); contains Interpro domain(s) IPR002504 ATP-NAD/AcoX kinase	38.745	10.44	0	-1.88185		22.07	21.65	54.45	54.22	38.62	38.87	9.9	10.98	15.58	15.01	20.14	17.84	14.29	14.72	20.67	20.92	12.52	12.4	20.35	23.25	21.63	21.66	18.82	20.07	28.45	28.82	42.51	33.02	ORTHOMCL3889	2	2	1	1	1
Solyc06g060070.3	Solyc06g060070.3.1		6	38095058	38098172	metal ion binding	Interacting selectively and non-covalently with any metal ion.		Solyc06g060070	1-aminocyclopropane-1-carboxylate oxidase (AHRD V1 ***- Q9FR98_MUSAC); contains Interpro domain(s) IPR005123 Oxoglutarate and iron-dependent oxygenase	0.125	17.095	0	6.25592	1-aminocyclopropane-1-carboxylate oxidase	5.77	4.86	0.68	0.61	0.17	0.08	18.07	16.12	0.1	0.1	0	0	0.08	0	0	0	0	0	0	0	0	0	0	0	0	0	0	0	ORTHOMCL3679	1	2	1	1	2
Solyc06g060080.2	Solyc06g060080.2.1		6	38106829	38112011	membrane	A lipid bilayer along with all the proteins and protein complexes embedded in it an attached to it.		Solyc06g060080	Mitochondrial ATP synthase subunit (AHRD V1 ***- D7RXX9_ORYSI)	54.135	105.325	100	0.958921		132.51	122.76	94.53	90	54.41	53.86	107.73	102.92	176.38	167.18	117.9	99.44	82.01	87.2	59.36	62.96	54.84	59.84	49	46.39	47.26	46.14	32.59	36.35	24.53	20.04	42.43	40.66	ORTHOMCL8449	1	1	2	1	0
Solyc06g060090.3	Solyc06g060090.3.1		6	38112644	38121772				Solyc06g060090	UBA/TS-N domain-containing protein (AHRD V1 *--- C1H097_PARBA); contains Interpro domain(s) IPR001623 Heat shock protein DnaJ, N-terminal	15.565	30.065	50	0.945331		16.39	15.5	12.07	11.86	15.44	15.69	28.86	31.27	27.41	25.13	28.87	24.49	18.68	19.59	46.02	50.49	30.64	30.05	85.92	86.12	23.03	18.2	15.26	16.32	16.99	16.47	7.27	7.92	ORTHOMCL15673	1	1	1	0	0
Solyc06g060100.3	Solyc06g060100.3.1	Mannose-6-phosphate isomerase [Source:UniProtKB/TrEMBL;Acc:K4C6J1]	6	38119402	38128098	zinc ion binding	Interacting selectively and non-covalently with zinc (Zn) ions.	R-SLY-1119628	Solyc06g060100	Mannose-6-phosphate isomerase 1.2	9.5	15.275	0	0.67948		18.88	20.31	8.03	8.33	9.97	9.03	15.8	14.75	15.03	14.33	10.87	9.15	3.84	3.36	6.4	5.97	3.22	2.97	4.41	4.59	6.29	5	4.82	5.2	2.11	2.46	5.87	3.68	ORTHOMCL1497	3	3	2	1	1
Solyc06g060105.1	Solyc06g060105.1.1		6	38129607	38142585						#DIV/0!	#DIV/0!	#DIV/0!	#DIV/0!
Solyc06g060110.3	Solyc06g060110.3.1		6	38147692	38150530	integral component of membrane	The component of a membrane consisting of the gene products and protein complexes having at least some part of their peptide sequence embedded in the hydrophobic region of the membrane.		Solyc06g060110	Amino acid permease (AHRD V1 **** B9GU10_POPTR); contains Interpro domain(s) IPR013057 Amino acid transporter, transmembrane	21.02	85.065	100	2.01165	Amino acid permease	5.82	4.27	36.02	34.1	21.12	20.92	84.04	86.09	20.62	20.67	27.76	23.24	6.87	7.3	32.01	33.98	7.18	7.25	3.64	4.25	17.81	20.12	9.68	13.46	6.07	5.6	23.28	13.44	ORTHOMCL346	2	4	4	4	7
Solyc06g060120.3	Solyc06g060120.3.1	SWI/SNF complex subunit SWI3C [Source:Projected from Arabidopsis thaliana (AT1G21700) UniProtKB/Swiss-Prot;Acc:Q9XI07]	6	38167912	38186514	DNA binding	Any molecular function by which a gene product interacts selectively and non-covalently with DNA (deoxyribonucleic acid).		Solyc06g060120	SWI/SNF complex subunit SMARCC1 (AHRD V1 *--- SMRC1_MOUSE); contains Interpro domain(s) IPR007526 SWIRM	11.925	25.845	50	1.10942		17.8	16.87	22.98	22.97	12.11	11.74	27.21	24.48	18.12	18.97	22.57	19.82	37.05	37.93	24.83	26.8	23.49	23.01	15.86	15.24	32.03	34.1	20.42	22.74	23.02	26.64	10.29	9.53	ORTHOMCL5878	1	1	1	1	2
Solyc06g060130.3	Solyc06g060130.3.1		6	38191531	38196506	aspartic-type endopeptidase activity	Catalysis of the hydrolysis of internal, alpha-peptide bonds in a polypeptide chain by a mechanism in which a water molecule bound by the side chains of aspartic residues at the active center acts as a nucleophile.		Solyc06g060130	Nucellin-like aspartic protease (Fragment) (AHRD V1 **-- Q8L886_MAIZE); contains Interpro domain(s) IPR001461 Peptidase A1	6.985	7.385	0	0.0792345		12.89	13.19	13.77	11.54	7.03	6.94	6.93	7.84	23.55	24.68	33.38	29.21	43.59	36.31	33.97	34.35	9.79	10.09	7.26	8.82	42.72	38.33	17.91	15.24	8.85	6.9	5.93	3.25	ORTHOMCL1517	2	2	2	1	3
Solyc06g060140.3	Solyc06g060140.3.1		6	38192918	38220955	microtubule	Any of the long, generally straight, hollow tubes of internal diameter 12-15 nm and external diameter 24 nm found in a wide variety of eukaryotic cells; each consists (usually) of 13 protofilaments of polymeric tubulin, staggered in such a manner that the tubulin monomers are arranged in a helical pattern on the microtubular surface, and with the alpha/beta axes of the tubulin subunits parallel t…		Solyc06g060140	Kinesin like protein (AHRD V1 *-*- Q9SVI8_ARATH); contains Interpro domain(s) IPR001752 Kinesin, motor region	4.225	6.765	0	0.66656		3.68	3.71	2.11	1.59	4.2	4.25	6.77	6.76	3.67	3.07	1.62	1.27	1.07	1.47	1.02	1.25	0.13	0.47	0.28	0.32	1.07	1.49	0.73	1.1	1.21	1.02	17.18	18.63	ORTHOMCL412	5	5	5	3	1
Solyc06g060150.3	Solyc06g060150.3.1	Replication factor C subunit 5 [Source:Projected from Arabidopsis thaliana (AT1G77470) UniProtKB/Swiss-Prot;Acc:Q9CAQ8]	6	38227801	38239569	DNA binding	Any molecular function by which a gene product interacts selectively and non-covalently with DNA (deoxyribonucleic acid).		Solyc06g060150	Replication factor C subunit 3 (AHRD V1 ***- B6TFI5_MAIZE); contains Interpro domain(s) IPR013748 Replication factor C	12.705	21.9	0	0.780796		19.37	21.44	19.42	18.31	13.39	12.02	22.87	20.93	42.16	41.85	28.71	21.82	24.04	25.58	21.82	20.51	9.58	9.14	12.82	14.97	15.19	18.45	14.81	13.16	12.36	13.57	14.79	14.17	ORTHOMCL9884	1	1	1	1	1
Solyc06g060160.2	Solyc06g060160.2.1		6	38233724	38243800	protein binding	Interacting selectively and non-covalently with any protein or protein complex (a complex of two or more proteins that may include other nonprotein molecules).		Solyc06g060160	C2 domain-containing protein (AHRD V1 ***- D7KUJ4_ARALY); contains Interpro domain(s) IPR011989 Armadillo-like helical	0.06	0.06	0	0		0.42	0.76	0.88	1.11	0.02	0.1	0.06	0.06	0.07	0.09	0.09	0.02	0	0	0	0	0	0.02	0	0	0.13	0.11	0.06	0.11	0	0	0.28	1.29	ORTHOMCL837	3	3	3	3	1
Solyc06g060170.3	Solyc06g060170.3.1		6	38245945	38251957	integral component of membrane	The component of a membrane consisting of the gene products and protein complexes having at least some part of their peptide sequence embedded in the hydrophobic region of the membrane.		Solyc06g060170	Glycoside hydrolase family 28 protein/polygalacturonase family protein (AHRD V1 **-- Q1PF10_ARATH); contains Interpro domain(s) IPR012334 Pectin lyase fold	2.865	27.005	50	3.19245	Glycoside hydrolase / polygalacturonase family protein	11.15	9.15	7.63	5.77	2.97	2.76	27.67	26.34	0.84	1.12	1.35	1.45	0.97	1.62	2.16	2.56	3.81	3.69	10.46	10.09	1.67	2.02	3.04	3.67	2.48	2.69	2.16	3.26	ORTHOMCL7626	1	1	1	1	1
Solyc06g060180.2	Solyc06g060180.2.1	Terpene synthase [Source:UniProtKB/TrEMBL;Acc:G5CV42]	6	38257817	38262004	magnesium ion binding	Interacting selectively and non-covalently with magnesium (Mg) ions.		Solyc06g060180	Alpha-humulene/(-)-(E)-beta-caryophyllene synthase (AHRD V1 **** HUMS_ARATH); contains Interpro domain(s) IPR005630 Terpene synthase, metal-binding domain	0.555	0	0	-2.71149		0.82	0.64	0.51	0.81	0.33	0.78	0	0	0	0	0	0	0.06	0	0	0	0	0	0	0	0	0.15	0.08	0.22	0	0	0.07	0	ORTHOMCL128	2	7	0	29	0
Solyc06g060190.3	Solyc06g060190.3.1		6	38265734	38267822	iron ion binding	Interacting selectively and non-covalently with iron (Fe) ions.		Solyc06g060190	Cytochrome P450	0	0	0	0		0	0	0	0	0	0	0	0	0	0	0	0	0	0	0	0	0	0	0	0	1.02	2.43	0.62	1.53	0.7	0.2	0	0	ORTHOMCL883	3	9	0	0	0
Solyc06g060210.2	Solyc06g060210.2.1		6	38281964	38297084	protein dimerization activity	The formation of a protein dimer, a macromolecular structure consists of two noncovalently associated identical or nonidentical subunits.		Solyc06g060210	Ras-related protein Rab-2-A (AHRD V1 ***- B6T1U8_MAIZE); contains Interpro domain(s) IPR003579 Ras small GTPase, Rab type	0	0	0	0		0.98	0.86	0	0	0	0	0	0	0	0	0	0.21	0	0	0.21	0	0	0	0	0	0	0	0	0	0	0	0	0
Solyc06g060215.1	Solyc06g060215.1.1		6	38283047	38287033						#DIV/0!	#DIV/0!	#DIV/0!	#DIV/0!
Solyc06g060230.3	Solyc06g060230.3.1	Nam-like protein 1 [Source:UniProtKB/TrEMBL;Acc:B6D1Q3]	6	38303221	38305529	DNA binding	Any molecular function by which a gene product interacts selectively and non-covalently with DNA (deoxyribonucleic acid).		Solyc06g060230	NAC domain protein IPR003441 (AHRD V1 ***- B9GU14_POPTR); contains Interpro domain(s) IPR003441 No apical meristem (NAM) protein	34.52	33.06	50	-0.0621617		47.8	46.05	58.57	58.25	33.04	36	35.24	30.88	41.81	41.62	41.09	37.89	32.97	34.43	28.93	26.72	21.11	17.07	30.63	30.08	112.38	100.98	55.5	51.41	53.09	54.4	18.91	16.8	ORTHOMCL4039	2	2	1	1	1
Solyc06g060240.1	Solyc06g060240.1.1		6	38317651	38319942	protein folding	The process of assisting in the covalent and noncovalent assembly of single chain polypeptides or multisubunit complexes into the correct tertiary structure.		Solyc06g060240	Chaperone protein dnaJ 3 (AHRD V1 *-*- DNAJ3_ARATH); contains Interpro domain(s) IPR015609 Molecular chaperone, heat shock protein, Hsp40, DnaJ	0	0.045	0	0.536053		3.99	2.65	2.15	1.86	0	0	0.09	0	0	0	0	0	0	0	0	0.09	0	0	0	0	0	0	0	0	0	0	0.1	0.11	ORTHOMCL15700	1	1	1	0	0
Solyc06g060250.3	Solyc06g060250.3.1	Aldehyde dehydrogenase [Source:UniProtKB/TrEMBL;Acc:K4C6K6]	6	38320157	38328441	plasmodesma	A fine cytoplasmic channel, found in all higher plants, that connects the cytoplasm of one cell to that of an adjacent cell.		Solyc06g060250	Aldehyde dehydrogenase family protein expressed (AHRD V1 **** Q53NG8_ORYSJ); contains Interpro domain(s) IPR012394 Aldehyde dehydrogenase NAD(P)-dependent IPR015590 Aldehyde dehydrogenase	25.155	74.535	50	1.56328		17.18	16.97	26.7	27.7	25.57	24.74	77.27	71.8	20.61	20.33	21.97	19.33	28.47	26.66	27.02	26.73	16.43	16.06	11.66	11.53	20.44	17.47	6.34	6.89	4.17	3.89	13.87	15.2	ORTHOMCL3809	1	1	2	2	1
Solyc06g060260.3	Solyc06g060260.3.1		6	38342030	38352926	heme binding	Interacting selectively and non-covalently with heme, any compound of iron complexed in a porphyrin (tetrapyrrole) ring.		Solyc06g060260	Stromal ascorbate peroxidase 7	27.825	47.53	50	0.770313		56.1	56.33	34.82	33.77	28.59	27.06	51.64	43.42	75.59	64.25	72.35	67.43	40.9	37.23	48.97	43.28	61.68	63.43	108.17	115.35	52.16	64.45	126.11	111.54	86.82	89.29	69.73	78.13	ORTHOMCL12411	1	1	1	0	1
Solyc06g060270.3	Solyc06g060270.3.1		6	38363081	38375398				Solyc06g060270	Bzip transcription factor-like (AHRD V1 *-*- Q8RU34_ORYSJ); contains Interpro domain(s) IPR006867 Protein of unknown function DUF632	0.665	3.235	0	2.12416	Bzip transcription factor-like	1.26	1.24	1.22	1.54	0.69	0.64	3.35	3.12	0.91	0.92	0.98	1.01	0.72	0.61	0.36	0.5	0.26	0.33	0.8	0.78	0.9	0.97	0.78	0.53	1.21	0.93	1.91	2.67	ORTHOMCL5876	1	1	2	1	1
Solyc06g060290.3	Solyc06g060290.3.1		6	38375934	38381709	protein disulfide isomerase activity	Catalysis of the rearrangement of both intrachain and interchain disulfide bonds in proteins.		Solyc06g060290	Protein disulfide isomerase (AHRD V1 **** B1Q2X4_SOYBN); contains Interpro domain(s) IPR005792 Protein disulphide isomerase	48.195	103.185	100	1.09669		65.76	67.27	35.09	37.43	50.68	45.71	107.82	98.55	109.75	104.64	92.54	86.51	60.03	56.17	67.71	71.11	50.91	51.49	33.77	31.17	101.98	84.19	57.18	62.98	37.16	26.21	52.63	46.35	ORTHOMCL2717	2	2	2	1	1
Solyc06g060300.1	Solyc06g060300.1.1		6	38399534	38399851				Solyc06g060300	Unknown Protein (AHRD V1)	1.07	7.085	0	2.61848	Unknown Protein	4.83	7.14	8.11	10.92	1.83	0.31	7.09	7.08	3.72	6.41	8.18	4.35	13.55	14.25	12.82	13.31	24.76	23.53	47.26	49.12	13.76	15	29.17	18.04	31.22	41.96	0	0	ORTHOMCL10371	1	1	1	1	1
Solyc06g060310.3	Solyc06g060310.3.1		6	38399566	38404046	iron ion binding	Interacting selectively and non-covalently with iron (Fe) ions.		Solyc06g060310	Chlorophyllide a oxygenase (AHRD V1 **** B6TZB6_MAIZE); contains Interpro domain(s) IPR013626 Pheophorbide a oxygenase	39.68	1.49	0	-4.64494		10.83	9.36	10.98	11.9	40.28	39.08	1.67	1.31	11.45	11.19	14.7	14.11	6.33	5.25	2.66	3.48	2.65	2.56	3.79	3.58	1.57	1.75	1.55	1.7	1.46	0.82	106.29	76.91	ORTHOMCL2668	2	2	1	1	2
Solyc06g060320.3	Solyc06g060320.3.1		6	38407306	38411045				Solyc06g060320	Filament-like plant protein (Fragment) (AHRD V1 ***- FPP_SOLLC); contains Interpro domain(s) IPR008587 Protein of unknown function DUF869, plant	0.445	1.88	0	1.86117		0.89	0.75	0.05	0	0.4	0.49	1.95	1.81	0.43	0.65	0	0.17	0.04	0.09	0	0	0	0	0	0	0	0	0	0.04	0	0	0.16	0.9	ORTHOMCL1535	2	2	2	1	3
Solyc06g060340.3	Solyc06g060340.3.1	Photosystem II 22 kDa protein, chloroplastic [Source:UniProtKB/Swiss-Prot;Acc:P54773]	6	38438850	38440845	integral component of membrane	The component of a membrane consisting of the gene products and protein complexes having at least some part of their peptide sequence embedded in the hydrophobic region of the membrane.		Solyc06g060340	Chloroplast photosystem II-associated protein (AHRD V1 ***- A8HPM2_CHLRE); contains Interpro domain(s) IPR001344 Chlorophyll A-B binding protein	1061.28	0.425	0	-10.9813		339.78	328.57	404.29	382.82	1069.41	1053.15	0.47	0.38	235.28	215.48	239.08	206.37	36.36	35.67	35.29	37.6	7.41	7.67	1.6	1.52	27.42	21.79	6.88	4.48	13.91	14.82	1308.81	1207.6	ORTHOMCL5775	1	1	1	1	2
Solyc06g060350.3	Solyc06g060350.3.1		6	38442896	38458725	DNA repair	The process of restoring DNA after damage. Genomes are subject to damage by chemical and physical agents in the environment (e.g. UV and ionizing radiations, chemical mutagens, fungal and bacterial toxins, etc.) and by free radicals or alkylating agents endogenously generated in metabolism. DNA is also damaged because of errors during its replication. A variety of different DNA repair pathways ha…		Solyc06g060350	Replication factor C subunit 1 (AHRD V1 *--- C5FPB4_NANOT); contains Interpro domain(s) IPR004582 Checkpoint protein Rad24	2.7	3.565	0	0.388386		4.46	4.16	3.4	3.57	2.7	2.7	3.28	3.85	4.25	4.34	4.42	4.43	4	4.52	3.07	3.32	2.18	2.66	2.77	2.51	4.7	6.22	5.09	4.27	4.8	3.67	2.8	3.79	ORTHOMCL9881	1	1	1	1	1
Solyc06g060360.3	Solyc06g060360.3.1		6	38472761	38474801				Solyc06g060360	Universal stress protein family protein (AHRD V1 ***- A8IXG1_BRACM); contains Interpro domain(s) IPR006016 UspA	3.075	2.45	0	-0.316259		13.06	11.94	5.5	3.52	3.42	2.73	2.06	2.84	25.56	29.35	8.98	8.54	1.78	2.17	0.75	0.62	0.09	0	0	0	0	0	0.14	0	0	0	4.44	9.58	ORTHOMCL5773	1	1	1	1	2
Solyc06g060370.3	Solyc06g060370.3.1		6	38475267	38482324	integral component of membrane	The component of a membrane consisting of the gene products and protein complexes having at least some part of their peptide sequence embedded in the hydrophobic region of the membrane.		Solyc06g060370	Organic anion transporter (AHRD V1 **-* B4G1R1_MAIZE); contains Interpro domain(s) IPR004853 Protein of unknown function DUF250	10.7	30.42	50	1.49872		22.62	22.7	23.47	22.47	11.9	9.5	31.64	29.2	38.41	36.73	51.5	43.18	57.74	57.72	51.44	50.37	53.8	54.08	38.17	42.67	61.97	45.54	53.23	60.02	32.16	28.7	4.45	6.51	ORTHOMCL3887	1	1	2	1	2
Solyc06g060380.3	Solyc06g060380.3.1		6	38490558	38530779	mitotic sister chromatid cohesion	The cell cycle process in which the sister chromatids of a replicated chromosome are joined along the entire length of the chromosome, from their formation in S phase through metaphase during a mitotic cell cycle. This cohesion cycle is critical for high fidelity chromosome transmission.		Solyc06g060380	Sister chromatid cohesion protein PDS5 homolog A (AHRD V1 ***- PDS5A_RAT); contains Interpro domain(s) IPR016024 Armadillo-type fold	1.66	3.99	0	1.21653		1.93	2.43	2.05	2	1.56	1.76	4.08	3.9	3.17	2.4	2.49	1.97	2.32	2.45	1.75	1.37	0.46	0.44	2.76	2.37	5.86	7.42	7.53	6.81	9.38	10.15	2.96	3.23	ORTHOMCL13047	1	1	1	1	0
Solyc06g060400.3	Solyc06g060400.3.1	Ribosomal protein L15 [Source:UniProtKB/TrEMBL;Acc:K4C6M0]	6	38529162	38531843	RNA binding	Interacting selectively and non-covalently with an RNA molecule or a portion thereof.		Solyc06g060400	Ribosomal protein L15 (AHRD V1 ***- B9GPA1_POPTR); contains Interpro domain(s) IPR000439 Ribosomal protein L15e	125.63	226.18	250	0.84778		229.73	224.93	194.76	193.88	127.16	124.1	229.84	222.52	551.58	534.78	295.14	259.34	507.25	473.54	329.39	320.23	231.39	231.87	162.66	168.59	201.55	183.45	167.08	177.88	125.71	128.48	150.48	178.84	ORTHOMCL1357	2	3	2	1	2
Solyc06g060410.3	Solyc06g060410.3.1		6	38539790	38542283	integral component of membrane	The component of a membrane consisting of the gene products and protein complexes having at least some part of their peptide sequence embedded in the hydrophobic region of the membrane.		Solyc06g060410	MORN repeat protein (AHRD V1 *--- A3SI83_9RHOB); contains Interpro domain(s) IPR003409 MORN motif	0.725	3.825	0	2.25023	MORN repeat protein	3.79	3.67	0.43	0.44	0.72	0.73	3.54	4.11	1.24	0.96	0.36	0.31	0.06	0.12	0.16	0.2	0.34	0.06	0.98	1.12	0.08	0.17	0	0.53	0.79	0.69	0.07	0.31	ORTHOMCL18524	1	1	0	0	0
Solyc06g060420.3	Solyc06g060420.3.1		6	38544527	38551206	cytosol	The part of the cytoplasm that does not contain organelles but which does contain other particulate matter, such as protein complexes.		Solyc06g060420	YbaK/prolyl-tRNA synthetase (AHRD V1 *-*- D0P7L2_BRUSU); contains Interpro domain(s) IPR007214 YbaK/aminoacyl-tRNA synthetase associated region	23.805	30.82	50	0.371228		53.86	50.38	41.44	41.68	25.11	22.5	32.52	29.12	60.76	58.23	46.44	43.89	35.29	35.59	30.12	30.88	25.63	28.8	33.77	29.73	24.47	24.72	31.7	28.93	36.58	37.47	37.23	38.78	ORTHOMCL10369	1	1	1	1	1
Solyc06g060423.1	Solyc06g060423.1.1		6	38555225	38555293						#DIV/0!	#DIV/0!	#DIV/0!	#DIV/0!
Solyc06g060425.1	Solyc06g060425.1.1		6	38561046	38561866						#DIV/0!	#DIV/0!	#DIV/0!	#DIV/0!
Solyc06g060427.1	Solyc06g060427.1.1		6	38577374	38580902						#DIV/0!	#DIV/0!	#DIV/0!	#DIV/0!
Solyc06g060430.1	Solyc06g060430.1.1		6	38585017	38585608	integral component of membrane	The component of a membrane consisting of the gene products and protein complexes having at least some part of their peptide sequence embedded in the hydrophobic region of the membrane.		Solyc06g060430	Emp24/gp25L/p24 family protein (AHRD V1 ***- D7KC62_ARALY); contains Interpro domain(s) IPR000348 emp24/gp25L/p24	0	0	0	0		0	0	0	0	0	0	0	0	0	0	0	0	0	0	0	0	0	0	0	0	0	0	0	0	0	0	0	0
Solyc06g060440.2	Solyc06g060440.2.1		6	38586486	38589728	integral component of membrane	The component of a membrane consisting of the gene products and protein complexes having at least some part of their peptide sequence embedded in the hydrophobic region of the membrane.		Solyc06g060440	Transmembrane emp24 domain-containing protein 10 (AHRD V1 ***- B6SSF8_MAIZE); contains Interpro domain(s) IPR000348 emp24/gp25L/p24	0	0.08	0	0.847997		0.27	0.54	0	0	0	0	0	0.16	0.18	0	0	0.2	0	0	0	0	0	0	0	0	0	0	0	0	0	0	0	0.39	ORTHOMCL18523	1	1	0	0	0
Solyc06g060450.3	Solyc06g060450.3.1		6	38589846	38592169	integral component of membrane	The component of a membrane consisting of the gene products and protein complexes having at least some part of their peptide sequence embedded in the hydrophobic region of the membrane.		Solyc06g060450	Transmembrane emp24 domain-containing protein 10 (AHRD V1 ***- B6SSF8_MAIZE); contains Interpro domain(s) IPR000348 emp24/gp25L/p24	0	0.07	0	0.765535		0.47	1.33	0.14	0.14	0	0	0	0.14	0.33	0.17	0.2	0	0.14	0	0	0	0.64	1.46	0	0	0	0	0.42	2.92	0	0	0	0	ORTHOMCL18522	1	1	0	0	0
ENSRNA050029972	ENSRNA050029972-T1	Small nucleolar RNA Z221/R21b	6	38594015	38594116						#DIV/0!	#DIV/0!	#DIV/0!	#DIV/0!
Solyc06g060460.3	Solyc06g060460.3.1		6	38596945	38601795				Solyc06g060460	DUF218 domain protein (AHRD V1 **-- Q4WYU5_ASPFU)	5.83	11.335	0	0.947352		10.57	9.92	5.48	6.82	5.84	5.82	11.97	10.7	12.38	10.01	14.75	13.41	8.42	10.05	15.87	14.98	7.67	9.48	9.74	8.4	9.79	8.13	7.4	8.84	7.51	5.78	6.57	3.89	ORTHOMCL10608	1	1	1	1	1
Solyc06g060470.1	Solyc06g060470.1.1		6	38614117	38614839	nucleus	A membrane-bounded organelle of eukaryotic cells in which chromosomes are housed and replicated. In most cells, the nucleus contains all of the cell's chromosomes except the organellar chromosomes, and is the site of RNA synthesis and processing. In some species, or in specialized cell types, RNA metabolism or DNA replication may be absent.		Solyc06g060470	VQ motif family protein (AHRD V1 *-*- B6SZE5_MAIZE); contains Interpro domain(s) IPR008889 VQ	0.27	0.92	0	1.46297		0	0	0	0	0.4	0.14	1.13	0.71	0.33	0.33	0	0.17	0	0	0	0	0	0	0	0	0	0	0	0	0	0	0	0	ORTHOMCL1243	2	1	3	2	3
Solyc06g060480.1	Solyc06g060480.1.1		6	38627773	38628582	nucleic acid binding	Interacting selectively and non-covalently with any nucleic acid.		Solyc06g060480	Cys2/His2 zinc-finger transcription factor (AHRD V1 **** Q4U314_SILLA); contains Interpro domain(s) IPR007087 Zinc finger, C2H2-type	0	0	0	0		0.95	0.43	0.25	0	0	0	0	0	0	0	0	0	0	0.12	0.16	0	0	0	0	0.1	0	0	0	0	0	0	0	0	ORTHOMCL7595	1	2	1	1	0
Solyc06g060490.3	Solyc06g060490.3.1		6	38629573	38635419	nucleus	A membrane-bounded organelle of eukaryotic cells in which chromosomes are housed and replicated. In most cells, the nucleus contains all of the cell's chromosomes except the organellar chromosomes, and is the site of RNA synthesis and processing. In some species, or in specialized cell types, RNA metabolism or DNA replication may be absent.		Solyc06g060490	BZIP transcription factor family protein (AHRD V1 *-*- D7LF63_ARALY); contains Interpro domain(s) IPR011700 Basic leucine zipper	21.55	39.335	50	0.86511		21.77	19.78	24.23	23.31	20.7	22.4	39.36	39.31	27.69	24.04	22.31	21.43	30.64	28.93	32.32	33.96	26.88	26.8	17.32	19.39	24.36	27.44	25.23	21.33	28.45	31.44	8.79	6.75	ORTHOMCL2669	2	2	1	1	2
Solyc06g060500.1	Solyc06g060500.1.1	AT-hook motif nuclear-localized protein [Source:UniProtKB/TrEMBL;Acc:K4C6N0]	6	38642298	38642960	nucleus	A membrane-bounded organelle of eukaryotic cells in which chromosomes are housed and replicated. In most cells, the nucleus contains all of the cell's chromosomes except the organellar chromosomes, and is the site of RNA synthesis and processing. In some species, or in specialized cell types, RNA metabolism or DNA replication may be absent.		Solyc06g060500	AT-hook DNA-binding protein (Fragment) (AHRD V1 **-* A1DR81_CATRO); contains Interpro domain(s) IPR014476 Predicted AT-hook DNA-binding	0.075	38.525	50	7.78604	AT-hook motif nuclear-localized protein	0	0	0	0	0	0.15	38.32	38.73	0	0	0	0	0	0	0	0	0	0	0	0	0	0	0	0.14	0	0	0	0	ORTHOMCL18521	1	1	0	0	0
Solyc06g060510.2	Solyc06g060510.2.1		6	38657990	38658982				Solyc06g060510	Transcription elongation factor SPT5 (AHRD V1 *--- SPT5H_DANRE); contains Interpro domain(s) IPR010605 Protein of unknown function DUF1191	1.565	2.615	0	0.70543		0.94	0.44	1.39	1.02	1.65	1.48	2.26	2.97	0.12	0.36	0.58	0.38	1.37	2.17	4.74	5.65	1.95	3.17	0	0.08	0.13	0.27	0.15	0.29	0	0	0.6	0.87	ORTHOMCL18520	1	1	0	0	0
Solyc06g060520.1	Solyc06g060520.1.1		6	38659456	38660358	integral component of membrane	The component of a membrane consisting of the gene products and protein complexes having at least some part of their peptide sequence embedded in the hydrophobic region of the membrane.		Solyc06g060520	Unknown Protein (AHRD V1); contains Interpro domain(s) IPR010605 Protein of unknown function DUF1191	21.79	3.23	0	-2.71668		6.9	6.19	1.54	2.71	21.21	22.37	3.4	3.06	11.13	7.84	6.56	7.11	1.63	1.64	2.04	2.28	0.21	0.11	0.08	0	0.88	0.3	0	0	0	0	109.82	109.59	ORTHOMCL3406	2	1	1	1	2
Solyc06g060530.1	Solyc06g060530.1.1	Protein DETOXIFICATION [Source:UniProtKB/TrEMBL;Acc:K4C6N3]	6	38667424	38668887	integral component of membrane	The component of a membrane consisting of the gene products and protein complexes having at least some part of their peptide sequence embedded in the hydrophobic region of the membrane.		Solyc06g060530	Multidrug resistance protein mdtK (AHRD V1 *--- MDTK_ERWAM); contains Interpro domain(s) IPR002528 Multi antimicrobial extrusion protein MatE	0	6.295	0	5.99887	Multidrug resistance protein mdtK	8.1	6.14	0.07	0.14	0	0	6.86	5.73	0.08	0.16	0.2	0.09	0.13	0.13	0.09	0.15	0	0	0	0	0	0	0	0	0	0	0.33	0.51	ORTHOMCL3177	2	2	1	1	1
Solyc06g060535.1	Solyc06g060535.1.1		6	38670784	38674271						#DIV/0!	#DIV/0!	#DIV/0!	#DIV/0!
Solyc06g060550.3	Solyc06g060550.3.1		6	38674878	38679215	integral component of membrane	The component of a membrane consisting of the gene products and protein complexes having at least some part of their peptide sequence embedded in the hydrophobic region of the membrane.		Solyc06g060550	ER-derived vesicles protein ERV14 (AHRD V1 **-- B6T6Y8_MAIZE); contains Interpro domain(s) IPR003377 Cornichon	6.985	18.02	0	1.35474		10.28	12.42	10.1	7.85	8.04	5.93	17.98	18.06	13.39	12.7	9.6	11.24	12	9.62	12.56	12.28	10.87	10.26	11.27	10.73	8.95	11.04	10.26	10.92	8.37	9.7	3.71	4.5	ORTHOMCL5994	1	1	3	1	0
Solyc06g060560.3	Solyc06g060560.3.1		6	38682169	38683377				Solyc06g060560	Pentatricopeptide repeat-containing protein (AHRD V1 *--- D7ME07_ARALY)	24.4	0.95	0	-4.54432		37.45	38.22	29.23	28.72	23.02	25.78	1.06	0.84	10.48	13.09	5.95	5.7	3.33	2.74	4.87	4.58	0.19	0.2	0.08	0.32	0.27	0.14	0	0	0	0.11	11.03	7.26
Solyc06g060570.3	Solyc06g060570.3.1		6	38690312	38693232	nucleus	A membrane-bounded organelle of eukaryotic cells in which chromosomes are housed and replicated. In most cells, the nucleus contains all of the cell's chromosomes except the organellar chromosomes, and is the site of RNA synthesis and processing. In some species, or in specialized cell types, RNA metabolism or DNA replication may be absent.		Solyc06g060570	Ovarian cancer-associated gene 2 protein homolog (AHRD V1 **-- B5X7T4_SALSA); contains Interpro domain(s) IPR005645 Protein of unknown function DUF341	5.71	0	0	-5.86047		15.5	10.94	3.73	3.84	5.66	5.76	0	0	2.84	2	3.17	1.97	1.02	0.93	3.84	5.21	9.28	7.01	9.27	8.4	16.89	23.04	95.75	101.29	6.87	8.01	13.05	19.37	ORTHOMCL14586	1	0	0	1	1
ENSRNA050028975	ENSRNA050028975-T1	tRNA-Lys for anticodon CUU	6	38693225	38693297						#DIV/0!	#DIV/0!	#DIV/0!	#DIV/0!
[truncated: 505 more rows]
[truncated: 12 more columns]

## Sheet: All_Chr_Summary
Chromosome 6	84
Chromosome 11	14
Chromosome 1	54
Chromosome 9	3
Chromosome 5	37
	192
