# Supplementary material for: Disentangling the genetic basis of rhizosphere microbiome assembly in tomato
Source: Nat Commun. 2022 Jun 16;13:3228. doi: 10.1038/s41467-022-30849-9 (PMC9203511; doi:10.1038/s41467-022-30849-9)
Supplement: Supplementary file 18 — Supplementary Data 15 [file 41467_2022_30849_MOESM18_ESM.txt]

ORFid	contigID	start	end	orientation	gene	product	COG	UniProt	kegg	pfam	cazy	newORF	kingdom	phylum	class	order	family	genus	species	MAG
BKPGNLEB_00001	NODE_25	29	724	+	gcvT_1	Aminomethyltransferase	COG0404	P54378				B2R_00001	Bacteria	Proteobacteria	Alphaproteobacteria	Sphingomonadales	Sphingomonadaceae	Sphingobium	Sphingobium_sp._EP60837
BKPGNLEB_00002	NODE_25	752	1123	+	gcvH_1	Glycine cleavage system H protein	COG0509	Q6G2F0				B2R_00002	Bacteria	Proteobacteria	Alphaproteobacteria	Sphingomonadales	Sphingomonadaceae	Sphingobium	Sphingobium_sp._EP60837
BKPGNLEB_00003	NODE_25	1168	2526	+	gcvPA_1	putative glycine dehydrogenase (decarboxylating) subunit 1	COG0403	Q72C59				B2R_00003	Bacteria	Proteobacteria	Alphaproteobacteria	Sphingomonadales	Sphingomonadaceae	Sphingobium	Sphingobium_sp._EP60837
BKPGNLEB_00004	NODE_25	2523	4094	+	gcvPB_1	putative glycine dehydrogenase (decarboxylating) subunit 2		P99168				B2R_00004	Bacteria	Proteobacteria	Alphaproteobacteria	Sphingomonadales	Sphingomonadaceae	Sphingobium	Sphingobium_sp._EP60837
BKPGNLEB_00005	NODE_25	4091	4732	+		hypothetical protein						B2R_00005	Bacteria	Proteobacteria	Alphaproteobacteria	Sphingomonadales	Sphingomonadaceae	Sphingobium	Sphingobium_sp._EP60837
BKPGNLEB_00006	NODE_25	4857	5705	-		hypothetical protein						B2R_00006	Bacteria	Proteobacteria	Alphaproteobacteria	Sphingomonadales	Sphingomonadaceae	Sphingobium	Sphingobium_sp._EP60837
BKPGNLEB_00007	NODE_25	6117	7001	+		hypothetical protein						B2R_00007	Bacteria	Proteobacteria	Alphaproteobacteria	Sphingomonadales	Sphingomonadaceae	Sphingobium	Sphingobium_sp._EP60837
BKPGNLEB_00008	NODE_25	6958	8949	-	rcsC_1	Sensor histidine kinase RcsC						B2R_00008	Bacteria	Proteobacteria	Alphaproteobacteria	Sphingomonadales	Sphingomonadaceae	Sphingobium	Sphingobium_sp._EP60837
BKPGNLEB_00009	NODE_25	9072	10334	-	bioF_1	8-amino-7-oxononanoate synthase		P22806				B2R_00009	Bacteria	Proteobacteria	Alphaproteobacteria	Sphingomonadales	Sphingomonadaceae	Sphingobium	Sphingobium_sp._EP60837
BKPGNLEB_00010	NODE_25	10466	10711	-	acpP_1	Acyl carrier protein						B2R_00010	Bacteria	Proteobacteria	Alphaproteobacteria	Sphingomonadales	Sphingomonadaceae	Sphingobium	Sphingobium_sp._EP60837
BKPGNLEB_00011	NODE_25	10829	11107	-		hypothetical protein						B2R_00011	Bacteria	Proteobacteria	Alphaproteobacteria	Sphingomonadales	Sphingomonadaceae	Sphingobium	Sphingobium_sp._EP60837
BKPGNLEB_00012	NODE_25	11168	13624	-	hrpB_1	ATP-dependent RNA helicase HrpB	COG1643	P37024				B2R_00012	Bacteria	Proteobacteria	Alphaproteobacteria	Sphingomonadales	Sphingomonadaceae	Sphingobium	Sphingobium_sp._EP60837
BKPGNLEB_00013	NODE_25	13663	14442	-	yfcA_1	putative membrane transporter protein YfcA	COG0730	P0AD30				B2R_00013	Bacteria	Proteobacteria	Alphaproteobacteria	Sphingomonadales	Sphingomonadaceae	Sphingobium	Sphingobium_sp._EP60837
BKPGNLEB_00014	NODE_25	14535	15575	-	ispB_1	Octaprenyl diphosphate synthase	COG0142	P44916				B2R_00014	Bacteria	Proteobacteria	Alphaproteobacteria	Sphingomonadales	Sphingomonadaceae	Sphingobium	Sphingobium_sp._EP60837
BKPGNLEB_00015	NODE_25	15665	15943	+		hypothetical protein						B2R_00015	Bacteria	Proteobacteria	Alphaproteobacteria	Sphingomonadales	Sphingomonadaceae	Sphingobium	Sphingobium_sp._EP60837
BKPGNLEB_00016	NODE_25	16052	16939	-		hypothetical protein						B2R_00016	Bacteria	Proteobacteria	Alphaproteobacteria	Sphingomonadales	Sphingomonadaceae	Sphingobium	Sphingobium_sp._EP60837
BKPGNLEB_00017	NODE_25	16947	17594	-	ccmB_1	Heme exporter protein B	COG2386	P0ABL8				B2R_00017	Bacteria	Proteobacteria	Alphaproteobacteria	Sphingomonadales	Sphingomonadaceae	Sphingobium	Sphingobium_sp._EP60837
BKPGNLEB_00018	NODE_25	17591	18193	-	ccmA_1	Cytochrome c biogenesis ATP-binding export protein CcmA	COG4133	P52218				B2R_00018	Bacteria	Proteobacteria	Alphaproteobacteria	Sphingomonadales	Sphingomonadaceae	Sphingobium	Sphingobium_sp._EP60837
BKPGNLEB_00019	NODE_25	18190	18597	-		hypothetical protein						B2R_00019	Bacteria	Proteobacteria	Alphaproteobacteria	Sphingomonadales	Sphingomonadaceae	Sphingobium	Sphingobium_sp._EP60837
BKPGNLEB_00020	NODE_25	18688	19158	-		hypothetical protein						B2R_00020	Bacteria	Proteobacteria	Alphaproteobacteria	Sphingomonadales	Sphingomonadaceae	Sphingobium	Sphingobium_sp._EP60837
BKPGNLEB_00021	NODE_25	19124	21529	-		hypothetical protein						B2R_00021	Bacteria	Proteobacteria	Alphaproteobacteria	Sphingomonadales	Sphingomonadaceae	Sphingobium	Sphingobium_sp._EP60837
BKPGNLEB_00022	NODE_25	21526	22221	-		hypothetical protein						B2R_00022	Bacteria	Proteobacteria	Alphaproteobacteria	Sphingomonadales	Sphingomonadaceae	Sphingobium	Sphingobium_sp._EP60837
BKPGNLEB_00023	NODE_25	22322	23689	+	radA_1	DNA repair protein RadA	COG1066	P37572				B2R_00023	Bacteria	Proteobacteria	Alphaproteobacteria	Sphingomonadales	Sphingomonadaceae	Sphingobium	Sphingobium_sp._EP60837
BKPGNLEB_00024	NODE_25	23700	24218	+	cvpA_1	Colicin V production protein	COG1286	P08550				B2R_00024	Bacteria	Proteobacteria	Alphaproteobacteria	Sphingomonadales	Sphingomonadaceae	Sphingobium	Sphingobium_sp._EP60837
BKPGNLEB_00025	NODE_25	24221	25135	-		hypothetical protein						B2R_00025	Bacteria	Proteobacteria	Alphaproteobacteria	Sphingomonadales	Sphingomonadaceae	Sphingobium	Sphingobium_sp._EP60837
BKPGNLEB_00026	NODE_25	25142	26287	-	proB_1	Glutamate 5-kinase		Q2SZF9				B2R_00026	Bacteria	Proteobacteria	Alphaproteobacteria	Sphingomonadales	Sphingomonadaceae	Sphingobium	Sphingobium_sp._EP60837
BKPGNLEB_00027	NODE_25	26367	27458	-	cgtA_1	GTPase Obg/CgtA		B8GYI7				B2R_00027	Bacteria	Proteobacteria	Alphaproteobacteria	Sphingomonadales	Sphingomonadaceae	Sphingobium	Sphingobium_sp._EP60837
BKPGNLEB_00028	NODE_25	27613	28188	-		hypothetical protein						B2R_00028	Bacteria	Proteobacteria	Alphaproteobacteria	Sphingomonadales	Sphingomonadaceae	Sphingobium	Sphingobium_sp._EP60837
BKPGNLEB_00029	NODE_25	28462	28731	-	rpmA_1	50S ribosomal protein L27	COG0211	Q6NDE9				B2R_00029	Bacteria	Proteobacteria	Alphaproteobacteria	Sphingomonadales	Sphingomonadaceae	Sphingobium	Sphingobium_sp._EP60837
BKPGNLEB_00030	NODE_25	28768	29067	-	rplU_1	50S ribosomal protein L21	COG0261	Q9RY64				B2R_00030	Bacteria	Proteobacteria	Alphaproteobacteria	Sphingomonadales	Sphingomonadaceae	Sphingobium	Sphingobium_sp._EP60837
BKPGNLEB_00031	NODE_25	29841	31481	+	ybaL_1	Putative cation/proton antiporter YbaL	COG1226	P39830				B2R_00031	Bacteria	Proteobacteria	Alphaproteobacteria	Sphingomonadales	Sphingomonadaceae	Sphingobium	Sphingobium_sp._EP60837
BKPGNLEB_00032	NODE_25	31525	33273	-	deaD_1	ATP-dependent RNA helicase DeaD	COG0513	P0A9P6				B2R_00032	Bacteria	Proteobacteria	Alphaproteobacteria	Sphingomonadales	Sphingomonadaceae	Sphingobium	Sphingobium_sp._EP60837
BKPGNLEB_00033	NODE_25	33581	34279	-	rplA_1	50S ribosomal protein L1	COG0081	Q6N4R5				B2R_00033	Bacteria	Proteobacteria	Alphaproteobacteria	Sphingomonadales	Sphingomonadaceae	Sphingobium	Sphingobium_sp._EP60837
BKPGNLEB_00034	NODE_25	34284	34715	-	rplK_1	50S ribosomal protein L11	COG0080	P62441				B2R_00034	Bacteria	Proteobacteria	Alphaproteobacteria	Sphingomonadales	Sphingomonadaceae	Sphingobium	Sphingobium_sp._EP60837
BKPGNLEB_00035	NODE_25	34968	35504	-	nusG_1	Transcription termination/antitermination protein NusG	COG0250	P0AFG0				B2R_00035	Bacteria	Proteobacteria	Alphaproteobacteria	Sphingomonadales	Sphingomonadaceae	Sphingobium	Sphingobium_sp._EP60837
BKPGNLEB_00036	NODE_25	35586	35792	-	secE_1	Protein translocase subunit SecE						B2R_00036	Bacteria	Proteobacteria	Alphaproteobacteria	Sphingomonadales	Sphingomonadaceae	Sphingobium	Sphingobium_sp._EP60837
BKPGNLEB_00037	NODE_25	35960	36035	-		tRNA-Trp(cca)						B2R_00037	Bacteria	Proteobacteria	Alphaproteobacteria	Sphingomonadales	Sphingomonadaceae	Sphingobium	Sphingobium_sp._EP60837
BKPGNLEB_00038	NODE_25	36104	37369	-	pyrC_1	Dihydroorotase	COG0044	O66990				B2R_00038	Bacteria	Proteobacteria	Alphaproteobacteria	Sphingomonadales	Sphingomonadaceae	Sphingobium	Sphingobium_sp._EP60837
BKPGNLEB_00039	NODE_25	37360	38355	-	pyrB_1	Aspartate carbamoyltransferase		P56585				B2R_00039	Bacteria	Proteobacteria	Alphaproteobacteria	Sphingomonadales	Sphingomonadaceae	Sphingobium	Sphingobium_sp._EP60837
BKPGNLEB_00040	NODE_25	38461	38892	+		hypothetical protein						B2R_00040	Bacteria	Proteobacteria	Alphaproteobacteria	Sphingomonadales	Sphingomonadaceae	Sphingobium	Sphingobium_sp._EP60837
BKPGNLEB_00041	NODE_25	38896	39648	-		hypothetical protein						B2R_00041	Bacteria	Proteobacteria	Alphaproteobacteria	Sphingomonadales	Sphingomonadaceae	Sphingobium	Sphingobium_sp._EP60837
BKPGNLEB_00042	NODE_25	39657	40571	-		hypothetical protein						B2R_00042	Bacteria	Proteobacteria	Alphaproteobacteria	Sphingomonadales	Sphingomonadaceae	Sphingobium	Sphingobium_sp._EP60837
BKPGNLEB_00043	NODE_25	40629	41669	-		hypothetical protein						B2R_00043	Bacteria	Proteobacteria	Alphaproteobacteria	Sphingomonadales	Sphingomonadaceae	Sphingobium	Sphingobium_sp._EP60837
BKPGNLEB_00044	NODE_25	41677	42360	-		hypothetical protein						B2R_00044	Bacteria	Proteobacteria	Alphaproteobacteria	Sphingomonadales	Sphingomonadaceae	Sphingobium	Sphingobium_sp._EP60837
BKPGNLEB_00045	NODE_25	42692	42871	+		hypothetical protein						B2R_00045	Bacteria	Proteobacteria	Alphaproteobacteria	Sphingomonadales	Sphingomonadaceae	Sphingobium	Sphingobium_sp._EP60837
BKPGNLEB_00046	NODE_25	42937	43593	+		hypothetical protein						B2R_00046	Bacteria	Proteobacteria	Alphaproteobacteria	Sphingomonadales	Sphingomonadaceae	Sphingobium	Sphingobium_sp._EP60837
BKPGNLEB_00047	NODE_25	43625	45211	-		hypothetical protein						B2R_00047	Bacteria	Proteobacteria	Alphaproteobacteria	Sphingomonadales	Sphingomonadaceae	Sphingobium	Sphingobium_sp._EP60837
BKPGNLEB_00048	NODE_25	45323	45739	-		hypothetical protein						B2R_00048	Bacteria	Proteobacteria	Alphaproteobacteria	Sphingomonadales	Sphingomonadaceae	Sphingobium	Sphingobium_sp._EP60837
BKPGNLEB_00049	NODE_25	45736	45843	-		hypothetical protein						B2R_00049	Bacteria	Proteobacteria	Alphaproteobacteria	Sphingomonadales	Sphingomonadaceae	Sphingobium	Sphingobium_sp._EP60837
BKPGNLEB_00050	NODE_25	45843	46232	-		hypothetical protein						B2R_00050	Bacteria	Proteobacteria	Alphaproteobacteria	Sphingomonadales	Sphingomonadaceae	Sphingobium	Sphingobium_sp._EP60837
BKPGNLEB_00051	NODE_25	46229	46441	-		hypothetical protein						B2R_00051	Bacteria	Proteobacteria	Alphaproteobacteria	Sphingomonadales	Sphingomonadaceae	Sphingobium	Sphingobium_sp._EP60837
BKPGNLEB_00052	NODE_25	46438	46926	-		hypothetical protein						B2R_00052	Bacteria	Proteobacteria	Alphaproteobacteria	Sphingomonadales	Sphingomonadaceae	Sphingobium	Sphingobium_sp._EP60837
BKPGNLEB_00053	NODE_25	46938	47087	-		hypothetical protein						B2R_00053	Bacteria	Proteobacteria	Alphaproteobacteria	Sphingomonadales	Sphingomonadaceae	Sphingobium	Sphingobium_sp._EP60837
BKPGNLEB_00054	NODE_25	47089	49719	-		hypothetical protein						B2R_00054	Bacteria	Proteobacteria	Alphaproteobacteria	Sphingomonadales	Sphingomonadaceae	Sphingobium	Sphingobium_sp._EP60837
BKPGNLEB_00055	NODE_25	49831	50157	-		hypothetical protein						B2R_00055	Bacteria	Proteobacteria	Alphaproteobacteria	Sphingomonadales	Sphingomonadaceae	Sphingobium	Sphingobium_sp._EP60837
BKPGNLEB_00056	NODE_25	50184	50627	-		hypothetical protein						B2R_00056	Bacteria	Proteobacteria	Alphaproteobacteria	Sphingomonadales	Sphingomonadaceae	Sphingobium	Sphingobium_sp._EP60837
BKPGNLEB_00057	NODE_25	51199	51861	+		hypothetical protein						B2R_00057	Bacteria	Proteobacteria	Alphaproteobacteria	Sphingomonadales	Sphingomonadaceae	Sphingobium	Sphingobium_sp._EP60837
BKPGNLEB_00058	NODE_25	51905	52612	+		hypothetical protein						B2R_00058	Bacteria	Proteobacteria	Alphaproteobacteria	Sphingomonadales	Sphingomonadaceae	Sphingobium	Sphingobium_sp._EP60837
BKPGNLEB_00059	NODE_25	52869	53435	+		hypothetical protein						B2R_00059	Bacteria	Proteobacteria	Alphaproteobacteria	Sphingomonadales	Sphingomonadaceae	Sphingobium	Sphingobium_sp._EP60837
BKPGNLEB_00060	NODE_25	53442	54473	-		hypothetical protein						B2R_00060	Bacteria	Proteobacteria	Alphaproteobacteria	Sphingomonadales	Sphingomonadaceae	Sphingobium	Sphingobium_sp._EP60837
BKPGNLEB_00061	NODE_25	54473	54847	-		hypothetical protein						B2R_00061	Bacteria	Proteobacteria	Alphaproteobacteria	Sphingomonadales	Sphingomonadaceae	Sphingobium	Sphingobium_sp._EP60837
BKPGNLEB_00062	NODE_25	54863	57016	-		hypothetical protein						B2R_00062	Bacteria	Proteobacteria	Alphaproteobacteria	Sphingomonadales	Sphingomonadaceae	Sphingobium	Sphingobium_sp._EP60837
BKPGNLEB_00063	NODE_25	57016	57141	-		hypothetical protein						B2R_00063	Bacteria	Proteobacteria	Alphaproteobacteria	Sphingomonadales	Sphingomonadaceae	Sphingobium	Sphingobium_sp._EP60837
BKPGNLEB_00064	NODE_25	57141	57482	-		hypothetical protein						B2R_00064	Bacteria	Proteobacteria	Alphaproteobacteria	Sphingomonadales	Sphingomonadaceae	Sphingobium	Sphingobium_sp._EP60837
BKPGNLEB_00065	NODE_25	57571	58080	-		hypothetical protein						B2R_00065	Bacteria	Proteobacteria	Alphaproteobacteria	Sphingomonadales	Sphingomonadaceae	Sphingobium	Sphingobium_sp._EP60837
BKPGNLEB_00066	NODE_25	58113	59234	-	gpFI	Putative prophage major tail sheath protein		Q02TE1				B2R_00066	Bacteria	Proteobacteria	Alphaproteobacteria	Sphingomonadales	Sphingomonadaceae	Sphingobium	Sphingobium_sp._EP60837
BKPGNLEB_00067	NODE_25	59247	59594	-		hypothetical protein						B2R_00067	Bacteria	Proteobacteria	Alphaproteobacteria	Sphingomonadales	Sphingomonadaceae	Sphingobium	Sphingobium_sp._EP60837
BKPGNLEB_00068	NODE_25	59591	60103	-		hypothetical protein						B2R_00068	Bacteria	Proteobacteria	Alphaproteobacteria	Sphingomonadales	Sphingomonadaceae	Sphingobium	Sphingobium_sp._EP60837
BKPGNLEB_00069	NODE_25	60177	60428	-		hypothetical protein						B2R_00069	Bacteria	Proteobacteria	Alphaproteobacteria	Sphingomonadales	Sphingomonadaceae	Sphingobium	Sphingobium_sp._EP60837
BKPGNLEB_00070	NODE_25	60450	62255	-		hypothetical protein						B2R_00070	Bacteria	Proteobacteria	Alphaproteobacteria	Sphingomonadales	Sphingomonadaceae	Sphingobium	Sphingobium_sp._EP60837
BKPGNLEB_00071	NODE_25	62291	62833	-		hypothetical protein						B2R_00071	Bacteria	Proteobacteria	Alphaproteobacteria	Sphingomonadales	Sphingomonadaceae	Sphingobium	Sphingobium_sp._EP60837
BKPGNLEB_00072	NODE_25	62830	63732	-		hypothetical protein						B2R_00072	Bacteria	Proteobacteria	Alphaproteobacteria	Sphingomonadales	Sphingomonadaceae	Sphingobium	Sphingobium_sp._EP60837
BKPGNLEB_00073	NODE_25	63865	64413	+		hypothetical protein						B2R_00073	Bacteria	Proteobacteria	Alphaproteobacteria	Sphingomonadales	Sphingomonadaceae	Sphingobium	Sphingobium_sp._EP60837
BKPGNLEB_00074	NODE_25	64416	65099	+		hypothetical protein						B2R_00074	Bacteria	Proteobacteria	Alphaproteobacteria	Sphingomonadales	Sphingomonadaceae	Sphingobium	Sphingobium_sp._EP60837
BKPGNLEB_00075	NODE_25	65249	66052	+		hypothetical protein						B2R_00075	Bacteria	Proteobacteria	Alphaproteobacteria	Sphingomonadales	Sphingomonadaceae	Sphingobium	Sphingobium_sp._EP60837
BKPGNLEB_00076	NODE_25	66173	67648	+		hypothetical protein						B2R_00076	Bacteria	Proteobacteria	Alphaproteobacteria	Sphingomonadales	Sphingomonadaceae	Sphingobium	Sphingobium_sp._EP60837
BKPGNLEB_00077	NODE_25	67650	68138	+		hypothetical protein						B2R_00077	Bacteria	Proteobacteria	Alphaproteobacteria	Sphingomonadales	Sphingomonadaceae	Sphingobium	Sphingobium_sp._EP60837
BKPGNLEB_00078	NODE_25	68158	68622	-		hypothetical protein						B2R_00078	Bacteria	Proteobacteria	Alphaproteobacteria	Sphingomonadales	Sphingomonadaceae	Sphingobium	Sphingobium_sp._EP60837
BKPGNLEB_00079	NODE_25	68622	69110	-		hypothetical protein						B2R_00079	Bacteria	Proteobacteria	Alphaproteobacteria	Sphingomonadales	Sphingomonadaceae	Sphingobium	Sphingobium_sp._EP60837
BKPGNLEB_00080	NODE_25	69110	69235	-		hypothetical protein						B2R_00080	Bacteria	Proteobacteria	Alphaproteobacteria	Sphingomonadales	Sphingomonadaceae	Sphingobium	Sphingobium_sp._EP60837
BKPGNLEB_00081	NODE_25	69228	69614	-		hypothetical protein						B2R_00081	Bacteria	Proteobacteria	Alphaproteobacteria	Sphingomonadales	Sphingomonadaceae	Sphingobium	Sphingobium_sp._EP60837
BKPGNLEB_00082	NODE_25	69616	69825	-		hypothetical protein						B2R_00082	Bacteria	Proteobacteria	Alphaproteobacteria	Sphingomonadales	Sphingomonadaceae	Sphingobium	Sphingobium_sp._EP60837
BKPGNLEB_00083	NODE_25	69825	70304	-		hypothetical protein						B2R_00083	Bacteria	Proteobacteria	Alphaproteobacteria	Sphingomonadales	Sphingomonadaceae	Sphingobium	Sphingobium_sp._EP60837
BKPGNLEB_00084	NODE_25	70400	71137	-		hypothetical protein						B2R_00084	Bacteria	Proteobacteria	Alphaproteobacteria	Sphingomonadales	Sphingomonadaceae	Sphingobium	Sphingobium_sp._EP60837
BKPGNLEB_00085	NODE_25	71226	72260	-		hypothetical protein						B2R_00085	Bacteria	Proteobacteria	Alphaproteobacteria	Sphingomonadales	Sphingomonadaceae	Sphingobium	Sphingobium_sp._EP60837
BKPGNLEB_00086	NODE_25	72328	73197	-		hypothetical protein						B2R_00086	Bacteria	Proteobacteria	Alphaproteobacteria	Sphingomonadales	Sphingomonadaceae	Sphingobium	Sphingobium_sp._EP60837
BKPGNLEB_00087	NODE_25	73372	75210	+		hypothetical protein						B2R_00087	Bacteria	Proteobacteria	Alphaproteobacteria	Sphingomonadales	Sphingomonadaceae	Sphingobium	Sphingobium_sp._EP60837
BKPGNLEB_00088	NODE_25	75210	76256	+		hypothetical protein						B2R_00088	Bacteria	Proteobacteria	Alphaproteobacteria	Sphingomonadales	Sphingomonadaceae	Sphingobium	Sphingobium_sp._EP60837
BKPGNLEB_00089	NODE_25	76377	77045	+		hypothetical protein						B2R_00089	Bacteria	Proteobacteria	Alphaproteobacteria	Sphingomonadales	Sphingomonadaceae	Sphingobium	Sphingobium_sp._EP60837
BKPGNLEB_00090	NODE_25	77105	77950	+	luxR	Transcriptional activator protein LuxR		P12746				B2R_00090	Bacteria	Proteobacteria	Alphaproteobacteria	Sphingomonadales	Sphingomonadaceae	Sphingobium	Sphingobium_sp._EP60837
BKPGNLEB_00091	NODE_25	78026	78646	+	rpaI	4-coumaroyl-homoserine lactone synthase	COG3916	Q6NCZ6				B2R_00091	Bacteria	Proteobacteria	Alphaproteobacteria	Sphingomonadales	Sphingomonadaceae	Sphingobium	Sphingobium_sp._EP60837
BKPGNLEB_00092	NODE_25	78674	79609	+		putative protein	COG5285	P9WI89				B2R_00092	Bacteria	Proteobacteria	Alphaproteobacteria	Sphingomonadales	Sphingomonadaceae	Sphingobium	Sphingobium_sp._EP60837
BKPGNLEB_00093	NODE_25	80039	80230	-		hypothetical protein						B2R_00093	Bacteria	Proteobacteria	Alphaproteobacteria	Sphingomonadales	Sphingomonadaceae	Sphingobium	Sphingobium_sp._EP60837
BKPGNLEB_00094	NODE_25	80977	81696	-		hypothetical protein						B2R_00094	Bacteria	Proteobacteria	Alphaproteobacteria	Sphingomonadales	Sphingomonadaceae	Sphingobium	Sphingobium_sp._EP60837
BKPGNLEB_00095	NODE_25	82021	82200	+		hypothetical protein						B2R_00095	Bacteria	Proteobacteria	Alphaproteobacteria	Sphingomonadales	Sphingomonadaceae	Sphingobium	Sphingobium_sp._EP60837
BKPGNLEB_00096	NODE_25	82448	82627	+		hypothetical protein						B2R_00096	Bacteria	Proteobacteria	Alphaproteobacteria	Sphingomonadales	Sphingomonadaceae	Sphingobium	Sphingobium_sp._EP60837
BKPGNLEB_00097	NODE_25	82768	83967	+	sucC_1	Succinate--CoA ligase [ADP-forming] subunit beta	COG0045	P80886				B2R_00097	Bacteria	Proteobacteria	Alphaproteobacteria	Sphingomonadales	Sphingomonadaceae	Sphingobium	Sphingobium_sp._EP60837
BKPGNLEB_00098	NODE_25	84079	84828	+	etfB_1	Electron transfer flavoprotein subunit beta		P38975				B2R_00098	Bacteria	Proteobacteria	Alphaproteobacteria	Sphingomonadales	Sphingomonadaceae	Sphingobium	Sphingobium_sp._EP60837
BKPGNLEB_00099	NODE_25	84825	85754	+	etfA_1	Electron transfer flavoprotein subunit alpha	COG2025	P38974				B2R_00099	Bacteria	Proteobacteria	Alphaproteobacteria	Sphingomonadales	Sphingomonadaceae	Sphingobium	Sphingobium_sp._EP60837
BKPGNLEB_00100	NODE_25	85809	86147	-		hypothetical protein						B2R_00100	Bacteria	Proteobacteria	Alphaproteobacteria	Sphingomonadales	Sphingomonadaceae	Sphingobium	Sphingobium_sp._EP60837
BKPGNLEB_00101	NODE_25	86347	86556	-		hypothetical protein						B2R_00101	Bacteria	Proteobacteria	Alphaproteobacteria	Sphingomonadales	Sphingomonadaceae	Sphingobium	Sphingobium_sp._EP60837
BKPGNLEB_00102	NODE_25	86769	86969	-		hypothetical protein						B2R_00102	Bacteria	Proteobacteria	Alphaproteobacteria	Sphingomonadales	Sphingomonadaceae	Sphingobium	Sphingobium_sp._EP60837
BKPGNLEB_00103	NODE_25	87041	87253	-	cspA_1	Cold shock protein CspA	COG1278	Q9Z3S6				B2R_00103	Bacteria	Proteobacteria	Alphaproteobacteria	Sphingomonadales	Sphingomonadaceae	Sphingobium	Sphingobium_sp._EP60837
BKPGNLEB_00104	NODE_25	87432	88469	-		hypothetical protein						B2R_00104	Bacteria	Proteobacteria	Alphaproteobacteria	Sphingomonadales	Sphingomonadaceae	Sphingobium	Sphingobium_sp._EP60837
BKPGNLEB_00105	NODE_25	88568	88759	-		hypothetical protein						B2R_00105	Bacteria	Proteobacteria	Alphaproteobacteria	Sphingomonadales	Sphingomonadaceae	Sphingobium	Sphingobium_sp._EP60837
BKPGNLEB_00106	NODE_25	88728	89273	-		hypothetical protein						B2R_00106	Bacteria	Proteobacteria	Alphaproteobacteria	Sphingomonadales	Sphingomonadaceae	Sphingobium	Sphingobium_sp._EP60837
BKPGNLEB_00107	NODE_25	89275	89454	-		hypothetical protein						B2R_00107	Bacteria	Proteobacteria	Alphaproteobacteria	Sphingomonadales	Sphingomonadaceae	Sphingobium	Sphingobium_sp._EP60837
BKPGNLEB_00108	NODE_25	89952	90512	+		hypothetical protein						B2R_00108	Bacteria	Proteobacteria	Alphaproteobacteria	Sphingomonadales	Sphingomonadaceae	Sphingobium	Sphingobium_sp._EP60837
BKPGNLEB_00109	NODE_25	90518	93535	-	uvrA_1	UvrABC system protein A	COG0178	P0A698				B2R_00109	Bacteria	Proteobacteria	Alphaproteobacteria	Sphingomonadales	Sphingomonadaceae	Sphingobium	Sphingobium_sp._EP60837
BKPGNLEB_00110	NODE_25	93697	93912	+		hypothetical protein						B2R_00110	Bacteria	Proteobacteria	Alphaproteobacteria	Sphingomonadales	Sphingomonadaceae	Sphingobium	Sphingobium_sp._EP60837
BKPGNLEB_00111	NODE_25	94013	94264	+		hypothetical protein						B2R_00111	Bacteria	Proteobacteria	Alphaproteobacteria	Sphingomonadales	Sphingomonadaceae	Sphingobium	Sphingobium_sp._EP60837
BKPGNLEB_00112	NODE_25	94498	95046	+		hypothetical protein						B2R_00112	Bacteria	Proteobacteria	Alphaproteobacteria	Sphingomonadales	Sphingomonadaceae	Sphingobium	Sphingobium_sp._EP60837
BKPGNLEB_00113	NODE_25	95207	95389	+		hypothetical protein						B2R_00113	Bacteria	Proteobacteria	Alphaproteobacteria	Sphingomonadales	Sphingomonadaceae	Sphingobium	Sphingobium_sp._EP60837
BKPGNLEB_00114	NODE_25	95458	96225	-		hypothetical protein						B2R_00114	Bacteria	Proteobacteria	Alphaproteobacteria	Sphingomonadales	Sphingomonadaceae	Sphingobium	Sphingobium_sp._EP60837
BKPGNLEB_00115	NODE_25	96923	97594	-		hypothetical protein						B2R_00115	Bacteria	Proteobacteria	Alphaproteobacteria	Sphingomonadales	Sphingomonadaceae	Sphingobium	Sphingobium_sp._EP60837
BKPGNLEB_00116	NODE_25	97753	98076	-		hypothetical protein						B2R_00116	Bacteria	Proteobacteria	Alphaproteobacteria	Sphingomonadales	Sphingomonadaceae	Sphingobium	Sphingobium_sp._EP60837
BKPGNLEB_00117	NODE_25	98197	98270	-		tRNA-Cys(gca)						B2R_00117	Bacteria	Proteobacteria	Alphaproteobacteria	Sphingomonadales	Sphingomonadaceae	Sphingobium	Sphingobium_sp._EP60837
BKPGNLEB_00118	NODE_25	98461	99093	+	pcm_1	Protein-L-isoaspartate O-methyltransferase						B2R_00118	Bacteria	Proteobacteria	Alphaproteobacteria	Sphingomonadales	Sphingomonadaceae	Sphingobium	Sphingobium_sp._EP60837
BKPGNLEB_00119	NODE_25	99108	100595	+	bepC_1	Outer membrane efflux protein BepC		Q8G0Y6				B2R_00119	Bacteria	Proteobacteria	Alphaproteobacteria	Sphingomonadales	Sphingomonadaceae	Sphingobium	Sphingobium_sp._EP60837
BKPGNLEB_00120	NODE_25	100641	101081	+		hypothetical protein						B2R_00120	Bacteria	Proteobacteria	Alphaproteobacteria	Sphingomonadales	Sphingomonadaceae	Sphingobium	Sphingobium_sp._EP60837
BKPGNLEB_00121	NODE_25	101184	104096	+	valS_1	Valine--tRNA ligase	COG0525	P07118				B2R_00121	Bacteria	Proteobacteria	Alphaproteobacteria	Sphingomonadales	Sphingomonadaceae	Sphingobium	Sphingobium_sp._EP60837
BKPGNLEB_00122	NODE_25	104210	105652	+	mepA_1	Multidrug export protein MepA		Q7A7N0				B2R_00122	Bacteria	Proteobacteria	Alphaproteobacteria	Sphingomonadales	Sphingomonadaceae	Sphingobium	Sphingobium_sp._EP60837
BKPGNLEB_00123	NODE_25	105668	107326	-		hypothetical protein						B2R_00123	Bacteria	Proteobacteria	Alphaproteobacteria	Sphingomonadales	Sphingomonadaceae	Sphingobium	Sphingobium_sp._EP60837
BKPGNLEB_00124	NODE_25	107538	108608	+		hypothetical protein						B2R_00124	Bacteria	Proteobacteria	Alphaproteobacteria	Sphingomonadales	Sphingomonadaceae	Sphingobium	Sphingobium_sp._EP60837
BKPGNLEB_00125	NODE_25	108615	109619	-		hypothetical protein						B2R_00125	Bacteria	Proteobacteria	Alphaproteobacteria	Sphingomonadales	Sphingomonadaceae	Sphingobium	Sphingobium_sp._EP60837
BKPGNLEB_00126	NODE_25	109666	110106	-		hypothetical protein						B2R_00126	Bacteria	Proteobacteria	Alphaproteobacteria	Sphingomonadales	Sphingomonadaceae	Sphingobium	Sphingobium_sp._EP60837
BKPGNLEB_00127	NODE_25	110399	111823	-	der_1	GTPase Der	COG1160	Q9XCI8				B2R_00127	Bacteria	Proteobacteria	Alphaproteobacteria	Sphingomonadales	Sphingomonadaceae	Sphingobium	Sphingobium_sp._EP60837
BKPGNLEB_00128	NODE_25	111915	113264	-	bamB_1	Outer membrane protein assembly factor BamB						B2R_00128	Bacteria	Proteobacteria	Alphaproteobacteria	Sphingomonadales	Sphingomonadaceae	Sphingobium	Sphingobium_sp._EP60837
BKPGNLEB_00129	NODE_25	113276	113974	-		hypothetical protein						B2R_00129	Bacteria	Proteobacteria	Alphaproteobacteria	Sphingomonadales	Sphingomonadaceae	Sphingobium	Sphingobium_sp._EP60837
BKPGNLEB_00130	NODE_25	114047	114919	-	panB_1	3-methyl-2-oxobutanoate hydroxymethyltransferase		Q3JP15				B2R_00130	Bacteria	Proteobacteria	Alphaproteobacteria	Sphingomonadales	Sphingomonadaceae	Sphingobium	Sphingobium_sp._EP60837
BKPGNLEB_00131	NODE_25	115003	117477	-	btuB_1	Vitamin B12 transporter BtuB						B2R_00131	Bacteria	Proteobacteria	Alphaproteobacteria	Sphingomonadales	Sphingomonadaceae	Sphingobium	Sphingobium_sp._EP60837
BKPGNLEB_00132	NODE_25	117648	117839	-		hypothetical protein						B2R_00132	Bacteria	Proteobacteria	Alphaproteobacteria	Sphingomonadales	Sphingomonadaceae	Sphingobium	Sphingobium_sp._EP60837
BKPGNLEB_00133	NODE_25	117931	118599	-		hypothetical protein						B2R_00133	Bacteria	Proteobacteria	Alphaproteobacteria	Sphingomonadales	Sphingomonadaceae	Sphingobium	Sphingobium_sp._EP60837
BKPGNLEB_00134	NODE_25	118774	119139	-		hypothetical protein						B2R_00134	Bacteria	Proteobacteria	Alphaproteobacteria	Sphingomonadales	Sphingomonadaceae	Sphingobium	Sphingobium_sp._EP60837
BKPGNLEB_00135	NODE_25	119228	119659	+	osmC_1	Peroxiredoxin OsmC	COG1764	P0C0L2				B2R_00135	Bacteria	Proteobacteria	Alphaproteobacteria	Sphingomonadales	Sphingomonadaceae	Sphingobium	Sphingobium_sp._EP60837
BKPGNLEB_00136	NODE_25	119651	120556	-	ribN_1	Riboflavin transporter		Q9KKU0				B2R_00136	Bacteria	Proteobacteria	Alphaproteobacteria	Sphingomonadales	Sphingomonadaceae	Sphingobium	Sphingobium_sp._EP60837
BKPGNLEB_00137	NODE_25	120637	121455	-		hypothetical protein						B2R_00137	Bacteria	Proteobacteria	Alphaproteobacteria	Sphingomonadales	Sphingomonadaceae	Sphingobium	Sphingobium_sp._EP60837
BKPGNLEB_00138	NODE_25	121516	123048	-		hypothetical protein						B2R_00138	Bacteria	Proteobacteria	Alphaproteobacteria	Sphingomonadales	Sphingomonadaceae	Sphingobium	Sphingobium_sp._EP60837
BKPGNLEB_00139	NODE_25	123308	123562	-	atpC_1	ATP synthase epsilon chain	COG0355	A1B8P1				B2R_00139	Bacteria	Proteobacteria	Alphaproteobacteria	Sphingomonadales	Sphingomonadaceae	Sphingobium	Sphingobium_sp._EP60837
BKPGNLEB_00140	NODE_25	123720	125165	-	atpD_1	ATP synthase subunit beta	COG0055	P05038				B2R_00140	Bacteria	Proteobacteria	Alphaproteobacteria	Sphingomonadales	Sphingomonadaceae	Sphingobium	Sphingobium_sp._EP60837
BKPGNLEB_00141	NODE_25	125190	126074	-	atpG_1	ATP synthase gamma chain	COG0224	P72246				B2R_00141	Bacteria	Proteobacteria	Alphaproteobacteria	Sphingomonadales	Sphingomonadaceae	Sphingobium	Sphingobium_sp._EP60837
BKPGNLEB_00142	NODE_25	126180	127709	-	atpA_1	ATP synthase subunit alpha	COG0056	P05036				B2R_00142	Bacteria	Proteobacteria	Alphaproteobacteria	Sphingomonadales	Sphingomonadaceae	Sphingobium	Sphingobium_sp._EP60837
BKPGNLEB_00143	NODE_25	127712	128266	-	atpH_1	ATP synthase subunit delta	COG0712	P72244				B2R_00143	Bacteria	Proteobacteria	Alphaproteobacteria	Sphingomonadales	Sphingomonadaceae	Sphingobium	Sphingobium_sp._EP60837
BKPGNLEB_00144	NODE_25	128464	130023	-		hypothetical protein						B2R_00144	Bacteria	Proteobacteria	Alphaproteobacteria	Sphingomonadales	Sphingomonadaceae	Sphingobium	Sphingobium_sp._EP60837
BKPGNLEB_00145	NODE_25	130050	131189	+	ada_1	Bifunctional transcriptional activator/DNA repair enzyme Ada	COG0350	P06134				B2R_00145	Bacteria	Proteobacteria	Alphaproteobacteria	Sphingomonadales	Sphingomonadaceae	Sphingobium	Sphingobium_sp._EP60837
BKPGNLEB_00146	NODE_25	131340	133511	-	priA_1	Primosomal protein N'	COG1198	P17888				B2R_00146	Bacteria	Proteobacteria	Alphaproteobacteria	Sphingomonadales	Sphingomonadaceae	Sphingobium	Sphingobium_sp._EP60837
BKPGNLEB_00147	NODE_25	133659	134324	-		hypothetical protein						B2R_00147	Bacteria	Proteobacteria	Alphaproteobacteria	Sphingomonadales	Sphingomonadaceae	Sphingobium	Sphingobium_sp._EP60837
BKPGNLEB_00148	NODE_25	134463	135116	+	tal_1	Transaldolase	COG0176	Q9WYD1				B2R_00148	Bacteria	Proteobacteria	Alphaproteobacteria	Sphingomonadales	Sphingomonadaceae	Sphingobium	Sphingobium_sp._EP60837
BKPGNLEB_00149	NODE_25	135258	135608	+		hypothetical protein						B2R_00149	Bacteria	Proteobacteria	Alphaproteobacteria	Sphingomonadales	Sphingomonadaceae	Sphingobium	Sphingobium_sp._EP60837
BKPGNLEB_00150	NODE_25	135698	135774	-		tRNA-Arg(tct)						B2R_00150	Bacteria	Proteobacteria	Alphaproteobacteria	Sphingomonadales	Sphingomonadaceae	Sphingobium	Sphingobium_sp._EP60837
BKPGNLEB_00151	NODE_25	135870	136580	+		queuosine precursor transporter						B2R_00151	Bacteria	Proteobacteria	Alphaproteobacteria	Sphingomonadales	Sphingomonadaceae	Sphingobium	Sphingobium_sp._EP60837
BKPGNLEB_00152	NODE_25	136629	137447	-	truA_1	tRNA pseudouridine synthase A	COG0101	P07649				B2R_00152	Bacteria	Proteobacteria	Alphaproteobacteria	Sphingomonadales	Sphingomonadaceae	Sphingobium	Sphingobium_sp._EP60837
BKPGNLEB_00153	NODE_25	137496	138404	-	fmt_1	Methionyl-tRNA formyltransferase	COG0223	P23882				B2R_00153	Bacteria	Proteobacteria	Alphaproteobacteria	Sphingomonadales	Sphingomonadaceae	Sphingobium	Sphingobium_sp._EP60837
BKPGNLEB_00154	NODE_25	138458	139054	+	recR_1	Recombination protein RecR	COG0353	Q5SHY0				B2R_00154	Bacteria	Proteobacteria	Alphaproteobacteria	Sphingomonadales	Sphingomonadaceae	Sphingobium	Sphingobium_sp._EP60837
BKPGNLEB_00155	NODE_25	139086	139616	+	def_1	Peptide deformylase	COG0242	Q9I7A8				B2R_00155	Bacteria	Proteobacteria	Alphaproteobacteria	Sphingomonadales	Sphingomonadaceae	Sphingobium	Sphingobium_sp._EP60837
BKPGNLEB_00156	NODE_25	140288	140989	-	phoB_1	Phosphate regulon transcriptional regulatory protein PhoB	COG0745	P0AFJ5				B2R_00156	Bacteria	Proteobacteria	Alphaproteobacteria	Sphingomonadales	Sphingomonadaceae	Sphingobium	Sphingobium_sp._EP60837
BKPGNLEB_00157	NODE_25	140992	141687	-	phoU_1	Phosphate-specific transport system accessory protein PhoU	COG0704	Q83WB2				B2R_00157	Bacteria	Proteobacteria	Alphaproteobacteria	Sphingomonadales	Sphingomonadaceae	Sphingobium	Sphingobium_sp._EP60837
BKPGNLEB_00158	NODE_25	141794	142588	-	pstB_1	Phosphate import ATP-binding protein PstB		B8GYG4				B2R_00158	Bacteria	Proteobacteria	Alphaproteobacteria	Sphingomonadales	Sphingomonadaceae	Sphingobium	Sphingobium_sp._EP60837
BKPGNLEB_00159	NODE_25	142591	143889	-		hypothetical protein						B2R_00159	Bacteria	Proteobacteria	Alphaproteobacteria	Sphingomonadales	Sphingomonadaceae	Sphingobium	Sphingobium_sp._EP60837
BKPGNLEB_00160	NODE_25	143886	145280	-		hypothetical protein						B2R_00160	Bacteria	Proteobacteria	Alphaproteobacteria	Sphingomonadales	Sphingomonadaceae	Sphingobium	Sphingobium_sp._EP60837
BKPGNLEB_00161	NODE_25	145290	146348	-	sphX_1	Protein SphX	COG0226	P39665				B2R_00161	Bacteria	Proteobacteria	Alphaproteobacteria	Sphingomonadales	Sphingomonadaceae	Sphingobium	Sphingobium_sp._EP60837
BKPGNLEB_00162	NODE_25	146480	147751	-	sasA_1	Adaptive-response sensory-kinase SasA						B2R_00162	Bacteria	Proteobacteria	Alphaproteobacteria	Sphingomonadales	Sphingomonadaceae	Sphingobium	Sphingobium_sp._EP60837
BKPGNLEB_00163	NODE_25	147850	148275	+		hypothetical protein						B2R_00163	Bacteria	Proteobacteria	Alphaproteobacteria	Sphingomonadales	Sphingomonadaceae	Sphingobium	Sphingobium_sp._EP60837
BKPGNLEB_00164	NODE_25	148337	148624	+		hypothetical protein						B2R_00164	Bacteria	Proteobacteria	Alphaproteobacteria	Sphingomonadales	Sphingomonadaceae	Sphingobium	Sphingobium_sp._EP60837
BKPGNLEB_00165	NODE_25	148621	149484	+		hypothetical protein						B2R_00165	Bacteria	Proteobacteria	Alphaproteobacteria	Sphingomonadales	Sphingomonadaceae	Sphingobium	Sphingobium_sp._EP60837
BKPGNLEB_00166	NODE_25	149481	150473	+		hypothetical protein						B2R_00166	Bacteria	Proteobacteria	Alphaproteobacteria	Sphingomonadales	Sphingomonadaceae	Sphingobium	Sphingobium_sp._EP60837
BKPGNLEB_00167	NODE_25	150562	151917	-		N-acetyldiaminopimelate deacetylase						B2R_00167	Bacteria	Proteobacteria	Alphaproteobacteria	Sphingomonadales	Sphingomonadaceae	Sphingobium	Sphingobium_sp._EP60837
BKPGNLEB_00168	NODE_25	152105	152659	-		hypothetical protein						B2R_00168	Bacteria	Proteobacteria	Alphaproteobacteria	Sphingomonadales	Sphingomonadaceae	Sphingobium	Sphingobium_sp._EP60837
BKPGNLEB_00169	NODE_25	152847	153638	-	bdhA_1	D-beta-hydroxybutyrate dehydrogenase		O86034				B2R_00169	Bacteria	Proteobacteria	Alphaproteobacteria	Sphingomonadales	Sphingomonadaceae	Sphingobium	Sphingobium_sp._EP60837
BKPGNLEB_00170	NODE_25	153635	154846	-		hypothetical protein						B2R_00170	Bacteria	Proteobacteria	Alphaproteobacteria	Sphingomonadales	Sphingomonadaceae	Sphingobium	Sphingobium_sp._EP60837
BKPGNLEB_00171	NODE_25	154956	155828	+		hypothetical protein						B2R_00171	Bacteria	Proteobacteria	Alphaproteobacteria	Sphingomonadales	Sphingomonadaceae	Sphingobium	Sphingobium_sp._EP60837
BKPGNLEB_00172	NODE_25	156141	158825	+	glnE_1	Bifunctional glutamine synthetase adenylyltransferase/adenylyl-removing enzyme	COG1391	P30870				B2R_00172	Bacteria	Proteobacteria	Alphaproteobacteria	Sphingomonadales	Sphingomonadaceae	Sphingobium	Sphingobium_sp._EP60837
BKPGNLEB_00173	NODE_25	158828	159289	+	bcp_1	Peroxiredoxin Bcp	COG1225	P0AE52				B2R_00173	Bacteria	Proteobacteria	Alphaproteobacteria	Sphingomonadales	Sphingomonadaceae	Sphingobium	Sphingobium_sp._EP60837
BKPGNLEB_00174	NODE_25	159613	160248	+		hypothetical protein						B2R_00174	Bacteria	Proteobacteria	Alphaproteobacteria	Sphingomonadales	Sphingomonadaceae	Sphingobium	Sphingobium_sp._EP60837
BKPGNLEB_00175	NODE_25	160332	160658	+	erpA_1	Iron-sulfur cluster insertion protein ErpA	COG0316	P0ACC3				B2R_00175	Bacteria	Proteobacteria	Alphaproteobacteria	Sphingomonadales	Sphingomonadaceae	Sphingobium	Sphingobium_sp._EP60837
BKPGNLEB_00176	NODE_25	160725	161498	+	xthA_1	Exodeoxyribonuclease III	COG0708	P09030				B2R_00176	Bacteria	Proteobacteria	Alphaproteobacteria	Sphingomonadales	Sphingomonadaceae	Sphingobium	Sphingobium_sp._EP60837
BKPGNLEB_00177	NODE_25	161522	162406	-	cpdA_1	3'%2C5'-cyclic adenosine monophosphate phosphodiesterase CpdA						B2R_00177	Bacteria	Proteobacteria	Alphaproteobacteria	Sphingomonadales	Sphingomonadaceae	Sphingobium	Sphingobium_sp._EP60837
BKPGNLEB_00178	NODE_25	162479	163369	+	dagK_1	Diacylglycerol kinase		Q6GFF9				B2R_00178	Bacteria	Proteobacteria	Alphaproteobacteria	Sphingomonadales	Sphingomonadaceae	Sphingobium	Sphingobium_sp._EP60837
BKPGNLEB_00179	NODE_25	163401	164558	-	yghO	Protein YghO		Q46840				B2R_00179	Bacteria	Proteobacteria	Alphaproteobacteria	Sphingomonadales	Sphingomonadaceae	Sphingobium	Sphingobium_sp._EP60837
BKPGNLEB_00180	NODE_25	164689	165756	+		hypothetical protein						B2R_00180	Bacteria	Proteobacteria	Alphaproteobacteria	Sphingomonadales	Sphingomonadaceae	Sphingobium	Sphingobium_sp._EP60837
BKPGNLEB_00181	NODE_25	165769	166869	-	lptG_1	Lipopolysaccharide export system permease protein LptG	COG0795	P0ADC6				B2R_00181	Bacteria	Proteobacteria	Alphaproteobacteria	Sphingomonadales	Sphingomonadaceae	Sphingobium	Sphingobium_sp._EP60837
BKPGNLEB_00182	NODE_25	166874	168091	-		hypothetical protein						B2R_00182	Bacteria	Proteobacteria	Alphaproteobacteria	Sphingomonadales	Sphingomonadaceae	Sphingobium	Sphingobium_sp._EP60837
BKPGNLEB_00183	NODE_25	168232	168717	+		hypothetical protein						B2R_00183	Bacteria	Proteobacteria	Alphaproteobacteria	Sphingomonadales	Sphingomonadaceae	Sphingobium	Sphingobium_sp._EP60837
BKPGNLEB_00184	NODE_25	168724	169692	+		hypothetical protein						B2R_00184	Bacteria	Proteobacteria	Alphaproteobacteria	Sphingomonadales	Sphingomonadaceae	Sphingobium	Sphingobium_sp._EP60837
BKPGNLEB_00185	NODE_25	169924	170823	+		hypothetical protein						B2R_00185	Bacteria	Proteobacteria	Alphaproteobacteria	Sphingomonadales	Sphingomonadaceae	Sphingobium	Sphingobium_sp._EP60837
BKPGNLEB_00186	NODE_25	170839	171687	-		hypothetical protein						B2R_00186	Bacteria	Proteobacteria	Alphaproteobacteria	Sphingomonadales	Sphingomonadaceae	Sphingobium	Sphingobium_sp._EP60837
BKPGNLEB_00187	NODE_25	171732	172481	+		hypothetical protein						B2R_00187	Bacteria	Proteobacteria	Alphaproteobacteria	Sphingomonadales	Sphingomonadaceae	Sphingobium	Sphingobium_sp._EP60837
BKPGNLEB_00188	NODE_25	172468	172788	+		hypothetical protein						B2R_00188	Bacteria	Proteobacteria	Alphaproteobacteria	Sphingomonadales	Sphingomonadaceae	Sphingobium	Sphingobium_sp._EP60837
BKPGNLEB_00189	NODE_25	172794	173624	+	nit1_1	Deaminated glutathione amidase		P0DP68				B2R_00189	Bacteria	Proteobacteria	Alphaproteobacteria	Sphingomonadales	Sphingomonadaceae	Sphingobium	Sphingobium_sp._EP60837
BKPGNLEB_00190	NODE_25	173621	174097	+		hypothetical protein						B2R_00190	Bacteria	Proteobacteria	Alphaproteobacteria	Sphingomonadales	Sphingomonadaceae	Sphingobium	Sphingobium_sp._EP60837
BKPGNLEB_00191	NODE_25	174132	174208	+		tRNA-Arg(cct)						B2R_00191	Bacteria	Proteobacteria	Alphaproteobacteria	Sphingomonadales	Sphingomonadaceae	Sphingobium	Sphingobium_sp._EP60837
BKPGNLEB_00192	NODE_25	174296	175480	-		hypothetical protein						B2R_00192	Bacteria	Proteobacteria	Alphaproteobacteria	Sphingomonadales	Sphingomonadaceae	Sphingobium	Sphingobium_sp._EP60837
BKPGNLEB_00193	NODE_25	175477	176313	-		hypothetical protein						B2R_00193	Bacteria	Proteobacteria	Alphaproteobacteria	Sphingomonadales	Sphingomonadaceae	Sphingobium	Sphingobium_sp._EP60837
BKPGNLEB_00194	NODE_25	176507	178036	+	kaiC_1	Circadian clock protein kinase KaiC	COG0467	Q79PF4				B2R_00194	Bacteria	Proteobacteria	Alphaproteobacteria	Sphingomonadales	Sphingomonadaceae	Sphingobium	Sphingobium_sp._EP60837
BKPGNLEB_00195	NODE_25	178037	180118	+	rcsC_2	Sensor histidine kinase RcsC						B2R_00195	Bacteria	Proteobacteria	Alphaproteobacteria	Sphingomonadales	Sphingomonadaceae	Sphingobium	Sphingobium_sp._EP60837
BKPGNLEB_00196	NODE_25	180384	181919	+		hypothetical protein						B2R_00196	Bacteria	Proteobacteria	Alphaproteobacteria	Sphingomonadales	Sphingomonadaceae	Sphingobium	Sphingobium_sp._EP60837
BKPGNLEB_00197	NODE_25	181916	182572	+	uhpA	Transcriptional regulatory protein UhpA	COG2197	P0AGA6				B2R_00197	Bacteria	Proteobacteria	Alphaproteobacteria	Sphingomonadales	Sphingomonadaceae	Sphingobium	Sphingobium_sp._EP60837
BKPGNLEB_00198	NODE_25	182675	184159	+	argD_1	Acetylornithine/succinyldiaminopimelate aminotransferase						B2R_00198	Bacteria	Proteobacteria	Alphaproteobacteria	Sphingomonadales	Sphingomonadaceae	Sphingobium	Sphingobium_sp._EP60837
BKPGNLEB_00199	NODE_25	184165	185715	+		hypothetical protein						B2R_00199	Bacteria	Proteobacteria	Alphaproteobacteria	Sphingomonadales	Sphingomonadaceae	Sphingobium	Sphingobium_sp._EP60837
BKPGNLEB_00200	NODE_25	185712	186701	+		hypothetical protein						B2R_00200	Bacteria	Proteobacteria	Alphaproteobacteria	Sphingomonadales	Sphingomonadaceae	Sphingobium	Sphingobium_sp._EP60837
BKPGNLEB_00201	NODE_25	186698	187339	+	gph_1	Phosphoglycolate phosphatase						B2R_00201	Bacteria	Proteobacteria	Alphaproteobacteria	Sphingomonadales	Sphingomonadaceae	Sphingobium	Sphingobium_sp._EP60837
BKPGNLEB_00202	NODE_25	187326	187673	+		hypothetical protein						B2R_00202	Bacteria	Proteobacteria	Alphaproteobacteria	Sphingomonadales	Sphingomonadaceae	Sphingobium	Sphingobium_sp._EP60837
BKPGNLEB_00203	NODE_25	187666	189075	+		putative GMC-type oxidoreductase	COG2303	P9WMV7				B2R_00203	Bacteria	Proteobacteria	Alphaproteobacteria	Sphingomonadales	Sphingomonadaceae	Sphingobium	Sphingobium_sp._EP60837
BKPGNLEB_00204	NODE_25	189072	190094	+		3 beta-hydroxysteroid dehydrogenase/Delta 5-->4-isomerase	COG0451	P9WQP7				B2R_00204	Bacteria	Proteobacteria	Alphaproteobacteria	Sphingomonadales	Sphingomonadaceae	Sphingobium	Sphingobium_sp._EP60837
BKPGNLEB_00205	NODE_25	190074	191081	-		hypothetical protein						B2R_00205	Bacteria	Proteobacteria	Alphaproteobacteria	Sphingomonadales	Sphingomonadaceae	Sphingobium	Sphingobium_sp._EP60837
BKPGNLEB_00206	NODE_25	191266	192714	+	creD_1	Inner membrane protein CreD	COG4452	P08369				B2R_00206	Bacteria	Proteobacteria	Alphaproteobacteria	Sphingomonadales	Sphingomonadaceae	Sphingobium	Sphingobium_sp._EP60837
BKPGNLEB_00207	NODE_25	192951	193157	+	cspA_2	Cold shock protein CspA	COG1278	Q9Z3S6				B2R_00207	Bacteria	Proteobacteria	Alphaproteobacteria	Sphingomonadales	Sphingomonadaceae	Sphingobium	Sphingobium_sp._EP60837
BKPGNLEB_00208	NODE_25	193225	193560	+		hypothetical protein						B2R_00208	Bacteria	Proteobacteria	Alphaproteobacteria	Sphingomonadales	Sphingomonadaceae	Sphingobium	Sphingobium_sp._EP60837
BKPGNLEB_00209	NODE_25	193579	193884	+		hypothetical protein						B2R_00209	Bacteria	Proteobacteria	Alphaproteobacteria	Sphingomonadales	Sphingomonadaceae	Sphingobium	Sphingobium_sp._EP60837
BKPGNLEB_00210	NODE_25	193943	194152	+		hypothetical protein						B2R_00210	Bacteria	Proteobacteria	Alphaproteobacteria	Sphingomonadales	Sphingomonadaceae	Sphingobium	Sphingobium_sp._EP60837
BKPGNLEB_00211	NODE_25	194349	195053	+		hypothetical protein						B2R_00211	Bacteria	Proteobacteria	Alphaproteobacteria	Sphingomonadales	Sphingomonadaceae	Sphingobium	Sphingobium_sp._EP60837
BKPGNLEB_00212	NODE_25	195099	197318	-		hypothetical protein						B2R_00212	Bacteria	Proteobacteria	Alphaproteobacteria	Sphingomonadales	Sphingomonadaceae	Sphingobium	Sphingobium_sp._EP60837
BKPGNLEB_00213	NODE_25	197329	198429	-	bshA_1	N-acetyl-alpha-D-glucosaminyl L-malate synthase	COG0438	Q81ST7				B2R_00213	Bacteria	Proteobacteria	Alphaproteobacteria	Sphingomonadales	Sphingomonadaceae	Sphingobium	Sphingobium_sp._EP60837
BKPGNLEB_00214	NODE_25	198717	199427	+	ompR_1	Transcriptional regulatory protein OmpR		P0AA16				B2R_00214	Bacteria	Proteobacteria	Alphaproteobacteria	Sphingomonadales	Sphingomonadaceae	Sphingobium	Sphingobium_sp._EP60837
BKPGNLEB_00215	NODE_25	199552	200250	+	cynT_1	Carbonic anhydrase 1	COG0288	P0ABE9				B2R_00215	Bacteria	Proteobacteria	Alphaproteobacteria	Sphingomonadales	Sphingomonadaceae	Sphingobium	Sphingobium_sp._EP60837
BKPGNLEB_00216	NODE_25	200255	201748	+	dauA_1	C4-dicarboxylic acid transporter DauA	COG0659	P0AFR2				B2R_00216	Bacteria	Proteobacteria	Alphaproteobacteria	Sphingomonadales	Sphingomonadaceae	Sphingobium	Sphingobium_sp._EP60837
BKPGNLEB_00217	NODE_25	202039	202878	+		hypothetical protein						B2R_00217	Bacteria	Proteobacteria	Alphaproteobacteria	Sphingomonadales	Sphingomonadaceae	Sphingobium	Sphingobium_sp._EP60837
BKPGNLEB_00218	NODE_25	203166	203762	+	ompR_2	Transcriptional regulatory protein OmpR		P0AA16				B2R_00218	Bacteria	Proteobacteria	Alphaproteobacteria	Sphingomonadales	Sphingomonadaceae	Sphingobium	Sphingobium_sp._EP60837
BKPGNLEB_00219	NODE_25	203759	205084	+	sasA_2	Adaptive-response sensory-kinase SasA						B2R_00219	Bacteria	Proteobacteria	Alphaproteobacteria	Sphingomonadales	Sphingomonadaceae	Sphingobium	Sphingobium_sp._EP60837
BKPGNLEB_00220	NODE_25	205197	206207	+		hypothetical protein						B2R_00220	Bacteria	Proteobacteria	Alphaproteobacteria	Sphingomonadales	Sphingomonadaceae	Sphingobium	Sphingobium_sp._EP60837
BKPGNLEB_00221	NODE_25	206208	207857	-	phoK	Alkaline phosphatase PhoK		A1YYW7				B2R_00221	Bacteria	Proteobacteria	Alphaproteobacteria	Sphingomonadales	Sphingomonadaceae	Sphingobium	Sphingobium_sp._EP60837
BKPGNLEB_00222	NODE_25	207936	209963	+	dsbD_1	Thiol:disulfide interchange protein DsbD						B2R_00222	Bacteria	Proteobacteria	Alphaproteobacteria	Sphingomonadales	Sphingomonadaceae	Sphingobium	Sphingobium_sp._EP60837
BKPGNLEB_00223	NODE_25	209963	210700	+	tlyA_1	16S/23S rRNA (cytidine-2'-O)-methyltransferase TlyA	COG1189	P9WJ63				B2R_00223	Bacteria	Proteobacteria	Alphaproteobacteria	Sphingomonadales	Sphingomonadaceae	Sphingobium	Sphingobium_sp._EP60837
BKPGNLEB_00224	NODE_25	210789	211853	+	mdtA_1	Multidrug resistance protein MdtA		P76397				B2R_00224	Bacteria	Proteobacteria	Alphaproteobacteria	Sphingomonadales	Sphingomonadaceae	Sphingobium	Sphingobium_sp._EP60837
BKPGNLEB_00225	NODE_25	211865	214975	+	acrF_1	Multidrug export protein AcrF	COG0841	P24181				B2R_00225	Bacteria	Proteobacteria	Alphaproteobacteria	Sphingomonadales	Sphingomonadaceae	Sphingobium	Sphingobium_sp._EP60837
BKPGNLEB_00226	NODE_25	214991	215539	+		hypothetical protein						B2R_00226	Bacteria	Proteobacteria	Alphaproteobacteria	Sphingomonadales	Sphingomonadaceae	Sphingobium	Sphingobium_sp._EP60837
BKPGNLEB_00227	NODE_25	215582	215881	+	ubiK_1	Ubiquinone biosynthesis accessory factor UbiK						B2R_00227	Bacteria	Proteobacteria	Alphaproteobacteria	Sphingomonadales	Sphingomonadaceae	Sphingobium	Sphingobium_sp._EP60837
BKPGNLEB_00228	NODE_25	215990	216496	+		hypothetical protein						B2R_00228	Bacteria	Proteobacteria	Alphaproteobacteria	Sphingomonadales	Sphingomonadaceae	Sphingobium	Sphingobium_sp._EP60837
BKPGNLEB_00229	NODE_25	216503	217315	+	proC_1	Pyrroline-5-carboxylate reductase	COG0345	P22008				B2R_00229	Bacteria	Proteobacteria	Alphaproteobacteria	Sphingomonadales	Sphingomonadaceae	Sphingobium	Sphingobium_sp._EP60837
BKPGNLEB_00230	NODE_25	217381	217890	+	ansA_1	putative L-asparaginase	COG0252	Q9ZLB9				B2R_00230	Bacteria	Proteobacteria	Alphaproteobacteria	Sphingomonadales	Sphingomonadaceae	Sphingobium	Sphingobium_sp._EP60837
BKPGNLEB_00231	NODE_25	218007	218534	-	carD_1	RNA polymerase-binding transcription factor CarD	COG1329	A0R561				B2R_00231	Bacteria	Proteobacteria	Alphaproteobacteria	Sphingomonadales	Sphingomonadaceae	Sphingobium	Sphingobium_sp._EP60837
BKPGNLEB_00232	NODE_25	218829	219167	-	fdxA_1	Ferredoxin-2	COG1146	D5AP15				B2R_00232	Bacteria	Proteobacteria	Alphaproteobacteria	Sphingomonadales	Sphingomonadaceae	Sphingobium	Sphingobium_sp._EP60837
BKPGNLEB_00233	NODE_25	219252	219548	-		hypothetical protein						B2R_00233	Bacteria	Proteobacteria	Alphaproteobacteria	Sphingomonadales	Sphingomonadaceae	Sphingobium	Sphingobium_sp._EP60837
BKPGNLEB_00234	NODE_25	219541	222144	-		hypothetical protein						B2R_00234	Bacteria	Proteobacteria	Alphaproteobacteria	Sphingomonadales	Sphingomonadaceae	Sphingobium	Sphingobium_sp._EP60837
BKPGNLEB_00235	NODE_25	222373	223914	+		hypothetical protein						B2R_00235	Bacteria	Proteobacteria	Alphaproteobacteria	Sphingomonadales	Sphingomonadaceae	Sphingobium	Sphingobium_sp._EP60837
BKPGNLEB_00236	NODE_25	223954	224739	+		hypothetical protein						B2R_00236	Bacteria	Proteobacteria	Alphaproteobacteria	Sphingomonadales	Sphingomonadaceae	Sphingobium	Sphingobium_sp._EP60837
BKPGNLEB_00237	NODE_25	224886	225674	+	sdhB_1	Succinate dehydrogenase iron-sulfur subunit	COG0479	P07014				B2R_00237	Bacteria	Proteobacteria	Alphaproteobacteria	Sphingomonadales	Sphingomonadaceae	Sphingobium	Sphingobium_sp._EP60837
BKPGNLEB_00238	NODE_25	225754	226140	+		hypothetical protein						B2R_00238	Bacteria	Proteobacteria	Alphaproteobacteria	Sphingomonadales	Sphingomonadaceae	Sphingobium	Sphingobium_sp._EP60837
BKPGNLEB_00239	NODE_25	226137	227249	+	zapE_1	Cell division protein ZapE	COG1485	P64612				B2R_00239	Bacteria	Proteobacteria	Alphaproteobacteria	Sphingomonadales	Sphingomonadaceae	Sphingobium	Sphingobium_sp._EP60837
BKPGNLEB_00240	NODE_25	227529	228491	+	mdh_1	Malate dehydrogenase		Q2YLR9				B2R_00240	Bacteria	Proteobacteria	Alphaproteobacteria	Sphingomonadales	Sphingomonadaceae	Sphingobium	Sphingobium_sp._EP60837
BKPGNLEB_00241	NODE_25	228591	229475	+	sucD_1	Succinate--CoA ligase [ADP-forming] subunit alpha	COG0074	P80865				B2R_00241	Bacteria	Proteobacteria	Alphaproteobacteria	Sphingomonadales	Sphingomonadaceae	Sphingobium	Sphingobium_sp._EP60837
BKPGNLEB_00242	NODE_25	229564	232359	+	sucA_1	2-oxoglutarate dehydrogenase E1 component	COG0567	P0AFG3				B2R_00242	Bacteria	Proteobacteria	Alphaproteobacteria	Sphingomonadales	Sphingomonadaceae	Sphingobium	Sphingobium_sp._EP60837
BKPGNLEB_00243	NODE_25	232368	233615	+	sucB_1	Dihydrolipoyllysine-residue succinyltransferase component of 2-oxoglutarate dehydrogenase complex	COG0508	P0AFG6				B2R_00243	Bacteria	Proteobacteria	Alphaproteobacteria	Sphingomonadales	Sphingomonadaceae	Sphingobium	Sphingobium_sp._EP60837
BKPGNLEB_00244	NODE_25	233729	235129	+	lpd3_1	Dihydrolipoyl dehydrogenase 3	COG1249	P31046				B2R_00244	Bacteria	Proteobacteria	Alphaproteobacteria	Sphingomonadales	Sphingomonadaceae	Sphingobium	Sphingobium_sp._EP60837
BKPGNLEB_00245	NODE_25	235374	236360	-		hypothetical protein						B2R_00245	Bacteria	Proteobacteria	Alphaproteobacteria	Sphingomonadales	Sphingomonadaceae	Sphingobium	Sphingobium_sp._EP60837
BKPGNLEB_00246	NODE_25	236510	237178	-	mupP_1	N-acetylmuramic acid 6-phosphate phosphatase	COG0546	Q9HZ62				B2R_00246	Bacteria	Proteobacteria	Alphaproteobacteria	Sphingomonadales	Sphingomonadaceae	Sphingobium	Sphingobium_sp._EP60837
BKPGNLEB_00247	NODE_25	237282	238631	+	glmU_1	Bifunctional protein GlmU		Q7A7B4				B2R_00247	Bacteria	Proteobacteria	Alphaproteobacteria	Sphingomonadales	Sphingomonadaceae	Sphingobium	Sphingobium_sp._EP60837
BKPGNLEB_00248	NODE_25	238580	239479	+	cpdA_2	3'%2C5'-cyclic adenosine monophosphate phosphodiesterase CpdA						B2R_00248	Bacteria	Proteobacteria	Alphaproteobacteria	Sphingomonadales	Sphingomonadaceae	Sphingobium	Sphingobium_sp._EP60837
BKPGNLEB_00249	NODE_25	239576	241399	+	nodM_1	Glutamine--fructose-6-phosphate aminotransferase [isomerizing]		P25195				B2R_00249	Bacteria	Proteobacteria	Alphaproteobacteria	Sphingomonadales	Sphingomonadaceae	Sphingobium	Sphingobium_sp._EP60837
BKPGNLEB_00250	NODE_25	241386	241580	-		hypothetical protein						B2R_00250	Bacteria	Proteobacteria	Alphaproteobacteria	Sphingomonadales	Sphingomonadaceae	Sphingobium	Sphingobium_sp._EP60837
BKPGNLEB_00251	NODE_25	241820	243433	-		hypothetical protein						B2R_00251	Bacteria	Proteobacteria	Alphaproteobacteria	Sphingomonadales	Sphingomonadaceae	Sphingobium	Sphingobium_sp._EP60837
BKPGNLEB_00252	NODE_25	243537	244757	-	icd_1	Isocitrate dehydrogenase [NADP]	COG0538	P9WKL1				B2R_00252	Bacteria	Proteobacteria	Alphaproteobacteria	Sphingomonadales	Sphingomonadaceae	Sphingobium	Sphingobium_sp._EP60837
BKPGNLEB_00253	NODE_25	244887	245657	+	psd_1	Phosphatidylserine decarboxylase proenzyme	COG0688	P9WHQ5				B2R_00253	Bacteria	Proteobacteria	Alphaproteobacteria	Sphingomonadales	Sphingomonadaceae	Sphingobium	Sphingobium_sp._EP60837
BKPGNLEB_00254	NODE_25	245654	246436	+		hypothetical protein						B2R_00254	Bacteria	Proteobacteria	Alphaproteobacteria	Sphingomonadales	Sphingomonadaceae	Sphingobium	Sphingobium_sp._EP60837
BKPGNLEB_00255	NODE_25	246446	246691	-		hypothetical protein						B2R_00255	Bacteria	Proteobacteria	Alphaproteobacteria	Sphingomonadales	Sphingomonadaceae	Sphingobium	Sphingobium_sp._EP60837
BKPGNLEB_00256	NODE_25	246922	247680	+	rpsB_1	30S ribosomal protein S2	COG0052	Q6N5Q2				B2R_00256	Bacteria	Proteobacteria	Alphaproteobacteria	Sphingomonadales	Sphingomonadaceae	Sphingobium	Sphingobium_sp._EP60837
BKPGNLEB_00257	NODE_25	247778	248704	+	tsf_1	Elongation factor Ts	COG0264	P0A6P1				B2R_00257	Bacteria	Proteobacteria	Alphaproteobacteria	Sphingomonadales	Sphingomonadaceae	Sphingobium	Sphingobium_sp._EP60837
BKPGNLEB_00258	NODE_25	248898	249623	+	pyrH_1	Uridylate kinase	COG0528	P59009				B2R_00258	Bacteria	Proteobacteria	Alphaproteobacteria	Sphingomonadales	Sphingomonadaceae	Sphingobium	Sphingobium_sp._EP60837
BKPGNLEB_00259	NODE_25	249628	250185	+	frr_1	Ribosome-recycling factor	COG0233	Q9WX76				B2R_00259	Bacteria	Proteobacteria	Alphaproteobacteria	Sphingomonadales	Sphingomonadaceae	Sphingobium	Sphingobium_sp._EP60837
BKPGNLEB_00260	NODE_25	250230	250970	+	ispU_1	Ditrans%2Cpolycis-undecaprenyl-diphosphate synthase ((2E%2C6E)-farnesyl-diphosphate specific)	COG0020	P60472				B2R_00260	Bacteria	Proteobacteria	Alphaproteobacteria	Sphingomonadales	Sphingomonadaceae	Sphingobium	Sphingobium_sp._EP60837
BKPGNLEB_00261	NODE_25	250976	251752	+	cdsA_1	Phosphatidate cytidylyltransferase	COG0575	P0ABG1				B2R_00261	Bacteria	Proteobacteria	Alphaproteobacteria	Sphingomonadales	Sphingomonadaceae	Sphingobium	Sphingobium_sp._EP60837
BKPGNLEB_00262	NODE_25	251752	252909	+	dxr_1	1-deoxy-D-xylulose 5-phosphate reductoisomerase		Q9X5F2				B2R_00262	Bacteria	Proteobacteria	Alphaproteobacteria	Sphingomonadales	Sphingomonadaceae	Sphingobium	Sphingobium_sp._EP60837
BKPGNLEB_00263	NODE_25	252906	254039	+	mmpA_1	Metalloprotease MmpA	COG0750	Q9A710				B2R_00263	Bacteria	Proteobacteria	Alphaproteobacteria	Sphingomonadales	Sphingomonadaceae	Sphingobium	Sphingobium_sp._EP60837
BKPGNLEB_00264	NODE_25	254134	256785	+	bamA_1	Outer membrane protein assembly factor BamA	COG4775	Q9K1H0				B2R_00264	Bacteria	Proteobacteria	Alphaproteobacteria	Sphingomonadales	Sphingomonadaceae	Sphingobium	Sphingobium_sp._EP60837
BKPGNLEB_00265	NODE_25	256785	257447	+		hypothetical protein						B2R_00265	Bacteria	Proteobacteria	Alphaproteobacteria	Sphingomonadales	Sphingomonadaceae	Sphingobium	Sphingobium_sp._EP60837
BKPGNLEB_00266	NODE_25	257455	257937	+	fabZ_1	3-hydroxyacyl-[acyl-carrier-protein] dehydratase FabZ	COG0764	O25928				B2R_00266	Bacteria	Proteobacteria	Alphaproteobacteria	Sphingomonadales	Sphingomonadaceae	Sphingobium	Sphingobium_sp._EP60837
BKPGNLEB_00267	NODE_25	258055	258279	+	rpmE_1	50S ribosomal protein L31	COG0254	Q6NBB0				B2R_00267	Bacteria	Proteobacteria	Alphaproteobacteria	Sphingomonadales	Sphingomonadaceae	Sphingobium	Sphingobium_sp._EP60837
BKPGNLEB_00268	NODE_25	258554	259663	-	aroB_1	3-dehydroquinate synthase	COG0337	P07639				B2R_00268	Bacteria	Proteobacteria	Alphaproteobacteria	Sphingomonadales	Sphingomonadaceae	Sphingobium	Sphingobium_sp._EP60837
BKPGNLEB_00269	NODE_25	259654	260202	-	aroK_1	Shikimate kinase 1	COG0703	P0A6D7				B2R_00269	Bacteria	Proteobacteria	Alphaproteobacteria	Sphingomonadales	Sphingomonadaceae	Sphingobium	Sphingobium_sp._EP60837
BKPGNLEB_00270	NODE_25	260284	260472	+		hypothetical protein						B2R_00270	Bacteria	Proteobacteria	Alphaproteobacteria	Sphingomonadales	Sphingomonadaceae	Sphingobium	Sphingobium_sp._EP60837
BKPGNLEB_00271	NODE_25	260664	262286	+		hypothetical protein						B2R_00271	Bacteria	Proteobacteria	Alphaproteobacteria	Sphingomonadales	Sphingomonadaceae	Sphingobium	Sphingobium_sp._EP60837
BKPGNLEB_00272	NODE_25	262290	263207	+	xerD_1	Tyrosine recombinase XerD		Q2YR40				B2R_00272	Bacteria	Proteobacteria	Alphaproteobacteria	Sphingomonadales	Sphingomonadaceae	Sphingobium	Sphingobium_sp._EP60837
BKPGNLEB_00273	NODE_25	263219	264163	+	accA_1	Acetyl-coenzyme A carboxylase carboxyl transferase subunit alpha	COG0825	P0ABD5				B2R_00273	Bacteria	Proteobacteria	Alphaproteobacteria	Sphingomonadales	Sphingomonadaceae	Sphingobium	Sphingobium_sp._EP60837
BKPGNLEB_00274	NODE_25	264320	264481	-		hypothetical protein						B2R_00274	Bacteria	Proteobacteria	Alphaproteobacteria	Sphingomonadales	Sphingomonadaceae	Sphingobium	Sphingobium_sp._EP60837
BKPGNLEB_00275	NODE_25	264614	264799	-		hypothetical protein						B2R_00275	Bacteria	Proteobacteria	Alphaproteobacteria	Sphingomonadales	Sphingomonadaceae	Sphingobium	Sphingobium_sp._EP60837
BKPGNLEB_00276	NODE_25	264879	265286	+	nudG_1	CTP pyrophosphohydrolase	COG0494	P77788				B2R_00276	Bacteria	Proteobacteria	Alphaproteobacteria	Sphingomonadales	Sphingomonadaceae	Sphingobium	Sphingobium_sp._EP60837
BKPGNLEB_00277	NODE_25	265336	265815	-	bfr_1	Bacterioferritin	COG2193	P22759				B2R_00277	Bacteria	Proteobacteria	Alphaproteobacteria	Sphingomonadales	Sphingomonadaceae	Sphingobium	Sphingobium_sp._EP60837
BKPGNLEB_00278	NODE_25	265973	266143	-		hypothetical protein						B2R_00278	Bacteria	Proteobacteria	Alphaproteobacteria	Sphingomonadales	Sphingomonadaceae	Sphingobium	Sphingobium_sp._EP60837
BKPGNLEB_00279	NODE_25	266197	267441	-		hypothetical protein						B2R_00279	Bacteria	Proteobacteria	Alphaproteobacteria	Sphingomonadales	Sphingomonadaceae	Sphingobium	Sphingobium_sp._EP60837
BKPGNLEB_00280	NODE_25	267668	268438	+	bioC_1	Malonyl-[acyl-carrier protein] O-methyltransferase	COG0500	P12999				B2R_00280	Bacteria	Proteobacteria	Alphaproteobacteria	Sphingomonadales	Sphingomonadaceae	Sphingobium	Sphingobium_sp._EP60837
BKPGNLEB_00281	NODE_25	268475	270664	-	purL_1	Phosphoribosylformylglycinamidine synthase subunit PurL	COG0046	P12042				B2R_00281	Bacteria	Proteobacteria	Alphaproteobacteria	Sphingomonadales	Sphingomonadaceae	Sphingobium	Sphingobium_sp._EP60837
BKPGNLEB_00282	NODE_25	270780	271205	+	yhaH_1	Inner membrane protein YhaH	COG3152	P64590				B2R_00282	Bacteria	Proteobacteria	Alphaproteobacteria	Sphingomonadales	Sphingomonadaceae	Sphingobium	Sphingobium_sp._EP60837
BKPGNLEB_00283	NODE_25	271268	271648	-		hypothetical protein						B2R_00283	Bacteria	Proteobacteria	Alphaproteobacteria	Sphingomonadales	Sphingomonadaceae	Sphingobium	Sphingobium_sp._EP60837
BKPGNLEB_00284	NODE_25	271819	272079	+	xseB_1	Exodeoxyribonuclease 7 small subunit						B2R_00284	Bacteria	Proteobacteria	Alphaproteobacteria	Sphingomonadales	Sphingomonadaceae	Sphingobium	Sphingobium_sp._EP60837
BKPGNLEB_00285	NODE_25	272091	272999	+	ispA_1	Farnesyl diphosphate synthase	COG0142	P22939				B2R_00285	Bacteria	Proteobacteria	Alphaproteobacteria	Sphingomonadales	Sphingomonadaceae	Sphingobium	Sphingobium_sp._EP60837
BKPGNLEB_00286	NODE_25	273001	273513	+	coaD_1	Phosphopantetheine adenylyltransferase	COG0669	P0A6I6				B2R_00286	Bacteria	Proteobacteria	Alphaproteobacteria	Sphingomonadales	Sphingomonadaceae	Sphingobium	Sphingobium_sp._EP60837
BKPGNLEB_00287	NODE_25	273609	274361	+		hypothetical protein						B2R_00287	Bacteria	Proteobacteria	Alphaproteobacteria	Sphingomonadales	Sphingomonadaceae	Sphingobium	Sphingobium_sp._EP60837
BKPGNLEB_00288	NODE_25	274384	275412	+	queA_1	S-adenosylmethionine:tRNA ribosyltransferase-isomerase	COG0809	O32054				B2R_00288	Bacteria	Proteobacteria	Alphaproteobacteria	Sphingomonadales	Sphingomonadaceae	Sphingobium	Sphingobium_sp._EP60837
BKPGNLEB_00289	NODE_25	275434	275772	-		hypothetical protein						B2R_00289	Bacteria	Proteobacteria	Alphaproteobacteria	Sphingomonadales	Sphingomonadaceae	Sphingobium	Sphingobium_sp._EP60837
BKPGNLEB_00290	NODE_25	275916	276848	-		hypothetical protein						B2R_00290	Bacteria	Proteobacteria	Alphaproteobacteria	Sphingomonadales	Sphingomonadaceae	Sphingobium	Sphingobium_sp._EP60837
BKPGNLEB_00291	NODE_25	277100	277175	+		tRNA-Ala(cgc)						B2R_00291	Bacteria	Proteobacteria	Alphaproteobacteria	Sphingomonadales	Sphingomonadaceae	Sphingobium	Sphingobium_sp._EP60837
BKPGNLEB_00292	NODE_25	277250	278017	+		hypothetical protein						B2R_00292	Bacteria	Proteobacteria	Alphaproteobacteria	Sphingomonadales	Sphingomonadaceae	Sphingobium	Sphingobium_sp._EP60837
BKPGNLEB_00293	NODE_25	278021	278749	+		hypothetical protein						B2R_00293	Bacteria	Proteobacteria	Alphaproteobacteria	Sphingomonadales	Sphingomonadaceae	Sphingobium	Sphingobium_sp._EP60837
BKPGNLEB_00294	NODE_25	278760	279059	-	trpE_1	Anthranilate synthase component 1	COG0147	P20580				B2R_00294	Bacteria	Proteobacteria	Alphaproteobacteria	Sphingomonadales	Sphingomonadaceae	Sphingobium	Sphingobium_sp._EP60837
BKPGNLEB_00295	NODE_32	94	504	-		hypothetical protein						B2R_00295	Bacteria	Proteobacteria	Alphaproteobacteria	Sphingomonadales	Sphingomonadaceae	Sphingobium	Sphingobium_herbicidovorans
BKPGNLEB_00296	NODE_32	657	887	+		hypothetical protein						B2R_00296	Bacteria	Proteobacteria	Alphaproteobacteria	Sphingomonadales	Sphingomonadaceae	Sphingobium	Sphingobium_herbicidovorans
BKPGNLEB_00297	NODE_32	884	1264	+	ctb_1	Group 3 truncated hemoglobin ctb	COG2346	Q0PB48				B2R_00297	Bacteria	Proteobacteria	Alphaproteobacteria	Sphingomonadales	Sphingomonadaceae	Sphingobium	Sphingobium_herbicidovorans
BKPGNLEB_00298	NODE_32	1261	1557	+		hypothetical protein						B2R_00298	Bacteria	Proteobacteria	Alphaproteobacteria	Sphingomonadales	Sphingomonadaceae	Sphingobium	Sphingobium_herbicidovorans
BKPGNLEB_00299	NODE_32	1621	1986	-		hypothetical protein						B2R_00299	Bacteria	Proteobacteria	Alphaproteobacteria	Sphingomonadales	Sphingomonadaceae	Sphingobium	Sphingobium_herbicidovorans
BKPGNLEB_00300	NODE_32	2231	2824	-		hypothetical protein						B2R_00300	Bacteria	Proteobacteria	Alphaproteobacteria	Sphingomonadales	Sphingomonadaceae	Sphingobium	Sphingobium_herbicidovorans
BKPGNLEB_00301	NODE_32	3229	3522	-		hypothetical protein						B2R_00301	Bacteria	Proteobacteria	Alphaproteobacteria	Sphingomonadales	Sphingomonadaceae	Sphingobium	Sphingobium_herbicidovorans
BKPGNLEB_00302	NODE_32	4053	4769	-		hypothetical protein						B2R_00302	Bacteria	Proteobacteria	Alphaproteobacteria	Sphingomonadales	Sphingomonadaceae	Sphingobium	Sphingobium_herbicidovorans
BKPGNLEB_00303	NODE_32	6706	6915	-		hypothetical protein						B2R_00303	Bacteria	Proteobacteria	Alphaproteobacteria	Sphingomonadales	Sphingomonadaceae	Sphingobium	Sphingobium_herbicidovorans
BKPGNLEB_00304	NODE_32	7535	8416	+		Putative CoA-transferase subunit alpha	COG1788	P9WPW1				B2R_00304	Bacteria	Proteobacteria	Alphaproteobacteria	Sphingomonadales	Sphingomonadaceae	Sphingobium	Sphingobium_herbicidovorans
BKPGNLEB_00305	NODE_32	8430	9191	+		Putative CoA-transferase subunit beta	COG2057	P9WPV9				B2R_00305	Bacteria	Proteobacteria	Alphaproteobacteria	Sphingomonadales	Sphingomonadaceae	Sphingobium	Sphingobium_herbicidovorans
BKPGNLEB_00306	NODE_32	9369	9590	-		hypothetical protein						B2R_00306	Bacteria	Proteobacteria	Alphaproteobacteria	Sphingomonadales	Sphingomonadaceae	Sphingobium	Sphingobium_herbicidovorans
BKPGNLEB_00307	NODE_32	9611	9883	-		hypothetical protein						B2R_00307	Bacteria	Proteobacteria	Alphaproteobacteria	Sphingomonadales	Sphingomonadaceae	Sphingobium	Sphingobium_herbicidovorans
BKPGNLEB_00308	NODE_32	10589	11416	+	clcB_1	Voltage-gated ClC-type chloride channel ClcB						B2R_00308	Bacteria	Proteobacteria	Alphaproteobacteria	Sphingomonadales	Sphingomonadaceae	Sphingobium	Sphingobium_herbicidovorans
BKPGNLEB_00309	NODE_32	12181	13020	-	cckA_1	Sensor kinase CckA		P0DOA0				B2R_00309	Bacteria	Proteobacteria	Alphaproteobacteria	Sphingomonadales	Sphingomonadaceae	Sphingobium	Sphingobium_herbicidovorans
BKPGNLEB_00310	NODE_32	13270	13743	-		hypothetical protein						B2R_00310	Bacteria	Proteobacteria	Alphaproteobacteria	Sphingomonadales	Sphingomonadaceae	Sphingobium	Sphingobium_herbicidovorans
BKPGNLEB_00311	NODE_32	14290	14520	+		hypothetical protein						B2R_00311	Bacteria	Proteobacteria	Alphaproteobacteria	Sphingomonadales	Sphingomonadaceae	Sphingobium	Sphingobium_herbicidovorans
BKPGNLEB_00312	NODE_32	14523	15068	+		hypothetical protein						B2R_00312	Bacteria	Proteobacteria	Alphaproteobacteria	Sphingomonadales	Sphingomonadaceae	Sphingobium	Sphingobium_herbicidovorans
BKPGNLEB_00313	NODE_32	15153	15518	+		hypothetical protein						B2R_00313	Bacteria	Proteobacteria	Alphaproteobacteria	Sphingomonadales	Sphingomonadaceae	Sphingobium	Sphingobium_herbicidovorans
BKPGNLEB_00314	NODE_32	15682	16008	+		hypothetical protein						B2R_00314	Bacteria	Proteobacteria	Alphaproteobacteria	Sphingomonadales	Sphingomonadaceae	Sphingobium	Sphingobium_herbicidovorans
BKPGNLEB_00315	NODE_32	16035	16277	+		hypothetical protein						B2R_00315	Bacteria	Proteobacteria	Alphaproteobacteria	Sphingomonadales	Sphingomonadaceae	Sphingobium	Sphingobium_herbicidovorans
BKPGNLEB_00316	NODE_32	16591	17802	-	hmp_1	Flavohemoprotein		P39662				B2R_00316	Bacteria	Proteobacteria	Alphaproteobacteria	Sphingomonadales	Sphingomonadaceae	Sphingobium	Sphingobium_herbicidovorans
BKPGNLEB_00317	NODE_32	17783	18352	-		hypothetical protein						B2R_00317	Bacteria	Proteobacteria	Alphaproteobacteria	Sphingomonadales	Sphingomonadaceae	Sphingobium	Sphingobium_herbicidovorans
BKPGNLEB_00318	NODE_32	18434	18892	+	nsrR_1	HTH-type transcriptional repressor NsrR	COG1959	Q9L132				B2R_00318	Bacteria	Proteobacteria	Alphaproteobacteria	Sphingomonadales	Sphingomonadaceae	Sphingobium	Sphingobium_herbicidovorans
BKPGNLEB_00319	NODE_32	18959	19246	-	petE_1	Plastocyanin		P21697				B2R_00319	Bacteria	Proteobacteria	Alphaproteobacteria	Sphingomonadales	Sphingomonadaceae	Sphingobium	Sphingobium_herbicidovorans
BKPGNLEB_00320	NODE_32	20290	20613	+		hypothetical protein						B2R_00320	Bacteria	Proteobacteria	Alphaproteobacteria	Sphingomonadales	Sphingomonadaceae	Sphingobium	Sphingobium_herbicidovorans
BKPGNLEB_00321	NODE_32	20718	20849	+		hypothetical protein						B2R_00321	Bacteria	Proteobacteria	Alphaproteobacteria	Sphingomonadales	Sphingomonadaceae	Sphingobium	Sphingobium_herbicidovorans
BKPGNLEB_00322	NODE_32	21520	21825	+		hypothetical protein						B2R_00322	Bacteria	Proteobacteria	Alphaproteobacteria	Sphingomonadales	Sphingomonadaceae	Sphingobium	Sphingobium_herbicidovorans
BKPGNLEB_00323	NODE_32	21918	22796	+		hypothetical protein						B2R_00323	Bacteria	Proteobacteria	Alphaproteobacteria	Sphingomonadales	Sphingomonadaceae	Sphingobium	Sphingobium_herbicidovorans
BKPGNLEB_00324	NODE_32	23006	25816	+	ndhB_1	NAD(P)H-quinone oxidoreductase subunit 2%2C chloroplastic						B2R_00324	Bacteria	Proteobacteria	Alphaproteobacteria	Sphingomonadales	Sphingomonadaceae	Sphingobium	Sphingobium_herbicidovorans
BKPGNLEB_00325	NODE_32	25816	26154	+	mnhC1_1	Na(+)/H(+) antiporter subunit C1	COG1006	P60682				B2R_00325	Bacteria	Proteobacteria	Alphaproteobacteria	Sphingomonadales	Sphingomonadaceae	Sphingobium	Sphingobium_herbicidovorans
BKPGNLEB_00326	NODE_32	26151	27767	+	mrpD_1	Na(+)/H(+) antiporter subunit D	COG0651	Q9RGZ2				B2R_00326	Bacteria	Proteobacteria	Alphaproteobacteria	Sphingomonadales	Sphingomonadaceae	Sphingobium	Sphingobium_herbicidovorans
BKPGNLEB_00327	NODE_32	27764	28252	+	mrpE_1	Na(+)/H(+) antiporter subunit E	COG1863	Q7WY60				B2R_00327	Bacteria	Proteobacteria	Alphaproteobacteria	Sphingomonadales	Sphingomonadaceae	Sphingobium	Sphingobium_herbicidovorans
BKPGNLEB_00328	NODE_32	28249	28530	+		hypothetical protein						B2R_00328	Bacteria	Proteobacteria	Alphaproteobacteria	Sphingomonadales	Sphingomonadaceae	Sphingobium	Sphingobium_herbicidovorans
BKPGNLEB_00329	NODE_32	28527	28883	+		hypothetical protein						B2R_00329	Bacteria	Proteobacteria	Alphaproteobacteria	Sphingomonadales	Sphingomonadaceae	Sphingobium	Sphingobium_herbicidovorans
BKPGNLEB_00330	NODE_32	29147	30496	-	gdh_1	NADP-specific glutamate dehydrogenase	COG0334	P31026				B2R_00330	Bacteria	Proteobacteria	Alphaproteobacteria	Sphingomonadales	Sphingomonadaceae	Sphingobium	Sphingobium_herbicidovorans
BKPGNLEB_00331	NODE_32	30579	31874	-		O-acetyl-L-homoserine sulfhydrylase	COG2873	Q9WZY4				B2R_00331	Bacteria	Proteobacteria	Alphaproteobacteria	Sphingomonadales	Sphingomonadaceae	Sphingobium	Sphingobium_herbicidovorans
BKPGNLEB_00332	NODE_32	32588	33115	+		hypothetical protein						B2R_00332	Bacteria	Proteobacteria	Alphaproteobacteria	Sphingomonadales	Sphingomonadaceae	Sphingobium	Sphingobium_herbicidovorans
BKPGNLEB_00333	NODE_32	33112	34032	+		hypothetical protein						B2R_00333	Bacteria	Proteobacteria	Alphaproteobacteria	Sphingomonadales	Sphingomonadaceae	Sphingobium	Sphingobium_herbicidovorans
BKPGNLEB_00334	NODE_32	34356	34649	+		hypothetical protein						B2R_00334	Bacteria	Proteobacteria	Alphaproteobacteria	Sphingomonadales	Sphingomonadaceae	Sphingobium	Sphingobium_herbicidovorans
BKPGNLEB_00335	NODE_32	34725	35846	+		hypothetical protein						B2R_00335	Bacteria	Proteobacteria	Alphaproteobacteria	Sphingomonadales	Sphingomonadaceae	Sphingobium	Sphingobium_herbicidovorans
BKPGNLEB_00336	NODE_32	36135	36743	-	baiA_1	3-alpha-hydroxycholanate dehydrogenase (NADP(+))		A7B3K3				B2R_00336	Bacteria	Proteobacteria	Alphaproteobacteria	Sphingomonadales	Sphingomonadaceae	Sphingobium	Sphingobium_herbicidovorans
BKPGNLEB_00337	NODE_32	36862	37455	-		3-beta-hydroxycholanate 3-dehydrogenase (NADP(+))	COG1028	A7AZH2				B2R_00337	Bacteria	Proteobacteria	Alphaproteobacteria	Sphingomonadales	Sphingomonadaceae	Sphingobium	Sphingobium_herbicidovorans
BKPGNLEB_00338	NODE_32	37531	37917	+	ytcD	putative HTH-type transcriptional regulator YtcD	COG1733	O34533				B2R_00338	Bacteria	Proteobacteria	Alphaproteobacteria	Sphingomonadales	Sphingomonadaceae	Sphingobium	Sphingobium_herbicidovorans
BKPGNLEB_00339	NODE_32	38380	38796	-	hmrR_1	HTH-type transcriptional regulator HmrR		Q9X5X4				B2R_00339	Bacteria	Proteobacteria	Alphaproteobacteria	Sphingomonadales	Sphingomonadaceae	Sphingobium	Sphingobium_herbicidovorans
BKPGNLEB_00340	NODE_32	38793	41156	-	silP_1	Silver exporting P-type ATPase		Q9ZHC7				B2R_00340	Bacteria	Proteobacteria	Alphaproteobacteria	Sphingomonadales	Sphingomonadaceae	Sphingobium	Sphingobium_herbicidovorans
BKPGNLEB_00341	NODE_32	41678	41947	+		hypothetical protein						B2R_00341	Bacteria	Proteobacteria	Alphaproteobacteria	Sphingomonadales	Sphingomonadaceae	Sphingobium	Sphingobium_herbicidovorans
BKPGNLEB_00342	NODE_32	42033	43808	+	copA_1	Copper resistance protein A		P12374				B2R_00342	Bacteria	Proteobacteria	Alphaproteobacteria	Sphingomonadales	Sphingomonadaceae	Sphingobium	Sphingobium_herbicidovorans
BKPGNLEB_00343	NODE_32	43805	44812	+		hypothetical protein						B2R_00343	Bacteria	Proteobacteria	Alphaproteobacteria	Sphingomonadales	Sphingomonadaceae	Sphingobium	Sphingobium_herbicidovorans
BKPGNLEB_00344	NODE_32	45216	45992	-	phaB_1	Acetoacetyl-CoA reductase		P73826				B2R_00344	Bacteria	Proteobacteria	Alphaproteobacteria	Sphingomonadales	Sphingomonadaceae	Sphingobium	Sphingobium_herbicidovorans
BKPGNLEB_00345	NODE_32	46082	47398	-	puuB_1	Gamma-glutamylputrescine oxidoreductase		P37906				B2R_00345	Bacteria	Proteobacteria	Alphaproteobacteria	Sphingomonadales	Sphingomonadaceae	Sphingobium	Sphingobium_herbicidovorans
BKPGNLEB_00346	NODE_32	47425	48672	-		L-lactate transporter		A0LNN5				B2R_00346	Bacteria	Proteobacteria	Alphaproteobacteria	Sphingomonadales	Sphingomonadaceae	Sphingobium	Sphingobium_herbicidovorans
BKPGNLEB_00347	NODE_32	48753	49322	+		hypothetical protein						B2R_00347	Bacteria	Proteobacteria	Alphaproteobacteria	Sphingomonadales	Sphingomonadaceae	Sphingobium	Sphingobium_herbicidovorans
BKPGNLEB_00348	NODE_32	49360	51690	-	btuB_2	Vitamin B12 transporter BtuB						B2R_00348	Bacteria	Proteobacteria	Alphaproteobacteria	Sphingomonadales	Sphingomonadaceae	Sphingobium	Sphingobium_herbicidovorans
BKPGNLEB_00349	NODE_32	51871	52245	+	yjgH_1	RutC family protein YjgH	COG0251	P39332				B2R_00349	Bacteria	Proteobacteria	Alphaproteobacteria	Sphingomonadales	Sphingomonadaceae	Sphingobium	Sphingobium_herbicidovorans
BKPGNLEB_00350	NODE_32	52295	53896	+	betA_1	Oxygen-dependent choline dehydrogenase	COG2303	P17444				B2R_00350	Bacteria	Proteobacteria	Alphaproteobacteria	Sphingomonadales	Sphingomonadaceae	Sphingobium	Sphingobium_herbicidovorans
BKPGNLEB_00351	NODE_32	54169	54801	-	xerC_1	Tyrosine recombinase XerC						B2R_00351	Bacteria	Proteobacteria	Alphaproteobacteria	Sphingomonadales	Sphingomonadaceae	Sphingobium	Sphingobium_herbicidovorans
BKPGNLEB_00352	NODE_32	55299	56633	+		hypothetical protein						B2R_00352	Bacteria	Proteobacteria	Alphaproteobacteria	Sphingomonadales	Sphingomonadaceae	Sphingobium	Sphingobium_herbicidovorans
BKPGNLEB_00353	NODE_32	56697	57539	+		hypothetical protein						B2R_00353	Bacteria	Proteobacteria	Alphaproteobacteria	Sphingomonadales	Sphingomonadaceae	Sphingobium	Sphingobium_herbicidovorans
BKPGNLEB_00354	NODE_32	57564	63725	+		hypothetical protein						B2R_00354	Bacteria	Proteobacteria	Alphaproteobacteria	Sphingomonadales	Sphingomonadaceae	Sphingobium	Sphingobium_herbicidovorans
BKPGNLEB_00355	NODE_32	64173	65678	+		hypothetical protein						B2R_00355	Bacteria	Proteobacteria	Alphaproteobacteria	Sphingomonadales	Sphingomonadaceae	Sphingobium	Sphingobium_herbicidovorans
BKPGNLEB_00356	NODE_32	66707	69142	-	btuB_3	Vitamin B12 transporter BtuB						B2R_00356	Bacteria	Proteobacteria	Alphaproteobacteria	Sphingomonadales	Sphingomonadaceae	Sphingobium	Sphingobium_herbicidovorans
BKPGNLEB_00357	NODE_32	69503	70525	+		hypothetical protein						B2R_00357	Bacteria	Proteobacteria	Alphaproteobacteria	Sphingomonadales	Sphingomonadaceae	Sphingobium	Sphingobium_herbicidovorans
BKPGNLEB_00358	NODE_32	70957	71622	+		IS66 family transposase ISAli10						B2R_00358	Bacteria	Proteobacteria	Alphaproteobacteria	Sphingomonadales	Sphingomonadaceae	Sphingobium	Sphingobium_herbicidovorans
BKPGNLEB_00359	NODE_32	71934	73238	-	ntaA_1	Nitrilotriacetate monooxygenase component A		P54989				B2R_00359	Bacteria	Proteobacteria	Alphaproteobacteria	Sphingomonadales	Sphingomonadaceae	Sphingobium	Sphingobium_herbicidovorans
BKPGNLEB_00360	NODE_32	73280	74038	-		hypothetical protein						B2R_00360	Bacteria	Proteobacteria	Alphaproteobacteria	Sphingomonadales	Sphingomonadaceae	Sphingobium	Sphingobium_herbicidovorans
BKPGNLEB_00361	NODE_32	74308	75168	-	qorB_1	Quinone oxidoreductase 2	COG0702	P39315				B2R_00361	Bacteria	Proteobacteria	Alphaproteobacteria	Sphingomonadales	Sphingomonadaceae	Sphingobium	Sphingobium_herbicidovorans
BKPGNLEB_00362	NODE_32	75256	76050	-		putative protein	COG5285	P9WI89				B2R_00362	Bacteria	Proteobacteria	Alphaproteobacteria	Sphingomonadales	Sphingomonadaceae	Sphingobium	Sphingobium_herbicidovorans
BKPGNLEB_00363	NODE_32	76791	77522	-		hypothetical protein						B2R_00363	Bacteria	Proteobacteria	Alphaproteobacteria	Sphingomonadales	Sphingomonadaceae	Sphingobium	Sphingobium_herbicidovorans
BKPGNLEB_00364	NODE_32	77555	77806	-		hypothetical protein						B2R_00364	Bacteria	Proteobacteria	Alphaproteobacteria	Sphingomonadales	Sphingomonadaceae	Sphingobium	Sphingobium_herbicidovorans
BKPGNLEB_00365	NODE_32	78000	78221	+		hypothetical protein						B2R_00365	Bacteria	Proteobacteria	Alphaproteobacteria	Sphingomonadales	Sphingomonadaceae	Sphingobium	Sphingobium_herbicidovorans
BKPGNLEB_00366	NODE_32	78563	79144	-		hypothetical protein						B2R_00366	Bacteria	Proteobacteria	Alphaproteobacteria	Sphingomonadales	Sphingomonadaceae	Sphingobium	Sphingobium_herbicidovorans
BKPGNLEB_00367	NODE_32	79296	80015	-		hypothetical protein						B2R_00367	Bacteria	Proteobacteria	Alphaproteobacteria	Sphingomonadales	Sphingomonadaceae	Sphingobium	Sphingobium_herbicidovorans
BKPGNLEB_00368	NODE_32	80102	80638	-		hypothetical protein						B2R_00368	Bacteria	Proteobacteria	Alphaproteobacteria	Sphingomonadales	Sphingomonadaceae	Sphingobium	Sphingobium_herbicidovorans
BKPGNLEB_00369	NODE_32	80730	81362	-		hypothetical protein						B2R_00369	Bacteria	Proteobacteria	Alphaproteobacteria	Sphingomonadales	Sphingomonadaceae	Sphingobium	Sphingobium_herbicidovorans
BKPGNLEB_00370	NODE_32	81462	82271	-		hypothetical protein						B2R_00370	Bacteria	Proteobacteria	Alphaproteobacteria	Sphingomonadales	Sphingomonadaceae	Sphingobium	Sphingobium_herbicidovorans
BKPGNLEB_00371	NODE_32	82538	82825	+		hypothetical protein						B2R_00371	Bacteria	Proteobacteria	Alphaproteobacteria	Sphingomonadales	Sphingomonadaceae	Sphingobium	Sphingobium_herbicidovorans
BKPGNLEB_00372	NODE_32	82800	85196	-		hypothetical protein						B2R_00372	Bacteria	Proteobacteria	Alphaproteobacteria	Sphingomonadales	Sphingomonadaceae	Sphingobium	Sphingobium_herbicidovorans
BKPGNLEB_00373	NODE_32	85336	85968	+		hypothetical protein						B2R_00373	Bacteria	Proteobacteria	Alphaproteobacteria	Sphingomonadales	Sphingomonadaceae	Sphingobium	Sphingobium_herbicidovorans
BKPGNLEB_00374	NODE_32	85965	86792	+		hypothetical protein						B2R_00374	Bacteria	Proteobacteria	Alphaproteobacteria	Sphingomonadales	Sphingomonadaceae	Sphingobium	Sphingobium_herbicidovorans
BKPGNLEB_00375	NODE_32	86789	88819	+		hypothetical protein						B2R_00375	Bacteria	Proteobacteria	Alphaproteobacteria	Sphingomonadales	Sphingomonadaceae	Sphingobium	Sphingobium_herbicidovorans
BKPGNLEB_00376	NODE_32	88932	90038	+		hypothetical protein						B2R_00376	Bacteria	Proteobacteria	Alphaproteobacteria	Sphingomonadales	Sphingomonadaceae	Sphingobium	Sphingobium_herbicidovorans
BKPGNLEB_00377	NODE_32	90070	90270	+		hypothetical protein						B2R_00377	Bacteria	Proteobacteria	Alphaproteobacteria	Sphingomonadales	Sphingomonadaceae	Sphingobium	Sphingobium_herbicidovorans
BKPGNLEB_00378	NODE_32	91869	91944	-		tRNA-Thr(cgt)						B2R_00378	Bacteria	Proteobacteria	Alphaproteobacteria	Sphingomonadales	Sphingomonadaceae	Sphingobium	Sphingobium_herbicidovorans
BKPGNLEB_00379	NODE_32	92129	93406	+		hypothetical protein						B2R_00379	Bacteria	Proteobacteria	Alphaproteobacteria	Sphingomonadales	Sphingomonadaceae	Sphingobium	Sphingobium_herbicidovorans
BKPGNLEB_00380	NODE_32	93583	98244	+	gdhB_1	NAD-specific glutamate dehydrogenase	COG2902	Q9HZE0				B2R_00380	Bacteria	Proteobacteria	Alphaproteobacteria	Sphingomonadales	Sphingomonadaceae	Sphingobium	Sphingobium_herbicidovorans
BKPGNLEB_00381	NODE_32	98368	99012	+		hypothetical protein						B2R_00381	Bacteria	Proteobacteria	Alphaproteobacteria	Sphingomonadales	Sphingomonadaceae	Sphingobium	Sphingobium_herbicidovorans
BKPGNLEB_00382	NODE_32	99025	99555	+		hypothetical protein						B2R_00382	Bacteria	Proteobacteria	Alphaproteobacteria	Sphingomonadales	Sphingomonadaceae	Sphingobium	Sphingobium_herbicidovorans
BKPGNLEB_00383	NODE_32	99566	100438	+		hypothetical protein						B2R_00383	Bacteria	Proteobacteria	Alphaproteobacteria	Sphingomonadales	Sphingomonadaceae	Sphingobium	Sphingobium_herbicidovorans
BKPGNLEB_00384	NODE_32	100534	101406	+	apbE_1	FAD:protein FMN transferase	COG1477	A5F5Y3				B2R_00384	Bacteria	Proteobacteria	Alphaproteobacteria	Sphingomonadales	Sphingomonadaceae	Sphingobium	Sphingobium_herbicidovorans
BKPGNLEB_00385	NODE_32	101440	102132	-		hypothetical protein						B2R_00385	Bacteria	Proteobacteria	Alphaproteobacteria	Sphingomonadales	Sphingomonadaceae	Sphingobium	Sphingobium_herbicidovorans
BKPGNLEB_00386	NODE_32	102396	104855	-	bfrD_1	putative TonB-dependent receptor BfrD	COG4774	P81549				B2R_00386	Bacteria	Proteobacteria	Alphaproteobacteria	Sphingomonadales	Sphingomonadaceae	Sphingobium	Sphingobium_herbicidovorans
BKPGNLEB_00387	NODE_32	104926	105213	-		hypothetical protein						B2R_00387	Bacteria	Proteobacteria	Alphaproteobacteria	Sphingomonadales	Sphingomonadaceae	Sphingobium	Sphingobium_herbicidovorans
BKPGNLEB_00388	NODE_32	105218	105940	-	phaB_2	Acetoacetyl-CoA reductase		P14697				B2R_00388	Bacteria	Proteobacteria	Alphaproteobacteria	Sphingomonadales	Sphingomonadaceae	Sphingobium	Sphingobium_herbicidovorans
BKPGNLEB_00389	NODE_32	105974	106945	-	hemH_1	Ferrochelatase	COG0276	P23871				B2R_00389	Bacteria	Proteobacteria	Alphaproteobacteria	Sphingomonadales	Sphingomonadaceae	Sphingobium	Sphingobium_herbicidovorans
BKPGNLEB_00390	NODE_32	106954	109236	-	iorB_1	Isoquinoline 1-oxidoreductase subunit beta		Q51698				B2R_00390	Bacteria	Proteobacteria	Alphaproteobacteria	Sphingomonadales	Sphingomonadaceae	Sphingobium	Sphingobium_herbicidovorans
BKPGNLEB_00391	NODE_32	109270	109704	-	yccU_1	putative protein YccU	COG1832	P75874				B2R_00391	Bacteria	Proteobacteria	Alphaproteobacteria	Sphingomonadales	Sphingomonadaceae	Sphingobium	Sphingobium_herbicidovorans
BKPGNLEB_00392	NODE_32	109779	110738	-		Iron-sulfur cluster carrier protein						B2R_00392	Bacteria	Proteobacteria	Alphaproteobacteria	Sphingomonadales	Sphingomonadaceae	Sphingobium	Sphingobium_herbicidovorans
BKPGNLEB_00393	NODE_32	110812	111927	+		hypothetical protein						B2R_00393	Bacteria	Proteobacteria	Alphaproteobacteria	Sphingomonadales	Sphingomonadaceae	Sphingobium	Sphingobium_herbicidovorans
BKPGNLEB_00394	NODE_32	111927	112772	+	hflC_1	Modulator of FtsH protease HflC	COG0330	P0ABC3				B2R_00394	Bacteria	Proteobacteria	Alphaproteobacteria	Sphingomonadales	Sphingomonadaceae	Sphingobium	Sphingobium_herbicidovorans
BKPGNLEB_00395	NODE_32	112883	114388	+	degP_1	Periplasmic serine endoprotease DegP	COG0265	P0C0V0				B2R_00395	Bacteria	Proteobacteria	Alphaproteobacteria	Sphingomonadales	Sphingomonadaceae	Sphingobium	Sphingobium_herbicidovorans
BKPGNLEB_00396	NODE_32	114509	116137	+		hypothetical protein						B2R_00396	Bacteria	Proteobacteria	Alphaproteobacteria	Sphingomonadales	Sphingomonadaceae	Sphingobium	Sphingobium_herbicidovorans
BKPGNLEB_00397	NODE_32	116170	116574	+		hypothetical protein						B2R_00397	Bacteria	Proteobacteria	Alphaproteobacteria	Sphingomonadales	Sphingomonadaceae	Sphingobium	Sphingobium_herbicidovorans
BKPGNLEB_00398	NODE_32	116680	117984	+	entS_1	Enterobactin exporter EntS						B2R_00398	Bacteria	Proteobacteria	Alphaproteobacteria	Sphingomonadales	Sphingomonadaceae	Sphingobium	Sphingobium_herbicidovorans
BKPGNLEB_00399	NODE_32	117981	118910	+	cysK_1	Cysteine synthase		P63871				B2R_00399	Bacteria	Proteobacteria	Alphaproteobacteria	Sphingomonadales	Sphingomonadaceae	Sphingobium	Sphingobium_herbicidovorans
BKPGNLEB_00400	NODE_32	118929	120278	+		hypothetical protein						B2R_00400	Bacteria	Proteobacteria	Alphaproteobacteria	Sphingomonadales	Sphingomonadaceae	Sphingobium	Sphingobium_herbicidovorans
BKPGNLEB_00401	NODE_32	120473	121450	+		hypothetical protein						B2R_00401	Bacteria	Proteobacteria	Alphaproteobacteria	Sphingomonadales	Sphingomonadaceae	Sphingobium	Sphingobium_herbicidovorans
BKPGNLEB_00402	NODE_32	121532	122149	+	rnd_1	Ribonuclease D						B2R_00402	Bacteria	Proteobacteria	Alphaproteobacteria	Sphingomonadales	Sphingomonadaceae	Sphingobium	Sphingobium_herbicidovorans
BKPGNLEB_00403	NODE_32	122171	122815	+		hypothetical protein						B2R_00403	Bacteria	Proteobacteria	Alphaproteobacteria	Sphingomonadales	Sphingomonadaceae	Sphingobium	Sphingobium_herbicidovorans
BKPGNLEB_00404	NODE_32	122818	123363	+	lptA_1	Lipopolysaccharide export system protein LptA						B2R_00404	Bacteria	Proteobacteria	Alphaproteobacteria	Sphingomonadales	Sphingomonadaceae	Sphingobium	Sphingobium_herbicidovorans
BKPGNLEB_00405	NODE_32	123461	124063	-		hypothetical protein						B2R_00405	Bacteria	Proteobacteria	Alphaproteobacteria	Sphingomonadales	Sphingomonadaceae	Sphingobium	Sphingobium_herbicidovorans
BKPGNLEB_00406	NODE_32	124060	124806	-	kdsB_1	3-deoxy-manno-octulosonate cytidylyltransferase	COG1212	O66914				B2R_00406	Bacteria	Proteobacteria	Alphaproteobacteria	Sphingomonadales	Sphingomonadaceae	Sphingobium	Sphingobium_herbicidovorans
BKPGNLEB_00407	NODE_32	124869	125981	-		hypothetical protein						B2R_00407	Bacteria	Proteobacteria	Alphaproteobacteria	Sphingomonadales	Sphingomonadaceae	Sphingobium	Sphingobium_herbicidovorans
BKPGNLEB_00408	NODE_32	126163	127161	-	galE1	UDP-glucose 4-epimerase	COG1088	P9WN67				B2R_00408	Bacteria	Proteobacteria	Alphaproteobacteria	Sphingomonadales	Sphingomonadaceae	Sphingobium	Sphingobium_herbicidovorans
BKPGNLEB_00409	NODE_32	127354	128478	+		hypothetical protein						B2R_00409	Bacteria	Proteobacteria	Alphaproteobacteria	Sphingomonadales	Sphingomonadaceae	Sphingobium	Sphingobium_herbicidovorans
BKPGNLEB_00410	NODE_32	128475	129338	+		hypothetical protein						B2R_00410	Bacteria	Proteobacteria	Alphaproteobacteria	Sphingomonadales	Sphingomonadaceae	Sphingobium	Sphingobium_herbicidovorans
BKPGNLEB_00411	NODE_32	129316	130353	-		hypothetical protein						B2R_00411	Bacteria	Proteobacteria	Alphaproteobacteria	Sphingomonadales	Sphingomonadaceae	Sphingobium	Sphingobium_herbicidovorans
BKPGNLEB_00412	NODE_32	130474	130839	-		hypothetical protein						B2R_00412	Bacteria	Proteobacteria	Alphaproteobacteria	Sphingomonadales	Sphingomonadaceae	Sphingobium	Sphingobium_herbicidovorans
BKPGNLEB_00413	NODE_32	130905	131879	-	per1	Extended-spectrum beta-lactamase PER-1		P37321				B2R_00413	Bacteria	Proteobacteria	Alphaproteobacteria	Sphingomonadales	Sphingomonadaceae	Sphingobium	Sphingobium_herbicidovorans
BKPGNLEB_00414	NODE_32	131964	132656	+	ung_1	Uracil-DNA glycosylase	COG0692	Q83CW4				B2R_00414	Bacteria	Proteobacteria	Alphaproteobacteria	Sphingomonadales	Sphingomonadaceae	Sphingobium	Sphingobium_herbicidovorans
BKPGNLEB_00415	NODE_32	132653	133324	-	speE_1	Polyamine aminopropyltransferase						B2R_00415	Bacteria	Proteobacteria	Alphaproteobacteria	Sphingomonadales	Sphingomonadaceae	Sphingobium	Sphingobium_herbicidovorans
BKPGNLEB_00416	NODE_32	133464	133910	+		hypothetical protein						B2R_00416	Bacteria	Proteobacteria	Alphaproteobacteria	Sphingomonadales	Sphingomonadaceae	Sphingobium	Sphingobium_herbicidovorans
BKPGNLEB_00417	NODE_32	134065	134487	-		hypothetical protein						B2R_00417	Bacteria	Proteobacteria	Alphaproteobacteria	Sphingomonadales	Sphingomonadaceae	Sphingobium	Sphingobium_herbicidovorans
BKPGNLEB_00418	NODE_32	134701	135045	-	rpoZ_1	DNA-directed RNA polymerase subunit omega						B2R_00418	Bacteria	Proteobacteria	Alphaproteobacteria	Sphingomonadales	Sphingomonadaceae	Sphingobium	Sphingobium_herbicidovorans
BKPGNLEB_00419	NODE_32	135164	136354	+	clsA_1	Major cardiolipin synthase ClsA	COG1502	P71040				B2R_00419	Bacteria	Proteobacteria	Alphaproteobacteria	Sphingomonadales	Sphingomonadaceae	Sphingobium	Sphingobium_herbicidovorans
BKPGNLEB_00420	NODE_32	136358	137473	-	ald_1	Alanine dehydrogenase	COG0686	E1V931				B2R_00420	Bacteria	Proteobacteria	Alphaproteobacteria	Sphingomonadales	Sphingomonadaceae	Sphingobium	Sphingobium_herbicidovorans
BKPGNLEB_00421	NODE_32	137639	137729	+		tRNA-Ser(gga)						B2R_00421	Bacteria	Proteobacteria	Alphaproteobacteria	Sphingomonadales	Sphingomonadaceae	Sphingobium	Sphingobium_herbicidovorans
BKPGNLEB_00422	NODE_32	138192	138428	-		hypothetical protein						B2R_00422	Bacteria	Proteobacteria	Alphaproteobacteria	Sphingomonadales	Sphingomonadaceae	Sphingobium	Sphingobium_herbicidovorans
BKPGNLEB_00423	NODE_32	138425	138793	-		hypothetical protein						B2R_00423	Bacteria	Proteobacteria	Alphaproteobacteria	Sphingomonadales	Sphingomonadaceae	Sphingobium	Sphingobium_herbicidovorans
BKPGNLEB_00424	NODE_32	138975	140147	+		hypothetical protein						B2R_00424	Bacteria	Proteobacteria	Alphaproteobacteria	Sphingomonadales	Sphingomonadaceae	Sphingobium	Sphingobium_herbicidovorans
BKPGNLEB_00425	NODE_32	140655	142649	+	betS_1	Glycine betaine/proline betaine transporter BetS		G3XCN6				B2R_00425	Bacteria	Proteobacteria	Alphaproteobacteria	Sphingomonadales	Sphingomonadaceae	Sphingobium	Sphingobium_herbicidovorans
BKPGNLEB_00426	NODE_32	142831	143265	+	IMPDH_1	Inosine-5'-monophosphate dehydrogenase						B2R_00426	Bacteria	Proteobacteria	Alphaproteobacteria	Sphingomonadales	Sphingomonadaceae	Sphingobium	Sphingobium_herbicidovorans
BKPGNLEB_00427	NODE_32	143367	143555	+		hypothetical protein						B2R_00427	Bacteria	Proteobacteria	Alphaproteobacteria	Sphingomonadales	Sphingomonadaceae	Sphingobium	Sphingobium_herbicidovorans
BKPGNLEB_00428	NODE_32	143552	144172	+		hypothetical protein						B2R_00428	Bacteria	Proteobacteria	Alphaproteobacteria	Sphingomonadales	Sphingomonadaceae	Sphingobium	Sphingobium_herbicidovorans
BKPGNLEB_00429	NODE_32	144192	146609	-	sldA	Glycerol dehydrogenase large subunit		Q8KIL1				B2R_00429	Bacteria	Proteobacteria	Alphaproteobacteria	Sphingomonadales	Sphingomonadaceae	Sphingobium	Sphingobium_herbicidovorans
BKPGNLEB_00430	NODE_32	146697	147431	+		hypothetical protein						B2R_00430	Bacteria	Proteobacteria	Alphaproteobacteria	Sphingomonadales	Sphingomonadaceae	Sphingobium	Sphingobium_herbicidovorans
BKPGNLEB_00431	NODE_32	147428	148105	+	yceJ_1	Cytochrome b561	COG3038	P75925				B2R_00431	Bacteria	Proteobacteria	Alphaproteobacteria	Sphingomonadales	Sphingomonadaceae	Sphingobium	Sphingobium_herbicidovorans
BKPGNLEB_00432	NODE_32	147927	148775	-		hypothetical protein						B2R_00432	Bacteria	Proteobacteria	Alphaproteobacteria	Sphingomonadales	Sphingomonadaceae	Sphingobium	Sphingobium_herbicidovorans
BKPGNLEB_00433	NODE_32	148776	149141	+		hypothetical protein						B2R_00433	Bacteria	Proteobacteria	Alphaproteobacteria	Sphingomonadales	Sphingomonadaceae	Sphingobium	Sphingobium_herbicidovorans
BKPGNLEB_00434	NODE_32	149143	150072	+	ctaC_1	Cytochrome c oxidase subunit 2	COG1622	Q04441				B2R_00434	Bacteria	Proteobacteria	Alphaproteobacteria	Sphingomonadales	Sphingomonadaceae	Sphingobium	Sphingobium_herbicidovorans
BKPGNLEB_00435	NODE_32	150069	152600	+		hypothetical protein						B2R_00435	Bacteria	Proteobacteria	Alphaproteobacteria	Sphingomonadales	Sphingomonadaceae	Sphingobium	Sphingobium_herbicidovorans
BKPGNLEB_00436	NODE_32	152603	152887	+		hypothetical protein						B2R_00436	Bacteria	Proteobacteria	Alphaproteobacteria	Sphingomonadales	Sphingomonadaceae	Sphingobium	Sphingobium_herbicidovorans
BKPGNLEB_00437	NODE_32	152946	153461	+		hypothetical protein						B2R_00437	Bacteria	Proteobacteria	Alphaproteobacteria	Sphingomonadales	Sphingomonadaceae	Sphingobium	Sphingobium_herbicidovorans
BKPGNLEB_00438	NODE_32	153458	153829	+		hypothetical protein						B2R_00438	Bacteria	Proteobacteria	Alphaproteobacteria	Sphingomonadales	Sphingomonadaceae	Sphingobium	Sphingobium_herbicidovorans
BKPGNLEB_00439	NODE_32	153843	154031	-		hypothetical protein						B2R_00439	Bacteria	Proteobacteria	Alphaproteobacteria	Sphingomonadales	Sphingomonadaceae	Sphingobium	Sphingobium_herbicidovorans
BKPGNLEB_00440	NODE_32	154139	155185	-		hypothetical protein						B2R_00440	Bacteria	Proteobacteria	Alphaproteobacteria	Sphingomonadales	Sphingomonadaceae	Sphingobium	Sphingobium_herbicidovorans
BKPGNLEB_00441	NODE_32	156049	156681	+	xerC_2	Tyrosine recombinase XerC						B2R_00441	Bacteria	Proteobacteria	Alphaproteobacteria	Sphingomonadales	Sphingomonadaceae	Sphingobium	Sphingobium_herbicidovorans
BKPGNLEB_00442	NODE_32	156548	157279	-		hypothetical protein						B2R_00442	Bacteria	Proteobacteria	Alphaproteobacteria	Sphingomonadales	Sphingomonadaceae	Sphingobium	Sphingobium_herbicidovorans
BKPGNLEB_00443	NODE_32	157337	157603	-		hypothetical protein						B2R_00443	Bacteria	Proteobacteria	Alphaproteobacteria	Sphingomonadales	Sphingomonadaceae	Sphingobium	Sphingobium_herbicidovorans
BKPGNLEB_00444	NODE_32	157626	158357	-		hypothetical protein						B2R_00444	Bacteria	Proteobacteria	Alphaproteobacteria	Sphingomonadales	Sphingomonadaceae	Sphingobium	Sphingobium_herbicidovorans
BKPGNLEB_00445	NODE_32	158494	158859	+		hypothetical protein						B2R_00445	Bacteria	Proteobacteria	Alphaproteobacteria	Sphingomonadales	Sphingomonadaceae	Sphingobium	Sphingobium_herbicidovorans
BKPGNLEB_00446	NODE_32	158835	159263	+		IS5 family transposase IS427	COG3039					B2R_00446	Bacteria	Proteobacteria	Alphaproteobacteria	Sphingomonadales	Sphingomonadaceae	Sphingobium	Sphingobium_herbicidovorans
BKPGNLEB_00447	NODE_32	159592	160308	-		hypothetical protein						B2R_00447	Bacteria	Proteobacteria	Alphaproteobacteria	Sphingomonadales	Sphingomonadaceae	Sphingobium	Sphingobium_herbicidovorans
BKPGNLEB_00448	NODE_32	160677	161414	+	fnr_1	Anaerobic regulatory protein	COG0664	Q9EXQ1				B2R_00448	Bacteria	Proteobacteria	Alphaproteobacteria	Sphingomonadales	Sphingomonadaceae	Sphingobium	Sphingobium_herbicidovorans
BKPGNLEB_00449	NODE_32	161411	162064	+		hypothetical protein						B2R_00449	Bacteria	Proteobacteria	Alphaproteobacteria	Sphingomonadales	Sphingomonadaceae	Sphingobium	Sphingobium_herbicidovorans
BKPGNLEB_00450	NODE_32	162057	162308	+		hypothetical protein						B2R_00450	Bacteria	Proteobacteria	Alphaproteobacteria	Sphingomonadales	Sphingomonadaceae	Sphingobium	Sphingobium_herbicidovorans
BKPGNLEB_00451	NODE_32	162459	162755	+		hypothetical protein						B2R_00451	Bacteria	Proteobacteria	Alphaproteobacteria	Sphingomonadales	Sphingomonadaceae	Sphingobium	Sphingobium_herbicidovorans
BKPGNLEB_00452	NODE_32	162755	163144	+		hypothetical protein						B2R_00452	Bacteria	Proteobacteria	Alphaproteobacteria	Sphingomonadales	Sphingomonadaceae	Sphingobium	Sphingobium_herbicidovorans
BKPGNLEB_00453	NODE_32	163346	163525	+		hypothetical protein						B2R_00453	Bacteria	Proteobacteria	Alphaproteobacteria	Sphingomonadales	Sphingomonadaceae	Sphingobium	Sphingobium_herbicidovorans
BKPGNLEB_00454	NODE_32	163528	164055	+		hypothetical protein						B2R_00454	Bacteria	Proteobacteria	Alphaproteobacteria	Sphingomonadales	Sphingomonadaceae	Sphingobium	Sphingobium_herbicidovorans
BKPGNLEB_00455	NODE_32	164042	165688	+	pcm_2	Protein-L-isoaspartate O-methyltransferase						B2R_00455	Bacteria	Proteobacteria	Alphaproteobacteria	Sphingomonadales	Sphingomonadaceae	Sphingobium	Sphingobium_herbicidovorans
BKPGNLEB_00456	NODE_32	165875	166036	-		hypothetical protein						B2R_00456	Bacteria	Proteobacteria	Alphaproteobacteria	Sphingomonadales	Sphingomonadaceae	Sphingobium	Sphingobium_herbicidovorans
BKPGNLEB_00457	NODE_32	166107	166286	+		hypothetical protein						B2R_00457	Bacteria	Proteobacteria	Alphaproteobacteria	Sphingomonadales	Sphingomonadaceae	Sphingobium	Sphingobium_herbicidovorans
BKPGNLEB_00458	NODE_32	167153	167794	+		hypothetical protein						B2R_00458	Bacteria	Proteobacteria	Alphaproteobacteria	Sphingomonadales	Sphingomonadaceae	Sphingobium	Sphingobium_herbicidovorans
BKPGNLEB_00459	NODE_32	168147	169268	-		hypothetical protein						B2R_00459	Bacteria	Proteobacteria	Alphaproteobacteria	Sphingomonadales	Sphingomonadaceae	Sphingobium	Sphingobium_herbicidovorans
BKPGNLEB_00460	NODE_32	169303	170991	-	fdhL_1	Fructose dehydrogenase large subunit		M1VMF7				B2R_00460	Bacteria	Proteobacteria	Alphaproteobacteria	Sphingomonadales	Sphingomonadaceae	Sphingobium	Sphingobium_herbicidovorans
BKPGNLEB_00461	NODE_32	171007	171741	-		hypothetical protein						B2R_00461	Bacteria	Proteobacteria	Alphaproteobacteria	Sphingomonadales	Sphingomonadaceae	Sphingobium	Sphingobium_herbicidovorans
BKPGNLEB_00462	NODE_32	171756	172613	-		L-ribulose 3-epimerase	COG1082	Q98FW0				B2R_00462	Bacteria	Proteobacteria	Alphaproteobacteria	Sphingomonadales	Sphingomonadaceae	Sphingobium	Sphingobium_herbicidovorans
BKPGNLEB_00463	NODE_32	172610	173929	-		hypothetical protein						B2R_00463	Bacteria	Proteobacteria	Alphaproteobacteria	Sphingomonadales	Sphingomonadaceae	Sphingobium	Sphingobium_herbicidovorans
BKPGNLEB_00464	NODE_32	173932	175005	-	iolE_1	Inosose dehydratase						B2R_00464	Bacteria	Proteobacteria	Alphaproteobacteria	Sphingomonadales	Sphingomonadaceae	Sphingobium	Sphingobium_herbicidovorans
BKPGNLEB_00465	NODE_32	175017	176156	-	iolG_1	Inositol 2-dehydrogenase/D-chiro-inositol 3-dehydrogenase						B2R_00465	Bacteria	Proteobacteria	Alphaproteobacteria	Sphingomonadales	Sphingomonadaceae	Sphingobium	Sphingobium_herbicidovorans
BKPGNLEB_00466	NODE_32	176389	176826	+	petE_2	Plastocyanin						B2R_00466	Bacteria	Proteobacteria	Alphaproteobacteria	Sphingomonadales	Sphingomonadaceae	Sphingobium	Sphingobium_herbicidovorans
BKPGNLEB_00467	NODE_32	177156	178064	-		hypothetical protein						B2R_00467	Bacteria	Proteobacteria	Alphaproteobacteria	Sphingomonadales	Sphingomonadaceae	Sphingobium	Sphingobium_herbicidovorans
BKPGNLEB_00468	NODE_32	178557	178739	+		hypothetical protein						B2R_00468	Bacteria	Proteobacteria	Alphaproteobacteria	Sphingomonadales	Sphingomonadaceae	Sphingobium	Sphingobium_herbicidovorans
BKPGNLEB_00469	NODE_32	179204	179377	+		hypothetical protein						B2R_00469	Bacteria	Proteobacteria	Alphaproteobacteria	Sphingomonadales	Sphingomonadaceae	Sphingobium	Sphingobium_herbicidovorans
BKPGNLEB_00470	NODE_32	179423	179887	+		Type IV secretion system protein virB10		Q9RPX5				B2R_00470	Bacteria	Proteobacteria	Alphaproteobacteria	Sphingomonadales	Sphingomonadaceae	Sphingobium	Sphingobium_herbicidovorans
BKPGNLEB_00471	NODE_32	179889	180119	+		hypothetical protein						B2R_00471	Bacteria	Proteobacteria	Alphaproteobacteria	Sphingomonadales	Sphingomonadaceae	Sphingobium	Sphingobium_herbicidovorans
BKPGNLEB_00472	NODE_32	180116	180334	+		hypothetical protein						B2R_00472	Bacteria	Proteobacteria	Alphaproteobacteria	Sphingomonadales	Sphingomonadaceae	Sphingobium	Sphingobium_herbicidovorans
BKPGNLEB_00473	NODE_32	181021	182031	+	ldhA_1	D-lactate dehydrogenase	COG1052	P52643				B2R_00473	Bacteria	Proteobacteria	Alphaproteobacteria	Sphingomonadales	Sphingomonadaceae	Sphingobium	Sphingobium_herbicidovorans
BKPGNLEB_00474	NODE_32	182149	182316	-		hypothetical protein						B2R_00474	Bacteria	Proteobacteria	Alphaproteobacteria	Sphingomonadales	Sphingomonadaceae	Sphingobium	Sphingobium_herbicidovorans
BKPGNLEB_00475	NODE_32	182331	182528	-		hypothetical protein						B2R_00475	Bacteria	Proteobacteria	Alphaproteobacteria	Sphingomonadales	Sphingomonadaceae	Sphingobium	Sphingobium_herbicidovorans
BKPGNLEB_00476	NODE_32	182525	184783	-	copA_2	Copper-exporting P-type ATPase	COG2217	Q2FV64				B2R_00476	Bacteria	Proteobacteria	Alphaproteobacteria	Sphingomonadales	Sphingomonadaceae	Sphingobium	Sphingobium_herbicidovorans
BKPGNLEB_00477	NODE_32	184786	185604	-		hypothetical protein						B2R_00477	Bacteria	Proteobacteria	Alphaproteobacteria	Sphingomonadales	Sphingomonadaceae	Sphingobium	Sphingobium_herbicidovorans
BKPGNLEB_00478	NODE_32	185803	186681	-	fixP	Cbb3-type cytochrome c oxidase subunit FixP	COG2010	Q03075				B2R_00478	Bacteria	Proteobacteria	Alphaproteobacteria	Sphingomonadales	Sphingomonadaceae	Sphingobium	Sphingobium_herbicidovorans
BKPGNLEB_00479	NODE_32	186672	186842	-		hypothetical protein						B2R_00479	Bacteria	Proteobacteria	Alphaproteobacteria	Sphingomonadales	Sphingomonadaceae	Sphingobium	Sphingobium_herbicidovorans
BKPGNLEB_00480	NODE_32	186856	187608	-		hypothetical protein						B2R_00480	Bacteria	Proteobacteria	Alphaproteobacteria	Sphingomonadales	Sphingomonadaceae	Sphingobium	Sphingobium_herbicidovorans
BKPGNLEB_00481	NODE_32	187612	189255	-	fixN	Cytochrome c oxidase subunit 1 %2C bacteroid	COG3278	Q03073				B2R_00481	Bacteria	Proteobacteria	Alphaproteobacteria	Sphingomonadales	Sphingomonadaceae	Sphingobium	Sphingobium_herbicidovorans
BKPGNLEB_00482	NODE_32	189432	189896	-		hypothetical protein						B2R_00482	Bacteria	Proteobacteria	Alphaproteobacteria	Sphingomonadales	Sphingomonadaceae	Sphingobium	Sphingobium_herbicidovorans
BKPGNLEB_00483	NODE_32	189908	191119	-	hmp_2	Flavohemoprotein		P39662				B2R_00483	Bacteria	Proteobacteria	Alphaproteobacteria	Sphingomonadales	Sphingomonadaceae	Sphingobium	Sphingobium_herbicidovorans
BKPGNLEB_00484	NODE_32	191159	191434	-		hypothetical protein						B2R_00484	Bacteria	Proteobacteria	Alphaproteobacteria	Sphingomonadales	Sphingomonadaceae	Sphingobium	Sphingobium_herbicidovorans
BKPGNLEB_00485	NODE_32	191427	191876	-		hypothetical protein						B2R_00485	Bacteria	Proteobacteria	Alphaproteobacteria	Sphingomonadales	Sphingomonadaceae	Sphingobium	Sphingobium_herbicidovorans
BKPGNLEB_00486	NODE_32	191990	192415	+	nsrR_2	HTH-type transcriptional repressor NsrR	COG1959	Q9L132				B2R_00486	Bacteria	Proteobacteria	Alphaproteobacteria	Sphingomonadales	Sphingomonadaceae	Sphingobium	Sphingobium_herbicidovorans
BKPGNLEB_00487	NODE_32	192427	192654	+		hypothetical protein						B2R_00487	Bacteria	Proteobacteria	Alphaproteobacteria	Sphingomonadales	Sphingomonadaceae	Sphingobium	Sphingobium_herbicidovorans
BKPGNLEB_00488	NODE_32	192768	192989	-		hypothetical protein						B2R_00488	Bacteria	Proteobacteria	Alphaproteobacteria	Sphingomonadales	Sphingomonadaceae	Sphingobium	Sphingobium_herbicidovorans
BKPGNLEB_00489	NODE_32	193130	193915	+		hypothetical protein						B2R_00489	Bacteria	Proteobacteria	Alphaproteobacteria	Sphingomonadales	Sphingomonadaceae	Sphingobium	Sphingobium_herbicidovorans
BKPGNLEB_00490	NODE_32	194242	194790	+		hypothetical protein						B2R_00490	Bacteria	Proteobacteria	Alphaproteobacteria	Sphingomonadales	Sphingomonadaceae	Sphingobium	Sphingobium_herbicidovorans
BKPGNLEB_00491	NODE_32	194787	196298	+		Succinyl-CoA:acetate CoA-transferase		B3EY95				B2R_00491	Bacteria	Proteobacteria	Alphaproteobacteria	Sphingomonadales	Sphingomonadaceae	Sphingobium	Sphingobium_herbicidovorans
BKPGNLEB_00492	NODE_32	196336	197472	+	kdpB_1	Potassium-transporting ATPase ATP-binding subunit						B2R_00492	Bacteria	Proteobacteria	Alphaproteobacteria	Sphingomonadales	Sphingomonadaceae	Sphingobium	Sphingobium_herbicidovorans
BKPGNLEB_00493	NODE_32	197534	197878	+		hypothetical protein						B2R_00493	Bacteria	Proteobacteria	Alphaproteobacteria	Sphingomonadales	Sphingomonadaceae	Sphingobium	Sphingobium_herbicidovorans
BKPGNLEB_00494	NODE_32	197875	199566	+	dauA_2	C4-dicarboxylic acid transporter DauA	COG0659	P0AFR2				B2R_00494	Bacteria	Proteobacteria	Alphaproteobacteria	Sphingomonadales	Sphingomonadaceae	Sphingobium	Sphingobium_herbicidovorans
BKPGNLEB_00495	NODE_32	199626	200837	+	bktB_1	Beta-ketothiolase BktB	COG0183	Q0KBP1				B2R_00495	Bacteria	Proteobacteria	Alphaproteobacteria	Sphingomonadales	Sphingomonadaceae	Sphingobium	Sphingobium_herbicidovorans
BKPGNLEB_00496	NODE_32	200872	201522	+		hypothetical protein						B2R_00496	Bacteria	Proteobacteria	Alphaproteobacteria	Sphingomonadales	Sphingomonadaceae	Sphingobium	Sphingobium_herbicidovorans
BKPGNLEB_00497	NODE_32	201552	201854	+		hypothetical protein						B2R_00497	Bacteria	Proteobacteria	Alphaproteobacteria	Sphingomonadales	Sphingomonadaceae	Sphingobium	Sphingobium_herbicidovorans
BKPGNLEB_00498	NODE_32	202449	203321	-		4-sulfomuconolactone hydrolase		A6XIG7				B2R_00498	Bacteria	Proteobacteria	Alphaproteobacteria	Sphingomonadales	Sphingomonadaceae	Sphingobium	Sphingobium_herbicidovorans
BKPGNLEB_00499	NODE_32	203318	203449	-		hypothetical protein						B2R_00499	Bacteria	Proteobacteria	Alphaproteobacteria	Sphingomonadales	Sphingomonadaceae	Sphingobium	Sphingobium_herbicidovorans
BKPGNLEB_00500	NODE_32	203690	204463	+		hypothetical protein						B2R_00500	Bacteria	Proteobacteria	Alphaproteobacteria	Sphingomonadales	Sphingomonadaceae	Sphingobium	Sphingobium_herbicidovorans
BKPGNLEB_00501	NODE_32	204487	204684	-		hypothetical protein						B2R_00501	Bacteria	Proteobacteria	Alphaproteobacteria	Sphingomonadales	Sphingomonadaceae	Sphingobium	Sphingobium_herbicidovorans
BKPGNLEB_00502	NODE_32	204774	205967	-		putative zinc-binding alcohol dehydrogenase	COG1063	O07737				B2R_00502	Bacteria	Proteobacteria	Alphaproteobacteria	Sphingomonadales	Sphingomonadaceae	Sphingobium	Sphingobium_herbicidovorans
BKPGNLEB_00503	NODE_32	205967	206551	-		hypothetical protein						B2R_00503	Bacteria	Proteobacteria	Alphaproteobacteria	Sphingomonadales	Sphingomonadaceae	Sphingobium	Sphingobium_herbicidovorans
BKPGNLEB_00504	NODE_32	206902	207423	+	pncC_1	Nicotinamide-nucleotide amidohydrolase PncC	COG1546	P0A6G3				B2R_00504	Bacteria	Proteobacteria	Alphaproteobacteria	Sphingomonadales	Sphingomonadaceae	Sphingobium	Sphingobium_herbicidovorans
BKPGNLEB_00505	NODE_32	207808	208074	-		hypothetical protein						B2R_00505	Bacteria	Proteobacteria	Alphaproteobacteria	Sphingomonadales	Sphingomonadaceae	Sphingobium	Sphingobium_herbicidovorans
BKPGNLEB_00506	NODE_32	208071	209654	-		hypothetical protein						B2R_00506	Bacteria	Proteobacteria	Alphaproteobacteria	Sphingomonadales	Sphingomonadaceae	Sphingobium	Sphingobium_herbicidovorans
BKPGNLEB_00507	NODE_32	209651	209956	-		hypothetical protein						B2R_00507	Bacteria	Proteobacteria	Alphaproteobacteria	Sphingomonadales	Sphingomonadaceae	Sphingobium	Sphingobium_herbicidovorans
BKPGNLEB_00508	NODE_32	210088	212157	+	fhuA_1	Ferrichrome outer membrane transporter/phage receptor	COG1629	P06971				B2R_00508	Bacteria	Proteobacteria	Alphaproteobacteria	Sphingomonadales	Sphingomonadaceae	Sphingobium	Sphingobium_herbicidovorans
BKPGNLEB_00509	NODE_32	212307	213419	-		hypothetical protein						B2R_00509	Bacteria	Proteobacteria	Alphaproteobacteria	Sphingomonadales	Sphingomonadaceae	Sphingobium	Sphingobium_herbicidovorans
BKPGNLEB_00510	NODE_32	213427	214203	-	lvr_1	Levodione reductase		Q9LBG2				B2R_00510	Bacteria	Proteobacteria	Alphaproteobacteria	Sphingomonadales	Sphingomonadaceae	Sphingobium	Sphingobium_herbicidovorans
BKPGNLEB_00511	NODE_32	214326	216476	-	btuB_4	Vitamin B12 transporter BtuB						B2R_00511	Bacteria	Proteobacteria	Alphaproteobacteria	Sphingomonadales	Sphingomonadaceae	Sphingobium	Sphingobium_herbicidovorans
BKPGNLEB_00512	NODE_32	216643	217281	+		hypothetical protein						B2R_00512	Bacteria	Proteobacteria	Alphaproteobacteria	Sphingomonadales	Sphingomonadaceae	Sphingobium	Sphingobium_herbicidovorans
BKPGNLEB_00513	NODE_32	217406	219040	+	ksdD	3-oxosteroid 1-dehydrogenase	COG1053	A0R4S9				B2R_00513	Bacteria	Proteobacteria	Alphaproteobacteria	Sphingomonadales	Sphingomonadaceae	Sphingobium	Sphingobium_herbicidovorans
BKPGNLEB_00514	NODE_32	219240	220043	-	linX_1	2%2C5-dichloro-2%2C5-cyclohexadiene-1%2C4-diol dehydrogenase LinX		D4Z260				B2R_00514	Bacteria	Proteobacteria	Alphaproteobacteria	Sphingomonadales	Sphingomonadaceae	Sphingobium	Sphingobium_herbicidovorans
BKPGNLEB_00515	NODE_32	220198	221052	+	fabG_1	3-oxoacyl-[acyl-carrier-protein] reductase		P73574				B2R_00515	Bacteria	Proteobacteria	Alphaproteobacteria	Sphingomonadales	Sphingomonadaceae	Sphingobium	Sphingobium_herbicidovorans
BKPGNLEB_00516	NODE_32	221121	223967	-		Putative beta-glucuronidase		T2KNA8				B2R_00516	Bacteria	Proteobacteria	Alphaproteobacteria	Sphingomonadales	Sphingomonadaceae	Sphingobium	Sphingobium_herbicidovorans
BKPGNLEB_00517	NODE_32	224143	225426	+		hypothetical protein						B2R_00517	Bacteria	Proteobacteria	Alphaproteobacteria	Sphingomonadales	Sphingomonadaceae	Sphingobium	Sphingobium_herbicidovorans
BKPGNLEB_00518	NODE_32	225443	226927	-	dauA_3	C4-dicarboxylic acid transporter DauA	COG0659	P0AFR2				B2R_00518	Bacteria	Proteobacteria	Alphaproteobacteria	Sphingomonadales	Sphingomonadaceae	Sphingobium	Sphingobium_herbicidovorans
BKPGNLEB_00519	NODE_32	227228	227575	+		hypothetical protein						B2R_00519	Bacteria	Proteobacteria	Alphaproteobacteria	Sphingomonadales	Sphingomonadaceae	Sphingobium	Sphingobium_herbicidovorans
BKPGNLEB_00520	NODE_32	227578	228036	+	arsC_1	Arsenate reductase		P08692				B2R_00520	Bacteria	Proteobacteria	Alphaproteobacteria	Sphingomonadales	Sphingomonadaceae	Sphingobium	Sphingobium_herbicidovorans
BKPGNLEB_00521	NODE_32	228036	229106	+	acr3_1	Arsenical-resistance protein Acr3	COG0798	Q8NQC8				B2R_00521	Bacteria	Proteobacteria	Alphaproteobacteria	Sphingomonadales	Sphingomonadaceae	Sphingobium	Sphingobium_herbicidovorans
BKPGNLEB_00522	NODE_32	229235	232090	+	rcsC_3	Sensor histidine kinase RcsC						B2R_00522	Bacteria	Proteobacteria	Alphaproteobacteria	Sphingomonadales	Sphingomonadaceae	Sphingobium	Sphingobium_herbicidovorans
BKPGNLEB_00523	NODE_32	232230	234449	+	bglB_1	Thermostable beta-glucosidase B	COG1472	P14002				B2R_00523	Bacteria	Proteobacteria	Alphaproteobacteria	Sphingomonadales	Sphingomonadaceae	Sphingobium	Sphingobium_herbicidovorans
BKPGNLEB_00524	NODE_32	234511	235272	-	linX_2	2%2C5-dichloro-2%2C5-cyclohexadiene-1%2C4-diol dehydrogenase LinX		D4Z260				B2R_00524	Bacteria	Proteobacteria	Alphaproteobacteria	Sphingomonadales	Sphingomonadaceae	Sphingobium	Sphingobium_herbicidovorans
BKPGNLEB_00525	NODE_32	235559	235903	+		hypothetical protein						B2R_00525	Bacteria	Proteobacteria	Alphaproteobacteria	Sphingomonadales	Sphingomonadaceae	Sphingobium	Sphingobium_herbicidovorans
BKPGNLEB_00526	NODE_32	236050	238299	+	katG_1	Catalase-peroxidase	COG0376	Q939D2				B2R_00526	Bacteria	Proteobacteria	Alphaproteobacteria	Sphingomonadales	Sphingomonadaceae	Sphingobium	Sphingobium_herbicidovorans
BKPGNLEB_00527	NODE_32	238360	239118	-		hypothetical protein						B2R_00527	Bacteria	Proteobacteria	Alphaproteobacteria	Sphingomonadales	Sphingomonadaceae	Sphingobium	Sphingobium_herbicidovorans
BKPGNLEB_00528	NODE_32	239191	240084	+		hypothetical protein						B2R_00528	Bacteria	Proteobacteria	Alphaproteobacteria	Sphingomonadales	Sphingomonadaceae	Sphingobium	Sphingobium_herbicidovorans
BKPGNLEB_00529	NODE_32	240087	240428	+		hypothetical protein						B2R_00529	Bacteria	Proteobacteria	Alphaproteobacteria	Sphingomonadales	Sphingomonadaceae	Sphingobium	Sphingobium_herbicidovorans
BKPGNLEB_00530	NODE_32	240498	241718	+		hypothetical protein						B2R_00530	Bacteria	Proteobacteria	Alphaproteobacteria	Sphingomonadales	Sphingomonadaceae	Sphingobium	Sphingobium_herbicidovorans
BKPGNLEB_00531	NODE_32	241799	242302	-		hypothetical protein						B2R_00531	Bacteria	Proteobacteria	Alphaproteobacteria	Sphingomonadales	Sphingomonadaceae	Sphingobium	Sphingobium_herbicidovorans
BKPGNLEB_00532	NODE_32	242398	242934	-		hypothetical protein						B2R_00532	Bacteria	Proteobacteria	Alphaproteobacteria	Sphingomonadales	Sphingomonadaceae	Sphingobium	Sphingobium_herbicidovorans
BKPGNLEB_00533	NODE_32	242987	245170	+	uvrB_1	UvrABC system protein B	COG0556	P0A8F8				B2R_00533	Bacteria	Proteobacteria	Alphaproteobacteria	Sphingomonadales	Sphingomonadaceae	Sphingobium	Sphingobium_herbicidovorans
BKPGNLEB_00534	NODE_32	245337	247838	+		hypothetical protein						B2R_00534	Bacteria	Proteobacteria	Alphaproteobacteria	Sphingomonadales	Sphingomonadaceae	Sphingobium	Sphingobium_herbicidovorans
BKPGNLEB_00535	NODE_32	248040	250655	-		hypothetical protein						B2R_00535	Bacteria	Proteobacteria	Alphaproteobacteria	Sphingomonadales	Sphingomonadaceae	Sphingobium	Sphingobium_herbicidovorans
BKPGNLEB_00536	NODE_32	250880	253384	-	btuB_5	Vitamin B12 transporter BtuB						B2R_00536	Bacteria	Proteobacteria	Alphaproteobacteria	Sphingomonadales	Sphingomonadaceae	Sphingobium	Sphingobium_herbicidovorans
BKPGNLEB_00537	NODE_32	253669	254502	-		hypothetical protein						B2R_00537	Bacteria	Proteobacteria	Alphaproteobacteria	Sphingomonadales	Sphingomonadaceae	Sphingobium	Sphingobium_herbicidovorans
BKPGNLEB_00538	NODE_32	254646	255449	-	kduD_1	2-dehydro-3-deoxy-D-gluconate 5-dehydrogenase		P37769				B2R_00538	Bacteria	Proteobacteria	Alphaproteobacteria	Sphingomonadales	Sphingomonadaceae	Sphingobium	Sphingobium_herbicidovorans
BKPGNLEB_00539	NODE_32	255466	256956	-	menE_1	2-succinylbenzoate--CoA ligase						B2R_00539	Bacteria	Proteobacteria	Alphaproteobacteria	Sphingomonadales	Sphingomonadaceae	Sphingobium	Sphingobium_herbicidovorans
BKPGNLEB_00540	NODE_32	256956	257117	-		hypothetical protein						B2R_00540	Bacteria	Proteobacteria	Alphaproteobacteria	Sphingomonadales	Sphingomonadaceae	Sphingobium	Sphingobium_herbicidovorans
BKPGNLEB_00541	NODE_35	223	396	+		hypothetical protein						B2R_00541	Bacteria	Proteobacteria	Alphaproteobacteria	Sphingomonadales	Sphingomonadaceae	Sphingobium	Sphingobium_herbicidovorans
BKPGNLEB_00542	NODE_35	721	1260	+	rlpA_1	Endolytic peptidoglycan transglycosylase RlpA						B2R_00542	Bacteria	Proteobacteria	Alphaproteobacteria	Sphingomonadales	Sphingomonadaceae	Sphingobium	Sphingobium_herbicidovorans
BKPGNLEB_00543	NODE_35	1370	2134	+	modA_1	Molybdate-binding protein ModA	COG0725	Q8PHA1				B2R_00543	Bacteria	Proteobacteria	Alphaproteobacteria	Sphingomonadales	Sphingomonadaceae	Sphingobium	Sphingobium_herbicidovorans
BKPGNLEB_00544	NODE_35	2142	2840	+	modB_1	Molybdenum transport system permease protein ModB	COG4149	P0AF01				B2R_00544	Bacteria	Proteobacteria	Alphaproteobacteria	Sphingomonadales	Sphingomonadaceae	Sphingobium	Sphingobium_herbicidovorans
BKPGNLEB_00545	NODE_35	2830	3456	+	malK_1	Maltose/maltodextrin import ATP-binding protein MalK	COG3839	P19566				B2R_00545	Bacteria	Proteobacteria	Alphaproteobacteria	Sphingomonadales	Sphingomonadaceae	Sphingobium	Sphingobium_herbicidovorans
BKPGNLEB_00546	NODE_35	3471	4865	-	pntB_1	NAD(P) transhydrogenase subunit beta	COG1282	P0C188				B2R_00546	Bacteria	Proteobacteria	Alphaproteobacteria	Sphingomonadales	Sphingomonadaceae	Sphingobium	Sphingobium_herbicidovorans
BKPGNLEB_00547	NODE_35	4869	5225	-		hypothetical protein						B2R_00547	Bacteria	Proteobacteria	Alphaproteobacteria	Sphingomonadales	Sphingomonadaceae	Sphingobium	Sphingobium_herbicidovorans
BKPGNLEB_00548	NODE_35	5424	5966	-	cobP_1	Bifunctional adenosylcobalamin biosynthesis protein CobP		P29931				B2R_00548	Bacteria	Proteobacteria	Alphaproteobacteria	Sphingomonadales	Sphingomonadaceae	Sphingobium	Sphingobium_herbicidovorans
BKPGNLEB_00549	NODE_35	5945	6883	-	cobD_1	Cobalamin biosynthesis protein CobD	COG1270	P9WP93				B2R_00549	Bacteria	Proteobacteria	Alphaproteobacteria	Sphingomonadales	Sphingomonadaceae	Sphingobium	Sphingobium_herbicidovorans
BKPGNLEB_00550	NODE_35	6876	7844	-	cobD_2	Threonine-phosphate decarboxylase	COG0079	P97084				B2R_00550	Bacteria	Proteobacteria	Alphaproteobacteria	Sphingomonadales	Sphingomonadaceae	Sphingobium	Sphingobium_herbicidovorans
BKPGNLEB_00551	NODE_35	7841	8539	-	cobS_1	Adenosylcobinamide-GDP ribazoletransferase	COG0368	P36561				B2R_00551	Bacteria	Proteobacteria	Alphaproteobacteria	Sphingomonadales	Sphingomonadaceae	Sphingobium	Sphingobium_herbicidovorans
BKPGNLEB_00552	NODE_35	8548	9108	-	cobC	Adenosylcobalamin/alpha-ribazole phosphatase	COG0406	P39701				B2R_00552	Bacteria	Proteobacteria	Alphaproteobacteria	Sphingomonadales	Sphingomonadaceae	Sphingobium	Sphingobium_herbicidovorans
BKPGNLEB_00553	NODE_35	9105	10121	-	cobU_1	Nicotinate-nucleotide--dimethylbenzimidazole phosphoribosyltransferase		P29935				B2R_00553	Bacteria	Proteobacteria	Alphaproteobacteria	Sphingomonadales	Sphingomonadaceae	Sphingobium	Sphingobium_herbicidovorans
BKPGNLEB_00554	NODE_35	10118	10525	-		hypothetical protein						B2R_00554	Bacteria	Proteobacteria	Alphaproteobacteria	Sphingomonadales	Sphingomonadaceae	Sphingobium	Sphingobium_herbicidovorans
BKPGNLEB_00555	NODE_35	10974	12365	-		hypothetical protein						B2R_00555	Bacteria	Proteobacteria	Alphaproteobacteria	Sphingomonadales	Sphingomonadaceae	Sphingobium	Sphingobium_herbicidovorans
BKPGNLEB_00556	NODE_35	12843	14015	+	hoxN	High-affinity nickel transport protein		P23516				B2R_00556	Bacteria	Proteobacteria	Alphaproteobacteria	Sphingomonadales	Sphingomonadaceae	Sphingobium	Sphingobium_herbicidovorans
BKPGNLEB_00557	NODE_35	14012	15052	+		hypothetical protein						B2R_00557	Bacteria	Proteobacteria	Alphaproteobacteria	Sphingomonadales	Sphingomonadaceae	Sphingobium	Sphingobium_herbicidovorans
BKPGNLEB_00558	NODE_35	15052	18747	+	cobN_1	Aerobic cobaltochelatase subunit CobN		P29929				B2R_00558	Bacteria	Proteobacteria	Alphaproteobacteria	Sphingomonadales	Sphingomonadaceae	Sphingobium	Sphingobium_herbicidovorans
BKPGNLEB_00559	NODE_35	18744	19349	+	cobO_1	Corrinoid adenosyltransferase		P29930				B2R_00559	Bacteria	Proteobacteria	Alphaproteobacteria	Sphingomonadales	Sphingomonadaceae	Sphingobium	Sphingobium_herbicidovorans
BKPGNLEB_00560	NODE_35	19352	19990	+		5%2C6-dimethylbenzimidazole synthase	COG0778	Q2RNG5				B2R_00560	Bacteria	Proteobacteria	Alphaproteobacteria	Sphingomonadales	Sphingomonadaceae	Sphingobium	Sphingobium_herbicidovorans
BKPGNLEB_00561	NODE_35	20032	20163	+		hypothetical protein						B2R_00561	Bacteria	Proteobacteria	Alphaproteobacteria	Sphingomonadales	Sphingomonadaceae	Sphingobium	Sphingobium_herbicidovorans
BKPGNLEB_00562	NODE_35	20407	21270	-	hsaD_1	4%2C5:9%2C10-diseco-3-hydroxy-5%2C9%2C17-trioxoandrosta-1(10)%2C2-diene-4-oate hydrolase		P9WNH5				B2R_00562	Bacteria	Proteobacteria	Alphaproteobacteria	Sphingomonadales	Sphingomonadaceae	Sphingobium	Sphingobium_herbicidovorans
BKPGNLEB_00563	NODE_35	21842	22897	+		hypothetical protein						B2R_00563	Bacteria	Proteobacteria	Alphaproteobacteria	Sphingomonadales	Sphingomonadaceae	Sphingobium	Sphingobium_herbicidovorans
BKPGNLEB_00564	NODE_35	22897	23526	+	cobH_1	Precorrin-8X methylmutase		P21638				B2R_00564	Bacteria	Proteobacteria	Alphaproteobacteria	Sphingomonadales	Sphingomonadaceae	Sphingobium	Sphingobium_herbicidovorans
BKPGNLEB_00565	NODE_35	23523	24245	+	cobI_1	Precorrin-2 C(20)-methyltransferase		P21639				B2R_00565	Bacteria	Proteobacteria	Alphaproteobacteria	Sphingomonadales	Sphingomonadaceae	Sphingobium	Sphingobium_herbicidovorans
BKPGNLEB_00566	NODE_35	24242	24991	+	cobJ	Precorrin-3B C(17)-methyltransferase		P21640				B2R_00566	Bacteria	Proteobacteria	Alphaproteobacteria	Sphingomonadales	Sphingomonadaceae	Sphingobium	Sphingobium_herbicidovorans
BKPGNLEB_00567	NODE_35	24967	25644	-	cobK	Precorrin-6A reductase	COG2099	O68098				B2R_00567	Bacteria	Proteobacteria	Alphaproteobacteria	Sphingomonadales	Sphingomonadaceae	Sphingobium	Sphingobium_herbicidovorans
BKPGNLEB_00568	NODE_35	25715	26917	+	cobL	Precorrin-6Y C(5%2C15)-methyltransferase [decarboxylating]		P21921				B2R_00568	Bacteria	Proteobacteria	Alphaproteobacteria	Sphingomonadales	Sphingomonadaceae	Sphingobium	Sphingobium_herbicidovorans
BKPGNLEB_00569	NODE_35	26914	27279	+		hypothetical protein						B2R_00569	Bacteria	Proteobacteria	Alphaproteobacteria	Sphingomonadales	Sphingomonadaceae	Sphingobium	Sphingobium_herbicidovorans
BKPGNLEB_00570	NODE_35	27276	28061	+	cobM	Precorrin-4 C(11)-methyltransferase	COG2875	O68100				B2R_00570	Bacteria	Proteobacteria	Alphaproteobacteria	Sphingomonadales	Sphingomonadaceae	Sphingobium	Sphingobium_herbicidovorans
BKPGNLEB_00571	NODE_35	28058	29362	+	cobB_1	Hydrogenobyrinate a%2Cc-diamide synthase		P21632				B2R_00571	Bacteria	Proteobacteria	Alphaproteobacteria	Sphingomonadales	Sphingomonadaceae	Sphingobium	Sphingobium_herbicidovorans
BKPGNLEB_00572	NODE_35	29359	30114	+		hypothetical protein						B2R_00572	Bacteria	Proteobacteria	Alphaproteobacteria	Sphingomonadales	Sphingomonadaceae	Sphingobium	Sphingobium_herbicidovorans
BKPGNLEB_00573	NODE_35	30107	30313	-		hypothetical protein						B2R_00573	Bacteria	Proteobacteria	Alphaproteobacteria	Sphingomonadales	Sphingomonadaceae	Sphingobium	Sphingobium_herbicidovorans
BKPGNLEB_00574	NODE_35	30473	32014	-		hypothetical protein						B2R_00574	Bacteria	Proteobacteria	Alphaproteobacteria	Sphingomonadales	Sphingomonadaceae	Sphingobium	Sphingobium_herbicidovorans
BKPGNLEB_00575	NODE_35	32011	33321	-		hypothetical protein						B2R_00575	Bacteria	Proteobacteria	Alphaproteobacteria	Sphingomonadales	Sphingomonadaceae	Sphingobium	Sphingobium_herbicidovorans
BKPGNLEB_00576	NODE_35	33341	35284	-		hypothetical protein						B2R_00576	Bacteria	Proteobacteria	Alphaproteobacteria	Sphingomonadales	Sphingomonadaceae	Sphingobium	Sphingobium_herbicidovorans
BKPGNLEB_00577	NODE_35	35536	36369	+		hypothetical protein						B2R_00577	Bacteria	Proteobacteria	Alphaproteobacteria	Sphingomonadales	Sphingomonadaceae	Sphingobium	Sphingobium_herbicidovorans
BKPGNLEB_00578	NODE_35	36692	37591	+		hypothetical protein						B2R_00578	Bacteria	Proteobacteria	Alphaproteobacteria	Sphingomonadales	Sphingomonadaceae	Sphingobium	Sphingobium_herbicidovorans
BKPGNLEB_00579	NODE_35	37672	38778	+	sctC_1	Type 3 secretion system secretin						B2R_00579	Bacteria	Proteobacteria	Alphaproteobacteria	Sphingomonadales	Sphingomonadaceae	Sphingobium	Sphingobium_herbicidovorans
BKPGNLEB_00580	NODE_35	38781	39947	+		hypothetical protein						B2R_00580	Bacteria	Proteobacteria	Alphaproteobacteria	Sphingomonadales	Sphingomonadaceae	Sphingobium	Sphingobium_herbicidovorans
BKPGNLEB_00581	NODE_35	39944	41302	+		hypothetical protein						B2R_00581	Bacteria	Proteobacteria	Alphaproteobacteria	Sphingomonadales	Sphingomonadaceae	Sphingobium	Sphingobium_herbicidovorans
BKPGNLEB_00582	NODE_35	41296	42198	+		hypothetical protein						B2R_00582	Bacteria	Proteobacteria	Alphaproteobacteria	Sphingomonadales	Sphingomonadaceae	Sphingobium	Sphingobium_herbicidovorans
BKPGNLEB_00583	NODE_35	42198	43088	+		hypothetical protein						B2R_00583	Bacteria	Proteobacteria	Alphaproteobacteria	Sphingomonadales	Sphingomonadaceae	Sphingobium	Sphingobium_herbicidovorans
BKPGNLEB_00584	NODE_35	43085	43711	+		hypothetical protein						B2R_00584	Bacteria	Proteobacteria	Alphaproteobacteria	Sphingomonadales	Sphingomonadaceae	Sphingobium	Sphingobium_herbicidovorans
BKPGNLEB_00585	NODE_35	43711	43926	+		hypothetical protein						B2R_00585	Bacteria	Proteobacteria	Alphaproteobacteria	Sphingomonadales	Sphingomonadaceae	Sphingobium	Sphingobium_herbicidovorans
BKPGNLEB_00586	NODE_35	43923	45677	+		hypothetical protein						B2R_00586	Bacteria	Proteobacteria	Alphaproteobacteria	Sphingomonadales	Sphingomonadaceae	Sphingobium	Sphingobium_herbicidovorans
BKPGNLEB_00587	NODE_35	45748	45924	+		hypothetical protein						B2R_00587	Bacteria	Proteobacteria	Alphaproteobacteria	Sphingomonadales	Sphingomonadaceae	Sphingobium	Sphingobium_herbicidovorans
BKPGNLEB_00588	NODE_35	45933	46358	+		hypothetical protein						B2R_00588	Bacteria	Proteobacteria	Alphaproteobacteria	Sphingomonadales	Sphingomonadaceae	Sphingobium	Sphingobium_herbicidovorans
BKPGNLEB_00589	NODE_35	46395	47378	-	noc_1	Nucleoid occlusion protein						B2R_00589	Bacteria	Proteobacteria	Alphaproteobacteria	Sphingomonadales	Sphingomonadaceae	Sphingobium	Sphingobium_herbicidovorans
BKPGNLEB_00590	NODE_35	47494	48696	-		hypothetical protein						B2R_00590	Bacteria	Proteobacteria	Alphaproteobacteria	Sphingomonadales	Sphingomonadaceae	Sphingobium	Sphingobium_herbicidovorans
BKPGNLEB_00591	NODE_35	48790	50082	-		hypothetical protein						B2R_00591	Bacteria	Proteobacteria	Alphaproteobacteria	Sphingomonadales	Sphingomonadaceae	Sphingobium	Sphingobium_herbicidovorans
BKPGNLEB_00592	NODE_35	50253	51380	-		hypothetical protein						B2R_00592	Bacteria	Proteobacteria	Alphaproteobacteria	Sphingomonadales	Sphingomonadaceae	Sphingobium	Sphingobium_herbicidovorans
BKPGNLEB_00593	NODE_35	51377	51652	-		hypothetical protein						B2R_00593	Bacteria	Proteobacteria	Alphaproteobacteria	Sphingomonadales	Sphingomonadaceae	Sphingobium	Sphingobium_herbicidovorans
BKPGNLEB_00594	NODE_35	51905	52060	+		hypothetical protein						B2R_00594	Bacteria	Proteobacteria	Alphaproteobacteria	Sphingomonadales	Sphingomonadaceae	Sphingobium	Sphingobium_herbicidovorans
BKPGNLEB_00595	NODE_35	52146	52706	-	ybiX_1	PKHD-type hydroxylase YbiX						B2R_00595	Bacteria	Proteobacteria	Alphaproteobacteria	Sphingomonadales	Sphingomonadaceae	Sphingobium	Sphingobium_herbicidovorans
BKPGNLEB_00596	NODE_35	52774	54453	-		hypothetical protein						B2R_00596	Bacteria	Proteobacteria	Alphaproteobacteria	Sphingomonadales	Sphingomonadaceae	Sphingobium	Sphingobium_herbicidovorans
BKPGNLEB_00597	NODE_35	54735	55310	+		hypothetical protein						B2R_00597	Bacteria	Proteobacteria	Alphaproteobacteria	Sphingomonadales	Sphingomonadaceae	Sphingobium	Sphingobium_herbicidovorans
BKPGNLEB_00598	NODE_35	55326	55964	-	aadR_1	Transcriptional activatory protein AadR	COG0664	Q01980				B2R_00598	Bacteria	Proteobacteria	Alphaproteobacteria	Sphingomonadales	Sphingomonadaceae	Sphingobium	Sphingobium_herbicidovorans
BKPGNLEB_00599	NODE_35	56282	56485	+		hypothetical protein						B2R_00599	Bacteria	Proteobacteria	Alphaproteobacteria	Sphingomonadales	Sphingomonadaceae	Sphingobium	Sphingobium_herbicidovorans
BKPGNLEB_00600	NODE_35	56506	56757	-		hypothetical protein						B2R_00600	Bacteria	Proteobacteria	Alphaproteobacteria	Sphingomonadales	Sphingomonadaceae	Sphingobium	Sphingobium_herbicidovorans
BKPGNLEB_00601	NODE_35	56786	57403	-		hypothetical protein						B2R_00601	Bacteria	Proteobacteria	Alphaproteobacteria	Sphingomonadales	Sphingomonadaceae	Sphingobium	Sphingobium_herbicidovorans
BKPGNLEB_00602	NODE_35	57440	58072	+		hypothetical protein						B2R_00602	Bacteria	Proteobacteria	Alphaproteobacteria	Sphingomonadales	Sphingomonadaceae	Sphingobium	Sphingobium_herbicidovorans
BKPGNLEB_00603	NODE_35	58090	58503	-		hypothetical protein						B2R_00603	Bacteria	Proteobacteria	Alphaproteobacteria	Sphingomonadales	Sphingomonadaceae	Sphingobium	Sphingobium_herbicidovorans
BKPGNLEB_00604	NODE_35	58679	58969	+		hypothetical protein						B2R_00604	Bacteria	Proteobacteria	Alphaproteobacteria	Sphingomonadales	Sphingomonadaceae	Sphingobium	Sphingobium_herbicidovorans
BKPGNLEB_00605	NODE_35	59189	59974	+	lptB_1	Lipopolysaccharide export system ATP-binding protein LptB	COG1137	P45073				B2R_00605	Bacteria	Proteobacteria	Alphaproteobacteria	Sphingomonadales	Sphingomonadaceae	Sphingobium	Sphingobium_herbicidovorans
BKPGNLEB_00606	NODE_35	60023	61534	+	rpoN2_1	RNA polymerase sigma-54 factor 2	COG1508	P30333				B2R_00606	Bacteria	Proteobacteria	Alphaproteobacteria	Sphingomonadales	Sphingomonadaceae	Sphingobium	Sphingobium_herbicidovorans
BKPGNLEB_00607	NODE_35	61565	61951	-		hypothetical protein						B2R_00607	Bacteria	Proteobacteria	Alphaproteobacteria	Sphingomonadales	Sphingomonadaceae	Sphingobium	Sphingobium_herbicidovorans
BKPGNLEB_00608	NODE_35	62003	63436	-		Magnesium transporter MgtE	COG2239	Q5SMG8				B2R_00608	Bacteria	Proteobacteria	Alphaproteobacteria	Sphingomonadales	Sphingomonadaceae	Sphingobium	Sphingobium_herbicidovorans
BKPGNLEB_00609	NODE_35	63594	64046	+		hypothetical protein						B2R_00609	Bacteria	Proteobacteria	Alphaproteobacteria	Sphingomonadales	Sphingomonadaceae	Sphingobium	Sphingobium_herbicidovorans
BKPGNLEB_00610	NODE_35	64210	64866	-		hypothetical protein						B2R_00610	Bacteria	Proteobacteria	Alphaproteobacteria	Sphingomonadales	Sphingomonadaceae	Sphingobium	Sphingobium_herbicidovorans
BKPGNLEB_00611	NODE_35	64866	65417	-		hypothetical protein						B2R_00611	Bacteria	Proteobacteria	Alphaproteobacteria	Sphingomonadales	Sphingomonadaceae	Sphingobium	Sphingobium_herbicidovorans
BKPGNLEB_00612	NODE_35	65507	68206	-	ppc_1	Phosphoenolpyruvate carboxylase	COG2352	A0QWX4				B2R_00612	Bacteria	Proteobacteria	Alphaproteobacteria	Sphingomonadales	Sphingomonadaceae	Sphingobium	Sphingobium_herbicidovorans
BKPGNLEB_00613	NODE_35	68317	69771	+		hypothetical protein						B2R_00613	Bacteria	Proteobacteria	Alphaproteobacteria	Sphingomonadales	Sphingomonadaceae	Sphingobium	Sphingobium_herbicidovorans
BKPGNLEB_00614	NODE_35	69768	70229	+	yfkJ	Low molecular weight protein-tyrosine-phosphatase YfkJ	COG0394	O35016				B2R_00614	Bacteria	Proteobacteria	Alphaproteobacteria	Sphingomonadales	Sphingomonadaceae	Sphingobium	Sphingobium_herbicidovorans
BKPGNLEB_00615	NODE_35	70331	72430	-	glcB_1	Malate synthase G	COG2225	Q9I636				B2R_00615	Bacteria	Proteobacteria	Alphaproteobacteria	Sphingomonadales	Sphingomonadaceae	Sphingobium	Sphingobium_herbicidovorans
BKPGNLEB_00616	NODE_35	72529	73431	+	dmlR_1	HTH-type transcriptional regulator DmlR		P76250				B2R_00616	Bacteria	Proteobacteria	Alphaproteobacteria	Sphingomonadales	Sphingomonadaceae	Sphingobium	Sphingobium_herbicidovorans
BKPGNLEB_00617	NODE_35	74253	75599	+	nanT_1	Sialic acid transporter NanT						B2R_00617	Bacteria	Proteobacteria	Alphaproteobacteria	Sphingomonadales	Sphingomonadaceae	Sphingobium	Sphingobium_herbicidovorans
BKPGNLEB_00618	NODE_35	75726	76892	+		Acyl-CoA dehydrogenase fadE12	COG1960	P9WQG3				B2R_00618	Bacteria	Proteobacteria	Alphaproteobacteria	Sphingomonadales	Sphingomonadaceae	Sphingobium	Sphingobium_herbicidovorans
BKPGNLEB_00619	NODE_35	76892	78013	+	yfdE_1	Acetyl-CoA:oxalate CoA-transferase	COG1804	P76518				B2R_00619	Bacteria	Proteobacteria	Alphaproteobacteria	Sphingomonadales	Sphingomonadaceae	Sphingobium	Sphingobium_herbicidovorans
BKPGNLEB_00620	NODE_35	78010	78810	+	meh_1	Mesaconyl-C(4)-CoA hydratase	COG3777	A9WC41				B2R_00620	Bacteria	Proteobacteria	Alphaproteobacteria	Sphingomonadales	Sphingomonadaceae	Sphingobium	Sphingobium_herbicidovorans
BKPGNLEB_00621	NODE_35	78810	79664	+		Citrate lyase subunit beta-like protein	COG2301	Q9RUZ0				B2R_00621	Bacteria	Proteobacteria	Alphaproteobacteria	Sphingomonadales	Sphingomonadaceae	Sphingobium	Sphingobium_herbicidovorans
BKPGNLEB_00622	NODE_35	79712	79870	-		hypothetical protein						B2R_00622	Bacteria	Proteobacteria	Alphaproteobacteria	Sphingomonadales	Sphingomonadaceae	Sphingobium	Sphingobium_herbicidovorans
BKPGNLEB_00623	NODE_35	79875	81365	-	tgnC	(Z)-2-((N-methylformamido)methylene)-5-hydroxybutyrolactone dehydrogenase	COG1012	Q6F9F7				B2R_00623	Bacteria	Proteobacteria	Alphaproteobacteria	Sphingomonadales	Sphingomonadaceae	Sphingobium	Sphingobium_herbicidovorans
BKPGNLEB_00624	NODE_35	81403	81993	-		hypothetical protein						B2R_00624	Bacteria	Proteobacteria	Alphaproteobacteria	Sphingomonadales	Sphingomonadaceae	Sphingobium	Sphingobium_herbicidovorans
BKPGNLEB_00625	NODE_35	81981	82532	-		hypothetical protein						B2R_00625	Bacteria	Proteobacteria	Alphaproteobacteria	Sphingomonadales	Sphingomonadaceae	Sphingobium	Sphingobium_herbicidovorans
BKPGNLEB_00626	NODE_35	82648	83574	+	cynR_1	HTH-type transcriptional regulator CynR		P27111				B2R_00626	Bacteria	Proteobacteria	Alphaproteobacteria	Sphingomonadales	Sphingomonadaceae	Sphingobium	Sphingobium_herbicidovorans
BKPGNLEB_00627	NODE_35	83701	84909	+	mdlB_1	(S)-mandelate dehydrogenase		P20932				B2R_00627	Bacteria	Proteobacteria	Alphaproteobacteria	Sphingomonadales	Sphingomonadaceae	Sphingobium	Sphingobium_herbicidovorans
BKPGNLEB_00628	NODE_35	85497	86366	+	ompA_1	Outer membrane protein A						B2R_00628	Bacteria	Proteobacteria	Alphaproteobacteria	Sphingomonadales	Sphingomonadaceae	Sphingobium	Sphingobium_herbicidovorans
BKPGNLEB_00629	NODE_35	86632	87432	+		hypothetical protein						B2R_00629	Bacteria	Proteobacteria	Alphaproteobacteria	Sphingomonadales	Sphingomonadaceae	Sphingobium	Sphingobium_herbicidovorans
BKPGNLEB_00630	NODE_35	87472	88149	-		hypothetical protein						B2R_00630	Bacteria	Proteobacteria	Alphaproteobacteria	Sphingomonadales	Sphingomonadaceae	Sphingobium	Sphingobium_herbicidovorans
BKPGNLEB_00631	NODE_35	88153	88506	-		hypothetical protein						B2R_00631	Bacteria	Proteobacteria	Alphaproteobacteria	Sphingomonadales	Sphingomonadaceae	Sphingobium	Sphingobium_herbicidovorans
BKPGNLEB_00632	NODE_35	88512	89204	-	cyoC_1	Cytochrome bo(3) ubiquinol oxidase subunit 3	COG1845	P0ABJ3				B2R_00632	Bacteria	Proteobacteria	Alphaproteobacteria	Sphingomonadales	Sphingomonadaceae	Sphingobium	Sphingobium_herbicidovorans
BKPGNLEB_00633	NODE_35	89234	89827	-	ctaE_1	putative cytochrome c oxidase subunit 3	COG1845	P9WP67				B2R_00633	Bacteria	Proteobacteria	Alphaproteobacteria	Sphingomonadales	Sphingomonadaceae	Sphingobium	Sphingobium_herbicidovorans
BKPGNLEB_00634	NODE_35	89824	91542	-	coxN_1	Alternative cytochrome c oxidase subunit 1	COG0843	P98000				B2R_00634	Bacteria	Proteobacteria	Alphaproteobacteria	Sphingomonadales	Sphingomonadaceae	Sphingobium	Sphingobium_herbicidovorans
BKPGNLEB_00635	NODE_35	91542	92411	-	coxM_1	Alternative cytochrome c oxidase subunit 2	COG1622	P98053				B2R_00635	Bacteria	Proteobacteria	Alphaproteobacteria	Sphingomonadales	Sphingomonadaceae	Sphingobium	Sphingobium_herbicidovorans
BKPGNLEB_00636	NODE_35	92548	94824	-		Putative beta-xylosidase		T2KMH9				B2R_00636	Bacteria	Proteobacteria	Alphaproteobacteria	Sphingomonadales	Sphingomonadaceae	Sphingobium	Sphingobium_herbicidovorans
BKPGNLEB_00637	NODE_35	95114	96175	+		hypothetical protein						B2R_00637	Bacteria	Proteobacteria	Alphaproteobacteria	Sphingomonadales	Sphingomonadaceae	Sphingobium	Sphingobium_herbicidovorans
BKPGNLEB_00638	NODE_35	96318	96713	+		hypothetical protein						B2R_00638	Bacteria	Proteobacteria	Alphaproteobacteria	Sphingomonadales	Sphingomonadaceae	Sphingobium	Sphingobium_herbicidovorans
BKPGNLEB_00639	NODE_35	97271	97483	+		hypothetical protein						B2R_00639	Bacteria	Proteobacteria	Alphaproteobacteria	Sphingomonadales	Sphingomonadaceae	Sphingobium	Sphingobium_herbicidovorans
BKPGNLEB_00640	NODE_35	97570	99336	+		hypothetical protein						B2R_00640	Bacteria	Proteobacteria	Alphaproteobacteria	Sphingomonadales	Sphingomonadaceae	Sphingobium	Sphingobium_herbicidovorans
BKPGNLEB_00641	NODE_35	99474	101498	+	fusA_1	Elongation factor G	COG0480	P13551				B2R_00641	Bacteria	Proteobacteria	Alphaproteobacteria	Sphingomonadales	Sphingomonadaceae	Sphingobium	Sphingobium_herbicidovorans
BKPGNLEB_00642	NODE_35	101535	102344	+		putative protein		P9WLY7				B2R_00642	Bacteria	Proteobacteria	Alphaproteobacteria	Sphingomonadales	Sphingomonadaceae	Sphingobium	Sphingobium_herbicidovorans
BKPGNLEB_00643	NODE_35	102757	103482	-	tetR_1	Tetracycline repressor protein class B from transposon Tn10		P04483				B2R_00643	Bacteria	Proteobacteria	Alphaproteobacteria	Sphingomonadales	Sphingomonadaceae	Sphingobium	Sphingobium_herbicidovorans
BKPGNLEB_00644	NODE_35	103643	104566	-		hypothetical protein						B2R_00644	Bacteria	Proteobacteria	Alphaproteobacteria	Sphingomonadales	Sphingomonadaceae	Sphingobium	Sphingobium_herbicidovorans
BKPGNLEB_00645	NODE_35	104579	105733	-	caiA_1	Crotonobetainyl-CoA reductase						B2R_00645	Bacteria	Proteobacteria	Alphaproteobacteria	Sphingomonadales	Sphingomonadaceae	Sphingobium	Sphingobium_herbicidovorans
BKPGNLEB_00646	NODE_35	105822	106694	-	gltC_1	HTH-type transcriptional regulator GltC		P20668				B2R_00646	Bacteria	Proteobacteria	Alphaproteobacteria	Sphingomonadales	Sphingomonadaceae	Sphingobium	Sphingobium_herbicidovorans
BKPGNLEB_00647	NODE_35	106814	107614	+	echA8_1	putative enoyl-CoA hydratase echA8	COG1024	P9WNN9				B2R_00647	Bacteria	Proteobacteria	Alphaproteobacteria	Sphingomonadales	Sphingomonadaceae	Sphingobium	Sphingobium_herbicidovorans
BKPGNLEB_00648	NODE_35	107623	108876	+	uctC_1	Acetyl-CoA:oxalate CoA-transferase		A9X6P9				B2R_00648	Bacteria	Proteobacteria	Alphaproteobacteria	Sphingomonadales	Sphingomonadaceae	Sphingobium	Sphingobium_herbicidovorans
BKPGNLEB_00649	NODE_35	109063	109962	+	yihU	3-sulfolactaldehyde reductase	COG2084	P0A9V8				B2R_00649	Bacteria	Proteobacteria	Alphaproteobacteria	Sphingomonadales	Sphingomonadaceae	Sphingobium	Sphingobium_herbicidovorans
BKPGNLEB_00650	NODE_35	110411	111349	+		hypothetical protein						B2R_00650	Bacteria	Proteobacteria	Alphaproteobacteria	Sphingomonadales	Sphingomonadaceae	Sphingobium	Sphingobium_herbicidovorans
BKPGNLEB_00651	NODE_35	111407	111895	-		hypothetical protein						B2R_00651	Bacteria	Proteobacteria	Alphaproteobacteria	Sphingomonadales	Sphingomonadaceae	Sphingobium	Sphingobium_herbicidovorans
BKPGNLEB_00652	NODE_35	111892	112374	-		hypothetical protein						B2R_00652	Bacteria	Proteobacteria	Alphaproteobacteria	Sphingomonadales	Sphingomonadaceae	Sphingobium	Sphingobium_herbicidovorans
BKPGNLEB_00653	NODE_35	112668	113630	+	yajO_1	1-deoxyxylulose-5-phosphate synthase YajO	COG0667	P77735				B2R_00653	Bacteria	Proteobacteria	Alphaproteobacteria	Sphingomonadales	Sphingomonadaceae	Sphingobium	Sphingobium_herbicidovorans
BKPGNLEB_00654	NODE_35	114278	115240	+		hypothetical protein						B2R_00654	Bacteria	Proteobacteria	Alphaproteobacteria	Sphingomonadales	Sphingomonadaceae	Sphingobium	Sphingobium_herbicidovorans
BKPGNLEB_00655	NODE_35	115243	115998	+		hypothetical protein						B2R_00655	Bacteria	Proteobacteria	Alphaproteobacteria	Sphingomonadales	Sphingomonadaceae	Sphingobium	Sphingobium_herbicidovorans
BKPGNLEB_00656	NODE_35	115995	116621	+		hypothetical protein						B2R_00656	Bacteria	Proteobacteria	Alphaproteobacteria	Sphingomonadales	Sphingomonadaceae	Sphingobium	Sphingobium_herbicidovorans
BKPGNLEB_00657	NODE_35	117014	117955	-	nlhH_1	Carboxylesterase NlhH	COG0657	P9WK87				B2R_00657	Bacteria	Proteobacteria	Alphaproteobacteria	Sphingomonadales	Sphingomonadaceae	Sphingobium	Sphingobium_herbicidovorans
BKPGNLEB_00658	NODE_35	117977	118792	-	linX_3	2%2C5-dichloro-2%2C5-cyclohexadiene-1%2C4-diol dehydrogenase LinX		D4Z260				B2R_00658	Bacteria	Proteobacteria	Alphaproteobacteria	Sphingomonadales	Sphingomonadaceae	Sphingobium	Sphingobium_herbicidovorans
BKPGNLEB_00659	NODE_35	118851	119681	-		hypothetical protein						B2R_00659	Bacteria	Proteobacteria	Alphaproteobacteria	Sphingomonadales	Sphingomonadaceae	Sphingobium	Sphingobium_herbicidovorans
BKPGNLEB_00660	NODE_35	119761	120819	-	dmpG	4-hydroxy-2-oxovalerate aldolase		P51016				B2R_00660	Bacteria	Proteobacteria	Alphaproteobacteria	Sphingomonadales	Sphingomonadaceae	Sphingobium	Sphingobium_herbicidovorans
BKPGNLEB_00661	NODE_35	120816	121763	-	mhpF	Acetaldehyde dehydrogenase	COG4569	P77580				B2R_00661	Bacteria	Proteobacteria	Alphaproteobacteria	Sphingomonadales	Sphingomonadaceae	Sphingobium	Sphingobium_herbicidovorans
BKPGNLEB_00662	NODE_35	121806	122600	-	tesE	2-hydroxyhexa-2%2C4-dienoate hydratase		Q83VZ5				B2R_00662	Bacteria	Proteobacteria	Alphaproteobacteria	Sphingomonadales	Sphingomonadaceae	Sphingobium	Sphingobium_herbicidovorans
BKPGNLEB_00663	NODE_35	122597	123076	-		putative flavin reductase		Q92ZM6				B2R_00663	Bacteria	Proteobacteria	Alphaproteobacteria	Sphingomonadales	Sphingomonadaceae	Sphingobium	Sphingobium_herbicidovorans
BKPGNLEB_00664	NODE_35	123090	123911	-	bphD	2-hydroxy-6-oxo-6-phenylhexa-2%2C4-dienoate hydrolase		Q52011				B2R_00664	Bacteria	Proteobacteria	Alphaproteobacteria	Sphingomonadales	Sphingomonadaceae	Sphingobium	Sphingobium_herbicidovorans
BKPGNLEB_00665	NODE_35	123922	125142	-	hsaA	Flavin-dependent monooxygenase%2C oxygenase subunit HsaA		Q0S811				B2R_00665	Bacteria	Proteobacteria	Alphaproteobacteria	Sphingomonadales	Sphingomonadaceae	Sphingobium	Sphingobium_herbicidovorans
BKPGNLEB_00666	NODE_35	125415	126332	+	hsaC	Iron-dependent extradiol dioxygenase	COG0346	P9WNW7				B2R_00666	Bacteria	Proteobacteria	Alphaproteobacteria	Sphingomonadales	Sphingomonadaceae	Sphingobium	Sphingobium_herbicidovorans
BKPGNLEB_00667	NODE_35	126337	127224	+		Putative CoA-transferase subunit alpha	COG1788	P9WPW1				B2R_00667	Bacteria	Proteobacteria	Alphaproteobacteria	Sphingomonadales	Sphingomonadaceae	Sphingobium	Sphingobium_herbicidovorans
BKPGNLEB_00668	NODE_35	127236	128033	+		Putative CoA-transferase subunit beta	COG2057	P9WPV9				B2R_00668	Bacteria	Proteobacteria	Alphaproteobacteria	Sphingomonadales	Sphingomonadaceae	Sphingobium	Sphingobium_herbicidovorans
BKPGNLEB_00669	NODE_35	128036	128938	+		Putative enoyl-CoA hydratase EchA13		P95279				B2R_00669	Bacteria	Proteobacteria	Alphaproteobacteria	Sphingomonadales	Sphingomonadaceae	Sphingobium	Sphingobium_herbicidovorans
BKPGNLEB_00670	NODE_35	128935	130026	+		NADH:quinone reductase	COG2070	Q9I4V0				B2R_00670	Bacteria	Proteobacteria	Alphaproteobacteria	Sphingomonadales	Sphingomonadaceae	Sphingobium	Sphingobium_herbicidovorans
BKPGNLEB_00671	NODE_35	130045	130794	+	echA8_2	putative enoyl-CoA hydratase echA8	COG1024	P9WNN9				B2R_00671	Bacteria	Proteobacteria	Alphaproteobacteria	Sphingomonadales	Sphingomonadaceae	Sphingobium	Sphingobium_herbicidovorans
BKPGNLEB_00672	NODE_35	130794	131948	+		Putative acyl-CoA dehydrogenase FadE17		P95280				B2R_00672	Bacteria	Proteobacteria	Alphaproteobacteria	Sphingomonadales	Sphingomonadaceae	Sphingobium	Sphingobium_herbicidovorans
BKPGNLEB_00673	NODE_35	131962	132993	+		Acyl-CoA dehydrogenase FadE27		I6Y3Q0				B2R_00673	Bacteria	Proteobacteria	Alphaproteobacteria	Sphingomonadales	Sphingomonadaceae	Sphingobium	Sphingobium_herbicidovorans
BKPGNLEB_00674	NODE_35	132986	134137	+	fadA_1	3-ketoacyl-CoA thiolase	COG0183	P0A2H7				B2R_00674	Bacteria	Proteobacteria	Alphaproteobacteria	Sphingomonadales	Sphingomonadaceae	Sphingobium	Sphingobium_herbicidovorans
BKPGNLEB_00675	NODE_35	134153	134803	+	caiE	Carnitine operon protein CaiE						B2R_00675	Bacteria	Proteobacteria	Alphaproteobacteria	Sphingomonadales	Sphingomonadaceae	Sphingobium	Sphingobium_herbicidovorans
BKPGNLEB_00676	NODE_35	134800	135243	+		hypothetical protein						B2R_00676	Bacteria	Proteobacteria	Alphaproteobacteria	Sphingomonadales	Sphingomonadaceae	Sphingobium	Sphingobium_herbicidovorans
BKPGNLEB_00677	NODE_35	135274	136179	+		Putative short-chain type dehydrogenase/reductase	COG1028	P96825				B2R_00677	Bacteria	Proteobacteria	Alphaproteobacteria	Sphingomonadales	Sphingomonadaceae	Sphingobium	Sphingobium_herbicidovorans
BKPGNLEB_00678	NODE_35	136181	137260	+	acdA_1	Acyl-CoA dehydrogenase	COG1960	P45867				B2R_00678	Bacteria	Proteobacteria	Alphaproteobacteria	Sphingomonadales	Sphingomonadaceae	Sphingobium	Sphingobium_herbicidovorans
BKPGNLEB_00679	NODE_35	137257	138048	+	fabG2_1	putative oxidoreductase		P9WGR9				B2R_00679	Bacteria	Proteobacteria	Alphaproteobacteria	Sphingomonadales	Sphingomonadaceae	Sphingobium	Sphingobium_herbicidovorans
BKPGNLEB_00680	NODE_35	138054	138533	+		putative enoyl-CoA hydratase 1	COG2030	P9WNP3				B2R_00680	Bacteria	Proteobacteria	Alphaproteobacteria	Sphingomonadales	Sphingomonadaceae	Sphingobium	Sphingobium_herbicidovorans
BKPGNLEB_00681	NODE_35	138539	138982	+	ksi_1	Steroid Delta-isomerase		P00947				B2R_00681	Bacteria	Proteobacteria	Alphaproteobacteria	Sphingomonadales	Sphingomonadaceae	Sphingobium	Sphingobium_herbicidovorans
BKPGNLEB_00682	NODE_35	139065	140267	+	fadA_2	3-ketoacyl-CoA thiolase	COG0183	O32177				B2R_00682	Bacteria	Proteobacteria	Alphaproteobacteria	Sphingomonadales	Sphingomonadaceae	Sphingobium	Sphingobium_herbicidovorans
BKPGNLEB_00683	NODE_35	140271	141446	+		Putative acyl-CoA dehydrogenase FadE17		P95280				B2R_00683	Bacteria	Proteobacteria	Alphaproteobacteria	Sphingomonadales	Sphingomonadaceae	Sphingobium	Sphingobium_herbicidovorans
BKPGNLEB_00684	NODE_35	141443	143005	+	fadD3_1	3-[(3aS%2C4S%2C7aS)-7a-methyl-1%2C5-dioxo-octahydro-1H-inden-4-yl]propanoyl:CoA ligase	COG0318	Q0S7V5				B2R_00684	Bacteria	Proteobacteria	Alphaproteobacteria	Sphingomonadales	Sphingomonadaceae	Sphingobium	Sphingobium_herbicidovorans
BKPGNLEB_00685	NODE_35	143017	143964	+	nlhH_2	Carboxylesterase NlhH	COG0657	P9WK87				B2R_00685	Bacteria	Proteobacteria	Alphaproteobacteria	Sphingomonadales	Sphingomonadaceae	Sphingobium	Sphingobium_herbicidovorans
BKPGNLEB_00686	NODE_35	144040	145344	-	abaF_1	Fosfomycin resistance protein AbaF		P0DPR5				B2R_00686	Bacteria	Proteobacteria	Alphaproteobacteria	Sphingomonadales	Sphingomonadaceae	Sphingobium	Sphingobium_herbicidovorans
BKPGNLEB_00687	NODE_35	145444	145950	-		hypothetical protein						B2R_00687	Bacteria	Proteobacteria	Alphaproteobacteria	Sphingomonadales	Sphingomonadaceae	Sphingobium	Sphingobium_herbicidovorans
BKPGNLEB_00688	NODE_35	145953	147044	-		hypothetical protein						B2R_00688	Bacteria	Proteobacteria	Alphaproteobacteria	Sphingomonadales	Sphingomonadaceae	Sphingobium	Sphingobium_herbicidovorans
BKPGNLEB_00689	NODE_35	147132	148205	-	adhB_1	Alcohol dehydrogenase B	COG1062	P9WQC7				B2R_00689	Bacteria	Proteobacteria	Alphaproteobacteria	Sphingomonadales	Sphingomonadaceae	Sphingobium	Sphingobium_herbicidovorans
BKPGNLEB_00690	NODE_35	148202	148717	-		hypothetical protein						B2R_00690	Bacteria	Proteobacteria	Alphaproteobacteria	Sphingomonadales	Sphingomonadaceae	Sphingobium	Sphingobium_herbicidovorans
BKPGNLEB_00691	NODE_35	148830	149585	-	linX_4	2%2C5-dichloro-2%2C5-cyclohexadiene-1%2C4-diol dehydrogenase LinX		D4Z260				B2R_00691	Bacteria	Proteobacteria	Alphaproteobacteria	Sphingomonadales	Sphingomonadaceae	Sphingobium	Sphingobium_herbicidovorans
BKPGNLEB_00692	NODE_35	149609	150406	-	fabG_2	3-oxoacyl-[acyl-carrier-protein] reductase FabG		Q9KQH7				B2R_00692	Bacteria	Proteobacteria	Alphaproteobacteria	Sphingomonadales	Sphingomonadaceae	Sphingobium	Sphingobium_herbicidovorans
BKPGNLEB_00693	NODE_35	150411	151202	-	fabG_3	3-oxoacyl-[acyl-carrier-protein] reductase FabG		P99093				B2R_00693	Bacteria	Proteobacteria	Alphaproteobacteria	Sphingomonadales	Sphingomonadaceae	Sphingobium	Sphingobium_herbicidovorans
BKPGNLEB_00694	NODE_35	151233	152306	-	nemA_1	N-ethylmaleimide reductase	COG1902	P77258				B2R_00694	Bacteria	Proteobacteria	Alphaproteobacteria	Sphingomonadales	Sphingomonadaceae	Sphingobium	Sphingobium_herbicidovorans
BKPGNLEB_00695	NODE_35	152314	152946	-		hypothetical protein						B2R_00695	Bacteria	Proteobacteria	Alphaproteobacteria	Sphingomonadales	Sphingomonadaceae	Sphingobium	Sphingobium_herbicidovorans
BKPGNLEB_00696	NODE_35	153031	154119	+		hypothetical protein						B2R_00696	Bacteria	Proteobacteria	Alphaproteobacteria	Sphingomonadales	Sphingomonadaceae	Sphingobium	Sphingobium_herbicidovorans
BKPGNLEB_00697	NODE_35	154277	154903	+		hypothetical protein						B2R_00697	Bacteria	Proteobacteria	Alphaproteobacteria	Sphingomonadales	Sphingomonadaceae	Sphingobium	Sphingobium_herbicidovorans
BKPGNLEB_00698	NODE_35	154966	155271	+		hypothetical protein						B2R_00698	Bacteria	Proteobacteria	Alphaproteobacteria	Sphingomonadales	Sphingomonadaceae	Sphingobium	Sphingobium_herbicidovorans
BKPGNLEB_00699	NODE_35	155441	155728	+	phhB_1	Putative pterin-4-alpha-carbinolamine dehydratase	COG2154	P65722				B2R_00699	Bacteria	Proteobacteria	Alphaproteobacteria	Sphingomonadales	Sphingomonadaceae	Sphingobium	Sphingobium_herbicidovorans
BKPGNLEB_00700	NODE_35	155744	156814	-		hypothetical protein						B2R_00700	Bacteria	Proteobacteria	Alphaproteobacteria	Sphingomonadales	Sphingomonadaceae	Sphingobium	Sphingobium_herbicidovorans
BKPGNLEB_00701	NODE_35	157012	158271	+		hypothetical protein						B2R_00701	Bacteria	Proteobacteria	Alphaproteobacteria	Sphingomonadales	Sphingomonadaceae	Sphingobium	Sphingobium_herbicidovorans
BKPGNLEB_00702	NODE_35	158268	159959	+		hypothetical protein						B2R_00702	Bacteria	Proteobacteria	Alphaproteobacteria	Sphingomonadales	Sphingomonadaceae	Sphingobium	Sphingobium_herbicidovorans
BKPGNLEB_00703	NODE_35	159956	161344	+		hypothetical protein						B2R_00703	Bacteria	Proteobacteria	Alphaproteobacteria	Sphingomonadales	Sphingomonadaceae	Sphingobium	Sphingobium_herbicidovorans
BKPGNLEB_00704	NODE_35	161380	161856	+		hypothetical protein						B2R_00704	Bacteria	Proteobacteria	Alphaproteobacteria	Sphingomonadales	Sphingomonadaceae	Sphingobium	Sphingobium_herbicidovorans
BKPGNLEB_00705	NODE_35	161853	162566	+		hypothetical protein						B2R_00705	Bacteria	Proteobacteria	Alphaproteobacteria	Sphingomonadales	Sphingomonadaceae	Sphingobium	Sphingobium_herbicidovorans
BKPGNLEB_00706	NODE_35	162726	163514	-	cysQ_1	3'-phosphoadenosine 5'-phosphate phosphatase	COG1218	P9WKJ1				B2R_00706	Bacteria	Proteobacteria	Alphaproteobacteria	Sphingomonadales	Sphingomonadaceae	Sphingobium	Sphingobium_herbicidovorans
BKPGNLEB_00707	NODE_35	163511	165424	-	cysNC_1	Bifunctional enzyme CysN/CysC	COG0529	P9WNM5				B2R_00707	Bacteria	Proteobacteria	Alphaproteobacteria	Sphingomonadales	Sphingomonadaceae	Sphingobium	Sphingobium_herbicidovorans
BKPGNLEB_00708	NODE_35	165570	166490	-	cysD_1	Sulfate adenylyltransferase subunit 2	COG0175	P21156				B2R_00708	Bacteria	Proteobacteria	Alphaproteobacteria	Sphingomonadales	Sphingomonadaceae	Sphingobium	Sphingobium_herbicidovorans
BKPGNLEB_00709	NODE_35	166574	167686	+		hypothetical protein						B2R_00709	Bacteria	Proteobacteria	Alphaproteobacteria	Sphingomonadales	Sphingomonadaceae	Sphingobium	Sphingobium_herbicidovorans
BKPGNLEB_00710	NODE_35	167773	169701	+	hapE_1	4-hydroxyacetophenone monooxygenase		Q93TJ5				B2R_00710	Bacteria	Proteobacteria	Alphaproteobacteria	Sphingomonadales	Sphingomonadaceae	Sphingobium	Sphingobium_herbicidovorans
BKPGNLEB_00711	NODE_35	169889	172042	-		Metal reductase	COG0446	A4J778				B2R_00711	Bacteria	Proteobacteria	Alphaproteobacteria	Sphingomonadales	Sphingomonadaceae	Sphingobium	Sphingobium_herbicidovorans
BKPGNLEB_00712	NODE_35	172176	172790	+		hypothetical protein						B2R_00712	Bacteria	Proteobacteria	Alphaproteobacteria	Sphingomonadales	Sphingomonadaceae	Sphingobium	Sphingobium_herbicidovorans
BKPGNLEB_00713	NODE_35	172934	173542	-		hypothetical protein						B2R_00713	Bacteria	Proteobacteria	Alphaproteobacteria	Sphingomonadales	Sphingomonadaceae	Sphingobium	Sphingobium_herbicidovorans
BKPGNLEB_00714	NODE_35	173693	174769	+		hypothetical protein						B2R_00714	Bacteria	Proteobacteria	Alphaproteobacteria	Sphingomonadales	Sphingomonadaceae	Sphingobium	Sphingobium_herbicidovorans
BKPGNLEB_00715	NODE_35	174944	176380	+	aldHT_1	Aldehyde dehydrogenase%2C thermostable		P42329				B2R_00715	Bacteria	Proteobacteria	Alphaproteobacteria	Sphingomonadales	Sphingomonadaceae	Sphingobium	Sphingobium_herbicidovorans
BKPGNLEB_00716	NODE_35	176577	177431	-	hcaB_1	3-phenylpropionate-dihydrodiol/cinnamic acid-dihydrodiol dehydrogenase						B2R_00716	Bacteria	Proteobacteria	Alphaproteobacteria	Sphingomonadales	Sphingomonadaceae	Sphingobium	Sphingobium_herbicidovorans
BKPGNLEB_00717	NODE_35	177640	178047	-		hypothetical protein						B2R_00717	Bacteria	Proteobacteria	Alphaproteobacteria	Sphingomonadales	Sphingomonadaceae	Sphingobium	Sphingobium_herbicidovorans
BKPGNLEB_00718	NODE_35	178148	180532	-	btuB_6	Vitamin B12 transporter BtuB						B2R_00718	Bacteria	Proteobacteria	Alphaproteobacteria	Sphingomonadales	Sphingomonadaceae	Sphingobium	Sphingobium_herbicidovorans
BKPGNLEB_00719	NODE_35	180814	181596	-	fabG_4	3-oxoacyl-[acyl-carrier-protein] reductase FabG		O67610				B2R_00719	Bacteria	Proteobacteria	Alphaproteobacteria	Sphingomonadales	Sphingomonadaceae	Sphingobium	Sphingobium_herbicidovorans
BKPGNLEB_00720	NODE_35	181623	182831	-		putative protein	COG1680	P9WLZ3				B2R_00720	Bacteria	Proteobacteria	Alphaproteobacteria	Sphingomonadales	Sphingomonadaceae	Sphingobium	Sphingobium_herbicidovorans
BKPGNLEB_00721	NODE_35	182849	183268	-		hypothetical protein						B2R_00721	Bacteria	Proteobacteria	Alphaproteobacteria	Sphingomonadales	Sphingomonadaceae	Sphingobium	Sphingobium_herbicidovorans
BKPGNLEB_00722	NODE_35	183290	184174	-	paaG_1	1%2C2-epoxyphenylacetyl-CoA isomerase	COG1024	P77467				B2R_00722	Bacteria	Proteobacteria	Alphaproteobacteria	Sphingomonadales	Sphingomonadaceae	Sphingobium	Sphingobium_herbicidovorans
BKPGNLEB_00723	NODE_35	184176	185153	-		NADH:quinone reductase	COG2070	Q9I4V0				B2R_00723	Bacteria	Proteobacteria	Alphaproteobacteria	Sphingomonadales	Sphingomonadaceae	Sphingobium	Sphingobium_herbicidovorans
BKPGNLEB_00724	NODE_35	185571	186788	-	camC	Camphor 5-monooxygenase		P00183				B2R_00724	Bacteria	Proteobacteria	Alphaproteobacteria	Sphingomonadales	Sphingomonadaceae	Sphingobium	Sphingobium_herbicidovorans
BKPGNLEB_00725	NODE_35	186785	186991	-		hypothetical protein						B2R_00725	Bacteria	Proteobacteria	Alphaproteobacteria	Sphingomonadales	Sphingomonadaceae	Sphingobium	Sphingobium_herbicidovorans
BKPGNLEB_00726	NODE_35	187113	187982	+	rhaR_1	HTH-type transcriptional activator RhaR						B2R_00726	Bacteria	Proteobacteria	Alphaproteobacteria	Sphingomonadales	Sphingomonadaceae	Sphingobium	Sphingobium_herbicidovorans
BKPGNLEB_00727	NODE_35	187998	188516	-		hypothetical protein						B2R_00727	Bacteria	Proteobacteria	Alphaproteobacteria	Sphingomonadales	Sphingomonadaceae	Sphingobium	Sphingobium_herbicidovorans
BKPGNLEB_00728	NODE_35	188826	190418	+	alkJ_1	Alcohol dehydrogenase [acceptor]		Q00593				B2R_00728	Bacteria	Proteobacteria	Alphaproteobacteria	Sphingomonadales	Sphingomonadaceae	Sphingobium	Sphingobium_herbicidovorans
BKPGNLEB_00729	NODE_35	190478	191788	+	nanT_2	Sialic acid transporter NanT						B2R_00729	Bacteria	Proteobacteria	Alphaproteobacteria	Sphingomonadales	Sphingomonadaceae	Sphingobium	Sphingobium_herbicidovorans
BKPGNLEB_00730	NODE_35	191871	192680	-	baiA_2	3-alpha-hydroxycholanate dehydrogenase (NADP(+))		A7B3K3				B2R_00730	Bacteria	Proteobacteria	Alphaproteobacteria	Sphingomonadales	Sphingomonadaceae	Sphingobium	Sphingobium_herbicidovorans
BKPGNLEB_00731	NODE_35	192730	193593	-	fabG_5	3-oxoacyl-[acyl-carrier-protein] reductase		P73574				B2R_00731	Bacteria	Proteobacteria	Alphaproteobacteria	Sphingomonadales	Sphingomonadaceae	Sphingobium	Sphingobium_herbicidovorans
BKPGNLEB_00732	NODE_35	193612	194691	-	kshA_1	3-ketosteroid-9-alpha-monooxygenase%2C oxygenase component		F1CMY8				B2R_00732	Bacteria	Proteobacteria	Alphaproteobacteria	Sphingomonadales	Sphingomonadaceae	Sphingobium	Sphingobium_herbicidovorans
BKPGNLEB_00733	NODE_35	194853	195290	+	ksi_2	Steroid Delta-isomerase		P00947				B2R_00733	Bacteria	Proteobacteria	Alphaproteobacteria	Sphingomonadales	Sphingomonadaceae	Sphingobium	Sphingobium_herbicidovorans
BKPGNLEB_00734	NODE_35	195414	196085	+		hypothetical protein						B2R_00734	Bacteria	Proteobacteria	Alphaproteobacteria	Sphingomonadales	Sphingomonadaceae	Sphingobium	Sphingobium_herbicidovorans
BKPGNLEB_00735	NODE_35	196238	197026	+		putative oxidoreductase		P9WGQ9				B2R_00735	Bacteria	Proteobacteria	Alphaproteobacteria	Sphingomonadales	Sphingomonadaceae	Sphingobium	Sphingobium_herbicidovorans
BKPGNLEB_00736	NODE_35	197097	197459	+		hypothetical protein						B2R_00736	Bacteria	Proteobacteria	Alphaproteobacteria	Sphingomonadales	Sphingomonadaceae	Sphingobium	Sphingobium_herbicidovorans
BKPGNLEB_00737	NODE_35	197467	198027	-		hypothetical protein						B2R_00737	Bacteria	Proteobacteria	Alphaproteobacteria	Sphingomonadales	Sphingomonadaceae	Sphingobium	Sphingobium_herbicidovorans
BKPGNLEB_00738	NODE_35	198101	198880	-		3-alpha-(or 20-beta)-hydroxysteroid dehydrogenase		P19992				B2R_00738	Bacteria	Proteobacteria	Alphaproteobacteria	Sphingomonadales	Sphingomonadaceae	Sphingobium	Sphingobium_herbicidovorans
BKPGNLEB_00739	NODE_35	198913	200190	-		hypothetical protein						B2R_00739	Bacteria	Proteobacteria	Alphaproteobacteria	Sphingomonadales	Sphingomonadaceae	Sphingobium	Sphingobium_herbicidovorans
BKPGNLEB_00740	NODE_35	200260	200724	-		putative protein		P9WL25				B2R_00740	Bacteria	Proteobacteria	Alphaproteobacteria	Sphingomonadales	Sphingomonadaceae	Sphingobium	Sphingobium_herbicidovorans
BKPGNLEB_00741	NODE_35	201047	202222	+		hypothetical protein						B2R_00741	Bacteria	Proteobacteria	Alphaproteobacteria	Sphingomonadales	Sphingomonadaceae	Sphingobium	Sphingobium_herbicidovorans
BKPGNLEB_00742	NODE_35	202235	202480	+		hypothetical protein						B2R_00742	Bacteria	Proteobacteria	Alphaproteobacteria	Sphingomonadales	Sphingomonadaceae	Sphingobium	Sphingobium_herbicidovorans
BKPGNLEB_00743	NODE_35	202477	203217	+	limC	(-)-trans-carveol dehydrogenase		Q9RA05				B2R_00743	Bacteria	Proteobacteria	Alphaproteobacteria	Sphingomonadales	Sphingomonadaceae	Sphingobium	Sphingobium_herbicidovorans
BKPGNLEB_00744	NODE_35	203217	203669	+		hypothetical protein						B2R_00744	Bacteria	Proteobacteria	Alphaproteobacteria	Sphingomonadales	Sphingomonadaceae	Sphingobium	Sphingobium_herbicidovorans
BKPGNLEB_00745	NODE_35	203672	204121	+	baiE_1	Bile acid 7-alpha dehydratase		P19412				B2R_00745	Bacteria	Proteobacteria	Alphaproteobacteria	Sphingomonadales	Sphingomonadaceae	Sphingobium	Sphingobium_herbicidovorans
BKPGNLEB_00746	NODE_35	204113	204718	-		hypothetical protein						B2R_00746	Bacteria	Proteobacteria	Alphaproteobacteria	Sphingomonadales	Sphingomonadaceae	Sphingobium	Sphingobium_herbicidovorans
BKPGNLEB_00747	NODE_35	204715	205671	-		putative GTPase	COG1703	P9WPZ1				B2R_00747	Bacteria	Proteobacteria	Alphaproteobacteria	Sphingomonadales	Sphingomonadaceae	Sphingobium	Sphingobium_herbicidovorans
BKPGNLEB_00748	NODE_35	205676	206104	-	mcm_1	Methylmalonyl-CoA mutase	COG1884	Q3J4D7				B2R_00748	Bacteria	Proteobacteria	Alphaproteobacteria	Sphingomonadales	Sphingomonadaceae	Sphingobium	Sphingobium_herbicidovorans
BKPGNLEB_00749	NODE_35	206109	207830	-	mcm_2	Methylmalonyl-CoA mutase	COG1884	Q3J4D7				B2R_00749	Bacteria	Proteobacteria	Alphaproteobacteria	Sphingomonadales	Sphingomonadaceae	Sphingobium	Sphingobium_herbicidovorans
BKPGNLEB_00750	NODE_35	207827	208786	-	rhlG_1	Rhamnolipids biosynthesis 3-oxoacyl-[acyl-carrier-protein] reductase		Q9RPT1				B2R_00750	Bacteria	Proteobacteria	Alphaproteobacteria	Sphingomonadales	Sphingomonadaceae	Sphingobium	Sphingobium_herbicidovorans
BKPGNLEB_00751	NODE_35	208904	209773	+	rhaR_2	HTH-type transcriptional activator RhaR						B2R_00751	Bacteria	Proteobacteria	Alphaproteobacteria	Sphingomonadales	Sphingomonadaceae	Sphingobium	Sphingobium_herbicidovorans
BKPGNLEB_00752	NODE_35	209855	210532	+		hypothetical protein						B2R_00752	Bacteria	Proteobacteria	Alphaproteobacteria	Sphingomonadales	Sphingomonadaceae	Sphingobium	Sphingobium_herbicidovorans
BKPGNLEB_00753	NODE_35	210563	211039	+		hypothetical protein		P0A8D3				B2R_00753	Bacteria	Proteobacteria	Alphaproteobacteria	Sphingomonadales	Sphingomonadaceae	Sphingobium	Sphingobium_herbicidovorans
BKPGNLEB_00754	NODE_35	211091	212239	+	roxA_1	50S ribosomal protein L16 3-hydroxylase	COG2850	P27431				B2R_00754	Bacteria	Proteobacteria	Alphaproteobacteria	Sphingomonadales	Sphingomonadaceae	Sphingobium	Sphingobium_herbicidovorans
BKPGNLEB_00755	NODE_35	212242	212784	+	rluE_1	Ribosomal large subunit pseudouridine synthase E	COG1187	P75966				B2R_00755	Bacteria	Proteobacteria	Alphaproteobacteria	Sphingomonadales	Sphingomonadaceae	Sphingobium	Sphingobium_herbicidovorans
BKPGNLEB_00756	NODE_35	212801	213196	+		hypothetical protein						B2R_00756	Bacteria	Proteobacteria	Alphaproteobacteria	Sphingomonadales	Sphingomonadaceae	Sphingobium	Sphingobium_herbicidovorans
BKPGNLEB_00757	NODE_35	213203	213574	-		hypothetical protein						B2R_00757	Bacteria	Proteobacteria	Alphaproteobacteria	Sphingomonadales	Sphingomonadaceae	Sphingobium	Sphingobium_herbicidovorans
BKPGNLEB_00758	NODE_35	213571	213999	-		hypothetical protein						B2R_00758	Bacteria	Proteobacteria	Alphaproteobacteria	Sphingomonadales	Sphingomonadaceae	Sphingobium	Sphingobium_herbicidovorans
BKPGNLEB_00759	NODE_35	214000	215178	-		Putative acyl-CoA dehydrogenase FadE17		P95280				B2R_00759	Bacteria	Proteobacteria	Alphaproteobacteria	Sphingomonadales	Sphingomonadaceae	Sphingobium	Sphingobium_herbicidovorans
BKPGNLEB_00760	NODE_35	215175	216233	-	mmgC_1	Acyl-CoA dehydrogenase	COG1960	P45857				B2R_00760	Bacteria	Proteobacteria	Alphaproteobacteria	Sphingomonadales	Sphingomonadaceae	Sphingobium	Sphingobium_herbicidovorans
BKPGNLEB_00761	NODE_35	216432	216911	-	lrp_1	Leucine-responsive regulatory protein	COG1522	P0ACJ0				B2R_00761	Bacteria	Proteobacteria	Alphaproteobacteria	Sphingomonadales	Sphingomonadaceae	Sphingobium	Sphingobium_herbicidovorans
BKPGNLEB_00762	NODE_35	216908	217387	-		hypothetical protein						B2R_00762	Bacteria	Proteobacteria	Alphaproteobacteria	Sphingomonadales	Sphingomonadaceae	Sphingobium	Sphingobium_herbicidovorans
BKPGNLEB_00763	NODE_35	217397	218701	-		hypothetical protein						B2R_00763	Bacteria	Proteobacteria	Alphaproteobacteria	Sphingomonadales	Sphingomonadaceae	Sphingobium	Sphingobium_herbicidovorans
BKPGNLEB_00764	NODE_35	218799	220304	-	nylA	6-aminohexanoate-cyclic-dimer hydrolase		P13398				B2R_00764	Bacteria	Proteobacteria	Alphaproteobacteria	Sphingomonadales	Sphingomonadaceae	Sphingobium	Sphingobium_herbicidovorans
BKPGNLEB_00765	NODE_35	220434	221528	-	kshA_2	putative 3-ketosteroid-9-alpha-monooxygenase%2C oxygenase component		F1CMX6				B2R_00765	Bacteria	Proteobacteria	Alphaproteobacteria	Sphingomonadales	Sphingomonadaceae	Sphingobium	Sphingobium_herbicidovorans
BKPGNLEB_00766	NODE_35	221549	222415	-		hypothetical protein						B2R_00766	Bacteria	Proteobacteria	Alphaproteobacteria	Sphingomonadales	Sphingomonadaceae	Sphingobium	Sphingobium_herbicidovorans
BKPGNLEB_00767	NODE_35	222432	224237	-		Long-chain-fatty-acid--CoA ligase FadD13	COG0318	P9WQ37				B2R_00767	Bacteria	Proteobacteria	Alphaproteobacteria	Sphingomonadales	Sphingomonadaceae	Sphingobium	Sphingobium_herbicidovorans
BKPGNLEB_00768	NODE_35	224516	225289	+	linX_5	2%2C5-dichloro-2%2C5-cyclohexadiene-1%2C4-diol dehydrogenase LinX		D4Z260				B2R_00768	Bacteria	Proteobacteria	Alphaproteobacteria	Sphingomonadales	Sphingomonadaceae	Sphingobium	Sphingobium_herbicidovorans
BKPGNLEB_00769	NODE_35	225417	227960	+	btuB_7	Vitamin B12 transporter BtuB						B2R_00769	Bacteria	Proteobacteria	Alphaproteobacteria	Sphingomonadales	Sphingomonadaceae	Sphingobium	Sphingobium_herbicidovorans
BKPGNLEB_00770	NODE_35	228109	229815	-	actP_1	Cation/acetate symporter ActP	COG4147	P32705				B2R_00770	Bacteria	Proteobacteria	Alphaproteobacteria	Sphingomonadales	Sphingomonadaceae	Sphingobium	Sphingobium_herbicidovorans
BKPGNLEB_00771	NODE_35	229812	230135	-		hypothetical protein						B2R_00771	Bacteria	Proteobacteria	Alphaproteobacteria	Sphingomonadales	Sphingomonadaceae	Sphingobium	Sphingobium_herbicidovorans
BKPGNLEB_00772	NODE_35	230285	231457	+		hypothetical protein						B2R_00772	Bacteria	Proteobacteria	Alphaproteobacteria	Sphingomonadales	Sphingomonadaceae	Sphingobium	Sphingobium_herbicidovorans
BKPGNLEB_00773	NODE_35	231471	232445	-		hypothetical protein						B2R_00773	Bacteria	Proteobacteria	Alphaproteobacteria	Sphingomonadales	Sphingomonadaceae	Sphingobium	Sphingobium_herbicidovorans
BKPGNLEB_00774	NODE_35	232692	235526	+	btuB_8	Vitamin B12 transporter BtuB						B2R_00774	Bacteria	Proteobacteria	Alphaproteobacteria	Sphingomonadales	Sphingomonadaceae	Sphingobium	Sphingobium_herbicidovorans
BKPGNLEB_00775	NODE_35	235526	236599	+	phy	3-phytase	COG4247	P42094				B2R_00775	Bacteria	Proteobacteria	Alphaproteobacteria	Sphingomonadales	Sphingomonadaceae	Sphingobium	Sphingobium_herbicidovorans
BKPGNLEB_00776	NODE_35	236641	237825	-	thlA_1	Acetyl-CoA acetyltransferase	COG0183	P45359				B2R_00776	Bacteria	Proteobacteria	Alphaproteobacteria	Sphingomonadales	Sphingomonadaceae	Sphingobium	Sphingobium_herbicidovorans
BKPGNLEB_00777	NODE_35	237982	241587	-	putA_1	Bifunctional protein PutA	COG0506	P09546				B2R_00777	Bacteria	Proteobacteria	Alphaproteobacteria	Sphingomonadales	Sphingomonadaceae	Sphingobium	Sphingobium_herbicidovorans
BKPGNLEB_00778	NODE_35	241788	244217	+		hypothetical protein						B2R_00778	Bacteria	Proteobacteria	Alphaproteobacteria	Sphingomonadales	Sphingomonadaceae	Sphingobium	Sphingobium_herbicidovorans
BKPGNLEB_00779	NODE_35	244239	246014	-		hypothetical protein						B2R_00779	Bacteria	Proteobacteria	Alphaproteobacteria	Sphingomonadales	Sphingomonadaceae	Sphingobium	Sphingobium_herbicidovorans
BKPGNLEB_00780	NODE_35	246126	246989	+	phhA_1	Phenylalanine-4-hydroxylase	COG3186	P30967				B2R_00780	Bacteria	Proteobacteria	Alphaproteobacteria	Sphingomonadales	Sphingomonadaceae	Sphingobium	Sphingobium_herbicidovorans
BKPGNLEB_00781	NODE_35	247034	248077	+	lly_1	4-hydroxyphenylpyruvate dioxygenase	COG3185	Q5ZT84				B2R_00781	Bacteria	Proteobacteria	Alphaproteobacteria	Sphingomonadales	Sphingomonadaceae	Sphingobium	Sphingobium_herbicidovorans
BKPGNLEB_00782	NODE_35	248086	249456	+	hmgA_1	Homogentisate 1%2C2-dioxygenase	COG3508	Q6EMI9				B2R_00782	Bacteria	Proteobacteria	Alphaproteobacteria	Sphingomonadales	Sphingomonadaceae	Sphingobium	Sphingobium_herbicidovorans
BKPGNLEB_00783	NODE_35	249453	250754	+		hypothetical protein						B2R_00783	Bacteria	Proteobacteria	Alphaproteobacteria	Sphingomonadales	Sphingomonadaceae	Sphingobium	Sphingobium_herbicidovorans
BKPGNLEB_00784	NODE_35	250751	251398	+	nagL_1	Maleylpyruvate isomerase		O86043				B2R_00784	Bacteria	Proteobacteria	Alphaproteobacteria	Sphingomonadales	Sphingomonadaceae	Sphingobium	Sphingobium_herbicidovorans
BKPGNLEB_00785	NODE_35	251408	252187	-	lvr_2	Levodione reductase		Q9LBG2				B2R_00785	Bacteria	Proteobacteria	Alphaproteobacteria	Sphingomonadales	Sphingomonadaceae	Sphingobium	Sphingobium_herbicidovorans
BKPGNLEB_00786	NODE_35	252261	253019	-		hypothetical protein						B2R_00786	Bacteria	Proteobacteria	Alphaproteobacteria	Sphingomonadales	Sphingomonadaceae	Sphingobium	Sphingobium_herbicidovorans
BKPGNLEB_00787	NODE_35	253163	254905	+		putative protein	COG3653	P9WJH9				B2R_00787	Bacteria	Proteobacteria	Alphaproteobacteria	Sphingomonadales	Sphingomonadaceae	Sphingobium	Sphingobium_herbicidovorans
BKPGNLEB_00788	NODE_52	184	696	-	dhfrIII_1	Dihydrofolate reductase type 3		P12833				B2R_00788	Bacteria	Proteobacteria	Alphaproteobacteria	Caulobacterales	Caulobacteraceae	Brevundimonas	Brevundimonas_sp._MF30-B
BKPGNLEB_00789	NODE_52	693	998	-		hypothetical protein						B2R_00789	Bacteria	Proteobacteria	Alphaproteobacteria	Caulobacterales	Caulobacteraceae	Brevundimonas	Brevundimonas_sp._MF30-B
BKPGNLEB_00790	NODE_52	998	1855	-	thyA_1	Thymidylate synthase	COG0207	P67042				B2R_00790	Bacteria	Proteobacteria	Alphaproteobacteria	Caulobacterales	Caulobacteraceae	Brevundimonas	Brevundimonas_sp._MF30-B
BKPGNLEB_00791	NODE_52	1916	2428	-		hypothetical protein						B2R_00791	Bacteria	Proteobacteria	Alphaproteobacteria	Caulobacterales	Caulobacteraceae	Brevundimonas	Brevundimonas_sp._MF30-B
BKPGNLEB_00792	NODE_52	2464	3003	-		hypothetical protein						B2R_00792	Bacteria	Proteobacteria	Alphaproteobacteria	Caulobacterales	Caulobacteraceae	Brevundimonas	Brevundimonas_sp._MF30-B
BKPGNLEB_00793	NODE_52	3008	3745	-	yfiC	tRNA1(Val) (adenine(37)-N6)-methyltransferase						B2R_00793	Bacteria	Proteobacteria	Alphaproteobacteria	Caulobacterales	Caulobacteraceae	Brevundimonas	Brevundimonas_sp._MF30-B
BKPGNLEB_00794	NODE_52	3900	4835	+	ispB_2	Octaprenyl diphosphate synthase	COG0142	P0AD57				B2R_00794	Bacteria	Proteobacteria	Alphaproteobacteria	Caulobacterales	Caulobacteraceae	Brevundimonas	Brevundimonas_sp._MF30-B
BKPGNLEB_00795	NODE_52	4819	5862	-	wecA_1	Decaprenyl-phosphate N-acetylglucosaminephosphotransferase	COG0472	P9WMW5				B2R_00795	Bacteria	Proteobacteria	Alphaproteobacteria	Caulobacterales	Caulobacteraceae	Brevundimonas	Brevundimonas_sp._MF30-B
BKPGNLEB_00796	NODE_52	5866	7080	-	aatA	Aspartate/prephenate aminotransferase	COG0436	Q02635				B2R_00796	Bacteria	Proteobacteria	Alphaproteobacteria	Caulobacterales	Caulobacteraceae	Brevundimonas	Brevundimonas_sp._MF30-B
BKPGNLEB_00797	NODE_52	7172	7582	+		hypothetical protein						B2R_00797	Bacteria	Proteobacteria	Alphaproteobacteria	Caulobacterales	Caulobacteraceae	Brevundimonas	Brevundimonas_sp._MF30-B
BKPGNLEB_00798	NODE_52	7621	8352	+		hypothetical protein						B2R_00798	Bacteria	Proteobacteria	Alphaproteobacteria	Caulobacterales	Caulobacteraceae	Brevundimonas	Brevundimonas_sp._MF30-B
BKPGNLEB_00799	NODE_52	8399	9016	+	gstB_1	Glutathione S-transferase GST-6.0	COG0625	P15214				B2R_00799	Bacteria	Proteobacteria	Alphaproteobacteria	Caulobacterales	Caulobacteraceae	Brevundimonas	Brevundimonas_sp._MF30-B
BKPGNLEB_00800	NODE_52	9207	10250	+	mreB_1	Cell shape-determining protein MreB		A0A0H3C7V4				B2R_00800	Bacteria	Proteobacteria	Alphaproteobacteria	Caulobacterales	Caulobacteraceae	Brevundimonas	Brevundimonas_sp._MF30-B
BKPGNLEB_00801	NODE_52	10299	11417	+	mreC_1	Cell shape-determining protein MreC		B8H610				B2R_00801	Bacteria	Proteobacteria	Alphaproteobacteria	Caulobacterales	Caulobacteraceae	Brevundimonas	Brevundimonas_sp._MF30-B
BKPGNLEB_00802	NODE_52	11414	11950	+		hypothetical protein						B2R_00802	Bacteria	Proteobacteria	Alphaproteobacteria	Caulobacterales	Caulobacteraceae	Brevundimonas	Brevundimonas_sp._MF30-B
BKPGNLEB_00803	NODE_52	11947	13887	+	mrdA_1	Peptidoglycan D%2CD-transpeptidase MrdA	COG0768	P0AD65				B2R_00803	Bacteria	Proteobacteria	Alphaproteobacteria	Caulobacterales	Caulobacteraceae	Brevundimonas	Brevundimonas_sp._MF30-B
BKPGNLEB_00804	NODE_52	13884	15041	+	mrdB_1	Peptidoglycan glycosyltransferase MrdB	COG0772	P0ABG7				B2R_00804	Bacteria	Proteobacteria	Alphaproteobacteria	Caulobacterales	Caulobacteraceae	Brevundimonas	Brevundimonas_sp._MF30-B
BKPGNLEB_00805	NODE_52	15047	15550	+		hypothetical protein						B2R_00805	Bacteria	Proteobacteria	Alphaproteobacteria	Caulobacterales	Caulobacteraceae	Brevundimonas	Brevundimonas_sp._MF30-B
BKPGNLEB_00806	NODE_52	15566	16537	-	pip_1	Proline iminopeptidase		O32449				B2R_00806	Bacteria	Proteobacteria	Alphaproteobacteria	Caulobacterales	Caulobacteraceae	Brevundimonas	Brevundimonas_sp._MF30-B
BKPGNLEB_00807	NODE_52	16605	17771	+	hcaT_1	putative 3-phenylpropionic acid transporter		Q47142				B2R_00807	Bacteria	Proteobacteria	Alphaproteobacteria	Caulobacterales	Caulobacteraceae	Brevundimonas	Brevundimonas_sp._MF30-B
BKPGNLEB_00808	NODE_52	17764	20172	-		hypothetical protein						B2R_00808	Bacteria	Proteobacteria	Alphaproteobacteria	Caulobacterales	Caulobacteraceae	Brevundimonas	Brevundimonas_sp._MF30-B
BKPGNLEB_00809	NODE_52	20283	20468	-		hypothetical protein						B2R_00809	Bacteria	Proteobacteria	Alphaproteobacteria	Caulobacterales	Caulobacteraceae	Brevundimonas	Brevundimonas_sp._MF30-B
BKPGNLEB_00810	NODE_52	20504	22084	+	clsB_1	Cardiolipin synthase B						B2R_00810	Bacteria	Proteobacteria	Alphaproteobacteria	Caulobacterales	Caulobacteraceae	Brevundimonas	Brevundimonas_sp._MF30-B
BKPGNLEB_00811	NODE_52	22027	22773	-		hypothetical protein						B2R_00811	Bacteria	Proteobacteria	Alphaproteobacteria	Caulobacterales	Caulobacteraceae	Brevundimonas	Brevundimonas_sp._MF30-B
BKPGNLEB_00812	NODE_52	22815	23720	-	folD_1	Bifunctional protein FolD protein	COG0190	Q9I2U6				B2R_00812	Bacteria	Proteobacteria	Alphaproteobacteria	Caulobacterales	Caulobacteraceae	Brevundimonas	Brevundimonas_sp._MF30-B
BKPGNLEB_00813	NODE_52	23975	26473	+		hypothetical protein						B2R_00813	Bacteria	Proteobacteria	Alphaproteobacteria	Caulobacterales	Caulobacteraceae	Brevundimonas	Brevundimonas_sp._MF30-B
BKPGNLEB_00814	NODE_52	26470	27987	-	hutH_1	Histidine ammonia-lyase	COG2986	P21310				B2R_00814	Bacteria	Proteobacteria	Alphaproteobacteria	Caulobacterales	Caulobacteraceae	Brevundimonas	Brevundimonas_sp._MF30-B
BKPGNLEB_00815	NODE_52	27987	29660	-	hutU_1	Urocanate hydratase	COG2987	Q9HU83				B2R_00815	Bacteria	Proteobacteria	Alphaproteobacteria	Caulobacterales	Caulobacteraceae	Brevundimonas	Brevundimonas_sp._MF30-B
BKPGNLEB_00816	NODE_52	29680	30891	-	hutI_1	Imidazolonepropionase	COG1228	Q8U8Z6				B2R_00816	Bacteria	Proteobacteria	Alphaproteobacteria	Caulobacterales	Caulobacteraceae	Brevundimonas	Brevundimonas_sp._MF30-B
BKPGNLEB_00817	NODE_52	30942	31838	+	hutG_1	Formimidoylglutamase	COG0010	P42068				B2R_00817	Bacteria	Proteobacteria	Alphaproteobacteria	Caulobacterales	Caulobacteraceae	Brevundimonas	Brevundimonas_sp._MF30-B
BKPGNLEB_00818	NODE_52	31835	32644	+		hypothetical protein						B2R_00818	Bacteria	Proteobacteria	Alphaproteobacteria	Caulobacterales	Caulobacteraceae	Brevundimonas	Brevundimonas_sp._MF30-B
BKPGNLEB_00819	NODE_52	32673	33122	+		hypothetical protein						B2R_00819	Bacteria	Proteobacteria	Alphaproteobacteria	Caulobacterales	Caulobacteraceae	Brevundimonas	Brevundimonas_sp._MF30-B
BKPGNLEB_00820	NODE_52	33123	33707	+	pyrE_1	Orotate phosphoribosyltransferase	COG0461	P61498				B2R_00820	Bacteria	Proteobacteria	Alphaproteobacteria	Caulobacterales	Caulobacteraceae	Brevundimonas	Brevundimonas_sp._MF30-B
BKPGNLEB_00821	NODE_52	33704	34468	+	pdxJ_1	Pyridoxine 5'-phosphate synthase	COG0854	P0A794				B2R_00821	Bacteria	Proteobacteria	Alphaproteobacteria	Caulobacterales	Caulobacteraceae	Brevundimonas	Brevundimonas_sp._MF30-B
BKPGNLEB_00822	NODE_52	34465	34869	+	acpS_1	Holo-[acyl-carrier-protein] synthase	COG0736	Q9KPB6				B2R_00822	Bacteria	Proteobacteria	Alphaproteobacteria	Caulobacterales	Caulobacteraceae	Brevundimonas	Brevundimonas_sp._MF30-B
BKPGNLEB_00823	NODE_52	34913	36319	+		hypothetical protein						B2R_00823	Bacteria	Proteobacteria	Alphaproteobacteria	Caulobacterales	Caulobacteraceae	Brevundimonas	Brevundimonas_sp._MF30-B
BKPGNLEB_00824	NODE_52	36316	37011	+	rnc_1	Ribonuclease 3	COG0571	Q52698				B2R_00824	Bacteria	Proteobacteria	Alphaproteobacteria	Caulobacterales	Caulobacteraceae	Brevundimonas	Brevundimonas_sp._MF30-B
BKPGNLEB_00825	NODE_52	37008	37958	+	era_1	GTPase Era		P64085				B2R_00825	Bacteria	Proteobacteria	Alphaproteobacteria	Caulobacterales	Caulobacteraceae	Brevundimonas	Brevundimonas_sp._MF30-B
BKPGNLEB_00826	NODE_52	37955	38347	-		hypothetical protein						B2R_00826	Bacteria	Proteobacteria	Alphaproteobacteria	Caulobacterales	Caulobacteraceae	Brevundimonas	Brevundimonas_sp._MF30-B
BKPGNLEB_00827	NODE_52	38371	38862	+		hypothetical protein						B2R_00827	Bacteria	Proteobacteria	Alphaproteobacteria	Caulobacterales	Caulobacteraceae	Brevundimonas	Brevundimonas_sp._MF30-B
BKPGNLEB_00828	NODE_52	38862	39593	+	recO_1	DNA repair protein RecO						B2R_00828	Bacteria	Proteobacteria	Alphaproteobacteria	Caulobacterales	Caulobacteraceae	Brevundimonas	Brevundimonas_sp._MF30-B
BKPGNLEB_00829	NODE_52	39628	41868	+	parC_1	DNA topoisomerase 4 subunit A	COG0188	P0AFI2				B2R_00829	Bacteria	Proteobacteria	Alphaproteobacteria	Caulobacterales	Caulobacteraceae	Brevundimonas	Brevundimonas_sp._MF30-B
BKPGNLEB_00830	NODE_52	41865	42179	-		hypothetical protein						B2R_00830	Bacteria	Proteobacteria	Alphaproteobacteria	Caulobacterales	Caulobacteraceae	Brevundimonas	Brevundimonas_sp._MF30-B
BKPGNLEB_00831	NODE_52	42179	44389	-	purL_2	Phosphoribosylformylglycinamidine synthase subunit PurL	COG0046	P12042				B2R_00831	Bacteria	Proteobacteria	Alphaproteobacteria	Caulobacterales	Caulobacteraceae	Brevundimonas	Brevundimonas_sp._MF30-B
BKPGNLEB_00832	NODE_52	44477	44791	+		hypothetical protein						B2R_00832	Bacteria	Proteobacteria	Alphaproteobacteria	Caulobacterales	Caulobacteraceae	Brevundimonas	Brevundimonas_sp._MF30-B
BKPGNLEB_00833	NODE_52	44793	45092	+		hypothetical protein						B2R_00833	Bacteria	Proteobacteria	Alphaproteobacteria	Caulobacterales	Caulobacteraceae	Brevundimonas	Brevundimonas_sp._MF30-B
BKPGNLEB_00834	NODE_52	45073	45867	-		hypothetical protein						B2R_00834	Bacteria	Proteobacteria	Alphaproteobacteria	Caulobacterales	Caulobacteraceae	Brevundimonas	Brevundimonas_sp._MF30-B
BKPGNLEB_00835	NODE_52	45969	46169	+		hypothetical protein						B2R_00835	Bacteria	Proteobacteria	Alphaproteobacteria	Caulobacterales	Caulobacteraceae	Brevundimonas	Brevundimonas_sp._MF30-B
BKPGNLEB_00836	NODE_52	46166	46810	-		hypothetical protein						B2R_00836	Bacteria	Proteobacteria	Alphaproteobacteria	Caulobacterales	Caulobacteraceae	Brevundimonas	Brevundimonas_sp._MF30-B
BKPGNLEB_00837	NODE_52	46819	47523	-		hypothetical protein						B2R_00837	Bacteria	Proteobacteria	Alphaproteobacteria	Caulobacterales	Caulobacteraceae	Brevundimonas	Brevundimonas_sp._MF30-B
BKPGNLEB_00838	NODE_52	47644	48306	-	purQ_1	Phosphoribosylformylglycinamidine synthase subunit PurQ	COG0047	P12041				B2R_00838	Bacteria	Proteobacteria	Alphaproteobacteria	Caulobacterales	Caulobacteraceae	Brevundimonas	Brevundimonas_sp._MF30-B
BKPGNLEB_00839	NODE_52	48388	48801	+	malT_1	HTH-type transcriptional regulator MalT						B2R_00839	Bacteria	Proteobacteria	Alphaproteobacteria	Caulobacterales	Caulobacteraceae	Brevundimonas	Brevundimonas_sp._MF30-B
BKPGNLEB_00840	NODE_52	48898	49431	+		hypothetical protein						B2R_00840	Bacteria	Proteobacteria	Alphaproteobacteria	Caulobacterales	Caulobacteraceae	Brevundimonas	Brevundimonas_sp._MF30-B
BKPGNLEB_00841	NODE_52	49460	49954	-		hypothetical protein						B2R_00841	Bacteria	Proteobacteria	Alphaproteobacteria	Caulobacterales	Caulobacteraceae	Brevundimonas	Brevundimonas_sp._MF30-B
BKPGNLEB_00842	NODE_52	50015	50491	-		hypothetical protein		P12994				B2R_00842	Bacteria	Proteobacteria	Alphaproteobacteria	Caulobacterales	Caulobacteraceae	Brevundimonas	Brevundimonas_sp._MF30-B
BKPGNLEB_00843	NODE_52	50507	50743	-	purS_1	Phosphoribosylformylglycinamidine synthase subunit PurS	COG1828	P12049				B2R_00843	Bacteria	Proteobacteria	Alphaproteobacteria	Caulobacterales	Caulobacteraceae	Brevundimonas	Brevundimonas_sp._MF30-B
BKPGNLEB_00844	NODE_52	50743	51501	-	purC_1	Phosphoribosylaminoimidazole-succinocarboxamide synthase	COG0152	Q2GHH2				B2R_00844	Bacteria	Proteobacteria	Alphaproteobacteria	Caulobacterales	Caulobacteraceae	Brevundimonas	Brevundimonas_sp._MF30-B
BKPGNLEB_00845	NODE_52	51754	52077	+		hypothetical protein						B2R_00845	Bacteria	Proteobacteria	Alphaproteobacteria	Caulobacterales	Caulobacteraceae	Brevundimonas	Brevundimonas_sp._MF30-B
BKPGNLEB_00846	NODE_52	52145	52732	-		hypothetical protein						B2R_00846	Bacteria	Proteobacteria	Alphaproteobacteria	Caulobacterales	Caulobacteraceae	Brevundimonas	Brevundimonas_sp._MF30-B
BKPGNLEB_00847	NODE_52	52807	54108	-	purB_1	Adenylosuccinate lyase	COG0015	P12047				B2R_00847	Bacteria	Proteobacteria	Alphaproteobacteria	Caulobacterales	Caulobacteraceae	Brevundimonas	Brevundimonas_sp._MF30-B
BKPGNLEB_00848	NODE_52	54173	54814	+		hypothetical protein						B2R_00848	Bacteria	Proteobacteria	Alphaproteobacteria	Caulobacterales	Caulobacteraceae	Brevundimonas	Brevundimonas_sp._MF30-B
BKPGNLEB_00849	NODE_52	54857	55732	+		hypothetical protein						B2R_00849	Bacteria	Proteobacteria	Alphaproteobacteria	Caulobacterales	Caulobacteraceae	Brevundimonas	Brevundimonas_sp._MF30-B
BKPGNLEB_00850	NODE_52	55729	56214	+		hypothetical protein						B2R_00850	Bacteria	Proteobacteria	Alphaproteobacteria	Caulobacterales	Caulobacteraceae	Brevundimonas	Brevundimonas_sp._MF30-B
BKPGNLEB_00851	NODE_52	56299	57108	-	pqqB	Coenzyme PQQ synthesis protein B						B2R_00851	Bacteria	Proteobacteria	Alphaproteobacteria	Caulobacterales	Caulobacteraceae	Brevundimonas	Brevundimonas_sp._MF30-B
BKPGNLEB_00852	NODE_52	57105	57884	-	dtd3_1	D-aminoacyl-tRNA deacylase		P73335				B2R_00852	Bacteria	Proteobacteria	Alphaproteobacteria	Caulobacterales	Caulobacteraceae	Brevundimonas	Brevundimonas_sp._MF30-B
BKPGNLEB_00853	NODE_52	57881	58858	-		hypothetical protein						B2R_00853	Bacteria	Proteobacteria	Alphaproteobacteria	Caulobacterales	Caulobacteraceae	Brevundimonas	Brevundimonas_sp._MF30-B
BKPGNLEB_00854	NODE_52	58855	59490	-	tmk_1	Thymidylate kinase	COG0125	Q9HZN8				B2R_00854	Bacteria	Proteobacteria	Alphaproteobacteria	Caulobacterales	Caulobacteraceae	Brevundimonas	Brevundimonas_sp._MF30-B
BKPGNLEB_00855	NODE_52	59540	60364	-	rlpA_2	Endolytic peptidoglycan transglycosylase RlpA						B2R_00855	Bacteria	Proteobacteria	Alphaproteobacteria	Caulobacterales	Caulobacteraceae	Brevundimonas	Brevundimonas_sp._MF30-B
BKPGNLEB_00856	NODE_52	60455	60544	+		tRNA-Ser(tga)						B2R_00856	Bacteria	Proteobacteria	Alphaproteobacteria	Caulobacterales	Caulobacteraceae	Brevundimonas	Brevundimonas_sp._MF30-B
BKPGNLEB_00857	NODE_52	60579	60995	+		hypothetical protein						B2R_00857	Bacteria	Proteobacteria	Alphaproteobacteria	Caulobacterales	Caulobacteraceae	Brevundimonas	Brevundimonas_sp._MF30-B
BKPGNLEB_00858	NODE_52	61018	61659	+		hypothetical protein						B2R_00858	Bacteria	Proteobacteria	Alphaproteobacteria	Caulobacterales	Caulobacteraceae	Brevundimonas	Brevundimonas_sp._MF30-B
BKPGNLEB_00859	NODE_52	61660	62832	-		hypothetical protein						B2R_00859	Bacteria	Proteobacteria	Alphaproteobacteria	Caulobacterales	Caulobacteraceae	Brevundimonas	Brevundimonas_sp._MF30-B
BKPGNLEB_00860	NODE_52	62829	64568	-	gshAB_1	Glutathione biosynthesis bifunctional protein GshAB						B2R_00860	Bacteria	Proteobacteria	Alphaproteobacteria	Caulobacterales	Caulobacteraceae	Brevundimonas	Brevundimonas_sp._MF30-B
BKPGNLEB_00861	NODE_52	64580	66355	-	asnB_1	Asparagine synthetase [glutamine-hydrolyzing] 1	COG0367	P54420				B2R_00861	Bacteria	Proteobacteria	Alphaproteobacteria	Caulobacterales	Caulobacteraceae	Brevundimonas	Brevundimonas_sp._MF30-B
BKPGNLEB_00862	NODE_52	66430	67668	-	dadA_1	D-amino acid dehydrogenase	COG0665	A3KEZ1				B2R_00862	Bacteria	Proteobacteria	Alphaproteobacteria	Caulobacterales	Caulobacteraceae	Brevundimonas	Brevundimonas_sp._MF30-B
BKPGNLEB_00863	NODE_52	67745	68665	+	dapA_1	4-hydroxy-tetrahydrodipicolinate synthase	COG0329	Q8UGL3				B2R_00863	Bacteria	Proteobacteria	Alphaproteobacteria	Caulobacterales	Caulobacteraceae	Brevundimonas	Brevundimonas_sp._MF30-B
BKPGNLEB_00864	NODE_52	68665	69663	+		4-hydroxyproline 2-epimerase	COG3938	A3QFI1				B2R_00864	Bacteria	Proteobacteria	Alphaproteobacteria	Caulobacterales	Caulobacteraceae	Brevundimonas	Brevundimonas_sp._MF30-B
BKPGNLEB_00865	NODE_52	69663	71996	+	ligA_1	DNA ligase						B2R_00865	Bacteria	Proteobacteria	Alphaproteobacteria	Caulobacterales	Caulobacteraceae	Brevundimonas	Brevundimonas_sp._MF30-B
BKPGNLEB_00866	NODE_52	72000	73814	-		hypothetical protein						B2R_00866	Bacteria	Proteobacteria	Alphaproteobacteria	Caulobacterales	Caulobacteraceae	Brevundimonas	Brevundimonas_sp._MF30-B
BKPGNLEB_00867	NODE_52	73811	74647	-		hypothetical protein						B2R_00867	Bacteria	Proteobacteria	Alphaproteobacteria	Caulobacterales	Caulobacteraceae	Brevundimonas	Brevundimonas_sp._MF30-B
BKPGNLEB_00868	NODE_52	74722	75714	-		hypothetical protein						B2R_00868	Bacteria	Proteobacteria	Alphaproteobacteria	Caulobacterales	Caulobacteraceae	Brevundimonas	Brevundimonas_sp._MF30-B
BKPGNLEB_00869	NODE_52	75699	77510	-		hypothetical protein						B2R_00869	Bacteria	Proteobacteria	Alphaproteobacteria	Caulobacterales	Caulobacteraceae	Brevundimonas	Brevundimonas_sp._MF30-B
BKPGNLEB_00870	NODE_52	77551	78015	-		hypothetical protein						B2R_00870	Bacteria	Proteobacteria	Alphaproteobacteria	Caulobacterales	Caulobacteraceae	Brevundimonas	Brevundimonas_sp._MF30-B
BKPGNLEB_00871	NODE_52	78081	78944	-	prmC_1	Release factor glutamine methyltransferase						B2R_00871	Bacteria	Proteobacteria	Alphaproteobacteria	Caulobacterales	Caulobacteraceae	Brevundimonas	Brevundimonas_sp._MF30-B
BKPGNLEB_00872	NODE_52	78960	79622	+		hypothetical protein						B2R_00872	Bacteria	Proteobacteria	Alphaproteobacteria	Caulobacterales	Caulobacteraceae	Brevundimonas	Brevundimonas_sp._MF30-B
BKPGNLEB_00873	NODE_52	79692	79898	-		hypothetical protein						B2R_00873	Bacteria	Proteobacteria	Alphaproteobacteria	Caulobacterales	Caulobacteraceae	Brevundimonas	Brevundimonas_sp._MF30-B
BKPGNLEB_00874	NODE_52	79961	80785	-	cysE_1	Serine acetyltransferase	COG1045	P29847				B2R_00874	Bacteria	Proteobacteria	Alphaproteobacteria	Caulobacterales	Caulobacteraceae	Brevundimonas	Brevundimonas_sp._MF30-B
BKPGNLEB_00875	NODE_52	80804	81415	-		hypothetical protein						B2R_00875	Bacteria	Proteobacteria	Alphaproteobacteria	Caulobacterales	Caulobacteraceae	Brevundimonas	Brevundimonas_sp._MF30-B
BKPGNLEB_00876	NODE_52	81468	82055	+		hypothetical protein						B2R_00876	Bacteria	Proteobacteria	Alphaproteobacteria	Caulobacterales	Caulobacteraceae	Brevundimonas	Brevundimonas_sp._MF30-B
BKPGNLEB_00877	NODE_52	82052	82648	+	ydjA_1	Putative NAD(P)H nitroreductase YdjA	COG0778	P0ACY1				B2R_00877	Bacteria	Proteobacteria	Alphaproteobacteria	Caulobacterales	Caulobacteraceae	Brevundimonas	Brevundimonas_sp._MF30-B
BKPGNLEB_00878	NODE_52	82629	83498	-		hypothetical protein						B2R_00878	Bacteria	Proteobacteria	Alphaproteobacteria	Caulobacterales	Caulobacteraceae	Brevundimonas	Brevundimonas_sp._MF30-B
BKPGNLEB_00879	NODE_52	83495	83956	-	queF_1	NADPH-dependent 7-cyano-7-deazaguanine reductase	COG0780	O31678				B2R_00879	Bacteria	Proteobacteria	Alphaproteobacteria	Caulobacterales	Caulobacteraceae	Brevundimonas	Brevundimonas_sp._MF30-B
BKPGNLEB_00880	NODE_52	84060	85952	+		hypothetical protein						B2R_00880	Bacteria	Proteobacteria	Alphaproteobacteria	Caulobacterales	Caulobacteraceae	Brevundimonas	Brevundimonas_sp._MF30-B
BKPGNLEB_00881	NODE_52	85952	86188	+	tusA_1	Sulfur carrier protein TusA						B2R_00881	Bacteria	Proteobacteria	Alphaproteobacteria	Caulobacterales	Caulobacteraceae	Brevundimonas	Brevundimonas_sp._MF30-B
BKPGNLEB_00882	NODE_52	86157	87098	-		hypothetical protein						B2R_00882	Bacteria	Proteobacteria	Alphaproteobacteria	Caulobacterales	Caulobacteraceae	Brevundimonas	Brevundimonas_sp._MF30-B
BKPGNLEB_00883	NODE_52	87207	88499	+		hypothetical protein						B2R_00883	Bacteria	Proteobacteria	Alphaproteobacteria	Caulobacterales	Caulobacteraceae	Brevundimonas	Brevundimonas_sp._MF30-B
BKPGNLEB_00884	NODE_52	88496	91966	-	mfd_1	Transcription-repair-coupling factor	COG1197	P30958				B2R_00884	Bacteria	Proteobacteria	Alphaproteobacteria	Caulobacterales	Caulobacteraceae	Brevundimonas	Brevundimonas_sp._MF30-B
BKPGNLEB_00885	NODE_52	91969	92262	-		hypothetical protein						B2R_00885	Bacteria	Proteobacteria	Alphaproteobacteria	Caulobacterales	Caulobacteraceae	Brevundimonas	Brevundimonas_sp._MF30-B
BKPGNLEB_00886	NODE_52	92335	94431	+	recG_1	ATP-dependent DNA helicase RecG	COG1200	P24230				B2R_00886	Bacteria	Proteobacteria	Alphaproteobacteria	Caulobacterales	Caulobacteraceae	Brevundimonas	Brevundimonas_sp._MF30-B
BKPGNLEB_00887	NODE_52	94436	94789	-		hypothetical protein						B2R_00887	Bacteria	Proteobacteria	Alphaproteobacteria	Caulobacterales	Caulobacteraceae	Brevundimonas	Brevundimonas_sp._MF30-B
BKPGNLEB_00888	NODE_52	94789	98220	-	dnaE1_1	DNA polymerase III subunit alpha		B8GWS6				B2R_00888	Bacteria	Proteobacteria	Alphaproteobacteria	Caulobacterales	Caulobacteraceae	Brevundimonas	Brevundimonas_sp._MF30-B
BKPGNLEB_00889	NODE_52	98309	98398	-		hypothetical protein						B2R_00889	Bacteria	Proteobacteria	Alphaproteobacteria	Caulobacterales	Caulobacteraceae	Brevundimonas	Brevundimonas_sp._MF30-B
BKPGNLEB_00890	NODE_52	98505	98930	+		hypothetical protein						B2R_00890	Bacteria	Proteobacteria	Alphaproteobacteria	Caulobacterales	Caulobacteraceae	Brevundimonas	Brevundimonas_sp._MF30-B
BKPGNLEB_00891	NODE_52	98934	100286	-		hypothetical protein						B2R_00891	Bacteria	Proteobacteria	Alphaproteobacteria	Caulobacterales	Caulobacteraceae	Brevundimonas	Brevundimonas_sp._MF30-B
BKPGNLEB_00892	NODE_52	100353	101333	-		hypothetical protein						B2R_00892	Bacteria	Proteobacteria	Alphaproteobacteria	Caulobacterales	Caulobacteraceae	Brevundimonas	Brevundimonas_sp._MF30-B
BKPGNLEB_00893	NODE_52	101362	102225	-	tatC_1	Sec-independent protein translocase protein TatC	COG0805	P69423				B2R_00893	Bacteria	Proteobacteria	Alphaproteobacteria	Caulobacterales	Caulobacteraceae	Brevundimonas	Brevundimonas_sp._MF30-B
BKPGNLEB_00894	NODE_52	102222	102707	-	tatB_1	Sec-independent protein translocase protein TatB						B2R_00894	Bacteria	Proteobacteria	Alphaproteobacteria	Caulobacterales	Caulobacteraceae	Brevundimonas	Brevundimonas_sp._MF30-B
BKPGNLEB_00895	NODE_52	102737	102961	-	tatA_1	Sec-independent protein translocase protein TatA						B2R_00895	Bacteria	Proteobacteria	Alphaproteobacteria	Caulobacterales	Caulobacteraceae	Brevundimonas	Brevundimonas_sp._MF30-B
BKPGNLEB_00896	NODE_52	103059	103331	-		hypothetical protein						B2R_00896	Bacteria	Proteobacteria	Alphaproteobacteria	Caulobacterales	Caulobacteraceae	Brevundimonas	Brevundimonas_sp._MF30-B
BKPGNLEB_00897	NODE_52	103370	105448	-	pepO_1	Neutral endopeptidase	COG3590	Q07744				B2R_00897	Bacteria	Proteobacteria	Alphaproteobacteria	Caulobacterales	Caulobacteraceae	Brevundimonas	Brevundimonas_sp._MF30-B
BKPGNLEB_00898	NODE_52	105525	106184	-	scpB_1	Segregation and condensation protein B						B2R_00898	Bacteria	Proteobacteria	Alphaproteobacteria	Caulobacterales	Caulobacteraceae	Brevundimonas	Brevundimonas_sp._MF30-B
BKPGNLEB_00899	NODE_52	106181	107008	-	scpA_1	Segregation and condensation protein A	COG1354	P35154				B2R_00899	Bacteria	Proteobacteria	Alphaproteobacteria	Caulobacterales	Caulobacteraceae	Brevundimonas	Brevundimonas_sp._MF30-B
BKPGNLEB_00900	NODE_52	107005	108051	-	nagZ_1	Beta-hexosaminidase	COG1472	P75949				B2R_00900	Bacteria	Proteobacteria	Alphaproteobacteria	Caulobacterales	Caulobacteraceae	Brevundimonas	Brevundimonas_sp._MF30-B
BKPGNLEB_00901	NODE_52	108053	108814	-	ftsN_1	Cell division protein FtsN		B8GX61				B2R_00901	Bacteria	Proteobacteria	Alphaproteobacteria	Caulobacterales	Caulobacteraceae	Brevundimonas	Brevundimonas_sp._MF30-B
BKPGNLEB_00902	NODE_52	108925	110079	-		Deoxyguanosinetriphosphate triphosphohydrolase-like protein						B2R_00902	Bacteria	Proteobacteria	Alphaproteobacteria	Caulobacterales	Caulobacteraceae	Brevundimonas	Brevundimonas_sp._MF30-B
BKPGNLEB_00903	NODE_52	110127	110459	+	erpA_2	Iron-sulfur cluster insertion protein ErpA	COG0316	P45344				B2R_00903	Bacteria	Proteobacteria	Alphaproteobacteria	Caulobacterales	Caulobacteraceae	Brevundimonas	Brevundimonas_sp._MF30-B
BKPGNLEB_00904	NODE_52	110461	111165	-	lolD_1	Lipoprotein-releasing system ATP-binding protein LolD	COG1136	P75957				B2R_00904	Bacteria	Proteobacteria	Alphaproteobacteria	Caulobacterales	Caulobacteraceae	Brevundimonas	Brevundimonas_sp._MF30-B
BKPGNLEB_00905	NODE_52	111158	112447	-	lolE_1	Lipoprotein-releasing system transmembrane protein LolE	COG4591	P75958				B2R_00905	Bacteria	Proteobacteria	Alphaproteobacteria	Caulobacterales	Caulobacteraceae	Brevundimonas	Brevundimonas_sp._MF30-B
BKPGNLEB_00906	NODE_52	112444	113760	-	proS_1	Proline--tRNA ligase	COG0442	Q6N5P6				B2R_00906	Bacteria	Proteobacteria	Alphaproteobacteria	Caulobacterales	Caulobacteraceae	Brevundimonas	Brevundimonas_sp._MF30-B
BKPGNLEB_00907	NODE_52	113841	114248	-		hypothetical protein						B2R_00907	Bacteria	Proteobacteria	Alphaproteobacteria	Caulobacterales	Caulobacteraceae	Brevundimonas	Brevundimonas_sp._MF30-B
BKPGNLEB_00908	NODE_52	114262	114516	-		hypothetical protein						B2R_00908	Bacteria	Proteobacteria	Alphaproteobacteria	Caulobacterales	Caulobacteraceae	Brevundimonas	Brevundimonas_sp._MF30-B
BKPGNLEB_00909	NODE_52	114516	114938	-	epi_1	Ethylmalonyl-CoA/methylmalonyl-CoA epimerase	COG0346	Q3IZP4				B2R_00909	Bacteria	Proteobacteria	Alphaproteobacteria	Caulobacterales	Caulobacteraceae	Brevundimonas	Brevundimonas_sp._MF30-B
BKPGNLEB_00910	NODE_52	114935	116158	-		hypothetical protein						B2R_00910	Bacteria	Proteobacteria	Alphaproteobacteria	Caulobacterales	Caulobacteraceae	Brevundimonas	Brevundimonas_sp._MF30-B
BKPGNLEB_00911	NODE_52	116189	116629	-		hypothetical protein						B2R_00911	Bacteria	Proteobacteria	Alphaproteobacteria	Caulobacterales	Caulobacteraceae	Brevundimonas	Brevundimonas_sp._MF30-B
BKPGNLEB_00912	NODE_52	116700	118376	-	rnj_1	Ribonuclease J	COG0595	A0QVT2				B2R_00912	Bacteria	Proteobacteria	Alphaproteobacteria	Caulobacterales	Caulobacteraceae	Brevundimonas	Brevundimonas_sp._MF30-B
BKPGNLEB_00913	NODE_52	118373	119128	-	birA_1	Bifunctional ligase/repressor BirA	COG0340	P06709				B2R_00913	Bacteria	Proteobacteria	Alphaproteobacteria	Caulobacterales	Caulobacteraceae	Brevundimonas	Brevundimonas_sp._MF30-B
BKPGNLEB_00914	NODE_52	119125	120558	-	nuoN_1	NADH-quinone oxidoreductase subunit N	COG1007	A1B479				B2R_00914	Bacteria	Proteobacteria	Alphaproteobacteria	Caulobacterales	Caulobacteraceae	Brevundimonas	Brevundimonas_sp._MF30-B
BKPGNLEB_00915	NODE_52	120569	122059	-	nuoM_1	NADH-quinone oxidoreductase subunit M	COG1008	P0AFE8				B2R_00915	Bacteria	Proteobacteria	Alphaproteobacteria	Caulobacterales	Caulobacteraceae	Brevundimonas	Brevundimonas_sp._MF30-B
BKPGNLEB_00916	NODE_52	122064	124139	-	nuoL_1	NADH-quinone oxidoreductase subunit L	COG1009	P9WIW1				B2R_00916	Bacteria	Proteobacteria	Alphaproteobacteria	Caulobacterales	Caulobacteraceae	Brevundimonas	Brevundimonas_sp._MF30-B
BKPGNLEB_00917	NODE_52	124143	124451	-	nuoK_1	NADH-quinone oxidoreductase subunit K	COG0713	A1B482				B2R_00917	Bacteria	Proteobacteria	Alphaproteobacteria	Caulobacterales	Caulobacteraceae	Brevundimonas	Brevundimonas_sp._MF30-B
BKPGNLEB_00918	NODE_52	124448	125071	-	nuoJ_1	NADH-quinone oxidoreductase subunit J	COG0839	P0AFE0				B2R_00918	Bacteria	Proteobacteria	Alphaproteobacteria	Caulobacterales	Caulobacteraceae	Brevundimonas	Brevundimonas_sp._MF30-B
BKPGNLEB_00919	NODE_52	125172	125663	-	nuoI_1	NADH-quinone oxidoreductase subunit I	COG1143	A1B486				B2R_00919	Bacteria	Proteobacteria	Alphaproteobacteria	Caulobacterales	Caulobacteraceae	Brevundimonas	Brevundimonas_sp._MF30-B
BKPGNLEB_00920	NODE_52	125663	125794	-		hypothetical protein						B2R_00920	Bacteria	Proteobacteria	Alphaproteobacteria	Caulobacterales	Caulobacteraceae	Brevundimonas	Brevundimonas_sp._MF30-B
BKPGNLEB_00921	NODE_52	125791	125997	-		hypothetical protein						B2R_00921	Bacteria	Proteobacteria	Alphaproteobacteria	Caulobacterales	Caulobacteraceae	Brevundimonas	Brevundimonas_sp._MF30-B
BKPGNLEB_00922	NODE_52	125994	127058	-	nuoH_1	NADH-quinone oxidoreductase subunit H	COG1005	P42032				B2R_00922	Bacteria	Proteobacteria	Alphaproteobacteria	Caulobacterales	Caulobacteraceae	Brevundimonas	Brevundimonas_sp._MF30-B
BKPGNLEB_00923	NODE_52	127062	129107	-	nqo3_1	NADH-quinone oxidoreductase chain 3	COG1034	P29915				B2R_00923	Bacteria	Proteobacteria	Alphaproteobacteria	Caulobacterales	Caulobacteraceae	Brevundimonas	Brevundimonas_sp._MF30-B
BKPGNLEB_00924	NODE_52	129112	130428	-	nqo1_1	NADH-quinone oxidoreductase chain 1	COG1894	P29913				B2R_00924	Bacteria	Proteobacteria	Alphaproteobacteria	Caulobacterales	Caulobacteraceae	Brevundimonas	Brevundimonas_sp._MF30-B
BKPGNLEB_00925	NODE_52	130431	130697	-		hypothetical protein						B2R_00925	Bacteria	Proteobacteria	Alphaproteobacteria	Caulobacterales	Caulobacteraceae	Brevundimonas	Brevundimonas_sp._MF30-B
BKPGNLEB_00926	NODE_52	130694	131362	-	nqo2_1	NADH-quinone oxidoreductase chain 2	COG1905	P29914				B2R_00926	Bacteria	Proteobacteria	Alphaproteobacteria	Caulobacterales	Caulobacteraceae	Brevundimonas	Brevundimonas_sp._MF30-B
BKPGNLEB_00927	NODE_52	131359	132567	-	nuoD_1	NADH-quinone oxidoreductase subunit D	COG0649	A1B495				B2R_00927	Bacteria	Proteobacteria	Alphaproteobacteria	Caulobacterales	Caulobacteraceae	Brevundimonas	Brevundimonas_sp._MF30-B
BKPGNLEB_00928	NODE_52	132572	133192	-	nqo5_1	NADH-quinone oxidoreductase chain 5	COG0852	P29917				B2R_00928	Bacteria	Proteobacteria	Alphaproteobacteria	Caulobacterales	Caulobacteraceae	Brevundimonas	Brevundimonas_sp._MF30-B
BKPGNLEB_00929	NODE_52	133189	133800	-	nuoB_1	NADH-quinone oxidoreductase subunit B	COG0377	A1B497				B2R_00929	Bacteria	Proteobacteria	Alphaproteobacteria	Caulobacterales	Caulobacteraceae	Brevundimonas	Brevundimonas_sp._MF30-B
BKPGNLEB_00930	NODE_52	133791	134168	-	ndhC_1	NAD(P)H-quinone oxidoreductase subunit 3%2C chloroplastic						B2R_00930	Bacteria	Proteobacteria	Alphaproteobacteria	Caulobacterales	Caulobacteraceae	Brevundimonas	Brevundimonas_sp._MF30-B
BKPGNLEB_00931	NODE_52	134289	135392	-	mnmC_1	tRNA 5-methylaminomethyl-2-thiouridine biosynthesis bifunctional protein MnmC						B2R_00931	Bacteria	Proteobacteria	Alphaproteobacteria	Caulobacterales	Caulobacteraceae	Brevundimonas	Brevundimonas_sp._MF30-B
BKPGNLEB_00932	NODE_52	135543	137087	+	abgT	p-aminobenzoyl-glutamate transport protein	COG2978	P46133				B2R_00932	Bacteria	Proteobacteria	Alphaproteobacteria	Caulobacterales	Caulobacteraceae	Brevundimonas	Brevundimonas_sp._MF30-B
BKPGNLEB_00933	NODE_52	137194	137270	+		tRNA-Asp(gtc)						B2R_00933	Bacteria	Proteobacteria	Alphaproteobacteria	Caulobacterales	Caulobacteraceae	Brevundimonas	Brevundimonas_sp._MF30-B
BKPGNLEB_00934	NODE_52	137537	138058	-		hypothetical protein						B2R_00934	Bacteria	Proteobacteria	Alphaproteobacteria	Caulobacterales	Caulobacteraceae	Brevundimonas	Brevundimonas_sp._MF30-B
BKPGNLEB_00935	NODE_52	138094	138276	-		hypothetical protein						B2R_00935	Bacteria	Proteobacteria	Alphaproteobacteria	Caulobacterales	Caulobacteraceae	Brevundimonas	Brevundimonas_sp._MF30-B
BKPGNLEB_00936	NODE_52	138355	139593	-	mshA_1	D-inositol-3-phosphate glycosyltransferase						B2R_00936	Bacteria	Proteobacteria	Alphaproteobacteria	Caulobacterales	Caulobacteraceae	Brevundimonas	Brevundimonas_sp._MF30-B
BKPGNLEB_00937	NODE_52	139736	139909	-		hypothetical protein						B2R_00937	Bacteria	Proteobacteria	Alphaproteobacteria	Caulobacterales	Caulobacteraceae	Brevundimonas	Brevundimonas_sp._MF30-B
BKPGNLEB_00938	NODE_52	139914	140804	-		hypothetical protein						B2R_00938	Bacteria	Proteobacteria	Alphaproteobacteria	Caulobacterales	Caulobacteraceae	Brevundimonas	Brevundimonas_sp._MF30-B
BKPGNLEB_00939	NODE_52	141000	144257	+		hypothetical protein						B2R_00939	Bacteria	Proteobacteria	Alphaproteobacteria	Caulobacterales	Caulobacteraceae	Brevundimonas	Brevundimonas_sp._MF30-B
BKPGNLEB_00940	NODE_52	144321	144395	-		tRNA-Val(tac)						B2R_00940	Bacteria	Proteobacteria	Alphaproteobacteria	Caulobacterales	Caulobacteraceae	Brevundimonas	Brevundimonas_sp._MF30-B
BKPGNLEB_00941	NODE_52	144456	144731	-	hupB_1	DNA-binding protein HU-beta	COG0776	P0ACF4				B2R_00941	Bacteria	Proteobacteria	Alphaproteobacteria	Caulobacterales	Caulobacteraceae	Brevundimonas	Brevundimonas_sp._MF30-B
BKPGNLEB_00942	NODE_52	144879	147335	-	lon_1	Lon protease		Q2YPX3				B2R_00942	Bacteria	Proteobacteria	Alphaproteobacteria	Caulobacterales	Caulobacteraceae	Brevundimonas	Brevundimonas_sp._MF30-B
BKPGNLEB_00943	NODE_52	147438	147683	-		hypothetical protein						B2R_00943	Bacteria	Proteobacteria	Alphaproteobacteria	Caulobacterales	Caulobacteraceae	Brevundimonas	Brevundimonas_sp._MF30-B
BKPGNLEB_00944	NODE_52	147680	149329	-		4-hydroxyphenylalkanoate adenylyltransferase	COG0318	B2HIL4				B2R_00944	Bacteria	Proteobacteria	Alphaproteobacteria	Caulobacterales	Caulobacteraceae	Brevundimonas	Brevundimonas_sp._MF30-B
BKPGNLEB_00945	NODE_52	149419	149850	+		hypothetical protein						B2R_00945	Bacteria	Proteobacteria	Alphaproteobacteria	Caulobacterales	Caulobacteraceae	Brevundimonas	Brevundimonas_sp._MF30-B
BKPGNLEB_00946	NODE_52	149945	150313	+		hypothetical protein						B2R_00946	Bacteria	Proteobacteria	Alphaproteobacteria	Caulobacterales	Caulobacteraceae	Brevundimonas	Brevundimonas_sp._MF30-B
BKPGNLEB_00947	NODE_52	150442	150759	+		hypothetical protein						B2R_00947	Bacteria	Proteobacteria	Alphaproteobacteria	Caulobacterales	Caulobacteraceae	Brevundimonas	Brevundimonas_sp._MF30-B
BKPGNLEB_00948	NODE_52	150938	151354	+	qseF_1	Transcriptional regulatory protein QseF	COG2204	P0AFU5				B2R_00948	Bacteria	Proteobacteria	Alphaproteobacteria	Caulobacterales	Caulobacteraceae	Brevundimonas	Brevundimonas_sp._MF30-B
BKPGNLEB_00949	NODE_52	151615	152919	-		hypothetical protein						B2R_00949	Bacteria	Proteobacteria	Alphaproteobacteria	Caulobacterales	Caulobacteraceae	Brevundimonas	Brevundimonas_sp._MF30-B
BKPGNLEB_00950	NODE_52	153036	155687	+	barA_1	Signal transduction histidine-protein kinase BarA	COG0784	P0AEC5				B2R_00950	Bacteria	Proteobacteria	Alphaproteobacteria	Caulobacterales	Caulobacteraceae	Brevundimonas	Brevundimonas_sp._MF30-B
BKPGNLEB_00951	NODE_52	155718	155852	+		hypothetical protein						B2R_00951	Bacteria	Proteobacteria	Alphaproteobacteria	Caulobacterales	Caulobacteraceae	Brevundimonas	Brevundimonas_sp._MF30-B
BKPGNLEB_00952	NODE_52	155875	156288	+		hypothetical protein						B2R_00952	Bacteria	Proteobacteria	Alphaproteobacteria	Caulobacterales	Caulobacteraceae	Brevundimonas	Brevundimonas_sp._MF30-B
BKPGNLEB_00953	NODE_52	156948	158210	-	rpoA_1	DNA-directed RNA polymerase subunit alpha	COG0202	Q925Z2				B2R_00953	Bacteria	Proteobacteria	Alphaproteobacteria	Caulobacterales	Caulobacteraceae	Brevundimonas	Brevundimonas_sp._MF30-B
BKPGNLEB_00954	NODE_52	158847	160001	-		hypothetical protein						B2R_00954	Bacteria	Proteobacteria	Alphaproteobacteria	Caulobacterales	Caulobacteraceae	Brevundimonas	Brevundimonas_sp._MF30-B
BKPGNLEB_00955	NODE_52	160012	160884	-		hypothetical protein						B2R_00955	Bacteria	Proteobacteria	Alphaproteobacteria	Caulobacterales	Caulobacteraceae	Brevundimonas	Brevundimonas_sp._MF30-B
BKPGNLEB_00956	NODE_52	160893	162083	-		hypothetical protein						B2R_00956	Bacteria	Proteobacteria	Alphaproteobacteria	Caulobacterales	Caulobacteraceae	Brevundimonas	Brevundimonas_sp._MF30-B
BKPGNLEB_00957	NODE_52	162061	163452	-		hypothetical protein						B2R_00957	Bacteria	Proteobacteria	Alphaproteobacteria	Caulobacterales	Caulobacteraceae	Brevundimonas	Brevundimonas_sp._MF30-B
BKPGNLEB_00958	NODE_52	163427	165331	-		hypothetical protein						B2R_00958	Bacteria	Proteobacteria	Alphaproteobacteria	Caulobacterales	Caulobacteraceae	Brevundimonas	Brevundimonas_sp._MF30-B
BKPGNLEB_00959	NODE_52	165865	166707	-		hypothetical protein						B2R_00959	Bacteria	Proteobacteria	Alphaproteobacteria	Caulobacterales	Caulobacteraceae	Brevundimonas	Brevundimonas_sp._MF30-B
BKPGNLEB_00960	NODE_52	166856	167251	+		hypothetical protein						B2R_00960	Bacteria	Proteobacteria	Alphaproteobacteria	Caulobacterales	Caulobacteraceae	Brevundimonas	Brevundimonas_sp._MF30-B
BKPGNLEB_00961	NODE_52	167331	168431	-		hypothetical protein						B2R_00961	Bacteria	Proteobacteria	Alphaproteobacteria	Caulobacterales	Caulobacteraceae	Brevundimonas	Brevundimonas_sp._MF30-B
BKPGNLEB_00962	NODE_52	168709	169371	-		hypothetical protein						B2R_00962	Bacteria	Proteobacteria	Alphaproteobacteria	Caulobacterales	Caulobacteraceae	Brevundimonas	Brevundimonas_sp._MF30-B
BKPGNLEB_00963	NODE_52	169486	170331	+		hypothetical protein						B2R_00963	Bacteria	Proteobacteria	Alphaproteobacteria	Caulobacterales	Caulobacteraceae	Brevundimonas	Brevundimonas_sp._MF30-B
BKPGNLEB_00964	NODE_52	170448	170765	-		hypothetical protein						B2R_00964	Bacteria	Proteobacteria	Alphaproteobacteria	Caulobacterales	Caulobacteraceae	Brevundimonas	Brevundimonas_sp._MF30-B
BKPGNLEB_00965	NODE_52	170978	171877	-		hypothetical protein						B2R_00965	Bacteria	Proteobacteria	Alphaproteobacteria	Caulobacterales	Caulobacteraceae	Brevundimonas	Brevundimonas_sp._MF30-B
BKPGNLEB_00966	NODE_52	172243	172599	-		hypothetical protein						B2R_00966	Bacteria	Proteobacteria	Alphaproteobacteria	Caulobacterales	Caulobacteraceae	Brevundimonas	Brevundimonas_sp._MF30-B
BKPGNLEB_00967	NODE_52	173051	174616	-		hypothetical protein						B2R_00967	Bacteria	Proteobacteria	Alphaproteobacteria	Caulobacterales	Caulobacteraceae	Brevundimonas	Brevundimonas_sp._MF30-B
BKPGNLEB_00968	NODE_52	174959	175050	-		tRNA-Ser(gct)						B2R_00968	Bacteria	Proteobacteria	Alphaproteobacteria	Caulobacterales	Caulobacteraceae	Brevundimonas	Brevundimonas_sp._MF30-B
BKPGNLEB_00969	NODE_52	175156	176685	+		hypothetical protein						B2R_00969	Bacteria	Proteobacteria	Alphaproteobacteria	Caulobacterales	Caulobacteraceae	Brevundimonas	Brevundimonas_sp._MF30-B
BKPGNLEB_00970	NODE_52	176689	178137	+		hypothetical protein						B2R_00970	Bacteria	Proteobacteria	Alphaproteobacteria	Caulobacterales	Caulobacteraceae	Brevundimonas	Brevundimonas_sp._MF30-B
BKPGNLEB_00971	NODE_52	178134	179084	+		hypothetical protein						B2R_00971	Bacteria	Proteobacteria	Alphaproteobacteria	Caulobacterales	Caulobacteraceae	Brevundimonas	Brevundimonas_sp._MF30-B
BKPGNLEB_00972	NODE_52	179081	179851	+		hypothetical protein						B2R_00972	Bacteria	Proteobacteria	Alphaproteobacteria	Caulobacterales	Caulobacteraceae	Brevundimonas	Brevundimonas_sp._MF30-B
BKPGNLEB_00973	NODE_52	179848	180780	+		hypothetical protein						B2R_00973	Bacteria	Proteobacteria	Alphaproteobacteria	Caulobacterales	Caulobacteraceae	Brevundimonas	Brevundimonas_sp._MF30-B
BKPGNLEB_00974	NODE_52	180753	182039	-		hypothetical protein						B2R_00974	Bacteria	Proteobacteria	Alphaproteobacteria	Caulobacterales	Caulobacteraceae	Brevundimonas	Brevundimonas_sp._MF30-B
BKPGNLEB_00975	NODE_52	182036	182737	-		hypothetical protein						B2R_00975	Bacteria	Proteobacteria	Alphaproteobacteria	Caulobacterales	Caulobacteraceae	Brevundimonas	Brevundimonas_sp._MF30-B
BKPGNLEB_00976	NODE_52	182791	184272	-		hypothetical protein						B2R_00976	Bacteria	Proteobacteria	Alphaproteobacteria	Caulobacterales	Caulobacteraceae	Brevundimonas	Brevundimonas_sp._MF30-B
BKPGNLEB_00977	NODE_52	184362	185111	+		hypothetical protein						B2R_00977	Bacteria	Proteobacteria	Alphaproteobacteria	Caulobacterales	Caulobacteraceae	Brevundimonas	Brevundimonas_sp._MF30-B
BKPGNLEB_00978	NODE_52	185183	185629	+		hypothetical protein						B2R_00978	Bacteria	Proteobacteria	Alphaproteobacteria	Caulobacterales	Caulobacteraceae	Brevundimonas	Brevundimonas_sp._MF30-B
BKPGNLEB_00979	NODE_52	185652	185939	-		hypothetical protein						B2R_00979	Bacteria	Proteobacteria	Alphaproteobacteria	Caulobacterales	Caulobacteraceae	Brevundimonas	Brevundimonas_sp._MF30-B
BKPGNLEB_00980	NODE_52	186114	186836	-	yfcG_1	Disulfide-bond oxidoreductase YfcG	COG0625	P77526				B2R_00980	Bacteria	Proteobacteria	Alphaproteobacteria	Caulobacterales	Caulobacteraceae	Brevundimonas	Brevundimonas_sp._MF30-B
BKPGNLEB_00981	NODE_52	186992	187591	+		hypothetical protein						B2R_00981	Bacteria	Proteobacteria	Alphaproteobacteria	Caulobacterales	Caulobacteraceae	Brevundimonas	Brevundimonas_sp._MF30-B
BKPGNLEB_00982	NODE_52	187774	188268	+		hypothetical protein						B2R_00982	Bacteria	Proteobacteria	Alphaproteobacteria	Caulobacterales	Caulobacteraceae	Brevundimonas	Brevundimonas_sp._MF30-B
BKPGNLEB_00983	NODE_52	188330	188887	+		hypothetical protein						B2R_00983	Bacteria	Proteobacteria	Alphaproteobacteria	Caulobacterales	Caulobacteraceae	Brevundimonas	Brevundimonas_sp._MF30-B
BKPGNLEB_00984	NODE_52	188978	189940	+		hypothetical protein						B2R_00984	Bacteria	Proteobacteria	Alphaproteobacteria	Caulobacterales	Caulobacteraceae	Brevundimonas	Brevundimonas_sp._MF30-B
BKPGNLEB_00985	NODE_52	190010	191437	-	ttuE_1	Pyruvate kinase		P70789				B2R_00985	Bacteria	Proteobacteria	Alphaproteobacteria	Caulobacterales	Caulobacteraceae	Brevundimonas	Brevundimonas_sp._MF30-B
BKPGNLEB_00986	NODE_52	191519	191603	-		tRNA-Leu(taa)						B2R_00986	Bacteria	Proteobacteria	Alphaproteobacteria	Caulobacterales	Caulobacteraceae	Brevundimonas	Brevundimonas_sp._MF30-B
BKPGNLEB_00987	NODE_52	191618	193048	-		hypothetical protein						B2R_00987	Bacteria	Proteobacteria	Alphaproteobacteria	Caulobacterales	Caulobacteraceae	Brevundimonas	Brevundimonas_sp._MF30-B
BKPGNLEB_00988	NODE_52	193182	193943	+		hypothetical protein						B2R_00988	Bacteria	Proteobacteria	Alphaproteobacteria	Caulobacterales	Caulobacteraceae	Brevundimonas	Brevundimonas_sp._MF30-B
BKPGNLEB_00989	NODE_52	194012	194410	+		hypothetical protein						B2R_00989	Bacteria	Proteobacteria	Alphaproteobacteria	Caulobacterales	Caulobacteraceae	Brevundimonas	Brevundimonas_sp._MF30-B
BKPGNLEB_00990	NODE_52	194392	194763	-		hypothetical protein						B2R_00990	Bacteria	Proteobacteria	Alphaproteobacteria	Caulobacterales	Caulobacteraceae	Brevundimonas	Brevundimonas_sp._MF30-B
BKPGNLEB_00991	NODE_53	640	1644	+		hypothetical protein						B2R_00991	Bacteria	Proteobacteria	Alphaproteobacteria	Caulobacterales	Caulobacteraceae	Brevundimonas	Brevundimonas_sp._MF30-B
BKPGNLEB_00992	NODE_53	2504	3115	-	kefG	Glutathione-regulated potassium-efflux system ancillary protein KefG						B2R_00992	Bacteria	Proteobacteria	Alphaproteobacteria	Caulobacterales	Caulobacteraceae	Brevundimonas	Brevundimonas_sp._MF30-B
BKPGNLEB_00993	NODE_53	3213	3821	+	pdtaS	putative sensor histidine kinase pdtaS	COG3920	P9WGL5				B2R_00993	Bacteria	Proteobacteria	Alphaproteobacteria	Caulobacterales	Caulobacteraceae	Brevundimonas	Brevundimonas_sp._MF30-B
BKPGNLEB_00994	NODE_53	3818	4171	-		hypothetical protein						B2R_00994	Bacteria	Proteobacteria	Alphaproteobacteria	Caulobacterales	Caulobacteraceae	Brevundimonas	Brevundimonas_sp._MF30-B
BKPGNLEB_00995	NODE_53	4333	4980	+		hypothetical protein						B2R_00995	Bacteria	Proteobacteria	Alphaproteobacteria	Caulobacterales	Caulobacteraceae	Brevundimonas	Brevundimonas_sp._MF30-B
BKPGNLEB_00996	NODE_53	5032	5487	+		hypothetical protein						B2R_00996	Bacteria	Proteobacteria	Alphaproteobacteria	Caulobacterales	Caulobacteraceae	Brevundimonas	Brevundimonas_sp._MF30-B
BKPGNLEB_00997	NODE_53	5559	6053	+	hspA	Spore protein SP21	COG0071	Q06823				B2R_00997	Bacteria	Proteobacteria	Alphaproteobacteria	Caulobacterales	Caulobacteraceae	Brevundimonas	Brevundimonas_sp._MF30-B
BKPGNLEB_00998	NODE_53	6109	6312	-		hypothetical protein						B2R_00998	Bacteria	Proteobacteria	Alphaproteobacteria	Caulobacterales	Caulobacteraceae	Brevundimonas	Brevundimonas_sp._MF30-B
BKPGNLEB_00999	NODE_53	6483	7340	+		hypothetical protein						B2R_00999	Bacteria	Proteobacteria	Alphaproteobacteria	Caulobacterales	Caulobacteraceae	Brevundimonas	Brevundimonas_sp._MF30-B
BKPGNLEB_01000	NODE_53	7348	7797	+		hypothetical protein						B2R_01000	Bacteria	Proteobacteria	Alphaproteobacteria	Caulobacterales	Caulobacteraceae	Brevundimonas	Brevundimonas_sp._MF30-B
BKPGNLEB_01001	NODE_53	7867	8157	+		hypothetical protein						B2R_01001	Bacteria	Proteobacteria	Alphaproteobacteria	Caulobacterales	Caulobacteraceae	Brevundimonas	Brevundimonas_sp._MF30-B
BKPGNLEB_01002	NODE_53	8163	8540	+		hypothetical protein						B2R_01002	Bacteria	Proteobacteria	Alphaproteobacteria	Caulobacterales	Caulobacteraceae	Brevundimonas	Brevundimonas_sp._MF30-B
BKPGNLEB_01003	NODE_53	8543	8782	+		hypothetical protein						B2R_01003	Bacteria	Proteobacteria	Alphaproteobacteria	Caulobacterales	Caulobacteraceae	Brevundimonas	Brevundimonas_sp._MF30-B
BKPGNLEB_01004	NODE_53	8795	9382	-		hypothetical protein						B2R_01004	Bacteria	Proteobacteria	Alphaproteobacteria	Caulobacterales	Caulobacteraceae	Brevundimonas	Brevundimonas_sp._MF30-B
BKPGNLEB_01005	NODE_53	9749	9850	-		hypothetical protein						B2R_01005	Bacteria	Proteobacteria	Alphaproteobacteria	Caulobacterales	Caulobacteraceae	Brevundimonas	Brevundimonas_sp._MF30-B
BKPGNLEB_01006	NODE_53	9868	10506	-	fixK_1	Nitrogen fixation regulation protein FixK	COG0664	P26488				B2R_01006	Bacteria	Proteobacteria	Alphaproteobacteria	Caulobacterales	Caulobacteraceae	Brevundimonas	Brevundimonas_sp._MF30-B
BKPGNLEB_01007	NODE_53	10633	12102	+	sasA_3	Adaptive-response sensory-kinase SasA						B2R_01007	Bacteria	Proteobacteria	Alphaproteobacteria	Caulobacterales	Caulobacteraceae	Brevundimonas	Brevundimonas_sp._MF30-B
BKPGNLEB_01008	NODE_53	12092	12691	+	fixJ_1	Transcriptional regulatory protein FixJ		P10958				B2R_01008	Bacteria	Proteobacteria	Alphaproteobacteria	Caulobacterales	Caulobacteraceae	Brevundimonas	Brevundimonas_sp._MF30-B
BKPGNLEB_01009	NODE_53	12763	13344	+	azoR_1	FMN-dependent NADH-azoreductase						B2R_01009	Bacteria	Proteobacteria	Alphaproteobacteria	Caulobacterales	Caulobacteraceae	Brevundimonas	Brevundimonas_sp._MF30-B
BKPGNLEB_01010	NODE_53	13511	14410	+	pta_1	Phosphate acetyltransferase	COG0280	Q9X0L4				B2R_01010	Bacteria	Proteobacteria	Alphaproteobacteria	Caulobacterales	Caulobacteraceae	Brevundimonas	Brevundimonas_sp._MF30-B
BKPGNLEB_01011	NODE_53	14407	15600	+	ackA_1	Acetate kinase	COG0282	B2RK02				B2R_01011	Bacteria	Proteobacteria	Alphaproteobacteria	Caulobacterales	Caulobacteraceae	Brevundimonas	Brevundimonas_sp._MF30-B
BKPGNLEB_01012	NODE_53	15597	18068	-		Calcium-transporting ATPase 1		Q73E41				B2R_01012	Bacteria	Proteobacteria	Alphaproteobacteria	Caulobacterales	Caulobacteraceae	Brevundimonas	Brevundimonas_sp._MF30-B
BKPGNLEB_01013	NODE_53	18090	19301	-	macA_1	Macrolide export protein MacA	COG0845	P75830				B2R_01013	Bacteria	Proteobacteria	Alphaproteobacteria	Caulobacterales	Caulobacteraceae	Brevundimonas	Brevundimonas_sp._MF30-B
BKPGNLEB_01014	NODE_53	19306	21690	-		hypothetical protein						B2R_01014	Bacteria	Proteobacteria	Alphaproteobacteria	Caulobacterales	Caulobacteraceae	Brevundimonas	Brevundimonas_sp._MF30-B
BKPGNLEB_01015	NODE_53	21687	22421	-	yknY_1	putative ABC transporter ATP-binding protein YknY	COG1136	O31711				B2R_01015	Bacteria	Proteobacteria	Alphaproteobacteria	Caulobacterales	Caulobacteraceae	Brevundimonas	Brevundimonas_sp._MF30-B
BKPGNLEB_01016	NODE_53	22651	25005	+	xfp_1	Xylulose-5-phosphate/fructose-6-phosphate phosphoketolase		Q9AEM9				B2R_01016	Bacteria	Proteobacteria	Alphaproteobacteria	Caulobacterales	Caulobacteraceae	Brevundimonas	Brevundimonas_sp._MF30-B
BKPGNLEB_01017	NODE_53	25114	26436	+		Ribonuclease	COG1236	Q5SLP1				B2R_01017	Bacteria	Proteobacteria	Alphaproteobacteria	Caulobacterales	Caulobacteraceae	Brevundimonas	Brevundimonas_sp._MF30-B
BKPGNLEB_01018	NODE_53	26433	27950	+		Putative thymidine phosphorylase						B2R_01018	Bacteria	Proteobacteria	Alphaproteobacteria	Caulobacterales	Caulobacteraceae	Brevundimonas	Brevundimonas_sp._MF30-B
BKPGNLEB_01019	NODE_53	27947	28822	+	prs_1	Ribose-phosphate pyrophosphokinase	COG0462	P14193				B2R_01019	Bacteria	Proteobacteria	Alphaproteobacteria	Caulobacterales	Caulobacteraceae	Brevundimonas	Brevundimonas_sp._MF30-B
BKPGNLEB_01020	NODE_53	28843	29046	-		hypothetical protein						B2R_01020	Bacteria	Proteobacteria	Alphaproteobacteria	Caulobacterales	Caulobacteraceae	Brevundimonas	Brevundimonas_sp._MF30-B
BKPGNLEB_01021	NODE_53	29043	30359	-		Sulfide-quinone reductase	COG0446	B7JBP8				B2R_01021	Bacteria	Proteobacteria	Alphaproteobacteria	Caulobacterales	Caulobacteraceae	Brevundimonas	Brevundimonas_sp._MF30-B
BKPGNLEB_01022	NODE_53	30492	31523	+	mdtA_2	Multidrug resistance protein MdtA						B2R_01022	Bacteria	Proteobacteria	Alphaproteobacteria	Caulobacterales	Caulobacteraceae	Brevundimonas	Brevundimonas_sp._MF30-B
BKPGNLEB_01023	NODE_53	31523	34738	+	bepE_1	Efflux pump membrane transporter BepE		Q8G2M6				B2R_01023	Bacteria	Proteobacteria	Alphaproteobacteria	Caulobacterales	Caulobacteraceae	Brevundimonas	Brevundimonas_sp._MF30-B
BKPGNLEB_01024	NODE_53	34926	35537	-		hypothetical protein						B2R_01024	Bacteria	Proteobacteria	Alphaproteobacteria	Caulobacterales	Caulobacteraceae	Brevundimonas	Brevundimonas_sp._MF30-B
BKPGNLEB_01025	NODE_53	35667	36446	+	outO_1	Type 4 prepilin-like proteins leader peptide-processing enzyme		P31712				B2R_01025	Bacteria	Proteobacteria	Alphaproteobacteria	Caulobacterales	Caulobacteraceae	Brevundimonas	Brevundimonas_sp._MF30-B
BKPGNLEB_01026	NODE_53	36443	36916	-		hypothetical protein						B2R_01026	Bacteria	Proteobacteria	Alphaproteobacteria	Caulobacterales	Caulobacteraceae	Brevundimonas	Brevundimonas_sp._MF30-B
BKPGNLEB_01027	NODE_53	36913	37623	-		hypothetical protein						B2R_01027	Bacteria	Proteobacteria	Alphaproteobacteria	Caulobacterales	Caulobacteraceae	Brevundimonas	Brevundimonas_sp._MF30-B
BKPGNLEB_01028	NODE_53	37620	38111	-		hypothetical protein						B2R_01028	Bacteria	Proteobacteria	Alphaproteobacteria	Caulobacterales	Caulobacteraceae	Brevundimonas	Brevundimonas_sp._MF30-B
BKPGNLEB_01029	NODE_53	38108	39202	-		hypothetical protein						B2R_01029	Bacteria	Proteobacteria	Alphaproteobacteria	Caulobacterales	Caulobacteraceae	Brevundimonas	Brevundimonas_sp._MF30-B
BKPGNLEB_01030	NODE_53	39199	40179	-		hypothetical protein						B2R_01030	Bacteria	Proteobacteria	Alphaproteobacteria	Caulobacterales	Caulobacteraceae	Brevundimonas	Brevundimonas_sp._MF30-B
BKPGNLEB_01031	NODE_53	40176	40760	-	xcpW_1	Type II secretion system protein J	COG4795	Q00517				B2R_01031	Bacteria	Proteobacteria	Alphaproteobacteria	Caulobacterales	Caulobacteraceae	Brevundimonas	Brevundimonas_sp._MF30-B
BKPGNLEB_01032	NODE_53	40757	41137	-		hypothetical protein						B2R_01032	Bacteria	Proteobacteria	Alphaproteobacteria	Caulobacterales	Caulobacteraceae	Brevundimonas	Brevundimonas_sp._MF30-B
BKPGNLEB_01033	NODE_53	41127	41591	-		hypothetical protein						B2R_01033	Bacteria	Proteobacteria	Alphaproteobacteria	Caulobacterales	Caulobacteraceae	Brevundimonas	Brevundimonas_sp._MF30-B
BKPGNLEB_01034	NODE_53	41563	42018	-	epsG_1	Type II secretion system protein G	COG2165	P45773				B2R_01034	Bacteria	Proteobacteria	Alphaproteobacteria	Caulobacterales	Caulobacteraceae	Brevundimonas	Brevundimonas_sp._MF30-B
BKPGNLEB_01035	NODE_53	42021	43226	-	epsF_1	Type II secretion system protein F	COG1459	P45780				B2R_01035	Bacteria	Proteobacteria	Alphaproteobacteria	Caulobacterales	Caulobacteraceae	Brevundimonas	Brevundimonas_sp._MF30-B
BKPGNLEB_01036	NODE_53	43213	44715	-	epsE_1	Type II secretion system protein E	COG2804	P37093				B2R_01036	Bacteria	Proteobacteria	Alphaproteobacteria	Caulobacterales	Caulobacteraceae	Brevundimonas	Brevundimonas_sp._MF30-B
BKPGNLEB_01037	NODE_53	44712	46733	-	gspD2_1	Secretin GspD 2		E3PJ86				B2R_01037	Bacteria	Proteobacteria	Alphaproteobacteria	Caulobacterales	Caulobacteraceae	Brevundimonas	Brevundimonas_sp._MF30-B
BKPGNLEB_01038	NODE_53	46730	47584	-		hypothetical protein						B2R_01038	Bacteria	Proteobacteria	Alphaproteobacteria	Caulobacterales	Caulobacteraceae	Brevundimonas	Brevundimonas_sp._MF30-B
BKPGNLEB_01039	NODE_53	47672	50278	-		hypothetical protein						B2R_01039	Bacteria	Proteobacteria	Alphaproteobacteria	Caulobacterales	Caulobacteraceae	Brevundimonas	Brevundimonas_sp._MF30-B
BKPGNLEB_01040	NODE_53	50350	51795	-		hypothetical protein						B2R_01040	Bacteria	Proteobacteria	Alphaproteobacteria	Caulobacterales	Caulobacteraceae	Brevundimonas	Brevundimonas_sp._MF30-B
BKPGNLEB_01041	NODE_53	52144	52434	+		hypothetical protein						B2R_01041	Bacteria	Proteobacteria	Alphaproteobacteria	Caulobacterales	Caulobacteraceae	Brevundimonas	Brevundimonas_sp._MF30-B
BKPGNLEB_01042	NODE_53	52535	54751	+	dap4_1	Dipeptidyl aminopeptidase 4		Q6F3I7				B2R_01042	Bacteria	Proteobacteria	Alphaproteobacteria	Caulobacterales	Caulobacteraceae	Brevundimonas	Brevundimonas_sp._MF30-B
BKPGNLEB_01043	NODE_53	54756	56279	+	gatA_1	Glutamyl-tRNA(Gln) amidotransferase subunit A	COG0154	Q9HVT8				B2R_01043	Bacteria	Proteobacteria	Alphaproteobacteria	Caulobacterales	Caulobacteraceae	Brevundimonas	Brevundimonas_sp._MF30-B
BKPGNLEB_01044	NODE_53	56335	56610	+		Sugar transporter SemiSWEET	COG4095	Q89G85				B2R_01044	Bacteria	Proteobacteria	Alphaproteobacteria	Caulobacterales	Caulobacteraceae	Brevundimonas	Brevundimonas_sp._MF30-B
BKPGNLEB_01045	NODE_53	56781	58562	-		hypothetical protein						B2R_01045	Bacteria	Proteobacteria	Alphaproteobacteria	Caulobacterales	Caulobacteraceae	Brevundimonas	Brevundimonas_sp._MF30-B
BKPGNLEB_01046	NODE_53	58664	59401	-		26 kDa periplasmic immunogenic protein	COG2968	Q44642				B2R_01046	Bacteria	Proteobacteria	Alphaproteobacteria	Caulobacterales	Caulobacteraceae	Brevundimonas	Brevundimonas_sp._MF30-B
BKPGNLEB_01047	NODE_53	59555	59629	+		tRNA-Met(cat)						B2R_01047	Bacteria	Proteobacteria	Alphaproteobacteria	Caulobacterales	Caulobacteraceae	Brevundimonas	Brevundimonas_sp._MF30-B
BKPGNLEB_01048	NODE_53	59702	60589	-		hypothetical protein						B2R_01048	Bacteria	Proteobacteria	Alphaproteobacteria	Caulobacterales	Caulobacteraceae	Brevundimonas	Brevundimonas_sp._MF30-B
BKPGNLEB_01049	NODE_53	60718	63717	-	btuB_9	Vitamin B12 transporter BtuB						B2R_01049	Bacteria	Proteobacteria	Alphaproteobacteria	Caulobacterales	Caulobacteraceae	Brevundimonas	Brevundimonas_sp._MF30-B
BKPGNLEB_01050	NODE_53	64009	66048	+		hypothetical protein						B2R_01050	Bacteria	Proteobacteria	Alphaproteobacteria	Caulobacterales	Caulobacteraceae	Brevundimonas	Brevundimonas_sp._MF30-B
BKPGNLEB_01051	NODE_53	66559	69576	-	btuB_10	Vitamin B12 transporter BtuB						B2R_01051	Bacteria	Proteobacteria	Alphaproteobacteria	Caulobacterales	Caulobacteraceae	Brevundimonas	Brevundimonas_sp._MF30-B
BKPGNLEB_01052	NODE_53	69852	70373	+		hypothetical protein						B2R_01052	Bacteria	Proteobacteria	Alphaproteobacteria	Caulobacterales	Caulobacteraceae	Brevundimonas	Brevundimonas_sp._MF30-B
BKPGNLEB_01053	NODE_53	70373	70768	+	blh_1	Beta-lactamase hydrolase-like protein	COG0491	Q8UAA9				B2R_01053	Bacteria	Proteobacteria	Alphaproteobacteria	Caulobacterales	Caulobacteraceae	Brevundimonas	Brevundimonas_sp._MF30-B
BKPGNLEB_01054	NODE_53	70765	70914	-		hypothetical protein						B2R_01054	Bacteria	Proteobacteria	Alphaproteobacteria	Caulobacterales	Caulobacteraceae	Brevundimonas	Brevundimonas_sp._MF30-B
BKPGNLEB_01055	NODE_53	70972	71862	+	gloB_1	Hydroxyacylglutathione hydrolase						B2R_01055	Bacteria	Proteobacteria	Alphaproteobacteria	Caulobacterales	Caulobacteraceae	Brevundimonas	Brevundimonas_sp._MF30-B
BKPGNLEB_01056	NODE_53	71851	72615	-		hypothetical protein						B2R_01056	Bacteria	Proteobacteria	Alphaproteobacteria	Caulobacterales	Caulobacteraceae	Brevundimonas	Brevundimonas_sp._MF30-B
BKPGNLEB_01057	NODE_53	72711	74339	-	dmdB_1	3-methylmercaptopropionyl-CoA ligase	COG0318	Q5LRT0				B2R_01057	Bacteria	Proteobacteria	Alphaproteobacteria	Caulobacterales	Caulobacteraceae	Brevundimonas	Brevundimonas_sp._MF30-B
BKPGNLEB_01058	NODE_53	74477	75121	+	udk	Uridine kinase	COG0572	Q5SKR5				B2R_01058	Bacteria	Proteobacteria	Alphaproteobacteria	Caulobacterales	Caulobacteraceae	Brevundimonas	Brevundimonas_sp._MF30-B
BKPGNLEB_01059	NODE_53	75226	75864	+		hypothetical protein						B2R_01059	Bacteria	Proteobacteria	Alphaproteobacteria	Caulobacterales	Caulobacteraceae	Brevundimonas	Brevundimonas_sp._MF30-B
BKPGNLEB_01060	NODE_53	75874	76539	-	pdxH_1	Pyridoxine/pyridoxamine 5'-phosphate oxidase	COG0259	P21159				B2R_01060	Bacteria	Proteobacteria	Alphaproteobacteria	Caulobacterales	Caulobacteraceae	Brevundimonas	Brevundimonas_sp._MF30-B
BKPGNLEB_01061	NODE_53	76571	76990	-		hypothetical protein						B2R_01061	Bacteria	Proteobacteria	Alphaproteobacteria	Caulobacterales	Caulobacteraceae	Brevundimonas	Brevundimonas_sp._MF30-B
BKPGNLEB_01062	NODE_53	77125	77856	+	dnaJ_1	Chaperone protein DnaJ						B2R_01062	Bacteria	Proteobacteria	Alphaproteobacteria	Caulobacterales	Caulobacteraceae	Brevundimonas	Brevundimonas_sp._MF30-B
BKPGNLEB_01063	NODE_53	77889	78971	+	aroC_1	Chorismate synthase	COG0082	P12008				B2R_01063	Bacteria	Proteobacteria	Alphaproteobacteria	Caulobacterales	Caulobacteraceae	Brevundimonas	Brevundimonas_sp._MF30-B
BKPGNLEB_01064	NODE_53	78968	79384	+		hypothetical protein						B2R_01064	Bacteria	Proteobacteria	Alphaproteobacteria	Caulobacterales	Caulobacteraceae	Brevundimonas	Brevundimonas_sp._MF30-B
BKPGNLEB_01065	NODE_53	79437	80135	+	yhhW_1	Quercetin 2%2C3-dioxygenase	COG1741	P46852				B2R_01065	Bacteria	Proteobacteria	Alphaproteobacteria	Caulobacterales	Caulobacteraceae	Brevundimonas	Brevundimonas_sp._MF30-B
BKPGNLEB_01066	NODE_53	80208	80495	+		hypothetical protein						B2R_01066	Bacteria	Proteobacteria	Alphaproteobacteria	Caulobacterales	Caulobacteraceae	Brevundimonas	Brevundimonas_sp._MF30-B
BKPGNLEB_01067	NODE_53	80665	81030	-	queD_1	6-carboxy-5%2C6%2C7%2C8-tetrahydropterin synthase	COG0720	P65870				B2R_01067	Bacteria	Proteobacteria	Alphaproteobacteria	Caulobacterales	Caulobacteraceae	Brevundimonas	Brevundimonas_sp._MF30-B
BKPGNLEB_01068	NODE_53	81033	81668	-	queE_1	7-carboxy-7-deazaguanine synthase		A0A0H3KB22				B2R_01068	Bacteria	Proteobacteria	Alphaproteobacteria	Caulobacterales	Caulobacteraceae	Brevundimonas	Brevundimonas_sp._MF30-B
BKPGNLEB_01069	NODE_53	81665	82387	-	queC_1	7-cyano-7-deazaguanine synthase	COG0603	O31675				B2R_01069	Bacteria	Proteobacteria	Alphaproteobacteria	Caulobacterales	Caulobacteraceae	Brevundimonas	Brevundimonas_sp._MF30-B
BKPGNLEB_01070	NODE_53	82421	82765	+	cutA_1	Divalent-cation tolerance protein CutA	COG1324	P69488				B2R_01070	Bacteria	Proteobacteria	Alphaproteobacteria	Caulobacterales	Caulobacteraceae	Brevundimonas	Brevundimonas_sp._MF30-B
BKPGNLEB_01071	NODE_53	82848	84473	+	rcsC_4	Sensor histidine kinase RcsC						B2R_01071	Bacteria	Proteobacteria	Alphaproteobacteria	Caulobacterales	Caulobacteraceae	Brevundimonas	Brevundimonas_sp._MF30-B
BKPGNLEB_01072	NODE_53	84485	84829	-		hypothetical protein						B2R_01072	Bacteria	Proteobacteria	Alphaproteobacteria	Caulobacterales	Caulobacteraceae	Brevundimonas	Brevundimonas_sp._MF30-B
BKPGNLEB_01073	NODE_53	84971	85675	+	scoA_1	putative succinyl-CoA:3-ketoacid coenzyme A transferase subunit A	COG1788	P42315				B2R_01073	Bacteria	Proteobacteria	Alphaproteobacteria	Caulobacterales	Caulobacteraceae	Brevundimonas	Brevundimonas_sp._MF30-B
BKPGNLEB_01074	NODE_53	85675	86325	+	scoB_1	putative succinyl-CoA:3-ketoacid coenzyme A transferase subunit B	COG2057	P42316				B2R_01074	Bacteria	Proteobacteria	Alphaproteobacteria	Caulobacterales	Caulobacteraceae	Brevundimonas	Brevundimonas_sp._MF30-B
BKPGNLEB_01075	NODE_53	86426	87292	+		hypothetical protein						B2R_01075	Bacteria	Proteobacteria	Alphaproteobacteria	Caulobacterales	Caulobacteraceae	Brevundimonas	Brevundimonas_sp._MF30-B
BKPGNLEB_01076	NODE_53	87392	87760	-		putative protein	COG2852	P44116				B2R_01076	Bacteria	Proteobacteria	Alphaproteobacteria	Caulobacterales	Caulobacteraceae	Brevundimonas	Brevundimonas_sp._MF30-B
BKPGNLEB_01077	NODE_53	87820	88419	-		hypothetical protein						B2R_01077	Bacteria	Proteobacteria	Alphaproteobacteria	Caulobacterales	Caulobacteraceae	Brevundimonas	Brevundimonas_sp._MF30-B
BKPGNLEB_01078	NODE_53	88416	89354	-		hypothetical protein						B2R_01078	Bacteria	Proteobacteria	Alphaproteobacteria	Caulobacterales	Caulobacteraceae	Brevundimonas	Brevundimonas_sp._MF30-B
BKPGNLEB_01079	NODE_53	89354	90133	-	mkl_1	putative ribonucleotide transport ATP-binding protein mkl	COG1127	P9WQL5				B2R_01079	Bacteria	Proteobacteria	Alphaproteobacteria	Caulobacterales	Caulobacteraceae	Brevundimonas	Brevundimonas_sp._MF30-B
BKPGNLEB_01080	NODE_53	90130	91248	-		hypothetical protein						B2R_01080	Bacteria	Proteobacteria	Alphaproteobacteria	Caulobacterales	Caulobacteraceae	Brevundimonas	Brevundimonas_sp._MF30-B
BKPGNLEB_01081	NODE_53	91389	92447	+	idiA	Iron deficiency-induced protein A	COG1840	Q8DLH9				B2R_01081	Bacteria	Proteobacteria	Alphaproteobacteria	Caulobacterales	Caulobacteraceae	Brevundimonas	Brevundimonas_sp._MF30-B
BKPGNLEB_01082	NODE_53	92438	94018	+		hypothetical protein						B2R_01082	Bacteria	Proteobacteria	Alphaproteobacteria	Caulobacterales	Caulobacteraceae	Brevundimonas	Brevundimonas_sp._MF30-B
BKPGNLEB_01083	NODE_53	94015	95004	+	cysA_1	Sulfate/thiosulfate import ATP-binding protein CysA	COG1118	P14788				B2R_01083	Bacteria	Proteobacteria	Alphaproteobacteria	Caulobacterales	Caulobacteraceae	Brevundimonas	Brevundimonas_sp._MF30-B
BKPGNLEB_01084	NODE_53	95061	95342	-		hypothetical protein						B2R_01084	Bacteria	Proteobacteria	Alphaproteobacteria	Caulobacterales	Caulobacteraceae	Brevundimonas	Brevundimonas_sp._MF30-B
BKPGNLEB_01085	NODE_53	95509	96933	-		hypothetical protein						B2R_01085	Bacteria	Proteobacteria	Alphaproteobacteria	Caulobacterales	Caulobacteraceae	Brevundimonas	Brevundimonas_sp._MF30-B
BKPGNLEB_01086	NODE_53	96954	97736	-		hypothetical protein						B2R_01086	Bacteria	Proteobacteria	Alphaproteobacteria	Caulobacterales	Caulobacteraceae	Brevundimonas	Brevundimonas_sp._MF30-B
BKPGNLEB_01087	NODE_53	97739	99064	-		hypothetical protein						B2R_01087	Bacteria	Proteobacteria	Alphaproteobacteria	Caulobacterales	Caulobacteraceae	Brevundimonas	Brevundimonas_sp._MF30-B
BKPGNLEB_01088	NODE_53	99262	99756	-	msrC_1	Free methionine-R-sulfoxide reductase	COG1956	P76270				B2R_01088	Bacteria	Proteobacteria	Alphaproteobacteria	Caulobacterales	Caulobacteraceae	Brevundimonas	Brevundimonas_sp._MF30-B
BKPGNLEB_01089	NODE_53	99753	100475	-	tam_1	Trans-aconitate 2-methyltransferase						B2R_01089	Bacteria	Proteobacteria	Alphaproteobacteria	Caulobacterales	Caulobacteraceae	Brevundimonas	Brevundimonas_sp._MF30-B
BKPGNLEB_01090	NODE_53	100616	102115	+		hypothetical protein						B2R_01090	Bacteria	Proteobacteria	Alphaproteobacteria	Caulobacterales	Caulobacteraceae	Brevundimonas	Brevundimonas_sp._MF30-B
BKPGNLEB_01091	NODE_53	102127	103617	+		hypothetical protein						B2R_01091	Bacteria	Proteobacteria	Alphaproteobacteria	Caulobacterales	Caulobacteraceae	Brevundimonas	Brevundimonas_sp._MF30-B
BKPGNLEB_01092	NODE_53	103802	104491	+		hypothetical protein						B2R_01092	Bacteria	Proteobacteria	Alphaproteobacteria	Caulobacterales	Caulobacteraceae	Brevundimonas	Brevundimonas_sp._MF30-B
BKPGNLEB_01093	NODE_53	104603	107035	+		hypothetical protein						B2R_01093	Bacteria	Proteobacteria	Alphaproteobacteria	Caulobacterales	Caulobacteraceae	Brevundimonas	Brevundimonas_sp._MF30-B
BKPGNLEB_01094	NODE_53	107066	107596	-		hypothetical protein						B2R_01094	Bacteria	Proteobacteria	Alphaproteobacteria	Caulobacterales	Caulobacteraceae	Brevundimonas	Brevundimonas_sp._MF30-B
BKPGNLEB_01095	NODE_53	107724	109373	-	groL_1	60 kDa chaperonin		B8H163				B2R_01095	Bacteria	Proteobacteria	Alphaproteobacteria	Caulobacterales	Caulobacteraceae	Brevundimonas	Brevundimonas_sp._MF30-B
BKPGNLEB_01096	NODE_53	109427	109714	-	groS_1	10 kDa chaperonin		B8H164				B2R_01096	Bacteria	Proteobacteria	Alphaproteobacteria	Caulobacterales	Caulobacteraceae	Brevundimonas	Brevundimonas_sp._MF30-B
BKPGNLEB_01097	NODE_53	109850	110890	-	iaaA_1	Isoaspartyl peptidase	COG1446	P37595				B2R_01097	Bacteria	Proteobacteria	Alphaproteobacteria	Caulobacterales	Caulobacteraceae	Brevundimonas	Brevundimonas_sp._MF30-B
BKPGNLEB_01098	NODE_53	110911	111363	-		hypothetical protein						B2R_01098	Bacteria	Proteobacteria	Alphaproteobacteria	Caulobacterales	Caulobacteraceae	Brevundimonas	Brevundimonas_sp._MF30-B
BKPGNLEB_01099	NODE_53	111360	111617	-		hypothetical protein						B2R_01099	Bacteria	Proteobacteria	Alphaproteobacteria	Caulobacterales	Caulobacteraceae	Brevundimonas	Brevundimonas_sp._MF30-B
BKPGNLEB_01100	NODE_53	111620	112453	-		S-formylglutathione hydrolase	COG0627	P44556				B2R_01100	Bacteria	Proteobacteria	Alphaproteobacteria	Caulobacterales	Caulobacteraceae	Brevundimonas	Brevundimonas_sp._MF30-B
BKPGNLEB_01101	NODE_53	112555	113301	+		hypothetical protein						B2R_01101	Bacteria	Proteobacteria	Alphaproteobacteria	Caulobacterales	Caulobacteraceae	Brevundimonas	Brevundimonas_sp._MF30-B
BKPGNLEB_01102	NODE_53	113320	114300	-		hypothetical protein						B2R_01102	Bacteria	Proteobacteria	Alphaproteobacteria	Caulobacterales	Caulobacteraceae	Brevundimonas	Brevundimonas_sp._MF30-B
BKPGNLEB_01103	NODE_53	114297	114680	-		hypothetical protein						B2R_01103	Bacteria	Proteobacteria	Alphaproteobacteria	Caulobacterales	Caulobacteraceae	Brevundimonas	Brevundimonas_sp._MF30-B
BKPGNLEB_01104	NODE_53	114747	115853	-	flhA_1	S-(hydroxymethyl)glutathione dehydrogenase	COG1062	P45382				B2R_01104	Bacteria	Proteobacteria	Alphaproteobacteria	Caulobacterales	Caulobacteraceae	Brevundimonas	Brevundimonas_sp._MF30-B
BKPGNLEB_01105	NODE_53	115881	117347	-		hypothetical protein						B2R_01105	Bacteria	Proteobacteria	Alphaproteobacteria	Caulobacterales	Caulobacteraceae	Brevundimonas	Brevundimonas_sp._MF30-B
BKPGNLEB_01106	NODE_53	117439	117909	+	tadA_1	tRNA-specific adenosine deaminase	COG0590	P68398				B2R_01106	Bacteria	Proteobacteria	Alphaproteobacteria	Caulobacterales	Caulobacteraceae	Brevundimonas	Brevundimonas_sp._MF30-B
BKPGNLEB_01107	NODE_53	117938	118336	+		hypothetical protein						B2R_01107	Bacteria	Proteobacteria	Alphaproteobacteria	Caulobacterales	Caulobacteraceae	Brevundimonas	Brevundimonas_sp._MF30-B
BKPGNLEB_01108	NODE_53	118333	118920	-		hypothetical protein						B2R_01108	Bacteria	Proteobacteria	Alphaproteobacteria	Caulobacterales	Caulobacteraceae	Brevundimonas	Brevundimonas_sp._MF30-B
BKPGNLEB_01109	NODE_53	118917	120008	-	aroB_2	3-dehydroquinate synthase	COG0337	Q9KNV2				B2R_01109	Bacteria	Proteobacteria	Alphaproteobacteria	Caulobacterales	Caulobacteraceae	Brevundimonas	Brevundimonas_sp._MF30-B
BKPGNLEB_01110	NODE_53	120005	120499	-	aroK_2	Shikimate kinase 1	COG0703	P0A6D7				B2R_01110	Bacteria	Proteobacteria	Alphaproteobacteria	Caulobacterales	Caulobacteraceae	Brevundimonas	Brevundimonas_sp._MF30-B
BKPGNLEB_01111	NODE_53	120549	122189	+		hypothetical protein						B2R_01111	Bacteria	Proteobacteria	Alphaproteobacteria	Caulobacterales	Caulobacteraceae	Brevundimonas	Brevundimonas_sp._MF30-B
BKPGNLEB_01112	NODE_53	122186	123067	+	xerD_2	Tyrosine recombinase XerD		Q2YR40				B2R_01112	Bacteria	Proteobacteria	Alphaproteobacteria	Caulobacterales	Caulobacteraceae	Brevundimonas	Brevundimonas_sp._MF30-B
BKPGNLEB_01113	NODE_53	123163	124113	+	accA_2	Acetyl-coenzyme A carboxylase carboxyl transferase subunit alpha	COG0825	P0ABD5				B2R_01113	Bacteria	Proteobacteria	Alphaproteobacteria	Caulobacterales	Caulobacteraceae	Brevundimonas	Brevundimonas_sp._MF30-B
BKPGNLEB_01114	NODE_53	124183	124746	+		hypothetical protein						B2R_01114	Bacteria	Proteobacteria	Alphaproteobacteria	Caulobacterales	Caulobacteraceae	Brevundimonas	Brevundimonas_sp._MF30-B
BKPGNLEB_01115	NODE_53	124746	125213	+		hypothetical protein						B2R_01115	Bacteria	Proteobacteria	Alphaproteobacteria	Caulobacterales	Caulobacteraceae	Brevundimonas	Brevundimonas_sp._MF30-B
BKPGNLEB_01116	NODE_53	125281	125763	+		hypothetical protein						B2R_01116	Bacteria	Proteobacteria	Alphaproteobacteria	Caulobacterales	Caulobacteraceae	Brevundimonas	Brevundimonas_sp._MF30-B
BKPGNLEB_01117	NODE_53	125805	127667	+	cobT_1	Aerobic cobaltochelatase subunit CobT		P29934				B2R_01117	Bacteria	Proteobacteria	Alphaproteobacteria	Caulobacterales	Caulobacteraceae	Brevundimonas	Brevundimonas_sp._MF30-B
BKPGNLEB_01118	NODE_53	127742	128863	+		hypothetical protein						B2R_01118	Bacteria	Proteobacteria	Alphaproteobacteria	Caulobacterales	Caulobacteraceae	Brevundimonas	Brevundimonas_sp._MF30-B
BKPGNLEB_01119	NODE_53	129028	129588	-	coq7_1	3-demethoxyubiquinol 3-hydroxylase	COG2941	Q2RNK3				B2R_01119	Bacteria	Proteobacteria	Alphaproteobacteria	Caulobacterales	Caulobacteraceae	Brevundimonas	Brevundimonas_sp._MF30-B
BKPGNLEB_01120	NODE_53	129578	130111	-	dsbB_1	Disulfide bond formation protein B						B2R_01120	Bacteria	Proteobacteria	Alphaproteobacteria	Caulobacterales	Caulobacteraceae	Brevundimonas	Brevundimonas_sp._MF30-B
BKPGNLEB_01121	NODE_53	130167	130877	-		hypothetical protein						B2R_01121	Bacteria	Proteobacteria	Alphaproteobacteria	Caulobacterales	Caulobacteraceae	Brevundimonas	Brevundimonas_sp._MF30-B
BKPGNLEB_01122	NODE_53	130957	132021	+	lly_2	4-hydroxyphenylpyruvate dioxygenase	COG3185	Q5ZT84				B2R_01122	Bacteria	Proteobacteria	Alphaproteobacteria	Caulobacterales	Caulobacteraceae	Brevundimonas	Brevundimonas_sp._MF30-B
BKPGNLEB_01123	NODE_53	132075	132602	+		hypothetical protein						B2R_01123	Bacteria	Proteobacteria	Alphaproteobacteria	Caulobacterales	Caulobacteraceae	Brevundimonas	Brevundimonas_sp._MF30-B
BKPGNLEB_01124	NODE_53	132599	133585	-		hypothetical protein						B2R_01124	Bacteria	Proteobacteria	Alphaproteobacteria	Caulobacterales	Caulobacteraceae	Brevundimonas	Brevundimonas_sp._MF30-B
BKPGNLEB_01125	NODE_53	133696	134379	-		hypothetical protein						B2R_01125	Bacteria	Proteobacteria	Alphaproteobacteria	Caulobacterales	Caulobacteraceae	Brevundimonas	Brevundimonas_sp._MF30-B
BKPGNLEB_01126	NODE_53	134393	135103	-	cobB_2	NAD-dependent protein deacylase	COG0846	P75960				B2R_01126	Bacteria	Proteobacteria	Alphaproteobacteria	Caulobacterales	Caulobacteraceae	Brevundimonas	Brevundimonas_sp._MF30-B
BKPGNLEB_01127	NODE_53	135195	136223	+		hypothetical protein						B2R_01127	Bacteria	Proteobacteria	Alphaproteobacteria	Caulobacterales	Caulobacteraceae	Brevundimonas	Brevundimonas_sp._MF30-B
BKPGNLEB_01128	NODE_53	136263	136703	-	gloA_1	Lactoylglutathione lyase	COG0346	P44638				B2R_01128	Bacteria	Proteobacteria	Alphaproteobacteria	Caulobacterales	Caulobacteraceae	Brevundimonas	Brevundimonas_sp._MF30-B
BKPGNLEB_01129	NODE_53	136972	137544	+	rsmD_1	Ribosomal RNA small subunit methyltransferase D	COG0742	P44869				B2R_01129	Bacteria	Proteobacteria	Alphaproteobacteria	Caulobacterales	Caulobacteraceae	Brevundimonas	Brevundimonas_sp._MF30-B
BKPGNLEB_01130	NODE_53	137541	137888	+	gdx_1	Guanidinium exporter		O69279				B2R_01130	Bacteria	Proteobacteria	Alphaproteobacteria	Caulobacterales	Caulobacteraceae	Brevundimonas	Brevundimonas_sp._MF30-B
BKPGNLEB_01131	NODE_53	137885	138679	+	thiD_1	Hydroxymethylpyrimidine/phosphomethylpyrimidine kinase	COG0351	O31620				B2R_01131	Bacteria	Proteobacteria	Alphaproteobacteria	Caulobacterales	Caulobacteraceae	Brevundimonas	Brevundimonas_sp._MF30-B
BKPGNLEB_01132	NODE_53	138676	138843	-		hypothetical protein						B2R_01132	Bacteria	Proteobacteria	Alphaproteobacteria	Caulobacterales	Caulobacteraceae	Brevundimonas	Brevundimonas_sp._MF30-B
BKPGNLEB_01133	NODE_53	138933	139520	+		hypothetical protein						B2R_01133	Bacteria	Proteobacteria	Alphaproteobacteria	Caulobacterales	Caulobacteraceae	Brevundimonas	Brevundimonas_sp._MF30-B
BKPGNLEB_01134	NODE_53	139517	140326	+		hypothetical protein						B2R_01134	Bacteria	Proteobacteria	Alphaproteobacteria	Caulobacterales	Caulobacteraceae	Brevundimonas	Brevundimonas_sp._MF30-B
BKPGNLEB_01135	NODE_53	140394	140813	-		hypothetical protein						B2R_01135	Bacteria	Proteobacteria	Alphaproteobacteria	Caulobacterales	Caulobacteraceae	Brevundimonas	Brevundimonas_sp._MF30-B
BKPGNLEB_01136	NODE_53	140977	142095	+	serC_1	Phosphoserine aminotransferase	COG1932	P9WQ73				B2R_01136	Bacteria	Proteobacteria	Alphaproteobacteria	Caulobacterales	Caulobacteraceae	Brevundimonas	Brevundimonas_sp._MF30-B
BKPGNLEB_01137	NODE_53	142147	142764	+		hypothetical protein						B2R_01137	Bacteria	Proteobacteria	Alphaproteobacteria	Caulobacterales	Caulobacteraceae	Brevundimonas	Brevundimonas_sp._MF30-B
BKPGNLEB_01138	NODE_53	142826	144121	+	purA_1	Adenylosuccinate synthetase	COG0104	Q8ZIV7				B2R_01138	Bacteria	Proteobacteria	Alphaproteobacteria	Caulobacterales	Caulobacteraceae	Brevundimonas	Brevundimonas_sp._MF30-B
BKPGNLEB_01139	NODE_53	144336	145145	+	rssB_1	Regulator of RpoS						B2R_01139	Bacteria	Proteobacteria	Alphaproteobacteria	Caulobacterales	Caulobacteraceae	Brevundimonas	Brevundimonas_sp._MF30-B
BKPGNLEB_01140	NODE_53	145142	146029	-	rpoH_1	RNA polymerase sigma factor RpoH	COG0568	P0CAW9				B2R_01140	Bacteria	Proteobacteria	Alphaproteobacteria	Caulobacterales	Caulobacteraceae	Brevundimonas	Brevundimonas_sp._MF30-B
BKPGNLEB_01141	NODE_53	146316	147188	+	motA_1	Motility protein A	COG1291	P09348				B2R_01141	Bacteria	Proteobacteria	Alphaproteobacteria	Caulobacterales	Caulobacteraceae	Brevundimonas	Brevundimonas_sp._MF30-B
BKPGNLEB_01142	NODE_53	147294	147557	+		hypothetical protein						B2R_01142	Bacteria	Proteobacteria	Alphaproteobacteria	Caulobacterales	Caulobacteraceae	Brevundimonas	Brevundimonas_sp._MF30-B
BKPGNLEB_01143	NODE_53	147634	149406	+	mnmC_2	tRNA 5-methylaminomethyl-2-thiouridine biosynthesis bifunctional protein MnmC	COG0665	Q8ZD36				B2R_01143	Bacteria	Proteobacteria	Alphaproteobacteria	Caulobacterales	Caulobacteraceae	Brevundimonas	Brevundimonas_sp._MF30-B
BKPGNLEB_01144	NODE_53	149458	149841	+		hypothetical protein						B2R_01144	Bacteria	Proteobacteria	Alphaproteobacteria	Caulobacterales	Caulobacteraceae	Brevundimonas	Brevundimonas_sp._MF30-B
BKPGNLEB_01145	NODE_53	150027	152054	+		hypothetical protein						B2R_01145	Bacteria	Proteobacteria	Alphaproteobacteria	Caulobacterales	Caulobacteraceae	Brevundimonas	Brevundimonas_sp._MF30-B
BKPGNLEB_01146	NODE_53	152151	152225	-		tRNA-Val(gac)						B2R_01146	Bacteria	Proteobacteria	Alphaproteobacteria	Caulobacterales	Caulobacteraceae	Brevundimonas	Brevundimonas_sp._MF30-B
BKPGNLEB_01147	NODE_53	152291	152647	-	cpdR_1	Response regulator receiver protein CpdR		Q2YIF7				B2R_01147	Bacteria	Proteobacteria	Alphaproteobacteria	Caulobacterales	Caulobacteraceae	Brevundimonas	Brevundimonas_sp._MF30-B
BKPGNLEB_01148	NODE_53	152705	153556	+		hypothetical protein						B2R_01148	Bacteria	Proteobacteria	Alphaproteobacteria	Caulobacterales	Caulobacteraceae	Brevundimonas	Brevundimonas_sp._MF30-B
BKPGNLEB_01149	NODE_53	153676	154377	-		hypothetical protein						B2R_01149	Bacteria	Proteobacteria	Alphaproteobacteria	Caulobacterales	Caulobacteraceae	Brevundimonas	Brevundimonas_sp._MF30-B
BKPGNLEB_01150	NODE_53	154374	156239	-	kefC_1	Glutathione-regulated potassium-efflux system protein KefC	COG0475	P03819				B2R_01150	Bacteria	Proteobacteria	Alphaproteobacteria	Caulobacterales	Caulobacteraceae	Brevundimonas	Brevundimonas_sp._MF30-B
BKPGNLEB_01151	NODE_53	156364	156729	+		hypothetical protein						B2R_01151	Bacteria	Proteobacteria	Alphaproteobacteria	Caulobacterales	Caulobacteraceae	Brevundimonas	Brevundimonas_sp._MF30-B
BKPGNLEB_01152	NODE_53	156938	158746	+		hypothetical protein						B2R_01152	Bacteria	Proteobacteria	Alphaproteobacteria	Caulobacterales	Caulobacteraceae	Brevundimonas	Brevundimonas_sp._MF30-B
BKPGNLEB_01153	NODE_53	158813	159436	+		hypothetical protein						B2R_01153	Bacteria	Proteobacteria	Alphaproteobacteria	Caulobacterales	Caulobacteraceae	Brevundimonas	Brevundimonas_sp._MF30-B
BKPGNLEB_01154	NODE_53	159506	159973	+		hypothetical protein						B2R_01154	Bacteria	Proteobacteria	Alphaproteobacteria	Caulobacterales	Caulobacteraceae	Brevundimonas	Brevundimonas_sp._MF30-B
BKPGNLEB_01155	NODE_53	160006	160350	+		hypothetical protein						B2R_01155	Bacteria	Proteobacteria	Alphaproteobacteria	Caulobacterales	Caulobacteraceae	Brevundimonas	Brevundimonas_sp._MF30-B
BKPGNLEB_01156	NODE_53	160347	160820	+		hypothetical protein						B2R_01156	Bacteria	Proteobacteria	Alphaproteobacteria	Caulobacterales	Caulobacteraceae	Brevundimonas	Brevundimonas_sp._MF30-B
BKPGNLEB_01157	NODE_53	160817	161470	+	sspA_1	Stringent starvation protein A	COG0625	Q83AY0				B2R_01157	Bacteria	Proteobacteria	Alphaproteobacteria	Caulobacterales	Caulobacteraceae	Brevundimonas	Brevundimonas_sp._MF30-B
BKPGNLEB_01158	NODE_53	161477	162106	-	upp_1	Uracil phosphoribosyltransferase		P67396				B2R_01158	Bacteria	Proteobacteria	Alphaproteobacteria	Caulobacterales	Caulobacteraceae	Brevundimonas	Brevundimonas_sp._MF30-B
BKPGNLEB_01159	NODE_53	162118	163278	-		hypothetical protein						B2R_01159	Bacteria	Proteobacteria	Alphaproteobacteria	Caulobacterales	Caulobacteraceae	Brevundimonas	Brevundimonas_sp._MF30-B
BKPGNLEB_01160	NODE_53	163337	164593	-	ribA_1	GTP cyclohydrolase-2						B2R_01160	Bacteria	Proteobacteria	Alphaproteobacteria	Caulobacterales	Caulobacteraceae	Brevundimonas	Brevundimonas_sp._MF30-B
BKPGNLEB_01161	NODE_53	164751	164924	+		hypothetical protein						B2R_01161	Bacteria	Proteobacteria	Alphaproteobacteria	Caulobacterales	Caulobacteraceae	Brevundimonas	Brevundimonas_sp._MF30-B
BKPGNLEB_01162	NODE_53	164926	165270	-		hypothetical protein						B2R_01162	Bacteria	Proteobacteria	Alphaproteobacteria	Caulobacterales	Caulobacteraceae	Brevundimonas	Brevundimonas_sp._MF30-B
BKPGNLEB_01163	NODE_53	165273	165890	-	msrA_1	Peptide methionine sulfoxide reductase MsrA	COG0225	Q93S39				B2R_01163	Bacteria	Proteobacteria	Alphaproteobacteria	Caulobacterales	Caulobacteraceae	Brevundimonas	Brevundimonas_sp._MF30-B
BKPGNLEB_01164	NODE_53	166014	166103	+		tRNA-Ser(gga)						B2R_01164	Bacteria	Proteobacteria	Alphaproteobacteria	Caulobacterales	Caulobacteraceae	Brevundimonas	Brevundimonas_sp._MF30-B
BKPGNLEB_01165	NODE_53	166483	168102	-		hypothetical protein						B2R_01165	Bacteria	Proteobacteria	Alphaproteobacteria	Caulobacterales	Caulobacteraceae	Brevundimonas	Brevundimonas_sp._MF30-B
BKPGNLEB_01166	NODE_53	168099	168509	-		hypothetical protein						B2R_01166	Bacteria	Proteobacteria	Alphaproteobacteria	Caulobacterales	Caulobacteraceae	Brevundimonas	Brevundimonas_sp._MF30-B
BKPGNLEB_01167	NODE_53	168667	169995	+		hypothetical protein						B2R_01167	Bacteria	Proteobacteria	Alphaproteobacteria	Caulobacterales	Caulobacteraceae	Brevundimonas	Brevundimonas_sp._MF30-B
BKPGNLEB_01168	NODE_53	169992	170795	+		hypothetical protein						B2R_01168	Bacteria	Proteobacteria	Alphaproteobacteria	Caulobacterales	Caulobacteraceae	Brevundimonas	Brevundimonas_sp._MF30-B
BKPGNLEB_01169	NODE_53	170852	171259	-	merR1_1	Mercuric resistance operon regulatory protein		P22853				B2R_01169	Bacteria	Proteobacteria	Alphaproteobacteria	Caulobacterales	Caulobacteraceae	Brevundimonas	Brevundimonas_sp._MF30-B
BKPGNLEB_01170	NODE_53	171337	171747	+	merT_1	Mercuric transport protein MerT		P04140				B2R_01170	Bacteria	Proteobacteria	Alphaproteobacteria	Caulobacterales	Caulobacteraceae	Brevundimonas	Brevundimonas_sp._MF30-B
BKPGNLEB_01171	NODE_53	171744	172073	+		hypothetical protein						B2R_01171	Bacteria	Proteobacteria	Alphaproteobacteria	Caulobacterales	Caulobacteraceae	Brevundimonas	Brevundimonas_sp._MF30-B
BKPGNLEB_01172	NODE_53	172227	172460	+		hypothetical protein						B2R_01172	Bacteria	Proteobacteria	Alphaproteobacteria	Caulobacterales	Caulobacteraceae	Brevundimonas	Brevundimonas_sp._MF30-B
BKPGNLEB_01173	NODE_53	172526	173881	+	garB_1	Glutathione amide reductase		D0VWY5				B2R_01173	Bacteria	Proteobacteria	Alphaproteobacteria	Caulobacterales	Caulobacteraceae	Brevundimonas	Brevundimonas_sp._MF30-B
BKPGNLEB_01174	NODE_53	173949	175433	+	merA_1	Mercuric reductase		P16171				B2R_01174	Bacteria	Proteobacteria	Alphaproteobacteria	Caulobacterales	Caulobacteraceae	Brevundimonas	Brevundimonas_sp._MF30-B
BKPGNLEB_01175	NODE_53	175802	176392	-		hypothetical protein						B2R_01175	Bacteria	Proteobacteria	Alphaproteobacteria	Caulobacterales	Caulobacteraceae	Brevundimonas	Brevundimonas_sp._MF30-B
BKPGNLEB_01176	NODE_53	177297	177593	+		hypothetical protein						B2R_01176	Bacteria	Proteobacteria	Alphaproteobacteria	Caulobacterales	Caulobacteraceae	Brevundimonas	Brevundimonas_sp._MF30-B
BKPGNLEB_01177	NODE_53	178081	178449	+		hypothetical protein						B2R_01177	Bacteria	Proteobacteria	Alphaproteobacteria	Caulobacterales	Caulobacteraceae	Brevundimonas	Brevundimonas_sp._MF30-B
BKPGNLEB_01178	NODE_53	178599	179003	-		hypothetical protein						B2R_01178	Bacteria	Proteobacteria	Alphaproteobacteria	Caulobacterales	Caulobacteraceae	Brevundimonas	Brevundimonas_sp._MF30-B
BKPGNLEB_01179	NODE_53	179209	179919	-		hypothetical protein						B2R_01179	Bacteria	Proteobacteria	Alphaproteobacteria	Caulobacterales	Caulobacteraceae	Brevundimonas	Brevundimonas_sp._MF30-B
BKPGNLEB_01180	NODE_53	179966	180607	-		hypothetical protein						B2R_01180	Bacteria	Proteobacteria	Alphaproteobacteria	Caulobacterales	Caulobacteraceae	Brevundimonas	Brevundimonas_sp._MF30-B
BKPGNLEB_01181	NODE_53	180930	181727	-		hypothetical protein						B2R_01181	Bacteria	Proteobacteria	Alphaproteobacteria	Caulobacterales	Caulobacteraceae	Brevundimonas	Brevundimonas_sp._MF30-B
BKPGNLEB_01182	NODE_53	181750	183600	-		hypothetical protein						B2R_01182	Bacteria	Proteobacteria	Alphaproteobacteria	Caulobacterales	Caulobacteraceae	Brevundimonas	Brevundimonas_sp._MF30-B
BKPGNLEB_01183	NODE_53	184338	184958	-		hypothetical protein						B2R_01183	Bacteria	Proteobacteria	Alphaproteobacteria	Caulobacterales	Caulobacteraceae	Brevundimonas	Brevundimonas_sp._MF30-B
BKPGNLEB_01184	NODE_53	185095	185265	+		hypothetical protein						B2R_01184	Bacteria	Proteobacteria	Alphaproteobacteria	Caulobacterales	Caulobacteraceae	Brevundimonas	Brevundimonas_sp._MF30-B
BKPGNLEB_01185	NODE_53	185384	186049	+		hypothetical protein						B2R_01185	Bacteria	Proteobacteria	Alphaproteobacteria	Caulobacterales	Caulobacteraceae	Brevundimonas	Brevundimonas_sp._MF30-B
BKPGNLEB_01186	NODE_53	186257	187108	-		hypothetical protein						B2R_01186	Bacteria	Proteobacteria	Alphaproteobacteria	Caulobacterales	Caulobacteraceae	Brevundimonas	Brevundimonas_sp._MF30-B
BKPGNLEB_01187	NODE_53	187685	187984	-		hypothetical protein						B2R_01187	Bacteria	Proteobacteria	Alphaproteobacteria	Caulobacterales	Caulobacteraceae	Brevundimonas	Brevundimonas_sp._MF30-B
BKPGNLEB_01188	NODE_53	187995	188162	-		hypothetical protein						B2R_01188	Bacteria	Proteobacteria	Alphaproteobacteria	Caulobacterales	Caulobacteraceae	Brevundimonas	Brevundimonas_sp._MF30-B
BKPGNLEB_01189	NODE_53	188224	188868	-	yedK_1	SOS response-associated protein YedK	COG2135	P76318				B2R_01189	Bacteria	Proteobacteria	Alphaproteobacteria	Caulobacterales	Caulobacteraceae	Brevundimonas	Brevundimonas_sp._MF30-B
BKPGNLEB_01190	NODE_53	189168	190643	+		hypothetical protein						B2R_01190	Bacteria	Proteobacteria	Alphaproteobacteria	Caulobacterales	Caulobacteraceae	Brevundimonas	Brevundimonas_sp._MF30-B
BKPGNLEB_01191	NODE_53	190888	191037	-		hypothetical protein						B2R_01191	Bacteria	Proteobacteria	Alphaproteobacteria	Caulobacterales	Caulobacteraceae	Brevundimonas	Brevundimonas_sp._MF30-B
BKPGNLEB_01192	NODE_53	191633	193429	+		hypothetical protein						B2R_01192	Bacteria	Proteobacteria	Alphaproteobacteria	Caulobacterales	Caulobacteraceae	Brevundimonas	Brevundimonas_sp._MF30-B
BKPGNLEB_01193	NODE_53	193633	193824	-		hypothetical protein						B2R_01193	Bacteria	Proteobacteria	Alphaproteobacteria	Caulobacterales	Caulobacteraceae	Brevundimonas	Brevundimonas_sp._MF30-B
BKPGNLEB_01194	NODE_55	183	1184	+		IS30 family transposase ISRle2	COG2826					B2R_01194	Bacteria	Proteobacteria	Alphaproteobacteria	Sphingomonadales	Sphingomonadaceae	Sphingobium	Sphingobium_sp._EP60837
BKPGNLEB_01195	NODE_55	1315	2103	+	mazG_1	Nucleoside triphosphate pyrophosphohydrolase	COG1694	P0AEY3				B2R_01195	Bacteria	Proteobacteria	Alphaproteobacteria	Sphingomonadales	Sphingomonadaceae	Sphingobium	Sphingobium_sp._EP60837
BKPGNLEB_01196	NODE_55	2165	3499	-	hflX_1	GTPase HflX	COG2262	P25519				B2R_01196	Bacteria	Proteobacteria	Alphaproteobacteria	Sphingomonadales	Sphingomonadaceae	Sphingobium	Sphingobium_sp._EP60837
BKPGNLEB_01197	NODE_55	3568	4050	-	hfq_1	RNA-binding protein Hfq						B2R_01197	Bacteria	Proteobacteria	Alphaproteobacteria	Sphingomonadales	Sphingomonadaceae	Sphingobium	Sphingobium_sp._EP60837
BKPGNLEB_01198	NODE_55	4205	5578	-	atoC_1	Regulatory protein AtoC	COG2204	Q06065				B2R_01198	Bacteria	Proteobacteria	Alphaproteobacteria	Sphingomonadales	Sphingomonadaceae	Sphingobium	Sphingobium_sp._EP60837
BKPGNLEB_01199	NODE_55	5568	7820	-	walK	Sensor protein kinase WalK		Q8CU87				B2R_01199	Bacteria	Proteobacteria	Alphaproteobacteria	Sphingomonadales	Sphingomonadaceae	Sphingobium	Sphingobium_sp._EP60837
BKPGNLEB_01200	NODE_55	7918	9363	-	ntrC	DNA-binding transcriptional regulator NtrC	COG2204	P10577				B2R_01200	Bacteria	Proteobacteria	Alphaproteobacteria	Sphingomonadales	Sphingomonadaceae	Sphingobium	Sphingobium_sp._EP60837
BKPGNLEB_01201	NODE_55	9363	10472	-		hypothetical protein						B2R_01201	Bacteria	Proteobacteria	Alphaproteobacteria	Sphingomonadales	Sphingomonadaceae	Sphingobium	Sphingobium_sp._EP60837
BKPGNLEB_01202	NODE_55	10469	11488	-	dusB_1	tRNA-dihydrouridine synthase B	COG0042	P0ABT5				B2R_01202	Bacteria	Proteobacteria	Alphaproteobacteria	Sphingomonadales	Sphingomonadaceae	Sphingobium	Sphingobium_sp._EP60837
BKPGNLEB_01203	NODE_55	11593	12768	+	ispDF_1	Bifunctional enzyme IspD/IspF	COG0245	Q9PM68				B2R_01203	Bacteria	Proteobacteria	Alphaproteobacteria	Sphingomonadales	Sphingomonadaceae	Sphingobium	Sphingobium_sp._EP60837
BKPGNLEB_01204	NODE_55	12775	13287	+	pncC_2	Nicotinamide-nucleotide amidohydrolase PncC	COG1546	P0A6G3				B2R_01204	Bacteria	Proteobacteria	Alphaproteobacteria	Sphingomonadales	Sphingomonadaceae	Sphingobium	Sphingobium_sp._EP60837
BKPGNLEB_01205	NODE_55	13239	13709	-	ratA_1	Ribosome association toxin RatA	COG2867	P0AGL5				B2R_01205	Bacteria	Proteobacteria	Alphaproteobacteria	Sphingomonadales	Sphingomonadaceae	Sphingobium	Sphingobium_sp._EP60837
BKPGNLEB_01206	NODE_55	13715	14686	-	lipA_1	Lipoyl synthase	COG0320	O32129				B2R_01206	Bacteria	Proteobacteria	Alphaproteobacteria	Sphingomonadales	Sphingomonadaceae	Sphingobium	Sphingobium_sp._EP60837
BKPGNLEB_01207	NODE_55	14731	15384	+	cynT_2	Carbonic anhydrase 1	COG0288	P0ABE9				B2R_01207	Bacteria	Proteobacteria	Alphaproteobacteria	Sphingomonadales	Sphingomonadaceae	Sphingobium	Sphingobium_sp._EP60837
BKPGNLEB_01208	NODE_55	15384	16142	+		hypothetical protein						B2R_01208	Bacteria	Proteobacteria	Alphaproteobacteria	Sphingomonadales	Sphingomonadaceae	Sphingobium	Sphingobium_sp._EP60837
BKPGNLEB_01209	NODE_55	16625	18310	-	ettA_1	Energy-dependent translational throttle protein EttA	COG0488	P45127				B2R_01209	Bacteria	Proteobacteria	Alphaproteobacteria	Sphingomonadales	Sphingomonadaceae	Sphingobium	Sphingobium_sp._EP60837
BKPGNLEB_01210	NODE_55	18761	18970	+		hypothetical protein						B2R_01210	Bacteria	Proteobacteria	Alphaproteobacteria	Sphingomonadales	Sphingomonadaceae	Sphingobium	Sphingobium_sp._EP60837
BKPGNLEB_01211	NODE_55	19176	19252	+		tRNA-Pro(tgg)						B2R_01211	Bacteria	Proteobacteria	Alphaproteobacteria	Sphingomonadales	Sphingomonadaceae	Sphingobium	Sphingobium_sp._EP60837
BKPGNLEB_01212	NODE_55	19357	20787	+		hypothetical protein						B2R_01212	Bacteria	Proteobacteria	Alphaproteobacteria	Sphingomonadales	Sphingomonadaceae	Sphingobium	Sphingobium_sp._EP60837
BKPGNLEB_01213	NODE_55	20933	22249	-		hypothetical protein						B2R_01213	Bacteria	Proteobacteria	Alphaproteobacteria	Sphingomonadales	Sphingomonadaceae	Sphingobium	Sphingobium_sp._EP60837
BKPGNLEB_01214	NODE_55	22336	22452	+		hypothetical protein						B2R_01214	Bacteria	Proteobacteria	Alphaproteobacteria	Sphingomonadales	Sphingomonadaceae	Sphingobium	Sphingobium_sp._EP60837
BKPGNLEB_01215	NODE_55	22584	22659	-		tRNA-Met(cat)						B2R_01215	Bacteria	Proteobacteria	Alphaproteobacteria	Sphingomonadales	Sphingomonadaceae	Sphingobium	Sphingobium_sp._EP60837
BKPGNLEB_01216	NODE_55	22684	23721	-		hypothetical protein						B2R_01216	Bacteria	Proteobacteria	Alphaproteobacteria	Sphingomonadales	Sphingomonadaceae	Sphingobium	Sphingobium_sp._EP60837
BKPGNLEB_01217	NODE_55	23765	25513	-		hypothetical protein						B2R_01217	Bacteria	Proteobacteria	Alphaproteobacteria	Sphingomonadales	Sphingomonadaceae	Sphingobium	Sphingobium_sp._EP60837
BKPGNLEB_01218	NODE_55	25708	26181	+	lrp_2	Leucine-responsive regulatory protein	COG1522	P0ACJ0				B2R_01218	Bacteria	Proteobacteria	Alphaproteobacteria	Sphingomonadales	Sphingomonadaceae	Sphingobium	Sphingobium_sp._EP60837
BKPGNLEB_01219	NODE_55	26214	27488	-		hypothetical protein						B2R_01219	Bacteria	Proteobacteria	Alphaproteobacteria	Sphingomonadales	Sphingomonadaceae	Sphingobium	Sphingobium_sp._EP60837
BKPGNLEB_01220	NODE_55	27597	28871	-		hypothetical protein						B2R_01220	Bacteria	Proteobacteria	Alphaproteobacteria	Sphingomonadales	Sphingomonadaceae	Sphingobium	Sphingobium_sp._EP60837
BKPGNLEB_01221	NODE_55	29104	31809	+	gyrA_1	DNA gyrase subunit A	COG0188	P37411				B2R_01221	Bacteria	Proteobacteria	Alphaproteobacteria	Sphingomonadales	Sphingomonadaceae	Sphingobium	Sphingobium_sp._EP60837
BKPGNLEB_01222	NODE_55	31806	32153	+		hypothetical protein						B2R_01222	Bacteria	Proteobacteria	Alphaproteobacteria	Sphingomonadales	Sphingomonadaceae	Sphingobium	Sphingobium_sp._EP60837
BKPGNLEB_01223	NODE_55	32856	33974	-		hypothetical protein						B2R_01223	Bacteria	Proteobacteria	Alphaproteobacteria	Sphingomonadales	Sphingomonadaceae	Sphingobium	Sphingobium_sp._EP60837
BKPGNLEB_01224	NODE_55	34028	34876	+	lpxL_1	Lipid A biosynthesis lauroyltransferase						B2R_01224	Bacteria	Proteobacteria	Alphaproteobacteria	Sphingomonadales	Sphingomonadaceae	Sphingobium	Sphingobium_sp._EP60837
BKPGNLEB_01225	NODE_55	34966	35610	+	trpF_1	N-(5'-phosphoribosyl)anthranilate isomerase	COG0135	Q56320				B2R_01225	Bacteria	Proteobacteria	Alphaproteobacteria	Sphingomonadales	Sphingomonadaceae	Sphingobium	Sphingobium_sp._EP60837
BKPGNLEB_01226	NODE_55	35607	36836	+	trpB_1	Tryptophan synthase beta chain	COG0133	Q2KE82				B2R_01226	Bacteria	Proteobacteria	Alphaproteobacteria	Sphingomonadales	Sphingomonadaceae	Sphingobium	Sphingobium_sp._EP60837
BKPGNLEB_01227	NODE_55	36939	37766	+	trpA_1	Tryptophan synthase alpha chain	COG0159	Q5ZVY3				B2R_01227	Bacteria	Proteobacteria	Alphaproteobacteria	Sphingomonadales	Sphingomonadaceae	Sphingobium	Sphingobium_sp._EP60837
BKPGNLEB_01228	NODE_55	37763	38614	+	accD_1	Acetyl-coenzyme A carboxylase carboxyl transferase subunit beta	COG0777	P0A9Q5				B2R_01228	Bacteria	Proteobacteria	Alphaproteobacteria	Sphingomonadales	Sphingomonadaceae	Sphingobium	Sphingobium_sp._EP60837
BKPGNLEB_01229	NODE_55	38813	40138	+		hypothetical protein						B2R_01229	Bacteria	Proteobacteria	Alphaproteobacteria	Sphingomonadales	Sphingomonadaceae	Sphingobium	Sphingobium_sp._EP60837
BKPGNLEB_01230	NODE_55	40207	40647	+		hypothetical protein						B2R_01230	Bacteria	Proteobacteria	Alphaproteobacteria	Sphingomonadales	Sphingomonadaceae	Sphingobium	Sphingobium_sp._EP60837
BKPGNLEB_01231	NODE_55	40632	41957	-	ampG_1	Anhydromuropeptide permease	COG0477	P0AE16				B2R_01231	Bacteria	Proteobacteria	Alphaproteobacteria	Sphingomonadales	Sphingomonadaceae	Sphingobium	Sphingobium_sp._EP60837
BKPGNLEB_01232	NODE_55	42103	42540	-	pdtaR_1	putative transcriptional regulatory protein pdtaR	COG3707	P9WGM3				B2R_01232	Bacteria	Proteobacteria	Alphaproteobacteria	Sphingomonadales	Sphingomonadaceae	Sphingobium	Sphingobium_sp._EP60837
BKPGNLEB_01233	NODE_55	42892	43674	+	rluB_1	Ribosomal large subunit pseudouridine synthase B	COG1187	P45104				B2R_01233	Bacteria	Proteobacteria	Alphaproteobacteria	Sphingomonadales	Sphingomonadaceae	Sphingobium	Sphingobium_sp._EP60837
BKPGNLEB_01234	NODE_55	43729	44268	+	rsmD_2	Ribosomal RNA small subunit methyltransferase D	COG0742	P44869				B2R_01234	Bacteria	Proteobacteria	Alphaproteobacteria	Sphingomonadales	Sphingomonadaceae	Sphingobium	Sphingobium_sp._EP60837
BKPGNLEB_01235	NODE_55	44327	44776	-	vhb_1	Bacterial hemoglobin		P04252				B2R_01235	Bacteria	Proteobacteria	Alphaproteobacteria	Sphingomonadales	Sphingomonadaceae	Sphingobium	Sphingobium_sp._EP60837
BKPGNLEB_01236	NODE_55	44887	45366	+	nsrR_3	HTH-type transcriptional repressor NsrR						B2R_01236	Bacteria	Proteobacteria	Alphaproteobacteria	Sphingomonadales	Sphingomonadaceae	Sphingobium	Sphingobium_sp._EP60837
BKPGNLEB_01237	NODE_55	45323	45733	-		hypothetical protein						B2R_01237	Bacteria	Proteobacteria	Alphaproteobacteria	Sphingomonadales	Sphingomonadaceae	Sphingobium	Sphingobium_sp._EP60837
BKPGNLEB_01238	NODE_55	45864	46259	-		hypothetical protein						B2R_01238	Bacteria	Proteobacteria	Alphaproteobacteria	Sphingomonadales	Sphingomonadaceae	Sphingobium	Sphingobium_sp._EP60837
BKPGNLEB_01239	NODE_55	46362	48638	+	pcrA_1	ATP-dependent DNA helicase PcrA		P64319				B2R_01239	Bacteria	Proteobacteria	Alphaproteobacteria	Sphingomonadales	Sphingomonadaceae	Sphingobium	Sphingobium_sp._EP60837
BKPGNLEB_01240	NODE_55	48709	49521	+	azoB_1	NAD(P)H azoreductase		Q8KU07				B2R_01240	Bacteria	Proteobacteria	Alphaproteobacteria	Sphingomonadales	Sphingomonadaceae	Sphingobium	Sphingobium_sp._EP60837
BKPGNLEB_01241	NODE_55	49698	49773	-		tRNA-Ala(ggc)						B2R_01241	Bacteria	Proteobacteria	Alphaproteobacteria	Sphingomonadales	Sphingomonadaceae	Sphingobium	Sphingobium_sp._EP60837
BKPGNLEB_01242	NODE_55	49966	50041	-		tRNA-Ala(ggc)						B2R_01242	Bacteria	Proteobacteria	Alphaproteobacteria	Sphingomonadales	Sphingomonadaceae	Sphingobium	Sphingobium_sp._EP60837
BKPGNLEB_01243	NODE_55	50128	50466	-		hypothetical protein						B2R_01243	Bacteria	Proteobacteria	Alphaproteobacteria	Sphingomonadales	Sphingomonadaceae	Sphingobium	Sphingobium_sp._EP60837
BKPGNLEB_01244	NODE_55	50643	51962	+	aroA_1	3-phosphoshikimate 1-carboxyvinyltransferase		P0A2Y4				B2R_01244	Bacteria	Proteobacteria	Alphaproteobacteria	Sphingomonadales	Sphingomonadaceae	Sphingobium	Sphingobium_sp._EP60837
BKPGNLEB_01245	NODE_55	51959	52210	+		hypothetical protein						B2R_01245	Bacteria	Proteobacteria	Alphaproteobacteria	Sphingomonadales	Sphingomonadaceae	Sphingobium	Sphingobium_sp._EP60837
BKPGNLEB_01246	NODE_55	52207	52842	+	cmk_1	Cytidylate kinase	COG0283	Q97PK6				B2R_01246	Bacteria	Proteobacteria	Alphaproteobacteria	Sphingomonadales	Sphingomonadaceae	Sphingobium	Sphingobium_sp._EP60837
BKPGNLEB_01247	NODE_55	53010	54722	+	rpsA_1	30S ribosomal protein S1	COG0539	Q6NDP1				B2R_01247	Bacteria	Proteobacteria	Alphaproteobacteria	Sphingomonadales	Sphingomonadaceae	Sphingobium	Sphingobium_sp._EP60837
BKPGNLEB_01248	NODE_55	54898	55185	+	ihfB_1	Integration host factor subunit beta	COG0776	Q06607				B2R_01248	Bacteria	Proteobacteria	Alphaproteobacteria	Sphingomonadales	Sphingomonadaceae	Sphingobium	Sphingobium_sp._EP60837
BKPGNLEB_01249	NODE_55	55239	55324	+		tRNA-Leu(taa)						B2R_01249	Bacteria	Proteobacteria	Alphaproteobacteria	Sphingomonadales	Sphingomonadaceae	Sphingobium	Sphingobium_sp._EP60837
BKPGNLEB_01250	NODE_55	55399	57183	+	kefC_2	Glutathione-regulated potassium-efflux system protein KefC	COG0475	P03819				B2R_01250	Bacteria	Proteobacteria	Alphaproteobacteria	Sphingomonadales	Sphingomonadaceae	Sphingobium	Sphingobium_sp._EP60837
BKPGNLEB_01251	NODE_55	57281	59935	-	alaS_1	Alanine--tRNA ligase	COG0013	P00957				B2R_01251	Bacteria	Proteobacteria	Alphaproteobacteria	Sphingomonadales	Sphingomonadaceae	Sphingobium	Sphingobium_sp._EP60837
BKPGNLEB_01252	NODE_55	60082	62349	+	maeB_1	NADP-dependent malic enzyme	COG0280	P76558				B2R_01252	Bacteria	Proteobacteria	Alphaproteobacteria	Sphingomonadales	Sphingomonadaceae	Sphingobium	Sphingobium_sp._EP60837
BKPGNLEB_01253	NODE_55	62399	63091	+		hypothetical protein						B2R_01253	Bacteria	Proteobacteria	Alphaproteobacteria	Sphingomonadales	Sphingomonadaceae	Sphingobium	Sphingobium_sp._EP60837
BKPGNLEB_01254	NODE_55	63137	63505	-	hisI_1	Phosphoribosyl-AMP cyclohydrolase	COG0139	P9WMM7				B2R_01254	Bacteria	Proteobacteria	Alphaproteobacteria	Sphingomonadales	Sphingomonadaceae	Sphingobium	Sphingobium_sp._EP60837
BKPGNLEB_01255	NODE_55	63613	63689	-		tRNA-His(gtg)						B2R_01255	Bacteria	Proteobacteria	Alphaproteobacteria	Sphingomonadales	Sphingomonadaceae	Sphingobium	Sphingobium_sp._EP60837
BKPGNLEB_01256	NODE_55	63945	64217	-	hup_1	DNA-binding protein HU		P0A3H0				B2R_01256	Bacteria	Proteobacteria	Alphaproteobacteria	Sphingomonadales	Sphingomonadaceae	Sphingobium	Sphingobium_sp._EP60837
BKPGNLEB_01257	NODE_55	64394	66790	-	lon_2	Lon protease	COG0466	P77810				B2R_01257	Bacteria	Proteobacteria	Alphaproteobacteria	Sphingomonadales	Sphingomonadaceae	Sphingobium	Sphingobium_sp._EP60837
BKPGNLEB_01258	NODE_55	66923	67246	-	ybaB_1	Nucleoid-associated protein YbaB	COG0718	P0A8B5				B2R_01258	Bacteria	Proteobacteria	Alphaproteobacteria	Sphingomonadales	Sphingomonadaceae	Sphingobium	Sphingobium_sp._EP60837
BKPGNLEB_01259	NODE_55	67243	68859	-		hypothetical protein						B2R_01259	Bacteria	Proteobacteria	Alphaproteobacteria	Sphingomonadales	Sphingomonadaceae	Sphingobium	Sphingobium_sp._EP60837
BKPGNLEB_01260	NODE_55	69062	69997	-		hypothetical protein						B2R_01260	Bacteria	Proteobacteria	Alphaproteobacteria	Sphingomonadales	Sphingomonadaceae	Sphingobium	Sphingobium_sp._EP60837
BKPGNLEB_01261	NODE_55	70002	70337	-	fdxE_1	Ferredoxin-6	COG0633	P80306				B2R_01261	Bacteria	Proteobacteria	Alphaproteobacteria	Sphingomonadales	Sphingomonadaceae	Sphingobium	Sphingobium_sp._EP60837
BKPGNLEB_01262	NODE_55	70357	71448	-	iscS_1	Cysteine desulfurase IscS	COG1104	O31269				B2R_01262	Bacteria	Proteobacteria	Alphaproteobacteria	Sphingomonadales	Sphingomonadaceae	Sphingobium	Sphingobium_sp._EP60837
BKPGNLEB_01263	NODE_55	71445	72482	-	nifS	Cysteine desulfurase NifS	COG1104	P05341				B2R_01263	Bacteria	Proteobacteria	Alphaproteobacteria	Sphingomonadales	Sphingomonadaceae	Sphingobium	Sphingobium_sp._EP60837
BKPGNLEB_01264	NODE_55	72734	73270	+		hypothetical protein						B2R_01264	Bacteria	Proteobacteria	Alphaproteobacteria	Sphingomonadales	Sphingomonadaceae	Sphingobium	Sphingobium_sp._EP60837
BKPGNLEB_01265	NODE_55	73400	74485	+		hypothetical protein						B2R_01265	Bacteria	Proteobacteria	Alphaproteobacteria	Sphingomonadales	Sphingomonadaceae	Sphingobium	Sphingobium_sp._EP60837
BKPGNLEB_01266	NODE_55	74486	74692	-		hypothetical protein						B2R_01266	Bacteria	Proteobacteria	Alphaproteobacteria	Sphingomonadales	Sphingomonadaceae	Sphingobium	Sphingobium_sp._EP60837
BKPGNLEB_01267	NODE_55	74781	75233	+	rpiB_1	Ribose-5-phosphate isomerase B	COG0698	P37351				B2R_01267	Bacteria	Proteobacteria	Alphaproteobacteria	Sphingomonadales	Sphingomonadaceae	Sphingobium	Sphingobium_sp._EP60837
BKPGNLEB_01268	NODE_55	75230	76561	+	glyA2_1	Serine hydroxymethyltransferase 2		Q3JGP5				B2R_01268	Bacteria	Proteobacteria	Alphaproteobacteria	Sphingomonadales	Sphingomonadaceae	Sphingobium	Sphingobium_sp._EP60837
BKPGNLEB_01269	NODE_55	76654	77115	+	nrdR_1	Transcriptional repressor NrdR	COG1327	P0A8D0				B2R_01269	Bacteria	Proteobacteria	Alphaproteobacteria	Sphingomonadales	Sphingomonadaceae	Sphingobium	Sphingobium_sp._EP60837
BKPGNLEB_01270	NODE_55	77211	77939	+	trmJ_1	tRNA (cytidine/uridine/adenosine-2'-O-)-methyltransferase TrmJ		A0A0H2ZF87				B2R_01270	Bacteria	Proteobacteria	Alphaproteobacteria	Sphingomonadales	Sphingomonadaceae	Sphingobium	Sphingobium_sp._EP60837
BKPGNLEB_01271	NODE_55	77948	78244	-		hypothetical protein						B2R_01271	Bacteria	Proteobacteria	Alphaproteobacteria	Sphingomonadales	Sphingomonadaceae	Sphingobium	Sphingobium_sp._EP60837
BKPGNLEB_01272	NODE_55	78424	79038	+	rpsD_1	30S ribosomal protein S4	COG0522	Q6N9G0				B2R_01272	Bacteria	Proteobacteria	Alphaproteobacteria	Sphingomonadales	Sphingomonadaceae	Sphingobium	Sphingobium_sp._EP60837
BKPGNLEB_01273	NODE_55	79513	80070	+		hypothetical protein						B2R_01273	Bacteria	Proteobacteria	Alphaproteobacteria	Sphingomonadales	Sphingomonadaceae	Sphingobium	Sphingobium_sp._EP60837
BKPGNLEB_01274	NODE_55	80159	81142	+	aguA_1	Agmatine deiminase	COG2957	Q9I6J9				B2R_01274	Bacteria	Proteobacteria	Alphaproteobacteria	Sphingomonadales	Sphingomonadaceae	Sphingobium	Sphingobium_sp._EP60837
BKPGNLEB_01275	NODE_55	81229	82077	+		N-carbamoyl-D-amino acid hydrolase		Q44185				B2R_01275	Bacteria	Proteobacteria	Alphaproteobacteria	Sphingomonadales	Sphingomonadaceae	Sphingobium	Sphingobium_sp._EP60837
BKPGNLEB_01276	NODE_55	82690	82765	+		tRNA-Lys(ttt)						B2R_01276	Bacteria	Proteobacteria	Alphaproteobacteria	Sphingomonadales	Sphingomonadaceae	Sphingobium	Sphingobium_sp._EP60837
BKPGNLEB_01277	NODE_55	82859	84055	-		putative protein	COG1680	P9WLZ3				B2R_01277	Bacteria	Proteobacteria	Alphaproteobacteria	Sphingomonadales	Sphingomonadaceae	Sphingobium	Sphingobium_sp._EP60837
BKPGNLEB_01278	NODE_55	84134	85024	-		hypothetical protein						B2R_01278	Bacteria	Proteobacteria	Alphaproteobacteria	Sphingomonadales	Sphingomonadaceae	Sphingobium	Sphingobium_sp._EP60837
BKPGNLEB_01279	NODE_55	85093	86595	-	gatB_1	Aspartyl/glutamyl-tRNA(Asn/Gln) amidotransferase subunit B	COG0064	Q9HVT7				B2R_01279	Bacteria	Proteobacteria	Alphaproteobacteria	Sphingomonadales	Sphingomonadaceae	Sphingobium	Sphingobium_sp._EP60837
BKPGNLEB_01280	NODE_55	86693	88180	-	gatA_2	Glutamyl-tRNA(Gln) amidotransferase subunit A	COG0154	Q9HVT8				B2R_01280	Bacteria	Proteobacteria	Alphaproteobacteria	Sphingomonadales	Sphingomonadaceae	Sphingobium	Sphingobium_sp._EP60837
BKPGNLEB_01281	NODE_55	88177	88464	-	gatC_1	Glutamyl-tRNA(Gln) amidotransferase subunit C	COG0721	Q9HVT9				B2R_01281	Bacteria	Proteobacteria	Alphaproteobacteria	Sphingomonadales	Sphingomonadaceae	Sphingobium	Sphingobium_sp._EP60837
BKPGNLEB_01282	NODE_55	88574	89707	+		hypothetical protein						B2R_01282	Bacteria	Proteobacteria	Alphaproteobacteria	Sphingomonadales	Sphingomonadaceae	Sphingobium	Sphingobium_sp._EP60837
BKPGNLEB_01283	NODE_55	89704	90180	+	yrrK_1	Putative pre-16S rRNA nuclease	COG0816	O34634				B2R_01283	Bacteria	Proteobacteria	Alphaproteobacteria	Sphingomonadales	Sphingomonadaceae	Sphingobium	Sphingobium_sp._EP60837
BKPGNLEB_01284	NODE_55	90237	91115	-		Phosphoserine phosphatase	COG0560	Q9S281				B2R_01284	Bacteria	Proteobacteria	Alphaproteobacteria	Sphingomonadales	Sphingomonadaceae	Sphingobium	Sphingobium_sp._EP60837
BKPGNLEB_01285	NODE_55	91186	92088	+	miaA_1	tRNA dimethylallyltransferase	COG0324	P16384				B2R_01285	Bacteria	Proteobacteria	Alphaproteobacteria	Sphingomonadales	Sphingomonadaceae	Sphingobium	Sphingobium_sp._EP60837
BKPGNLEB_01286	NODE_55	92188	93936	+	ilvI_1	Acetolactate synthase isozyme 3 large subunit	COG0028	P00893				B2R_01286	Bacteria	Proteobacteria	Alphaproteobacteria	Sphingomonadales	Sphingomonadaceae	Sphingobium	Sphingobium_sp._EP60837
BKPGNLEB_01287	NODE_55	93947	94297	+		hypothetical protein						B2R_01287	Bacteria	Proteobacteria	Alphaproteobacteria	Sphingomonadales	Sphingomonadaceae	Sphingobium	Sphingobium_sp._EP60837
BKPGNLEB_01288	NODE_55	94297	94812	+	ilvH_1	Acetolactate synthase isozyme 3 small subunit	COG0440	P00894				B2R_01288	Bacteria	Proteobacteria	Alphaproteobacteria	Sphingomonadales	Sphingomonadaceae	Sphingobium	Sphingobium_sp._EP60837
BKPGNLEB_01289	NODE_55	95017	96036	+	ilvC_1	Ketol-acid reductoisomerase (NADP(+))	COG0059	Q9HVA2				B2R_01289	Bacteria	Proteobacteria	Alphaproteobacteria	Sphingomonadales	Sphingomonadaceae	Sphingobium	Sphingobium_sp._EP60837
BKPGNLEB_01290	NODE_55	96237	96860	+	yceI_1	Protein YceI						B2R_01290	Bacteria	Proteobacteria	Alphaproteobacteria	Sphingomonadales	Sphingomonadaceae	Sphingobium	Sphingobium_sp._EP60837
BKPGNLEB_01291	NODE_55	97222	98892	+	leuA_1	2-isopropylmalate synthase	COG0119	P9WQB3				B2R_01291	Bacteria	Proteobacteria	Alphaproteobacteria	Sphingomonadales	Sphingomonadaceae	Sphingobium	Sphingobium_sp._EP60837
BKPGNLEB_01292	NODE_55	98916	100268	+	trmFO_1	Methylenetetrahydrofolate--tRNA-(uracil-5-)-methyltransferase TrmFO		P64235				B2R_01292	Bacteria	Proteobacteria	Alphaproteobacteria	Sphingomonadales	Sphingomonadaceae	Sphingobium	Sphingobium_sp._EP60837
BKPGNLEB_01293	NODE_55	100300	100584	-		hypothetical protein						B2R_01293	Bacteria	Proteobacteria	Alphaproteobacteria	Sphingomonadales	Sphingomonadaceae	Sphingobium	Sphingobium_sp._EP60837
BKPGNLEB_01294	NODE_55	100778	101419	-		hypothetical protein						B2R_01294	Bacteria	Proteobacteria	Alphaproteobacteria	Sphingomonadales	Sphingomonadaceae	Sphingobium	Sphingobium_sp._EP60837
BKPGNLEB_01295	NODE_55	101549	103573	+		hypothetical protein						B2R_01295	Bacteria	Proteobacteria	Alphaproteobacteria	Sphingomonadales	Sphingomonadaceae	Sphingobium	Sphingobium_sp._EP60837
BKPGNLEB_01296	NODE_55	103570	104178	+		hypothetical protein						B2R_01296	Bacteria	Proteobacteria	Alphaproteobacteria	Sphingomonadales	Sphingomonadaceae	Sphingobium	Sphingobium_sp._EP60837
BKPGNLEB_01297	NODE_55	104189	104872	+		hypothetical protein						B2R_01297	Bacteria	Proteobacteria	Alphaproteobacteria	Sphingomonadales	Sphingomonadaceae	Sphingobium	Sphingobium_sp._EP60837
BKPGNLEB_01298	NODE_55	104927	106297	-	dxs_1	1-deoxy-D-xylulose-5-phosphate synthase						B2R_01298	Bacteria	Proteobacteria	Alphaproteobacteria	Sphingomonadales	Sphingomonadaceae	Sphingobium	Sphingobium_sp._EP60837
BKPGNLEB_01299	NODE_55	106297	107244	-	acoA_1	Acetoin:2%2C6-dichlorophenolindophenol oxidoreductase subunit alpha	COG1071	O31404				B2R_01299	Bacteria	Proteobacteria	Alphaproteobacteria	Sphingomonadales	Sphingomonadaceae	Sphingobium	Sphingobium_sp._EP60837
BKPGNLEB_01300	NODE_55	107482	107700	-		hypothetical protein						B2R_01300	Bacteria	Proteobacteria	Alphaproteobacteria	Sphingomonadales	Sphingomonadaceae	Sphingobium	Sphingobium_sp._EP60837
BKPGNLEB_01301	NODE_55	107868	109142	-	eno_1	Enolase		P33675				B2R_01301	Bacteria	Proteobacteria	Alphaproteobacteria	Sphingomonadales	Sphingomonadaceae	Sphingobium	Sphingobium_sp._EP60837
BKPGNLEB_01302	NODE_55	109353	109940	+		hypothetical protein						B2R_01302	Bacteria	Proteobacteria	Alphaproteobacteria	Sphingomonadales	Sphingomonadaceae	Sphingobium	Sphingobium_sp._EP60837
BKPGNLEB_01303	NODE_55	109991	110362	+		hypothetical protein						B2R_01303	Bacteria	Proteobacteria	Alphaproteobacteria	Sphingomonadales	Sphingomonadaceae	Sphingobium	Sphingobium_sp._EP60837
BKPGNLEB_01304	NODE_55	110675	111262	+		hypothetical protein						B2R_01304	Bacteria	Proteobacteria	Alphaproteobacteria	Sphingomonadales	Sphingomonadaceae	Sphingobium	Sphingobium_sp._EP60837
BKPGNLEB_01305	NODE_55	111343	111567	+		hypothetical protein						B2R_01305	Bacteria	Proteobacteria	Alphaproteobacteria	Sphingomonadales	Sphingomonadaceae	Sphingobium	Sphingobium_sp._EP60837
BKPGNLEB_01306	NODE_55	111584	112222	-		hypothetical protein						B2R_01306	Bacteria	Proteobacteria	Alphaproteobacteria	Sphingomonadales	Sphingomonadaceae	Sphingobium	Sphingobium_sp._EP60837
BKPGNLEB_01307	NODE_55	112249	112725	-	greA_1	Transcription elongation factor GreA	COG0782	P0A6W5				B2R_01307	Bacteria	Proteobacteria	Alphaproteobacteria	Sphingomonadales	Sphingomonadaceae	Sphingobium	Sphingobium_sp._EP60837
BKPGNLEB_01308	NODE_55	112808	116143	-	carB_1	Carbamoyl-phosphate synthase large chain	COG0458	P00968				B2R_01308	Bacteria	Proteobacteria	Alphaproteobacteria	Sphingomonadales	Sphingomonadaceae	Sphingobium	Sphingobium_sp._EP60837
BKPGNLEB_01309	NODE_55	116143	116754	-		hypothetical protein						B2R_01309	Bacteria	Proteobacteria	Alphaproteobacteria	Sphingomonadales	Sphingomonadaceae	Sphingobium	Sphingobium_sp._EP60837
BKPGNLEB_01310	NODE_55	116754	117122	-		hypothetical protein						B2R_01310	Bacteria	Proteobacteria	Alphaproteobacteria	Sphingomonadales	Sphingomonadaceae	Sphingobium	Sphingobium_sp._EP60837
BKPGNLEB_01311	NODE_55	117119	118282	-	carA_1	Carbamoyl-phosphate synthase small chain	COG0505	P0A6F1				B2R_01311	Bacteria	Proteobacteria	Alphaproteobacteria	Sphingomonadales	Sphingomonadaceae	Sphingobium	Sphingobium_sp._EP60837
BKPGNLEB_01312	NODE_55	118438	118890	+	yqeY_1	putative protein YqeY	COG1610	P54464				B2R_01312	Bacteria	Proteobacteria	Alphaproteobacteria	Sphingomonadales	Sphingomonadaceae	Sphingobium	Sphingobium_sp._EP60837
BKPGNLEB_01313	NODE_55	118903	120777	+	dnaG_1	DNA primase						B2R_01313	Bacteria	Proteobacteria	Alphaproteobacteria	Sphingomonadales	Sphingomonadaceae	Sphingobium	Sphingobium_sp._EP60837
BKPGNLEB_01314	NODE_55	120822	122870	+	rpoD_1	RNA polymerase sigma factor RpoD	COG0568	Q2K619				B2R_01314	Bacteria	Proteobacteria	Alphaproteobacteria	Sphingomonadales	Sphingomonadaceae	Sphingobium	Sphingobium_sp._EP60837
BKPGNLEB_01315	NODE_55	123007	123687	+		hypothetical protein						B2R_01315	Bacteria	Proteobacteria	Alphaproteobacteria	Sphingomonadales	Sphingomonadaceae	Sphingobium	Sphingobium_sp._EP60837
BKPGNLEB_01316	NODE_55	123776	124621	+		hypothetical protein						B2R_01316	Bacteria	Proteobacteria	Alphaproteobacteria	Sphingomonadales	Sphingomonadaceae	Sphingobium	Sphingobium_sp._EP60837
BKPGNLEB_01317	NODE_55	124877	125443	+		hypothetical protein						B2R_01317	Bacteria	Proteobacteria	Alphaproteobacteria	Sphingomonadales	Sphingomonadaceae	Sphingobium	Sphingobium_sp._EP60837
BKPGNLEB_01318	NODE_55	125477	125764	+		hypothetical protein						B2R_01318	Bacteria	Proteobacteria	Alphaproteobacteria	Sphingomonadales	Sphingomonadaceae	Sphingobium	Sphingobium_sp._EP60837
BKPGNLEB_01319	NODE_55	125784	127202	-		hypothetical protein						B2R_01319	Bacteria	Proteobacteria	Alphaproteobacteria	Sphingomonadales	Sphingomonadaceae	Sphingobium	Sphingobium_sp._EP60837
BKPGNLEB_01320	NODE_55	127290	128465	+		hypothetical protein						B2R_01320	Bacteria	Proteobacteria	Alphaproteobacteria	Sphingomonadales	Sphingomonadaceae	Sphingobium	Sphingobium_sp._EP60837
BKPGNLEB_01321	NODE_55	128469	129641	-	anmK_1	Anhydro-N-acetylmuramic acid kinase	COG2377	Q8EHB5				B2R_01321	Bacteria	Proteobacteria	Alphaproteobacteria	Sphingomonadales	Sphingomonadaceae	Sphingobium	Sphingobium_sp._EP60837
BKPGNLEB_01322	NODE_55	129704	130921	+	tyrS_1	Tyrosine--tRNA ligase		B4RP13				B2R_01322	Bacteria	Proteobacteria	Alphaproteobacteria	Sphingomonadales	Sphingomonadaceae	Sphingobium	Sphingobium_sp._EP60837
BKPGNLEB_01323	NODE_55	131087	131350	+		hypothetical protein						B2R_01323	Bacteria	Proteobacteria	Alphaproteobacteria	Sphingomonadales	Sphingomonadaceae	Sphingobium	Sphingobium_sp._EP60837
BKPGNLEB_01324	NODE_55	131368	133443	-	recG_2	ATP-dependent DNA helicase RecG	COG1200	P24230				B2R_01324	Bacteria	Proteobacteria	Alphaproteobacteria	Sphingomonadales	Sphingomonadaceae	Sphingobium	Sphingobium_sp._EP60837
BKPGNLEB_01325	NODE_55	133517	133786	+		hypothetical protein						B2R_01325	Bacteria	Proteobacteria	Alphaproteobacteria	Sphingomonadales	Sphingomonadaceae	Sphingobium	Sphingobium_sp._EP60837
BKPGNLEB_01326	NODE_55	134035	137352	+	mfd_2	Transcription-repair-coupling factor	COG1197	P30958				B2R_01326	Bacteria	Proteobacteria	Alphaproteobacteria	Sphingomonadales	Sphingomonadaceae	Sphingobium	Sphingobium_sp._EP60837
BKPGNLEB_01327	NODE_55	137508	137918	+		hypothetical protein						B2R_01327	Bacteria	Proteobacteria	Alphaproteobacteria	Sphingomonadales	Sphingomonadaceae	Sphingobium	Sphingobium_sp._EP60837
BKPGNLEB_01328	NODE_55	137920	138636	+		hypothetical protein						B2R_01328	Bacteria	Proteobacteria	Alphaproteobacteria	Sphingomonadales	Sphingomonadaceae	Sphingobium	Sphingobium_sp._EP60837
BKPGNLEB_01329	NODE_55	138666	140489	-		hypothetical protein						B2R_01329	Bacteria	Proteobacteria	Alphaproteobacteria	Sphingomonadales	Sphingomonadaceae	Sphingobium	Sphingobium_sp._EP60837
BKPGNLEB_01330	NODE_55	140929	141819	+	moaA_1	GTP 3'%2C8-cyclase	COG2896	P69848				B2R_01330	Bacteria	Proteobacteria	Alphaproteobacteria	Sphingomonadales	Sphingomonadaceae	Sphingobium	Sphingobium_sp._EP60837
BKPGNLEB_01331	NODE_55	141816	142592	+	NADK	NAD kinase	COG0061	Q9X255				B2R_01331	Bacteria	Proteobacteria	Alphaproteobacteria	Sphingomonadales	Sphingomonadaceae	Sphingobium	Sphingobium_sp._EP60837
BKPGNLEB_01332	NODE_55	142672	142746	+		tRNA-Asn(gtt)						B2R_01332	Bacteria	Proteobacteria	Alphaproteobacteria	Sphingomonadales	Sphingomonadaceae	Sphingobium	Sphingobium_sp._EP60837
BKPGNLEB_01333	NODE_55	142932	146420	-	dnaE1_2	DNA polymerase III subunit alpha		B8GWS6				B2R_01333	Bacteria	Proteobacteria	Alphaproteobacteria	Sphingomonadales	Sphingomonadaceae	Sphingobium	Sphingobium_sp._EP60837
BKPGNLEB_01334	NODE_55	146650	148458	+		hypothetical protein						B2R_01334	Bacteria	Proteobacteria	Alphaproteobacteria	Sphingomonadales	Sphingomonadaceae	Sphingobium	Sphingobium_sp._EP60837
BKPGNLEB_01335	NODE_55	148444	149133	-	lolD_2	Lipoprotein-releasing system ATP-binding protein LolD	COG1136	P75957				B2R_01335	Bacteria	Proteobacteria	Alphaproteobacteria	Sphingomonadales	Sphingomonadaceae	Sphingobium	Sphingobium_sp._EP60837
BKPGNLEB_01336	NODE_55	149126	150352	-	lolE_2	Lipoprotein-releasing system transmembrane protein LolE	COG4591	P75958				B2R_01336	Bacteria	Proteobacteria	Alphaproteobacteria	Sphingomonadales	Sphingomonadaceae	Sphingobium	Sphingobium_sp._EP60837
BKPGNLEB_01337	NODE_55	150860	151321	+	ibpA_1	Small heat shock protein IbpA	COG0071	P0C054				B2R_01337	Bacteria	Proteobacteria	Alphaproteobacteria	Sphingomonadales	Sphingomonadaceae	Sphingobium	Sphingobium_sp._EP60837
BKPGNLEB_01338	NODE_55	151382	153316	-	kup_1	Low affinity potassium transport system protein kup						B2R_01338	Bacteria	Proteobacteria	Alphaproteobacteria	Sphingomonadales	Sphingomonadaceae	Sphingobium	Sphingobium_sp._EP60837
BKPGNLEB_01339	NODE_55	153451	154092	-		hypothetical protein						B2R_01339	Bacteria	Proteobacteria	Alphaproteobacteria	Sphingomonadales	Sphingomonadaceae	Sphingobium	Sphingobium_sp._EP60837
BKPGNLEB_01340	NODE_55	154089	154502	-		hypothetical protein						B2R_01340	Bacteria	Proteobacteria	Alphaproteobacteria	Sphingomonadales	Sphingomonadaceae	Sphingobium	Sphingobium_sp._EP60837
BKPGNLEB_01341	NODE_55	154499	155059	-	cycY	Thiol:disulfide interchange protein CycY	COG0526	P30960				B2R_01341	Bacteria	Proteobacteria	Alphaproteobacteria	Sphingomonadales	Sphingomonadaceae	Sphingobium	Sphingobium_sp._EP60837
BKPGNLEB_01342	NODE_55	155023	156951	-	ccmF_1	Cytochrome c-type biogenesis protein CcmF	COG1138	P33927				B2R_01342	Bacteria	Proteobacteria	Alphaproteobacteria	Sphingomonadales	Sphingomonadaceae	Sphingobium	Sphingobium_sp._EP60837
BKPGNLEB_01343	NODE_55	156998	157444	-	ccmE_1	Cytochrome c-type biogenesis protein CcmE	COG2332	Q9LA01				B2R_01343	Bacteria	Proteobacteria	Alphaproteobacteria	Sphingomonadales	Sphingomonadaceae	Sphingobium	Sphingobium_sp._EP60837
BKPGNLEB_01344	NODE_55	157441	157572	-		hypothetical protein						B2R_01344	Bacteria	Proteobacteria	Alphaproteobacteria	Sphingomonadales	Sphingomonadaceae	Sphingobium	Sphingobium_sp._EP60837
BKPGNLEB_01345	NODE_55	157577	158299	-	ccmC_1	Heme exporter protein C	COG0755	P0ABM1				B2R_01345	Bacteria	Proteobacteria	Alphaproteobacteria	Sphingomonadales	Sphingomonadaceae	Sphingobium	Sphingobium_sp._EP60837
BKPGNLEB_01346	NODE_55	158481	159959	+	purF_1	Amidophosphoribosyltransferase	COG0034	P00497				B2R_01346	Bacteria	Proteobacteria	Alphaproteobacteria	Sphingomonadales	Sphingomonadaceae	Sphingobium	Sphingobium_sp._EP60837
BKPGNLEB_01347	NODE_55	160058	160768	+	yciK_1	putative oxidoreductase YciK	COG1028	P31808				B2R_01347	Bacteria	Proteobacteria	Alphaproteobacteria	Sphingomonadales	Sphingomonadaceae	Sphingobium	Sphingobium_sp._EP60837
BKPGNLEB_01348	NODE_55	160772	161695	-	ufaA1_1	Tuberculostearic acid methyltransferase UfaA1	COG2230	O53732				B2R_01348	Bacteria	Proteobacteria	Alphaproteobacteria	Sphingomonadales	Sphingomonadaceae	Sphingobium	Sphingobium_sp._EP60837
BKPGNLEB_01349	NODE_55	162074	163450	-	phrA_1	Deoxyribodipyrimidine photo-lyase	COG0415	A9CJC9				B2R_01349	Bacteria	Proteobacteria	Alphaproteobacteria	Sphingomonadales	Sphingomonadaceae	Sphingobium	Sphingobium_sp._EP60837
BKPGNLEB_01350	NODE_55	163635	164120	+	rppH_1	RNA pyrophosphohydrolase	COG0494	Q9ZDT9				B2R_01350	Bacteria	Proteobacteria	Alphaproteobacteria	Sphingomonadales	Sphingomonadaceae	Sphingobium	Sphingobium_sp._EP60837
BKPGNLEB_01351	NODE_55	164165	165064	+		hypothetical protein						B2R_01351	Bacteria	Proteobacteria	Alphaproteobacteria	Sphingomonadales	Sphingomonadaceae	Sphingobium	Sphingobium_sp._EP60837
BKPGNLEB_01352	NODE_55	165123	166346	+	dapE_1	Succinyl-diaminopimelate desuccinylase						B2R_01352	Bacteria	Proteobacteria	Alphaproteobacteria	Sphingomonadales	Sphingomonadaceae	Sphingobium	Sphingobium_sp._EP60837
BKPGNLEB_01353	NODE_55	166355	167362	+	astA_1	Arginine N-succinyltransferase	COG3138	P0AE37				B2R_01353	Bacteria	Proteobacteria	Alphaproteobacteria	Sphingomonadales	Sphingomonadaceae	Sphingobium	Sphingobium_sp._EP60837
BKPGNLEB_01354	NODE_55	167359	168618	+	astB_1	N-succinylarginine dihydrolase	COG3724	P76216				B2R_01354	Bacteria	Proteobacteria	Alphaproteobacteria	Sphingomonadales	Sphingomonadaceae	Sphingobium	Sphingobium_sp._EP60837
BKPGNLEB_01355	NODE_55	168636	168866	+		hypothetical protein						B2R_01355	Bacteria	Proteobacteria	Alphaproteobacteria	Sphingomonadales	Sphingomonadaceae	Sphingobium	Sphingobium_sp._EP60837
BKPGNLEB_01356	NODE_55	168929	170389	+	cobQ_1	Cobyric acid synthase		P29932				B2R_01356	Bacteria	Proteobacteria	Alphaproteobacteria	Sphingomonadales	Sphingomonadaceae	Sphingobium	Sphingobium_sp._EP60837
BKPGNLEB_01357	NODE_55	170496	170572	-		tRNA-Arg(acg)						B2R_01357	Bacteria	Proteobacteria	Alphaproteobacteria	Sphingomonadales	Sphingomonadaceae	Sphingobium	Sphingobium_sp._EP60837
BKPGNLEB_01358	NODE_55	170712	171161	+		hypothetical protein						B2R_01358	Bacteria	Proteobacteria	Alphaproteobacteria	Sphingomonadales	Sphingomonadaceae	Sphingobium	Sphingobium_sp._EP60837
BKPGNLEB_01359	NODE_55	171213	173912	-	ppdK_1	Pyruvate%2C phosphate dikinase	COG0574	P22983				B2R_01359	Bacteria	Proteobacteria	Alphaproteobacteria	Sphingomonadales	Sphingomonadaceae	Sphingobium	Sphingobium_sp._EP60837
BKPGNLEB_01360	NODE_55	174058	176469	-	glyS_1	Glycine--tRNA ligase beta subunit	COG0751	P00961				B2R_01360	Bacteria	Proteobacteria	Alphaproteobacteria	Sphingomonadales	Sphingomonadaceae	Sphingobium	Sphingobium_sp._EP60837
BKPGNLEB_01361	NODE_55	176585	177457	-	glyQ_1	Glycine--tRNA ligase alpha subunit	COG0752	P00960				B2R_01361	Bacteria	Proteobacteria	Alphaproteobacteria	Sphingomonadales	Sphingomonadaceae	Sphingobium	Sphingobium_sp._EP60837
BKPGNLEB_01362	NODE_55	177618	178532	+		hypothetical protein						B2R_01362	Bacteria	Proteobacteria	Alphaproteobacteria	Sphingomonadales	Sphingomonadaceae	Sphingobium	Sphingobium_sp._EP60837
BKPGNLEB_01363	NODE_55	178529	179419	+		hypothetical protein						B2R_01363	Bacteria	Proteobacteria	Alphaproteobacteria	Sphingomonadales	Sphingomonadaceae	Sphingobium	Sphingobium_sp._EP60837
BKPGNLEB_01364	NODE_55	179533	180147	+	rplY_1	50S ribosomal protein L25	COG1825	Q6N1P8				B2R_01364	Bacteria	Proteobacteria	Alphaproteobacteria	Sphingomonadales	Sphingomonadaceae	Sphingobium	Sphingobium_sp._EP60837
BKPGNLEB_01365	NODE_55	180235	180804	+	pth_1	Peptidyl-tRNA hydrolase	COG0193	Q6YP15				B2R_01365	Bacteria	Proteobacteria	Alphaproteobacteria	Sphingomonadales	Sphingomonadaceae	Sphingobium	Sphingobium_sp._EP60837
BKPGNLEB_01366	NODE_55	180915	182543	+	pgm_1	Phosphoglucomutase	COG0033	P39671				B2R_01366	Bacteria	Proteobacteria	Alphaproteobacteria	Sphingomonadales	Sphingomonadaceae	Sphingobium	Sphingobium_sp._EP60837
BKPGNLEB_01367	NODE_55	182842	183309	+		hypothetical protein						B2R_01367	Bacteria	Proteobacteria	Alphaproteobacteria	Sphingomonadales	Sphingomonadaceae	Sphingobium	Sphingobium_sp._EP60837
BKPGNLEB_01368	NODE_55	183380	184480	+	ychF_1	Ribosome-binding ATPase YchF	COG0012	P44681				B2R_01368	Bacteria	Proteobacteria	Alphaproteobacteria	Sphingomonadales	Sphingomonadaceae	Sphingobium	Sphingobium_sp._EP60837
BKPGNLEB_01369	NODE_55	184484	185026	+		hypothetical protein						B2R_01369	Bacteria	Proteobacteria	Alphaproteobacteria	Sphingomonadales	Sphingomonadaceae	Sphingobium	Sphingobium_sp._EP60837
BKPGNLEB_01370	NODE_55	185090	185551	+		hypothetical protein						B2R_01370	Bacteria	Proteobacteria	Alphaproteobacteria	Sphingomonadales	Sphingomonadaceae	Sphingobium	Sphingobium_sp._EP60837
BKPGNLEB_01371	NODE_55	185570	186115	-		hypothetical protein						B2R_01371	Bacteria	Proteobacteria	Alphaproteobacteria	Sphingomonadales	Sphingomonadaceae	Sphingobium	Sphingobium_sp._EP60837
BKPGNLEB_01372	NODE_55	186118	187902	-	mutL_1	DNA mismatch repair protein MutL		Q5F8M6				B2R_01372	Bacteria	Proteobacteria	Alphaproteobacteria	Sphingomonadales	Sphingomonadaceae	Sphingobium	Sphingobium_sp._EP60837
BKPGNLEB_01373	NODE_55	188049	189095	+	mreB_2	Cell shape-determining protein MreB		A0A0H3C7V4				B2R_01373	Bacteria	Proteobacteria	Alphaproteobacteria	Sphingomonadales	Sphingomonadaceae	Sphingobium	Sphingobium_sp._EP60837
BKPGNLEB_01374	NODE_55	189114	190028	+		hypothetical protein						B2R_01374	Bacteria	Proteobacteria	Alphaproteobacteria	Sphingomonadales	Sphingomonadaceae	Sphingobium	Sphingobium_sp._EP60837
BKPGNLEB_01375	NODE_55	190025	190552	+		hypothetical protein						B2R_01375	Bacteria	Proteobacteria	Alphaproteobacteria	Sphingomonadales	Sphingomonadaceae	Sphingobium	Sphingobium_sp._EP60837
BKPGNLEB_01376	NODE_63	35	1411	+	alaS_2	Alanine--tRNA ligase	COG0013	P00957				B2R_01376	Bacteria	Proteobacteria	Betaproteobacteria	Burkholderiales	Comamonadaceae	Acidovorax	Acidovorax_sp._KKS102
BKPGNLEB_01377	NODE_63	1512	4493	+		hypothetical protein						B2R_01377	Bacteria	Proteobacteria	Betaproteobacteria	Burkholderiales	Comamonadaceae	Acidovorax	Acidovorax_sp._KKS102
BKPGNLEB_01378	NODE_63	4605	5660	-		hypothetical protein						B2R_01378	Bacteria	Proteobacteria	Betaproteobacteria	Burkholderiales	Comamonadaceae	Acidovorax	Acidovorax_sp._KKS102
BKPGNLEB_01379	NODE_63	5700	6500	-	trmB_1	tRNA (guanine-N(7)-)-methyltransferase	COG0220	P0A8I5				B2R_01379	Bacteria	Proteobacteria	Betaproteobacteria	Burkholderiales	Comamonadaceae	Acidovorax	Acidovorax_sp._KKS102
BKPGNLEB_01380	NODE_63	6470	7483	-	gluQ_1	Glutamyl-Q tRNA(Asp) synthetase	COG0008	P27305				B2R_01380	Bacteria	Proteobacteria	Betaproteobacteria	Burkholderiales	Comamonadaceae	Acidovorax	Acidovorax_sp._KKS102
BKPGNLEB_01381	NODE_63	7480	8622	-		Renalase	COG3380	Q888A4				B2R_01381	Bacteria	Proteobacteria	Betaproteobacteria	Burkholderiales	Comamonadaceae	Acidovorax	Acidovorax_sp._KKS102
BKPGNLEB_01382	NODE_63	8720	9658	-	yhaJ_1	HTH-type transcriptional regulator YhaJ		P67661				B2R_01382	Bacteria	Proteobacteria	Betaproteobacteria	Burkholderiales	Comamonadaceae	Acidovorax	Acidovorax_sp._KKS102
BKPGNLEB_01383	NODE_63	9763	10464	+	yhhW_2	Quercetin 2%2C3-dioxygenase	COG1741	P46852				B2R_01383	Bacteria	Proteobacteria	Betaproteobacteria	Burkholderiales	Comamonadaceae	Acidovorax	Acidovorax_sp._KKS102
BKPGNLEB_01384	NODE_63	10505	10918	+	yphA_1	Inner membrane protein YphA	COG2259	P0AD47				B2R_01384	Bacteria	Proteobacteria	Betaproteobacteria	Burkholderiales	Comamonadaceae	Acidovorax	Acidovorax_sp._KKS102
BKPGNLEB_01385	NODE_63	11062	11616	+	fldP_1	Flavodoxin FldP		A0A0H2ZDT7				B2R_01385	Bacteria	Proteobacteria	Betaproteobacteria	Burkholderiales	Comamonadaceae	Acidovorax	Acidovorax_sp._KKS102
BKPGNLEB_01386	NODE_63	11676	12083	+		hypothetical protein						B2R_01386	Bacteria	Proteobacteria	Betaproteobacteria	Burkholderiales	Comamonadaceae	Acidovorax	Acidovorax_sp._KKS102
BKPGNLEB_01387	NODE_63	12080	12973	+		hypothetical protein						B2R_01387	Bacteria	Proteobacteria	Betaproteobacteria	Burkholderiales	Comamonadaceae	Acidovorax	Acidovorax_sp._KKS102
BKPGNLEB_01388	NODE_63	13034	13885	-		hypothetical protein		Q5ZRP2				B2R_01388	Bacteria	Proteobacteria	Betaproteobacteria	Burkholderiales	Comamonadaceae	Acidovorax	Acidovorax_sp._KKS102
BKPGNLEB_01389	NODE_63	13907	14764	-	ylxH_1	Flagellum site-determining protein YlxH	COG0455	P40742				B2R_01389	Bacteria	Proteobacteria	Betaproteobacteria	Burkholderiales	Comamonadaceae	Acidovorax	Acidovorax_sp._KKS102
BKPGNLEB_01390	NODE_63	14772	15476	-		hypothetical protein						B2R_01390	Bacteria	Proteobacteria	Betaproteobacteria	Burkholderiales	Comamonadaceae	Acidovorax	Acidovorax_sp._KKS102
BKPGNLEB_01391	NODE_63	15637	17238	-		putative sulfate transporter	COG0659	P9WGF7				B2R_01391	Bacteria	Proteobacteria	Betaproteobacteria	Burkholderiales	Comamonadaceae	Acidovorax	Acidovorax_sp._KKS102
BKPGNLEB_01392	NODE_63	17474	17965	+		hypothetical protein						B2R_01392	Bacteria	Proteobacteria	Betaproteobacteria	Burkholderiales	Comamonadaceae	Acidovorax	Acidovorax_sp._KKS102
BKPGNLEB_01393	NODE_63	18066	19304	+	metC_1	Cystathionine beta-lyase MetC	COG0626	P06721				B2R_01393	Bacteria	Proteobacteria	Betaproteobacteria	Burkholderiales	Comamonadaceae	Acidovorax	Acidovorax_sp._KKS102
BKPGNLEB_01394	NODE_63	19410	20279	+		hypothetical protein						B2R_01394	Bacteria	Proteobacteria	Betaproteobacteria	Burkholderiales	Comamonadaceae	Acidovorax	Acidovorax_sp._KKS102
BKPGNLEB_01395	NODE_63	20691	21371	-	tesA_1	Esterase TesA	COG2755	Q9HZY8				B2R_01395	Bacteria	Proteobacteria	Betaproteobacteria	Burkholderiales	Comamonadaceae	Acidovorax	Acidovorax_sp._KKS102
BKPGNLEB_01396	NODE_63	21387	22088	+	ytrE_1	ABC transporter ATP-binding protein YtrE	COG1136	O34392				B2R_01396	Bacteria	Proteobacteria	Betaproteobacteria	Burkholderiales	Comamonadaceae	Acidovorax	Acidovorax_sp._KKS102
BKPGNLEB_01397	NODE_63	22205	22951	+	rlmB_1	23S rRNA (guanosine-2'-O-)-methyltransferase RlmB	COG0566	P63177				B2R_01397	Bacteria	Proteobacteria	Betaproteobacteria	Burkholderiales	Comamonadaceae	Acidovorax	Acidovorax_sp._KKS102
BKPGNLEB_01398	NODE_63	22986	23711	+	cobB_3	NAD-dependent protein deacylase	COG0846	P9WGG3				B2R_01398	Bacteria	Proteobacteria	Betaproteobacteria	Burkholderiales	Comamonadaceae	Acidovorax	Acidovorax_sp._KKS102
BKPGNLEB_01399	NODE_63	23899	25065	+		hypothetical protein						B2R_01399	Bacteria	Proteobacteria	Betaproteobacteria	Burkholderiales	Comamonadaceae	Acidovorax	Acidovorax_sp._KKS102
BKPGNLEB_01400	NODE_63	25156	26112	-	yajO_2	1-deoxyxylulose-5-phosphate synthase YajO	COG0667	P77735				B2R_01400	Bacteria	Proteobacteria	Betaproteobacteria	Burkholderiales	Comamonadaceae	Acidovorax	Acidovorax_sp._KKS102
BKPGNLEB_01401	NODE_63	26192	26806	-	srpC_1	putative chromate transport protein	COG2059	Q55027				B2R_01401	Bacteria	Proteobacteria	Betaproteobacteria	Burkholderiales	Comamonadaceae	Acidovorax	Acidovorax_sp._KKS102
BKPGNLEB_01402	NODE_63	26803	27444	-		hypothetical protein						B2R_01402	Bacteria	Proteobacteria	Betaproteobacteria	Burkholderiales	Comamonadaceae	Acidovorax	Acidovorax_sp._KKS102
BKPGNLEB_01403	NODE_63	27656	28501	+		Ureidoglycolate lyase		Q39BA7				B2R_01403	Bacteria	Proteobacteria	Betaproteobacteria	Burkholderiales	Comamonadaceae	Acidovorax	Acidovorax_sp._KKS102
BKPGNLEB_01404	NODE_63	28559	28843	-		hypothetical protein						B2R_01404	Bacteria	Proteobacteria	Betaproteobacteria	Burkholderiales	Comamonadaceae	Acidovorax	Acidovorax_sp._KKS102
BKPGNLEB_01405	NODE_63	29047	30453	+		hypothetical protein						B2R_01405	Bacteria	Proteobacteria	Betaproteobacteria	Burkholderiales	Comamonadaceae	Acidovorax	Acidovorax_sp._KKS102
BKPGNLEB_01406	NODE_63	30568	31275	+		hypothetical protein						B2R_01406	Bacteria	Proteobacteria	Betaproteobacteria	Burkholderiales	Comamonadaceae	Acidovorax	Acidovorax_sp._KKS102
BKPGNLEB_01407	NODE_63	31413	32768	-		hypothetical protein						B2R_01407	Bacteria	Proteobacteria	Betaproteobacteria	Burkholderiales	Comamonadaceae	Acidovorax	Acidovorax_sp._KKS102
BKPGNLEB_01408	NODE_63	32813	33115	-		hypothetical protein						B2R_01408	Bacteria	Proteobacteria	Betaproteobacteria	Burkholderiales	Comamonadaceae	Acidovorax	Acidovorax_sp._KKS102
BKPGNLEB_01409	NODE_63	33186	34145	-	dsdC	HTH-type transcriptional regulator DsdC	COG0583	P46068				B2R_01409	Bacteria	Proteobacteria	Betaproteobacteria	Burkholderiales	Comamonadaceae	Acidovorax	Acidovorax_sp._KKS102
BKPGNLEB_01410	NODE_63	34239	35603	+	dsdA	D-serine dehydratase	COG3048	P00926				B2R_01410	Bacteria	Proteobacteria	Betaproteobacteria	Burkholderiales	Comamonadaceae	Acidovorax	Acidovorax_sp._KKS102
BKPGNLEB_01411	NODE_63	35661	36647	+		hypothetical protein		B3EWP1				B2R_01411	Bacteria	Proteobacteria	Betaproteobacteria	Burkholderiales	Comamonadaceae	Acidovorax	Acidovorax_sp._KKS102
BKPGNLEB_01412	NODE_63	36682	38244	+	aam_1	Acylamidase	COG0154	K9NBS6				B2R_01412	Bacteria	Proteobacteria	Betaproteobacteria	Burkholderiales	Comamonadaceae	Acidovorax	Acidovorax_sp._KKS102
BKPGNLEB_01413	NODE_63	38258	39403	+	dauA_4	FAD-dependent catabolic D-arginine dehydrogenase DauA		Q9HXE3				B2R_01413	Bacteria	Proteobacteria	Betaproteobacteria	Burkholderiales	Comamonadaceae	Acidovorax	Acidovorax_sp._KKS102
BKPGNLEB_01414	NODE_63	39438	39653	-		hypothetical protein						B2R_01414	Bacteria	Proteobacteria	Betaproteobacteria	Burkholderiales	Comamonadaceae	Acidovorax	Acidovorax_sp._KKS102
BKPGNLEB_01415	NODE_63	39755	41170	-	lpd_1	Dihydrolipoyl dehydrogenase		P14218				B2R_01415	Bacteria	Proteobacteria	Betaproteobacteria	Burkholderiales	Comamonadaceae	Acidovorax	Acidovorax_sp._KKS102
BKPGNLEB_01416	NODE_63	41325	41918	-	yigZ_1	IMPACT family member YigZ	COG1739	P27862				B2R_01416	Bacteria	Proteobacteria	Betaproteobacteria	Burkholderiales	Comamonadaceae	Acidovorax	Acidovorax_sp._KKS102
BKPGNLEB_01417	NODE_63	42145	42345	+		hypothetical protein						B2R_01417	Bacteria	Proteobacteria	Betaproteobacteria	Burkholderiales	Comamonadaceae	Acidovorax	Acidovorax_sp._KKS102
BKPGNLEB_01418	NODE_63	42387	42932	-		hypothetical protein						B2R_01418	Bacteria	Proteobacteria	Betaproteobacteria	Burkholderiales	Comamonadaceae	Acidovorax	Acidovorax_sp._KKS102
BKPGNLEB_01419	NODE_63	42996	43958	-		hypothetical protein						B2R_01419	Bacteria	Proteobacteria	Betaproteobacteria	Burkholderiales	Comamonadaceae	Acidovorax	Acidovorax_sp._KKS102
BKPGNLEB_01420	NODE_63	44150	46564	+		hypothetical protein						B2R_01420	Bacteria	Proteobacteria	Betaproteobacteria	Burkholderiales	Comamonadaceae	Acidovorax	Acidovorax_sp._KKS102
BKPGNLEB_01421	NODE_63	46718	49150	-		hypothetical protein						B2R_01421	Bacteria	Proteobacteria	Betaproteobacteria	Burkholderiales	Comamonadaceae	Acidovorax	Acidovorax_sp._KKS102
BKPGNLEB_01422	NODE_63	49312	49425	-		hypothetical protein						B2R_01422	Bacteria	Proteobacteria	Betaproteobacteria	Burkholderiales	Comamonadaceae	Acidovorax	Acidovorax_sp._KKS102
BKPGNLEB_01423	NODE_63	49472	49933	-		hypothetical protein						B2R_01423	Bacteria	Proteobacteria	Betaproteobacteria	Burkholderiales	Comamonadaceae	Acidovorax	Acidovorax_sp._KKS102
BKPGNLEB_01424	NODE_63	50134	50838	-		hypothetical protein						B2R_01424	Bacteria	Proteobacteria	Betaproteobacteria	Burkholderiales	Comamonadaceae	Acidovorax	Acidovorax_sp._KKS102
BKPGNLEB_01425	NODE_63	50855	51745	-	fldA_1	Cinnamoyl-CoA:phenyllactate CoA-transferase		Q93AM1				B2R_01425	Bacteria	Proteobacteria	Betaproteobacteria	Burkholderiales	Comamonadaceae	Acidovorax	Acidovorax_sp._KKS102
BKPGNLEB_01426	NODE_63	51922	52785	+	ygiD_1	4%2C5-DOPA dioxygenase extradiol	COG3384	P24197				B2R_01426	Bacteria	Proteobacteria	Betaproteobacteria	Burkholderiales	Comamonadaceae	Acidovorax	Acidovorax_sp._KKS102
BKPGNLEB_01427	NODE_63	52902	53525	-		hypothetical protein						B2R_01427	Bacteria	Proteobacteria	Betaproteobacteria	Burkholderiales	Comamonadaceae	Acidovorax	Acidovorax_sp._KKS102
BKPGNLEB_01428	NODE_63	53509	54705	-	tyrB_1	Aromatic-amino-acid aminotransferase	COG1448	P04693				B2R_01428	Bacteria	Proteobacteria	Betaproteobacteria	Burkholderiales	Comamonadaceae	Acidovorax	Acidovorax_sp._KKS102
BKPGNLEB_01429	NODE_63	54811	56901	+	uvrB_2	UvrABC system protein B	COG0556	P0A8F8				B2R_01429	Bacteria	Proteobacteria	Betaproteobacteria	Burkholderiales	Comamonadaceae	Acidovorax	Acidovorax_sp._KKS102
BKPGNLEB_01430	NODE_63	57153	57689	+	iscR_1	HTH-type transcriptional regulator IscR						B2R_01430	Bacteria	Proteobacteria	Betaproteobacteria	Burkholderiales	Comamonadaceae	Acidovorax	Acidovorax_sp._KKS102
BKPGNLEB_01431	NODE_63	57805	59025	+	iscS_2	Cysteine desulfurase IscS	COG1104	P0A6B7				B2R_01431	Bacteria	Proteobacteria	Betaproteobacteria	Burkholderiales	Comamonadaceae	Acidovorax	Acidovorax_sp._KKS102
BKPGNLEB_01432	NODE_63	59065	59466	+	iscU_1	Iron-sulfur cluster assembly scaffold protein IscU	COG0822	P0ACD4				B2R_01432	Bacteria	Proteobacteria	Betaproteobacteria	Burkholderiales	Comamonadaceae	Acidovorax	Acidovorax_sp._KKS102
BKPGNLEB_01433	NODE_63	59492	59815	+	iscA_1	Iron-binding protein IscA	COG0316	P0AAC8				B2R_01433	Bacteria	Proteobacteria	Betaproteobacteria	Burkholderiales	Comamonadaceae	Acidovorax	Acidovorax_sp._KKS102
BKPGNLEB_01434	NODE_63	59901	60419	+	hscB_1	Co-chaperone protein HscB	COG1076	Q9KTX9				B2R_01434	Bacteria	Proteobacteria	Betaproteobacteria	Burkholderiales	Comamonadaceae	Acidovorax	Acidovorax_sp._KKS102
BKPGNLEB_01435	NODE_63	60500	62371	+	hscA_1	Chaperone protein HscA	COG0443	P0A6Z1				B2R_01435	Bacteria	Proteobacteria	Betaproteobacteria	Burkholderiales	Comamonadaceae	Acidovorax	Acidovorax_sp._KKS102
BKPGNLEB_01436	NODE_63	62414	62752	+	fdx_1	2Fe-2S ferredoxin	COG0633	P0A9R4				B2R_01436	Bacteria	Proteobacteria	Betaproteobacteria	Burkholderiales	Comamonadaceae	Acidovorax	Acidovorax_sp._KKS102
BKPGNLEB_01437	NODE_63	62752	63465	+	dnaQ_1	DNA polymerase III subunit epsilon	COG0847	P03007				B2R_01437	Bacteria	Proteobacteria	Betaproteobacteria	Burkholderiales	Comamonadaceae	Acidovorax	Acidovorax_sp._KKS102
BKPGNLEB_01438	NODE_63	63503	63577	+		tRNA-Val(cac)						B2R_01438	Bacteria	Proteobacteria	Betaproteobacteria	Burkholderiales	Comamonadaceae	Acidovorax	Acidovorax_sp._KKS102
BKPGNLEB_01439	NODE_63	63629	63703	+		tRNA-Val(cac)						B2R_01439	Bacteria	Proteobacteria	Betaproteobacteria	Burkholderiales	Comamonadaceae	Acidovorax	Acidovorax_sp._KKS102
BKPGNLEB_01440	NODE_63	63859	64896	+	aphB_1	Acetylpolyamine amidohydrolase 2	COG0123	Q9I6H0				B2R_01440	Bacteria	Proteobacteria	Betaproteobacteria	Burkholderiales	Comamonadaceae	Acidovorax	Acidovorax_sp._KKS102
BKPGNLEB_01441	NODE_63	64932	66029	+	lhgD_1	L-2-hydroxyglutarate dehydrogenase	COG0579	P37339				B2R_01441	Bacteria	Proteobacteria	Betaproteobacteria	Burkholderiales	Comamonadaceae	Acidovorax	Acidovorax_sp._KKS102
BKPGNLEB_01442	NODE_63	66174	66476	+		hypothetical protein						B2R_01442	Bacteria	Proteobacteria	Betaproteobacteria	Burkholderiales	Comamonadaceae	Acidovorax	Acidovorax_sp._KKS102
BKPGNLEB_01443	NODE_63	66522	66917	+		hypothetical protein						B2R_01443	Bacteria	Proteobacteria	Betaproteobacteria	Burkholderiales	Comamonadaceae	Acidovorax	Acidovorax_sp._KKS102
BKPGNLEB_01444	NODE_63	66914	67255	+		hypothetical protein						B2R_01444	Bacteria	Proteobacteria	Betaproteobacteria	Burkholderiales	Comamonadaceae	Acidovorax	Acidovorax_sp._KKS102
BKPGNLEB_01445	NODE_63	67387	68439	-	pyrD_1	Dihydroorotate dehydrogenase (quinone)	COG0167	P0A7E1				B2R_01445	Bacteria	Proteobacteria	Betaproteobacteria	Burkholderiales	Comamonadaceae	Acidovorax	Acidovorax_sp._KKS102
BKPGNLEB_01446	NODE_63	68476	69165	+	rpiA_1	Ribose-5-phosphate isomerase A	COG0120	P0A7Z0				B2R_01446	Bacteria	Proteobacteria	Betaproteobacteria	Burkholderiales	Comamonadaceae	Acidovorax	Acidovorax_sp._KKS102
BKPGNLEB_01447	NODE_63	69299	69955	-		hypothetical protein						B2R_01447	Bacteria	Proteobacteria	Betaproteobacteria	Burkholderiales	Comamonadaceae	Acidovorax	Acidovorax_sp._KKS102
BKPGNLEB_01448	NODE_63	70015	72060	-	prlC_1	Oligopeptidase A	COG0339	P27237				B2R_01448	Bacteria	Proteobacteria	Betaproteobacteria	Burkholderiales	Comamonadaceae	Acidovorax	Acidovorax_sp._KKS102
BKPGNLEB_01449	NODE_63	72130	72984	-	folD_2	Bifunctional protein FolD protein	COG0190	Q0PA35				B2R_01449	Bacteria	Proteobacteria	Betaproteobacteria	Burkholderiales	Comamonadaceae	Acidovorax	Acidovorax_sp._KKS102
BKPGNLEB_01450	NODE_63	73058	73684	-	tmoT	Response regulator protein TmoT		Q8KR08				B2R_01450	Bacteria	Proteobacteria	Betaproteobacteria	Burkholderiales	Comamonadaceae	Acidovorax	Acidovorax_sp._KKS102
BKPGNLEB_01451	NODE_63	73681	76233	-	sasA_4	Adaptive-response sensory-kinase SasA						B2R_01451	Bacteria	Proteobacteria	Betaproteobacteria	Burkholderiales	Comamonadaceae	Acidovorax	Acidovorax_sp._KKS102
BKPGNLEB_01452	NODE_63	76410	79118	+	aceE_1	Pyruvate dehydrogenase E1 component	COG2609	P0AFG8				B2R_01452	Bacteria	Proteobacteria	Betaproteobacteria	Burkholderiales	Comamonadaceae	Acidovorax	Acidovorax_sp._KKS102
BKPGNLEB_01453	NODE_63	79138	80796	+	aceF_1	Dihydrolipoyllysine-residue acetyltransferase component of pyruvate dehydrogenase complex	COG0508	P06959				B2R_01453	Bacteria	Proteobacteria	Betaproteobacteria	Burkholderiales	Comamonadaceae	Acidovorax	Acidovorax_sp._KKS102
BKPGNLEB_01454	NODE_63	80816	82666	+	lpdA_1	Dihydrolipoyl dehydrogenase	COG1249	P0A9P0				B2R_01454	Bacteria	Proteobacteria	Betaproteobacteria	Burkholderiales	Comamonadaceae	Acidovorax	Acidovorax_sp._KKS102
BKPGNLEB_01455	NODE_63	82918	84912	+		hypothetical protein						B2R_01455	Bacteria	Proteobacteria	Betaproteobacteria	Burkholderiales	Comamonadaceae	Acidovorax	Acidovorax_sp._KKS102
BKPGNLEB_01456	NODE_63	85152	86573	+	ask_1	Aspartate kinase Ask_Ect	COG0527	A4VFY3				B2R_01456	Bacteria	Proteobacteria	Betaproteobacteria	Burkholderiales	Comamonadaceae	Acidovorax	Acidovorax_sp._KKS102
BKPGNLEB_01457	NODE_63	86667	87632	-		hypothetical protein						B2R_01457	Bacteria	Proteobacteria	Betaproteobacteria	Burkholderiales	Comamonadaceae	Acidovorax	Acidovorax_sp._KKS102
BKPGNLEB_01458	NODE_63	87781	88686	+	hdfR_1	HTH-type transcriptional regulator HdfR						B2R_01458	Bacteria	Proteobacteria	Betaproteobacteria	Burkholderiales	Comamonadaceae	Acidovorax	Acidovorax_sp._KKS102
BKPGNLEB_01459	NODE_63	88695	89456	-	glcR	HTH-type transcriptional repressor GlcR	COG1349	P94591				B2R_01459	Bacteria	Proteobacteria	Betaproteobacteria	Burkholderiales	Comamonadaceae	Acidovorax	Acidovorax_sp._KKS102
BKPGNLEB_01460	NODE_63	89615	90247	+	nudK	GDP-mannose pyrophosphatase NudK		P37128				B2R_01460	Bacteria	Proteobacteria	Betaproteobacteria	Burkholderiales	Comamonadaceae	Acidovorax	Acidovorax_sp._KKS102
BKPGNLEB_01461	NODE_63	90272	92644	-	pvdQ	Acyl-homoserine lactone acylase PvdQ	COG2366	Q9I194				B2R_01461	Bacteria	Proteobacteria	Betaproteobacteria	Burkholderiales	Comamonadaceae	Acidovorax	Acidovorax_sp._KKS102
BKPGNLEB_01462	NODE_63	92783	93871	+	rhaR_3	HTH-type transcriptional activator RhaR						B2R_01462	Bacteria	Proteobacteria	Betaproteobacteria	Burkholderiales	Comamonadaceae	Acidovorax	Acidovorax_sp._KKS102
BKPGNLEB_01463	NODE_63	94030	94995	+	rlmI_1	Ribosomal RNA large subunit methyltransferase I	COG1092	P75876				B2R_01463	Bacteria	Proteobacteria	Betaproteobacteria	Burkholderiales	Comamonadaceae	Acidovorax	Acidovorax_sp._KKS102
BKPGNLEB_01464	NODE_63	95005	95508	-		hypothetical protein						B2R_01464	Bacteria	Proteobacteria	Betaproteobacteria	Burkholderiales	Comamonadaceae	Acidovorax	Acidovorax_sp._KKS102
BKPGNLEB_01465	NODE_63	95661	98465	+		hypothetical protein						B2R_01465	Bacteria	Proteobacteria	Betaproteobacteria	Burkholderiales	Comamonadaceae	Acidovorax	Acidovorax_sp._KKS102
BKPGNLEB_01466	NODE_63	98506	99027	-		hypothetical protein						B2R_01466	Bacteria	Proteobacteria	Betaproteobacteria	Burkholderiales	Comamonadaceae	Acidovorax	Acidovorax_sp._KKS102
BKPGNLEB_01467	NODE_63	99336	100448	+		hypothetical protein						B2R_01467	Bacteria	Proteobacteria	Betaproteobacteria	Burkholderiales	Comamonadaceae	Acidovorax	Acidovorax_sp._KKS102
BKPGNLEB_01468	NODE_63	100502	101236	-		hypothetical protein						B2R_01468	Bacteria	Proteobacteria	Betaproteobacteria	Burkholderiales	Comamonadaceae	Acidovorax	Acidovorax_sp._KKS102
BKPGNLEB_01469	NODE_63	101561	102214	-	alkB_1	Alpha-ketoglutarate-dependent dioxygenase AlkB	COG3145	P05050				B2R_01469	Bacteria	Proteobacteria	Betaproteobacteria	Burkholderiales	Comamonadaceae	Acidovorax	Acidovorax_sp._KKS102
BKPGNLEB_01470	NODE_63	102270	103025	-		hypothetical protein						B2R_01470	Bacteria	Proteobacteria	Betaproteobacteria	Burkholderiales	Comamonadaceae	Acidovorax	Acidovorax_sp._KKS102
BKPGNLEB_01471	NODE_63	103022	104194	-	ada_2	Bifunctional transcriptional activator/DNA repair enzyme Ada	COG0350	P06134				B2R_01471	Bacteria	Proteobacteria	Betaproteobacteria	Burkholderiales	Comamonadaceae	Acidovorax	Acidovorax_sp._KKS102
BKPGNLEB_01472	NODE_63	104383	107193	-	rapA	RNA polymerase-associated protein RapA						B2R_01472	Bacteria	Proteobacteria	Betaproteobacteria	Burkholderiales	Comamonadaceae	Acidovorax	Acidovorax_sp._KKS102
BKPGNLEB_01473	NODE_63	107232	108104	-		hypothetical protein						B2R_01473	Bacteria	Proteobacteria	Betaproteobacteria	Burkholderiales	Comamonadaceae	Acidovorax	Acidovorax_sp._KKS102
BKPGNLEB_01474	NODE_63	108267	108743	+		hypothetical protein		P61167				B2R_01474	Bacteria	Proteobacteria	Betaproteobacteria	Burkholderiales	Comamonadaceae	Acidovorax	Acidovorax_sp._KKS102
BKPGNLEB_01475	NODE_63	108816	109853	+		hypothetical protein						B2R_01475	Bacteria	Proteobacteria	Betaproteobacteria	Burkholderiales	Comamonadaceae	Acidovorax	Acidovorax_sp._KKS102
BKPGNLEB_01476	NODE_63	110045	111724	+		Mono(2-hydroxyethyl) terephthalate hydrolase		A0A0K8P8E7				B2R_01476	Bacteria	Proteobacteria	Betaproteobacteria	Burkholderiales	Comamonadaceae	Acidovorax	Acidovorax_sp._KKS102
BKPGNLEB_01477	NODE_63	111827	112321	-		hypothetical protein						B2R_01477	Bacteria	Proteobacteria	Betaproteobacteria	Burkholderiales	Comamonadaceae	Acidovorax	Acidovorax_sp._KKS102
BKPGNLEB_01478	NODE_63	112417	112668	-		hypothetical protein						B2R_01478	Bacteria	Proteobacteria	Betaproteobacteria	Burkholderiales	Comamonadaceae	Acidovorax	Acidovorax_sp._KKS102
BKPGNLEB_01479	NODE_63	112752	113459	-		hypothetical protein						B2R_01479	Bacteria	Proteobacteria	Betaproteobacteria	Burkholderiales	Comamonadaceae	Acidovorax	Acidovorax_sp._KKS102
BKPGNLEB_01480	NODE_63	113620	114069	+		hypothetical protein						B2R_01480	Bacteria	Proteobacteria	Betaproteobacteria	Burkholderiales	Comamonadaceae	Acidovorax	Acidovorax_sp._KKS102
BKPGNLEB_01481	NODE_63	114114	114701	-		hypothetical protein						B2R_01481	Bacteria	Proteobacteria	Betaproteobacteria	Burkholderiales	Comamonadaceae	Acidovorax	Acidovorax_sp._KKS102
BKPGNLEB_01482	NODE_63	114897	116069	+	yliI_1	Aldose sugar dehydrogenase YliI	COG2133	P75804				B2R_01482	Bacteria	Proteobacteria	Betaproteobacteria	Burkholderiales	Comamonadaceae	Acidovorax	Acidovorax_sp._KKS102
BKPGNLEB_01483	NODE_63	116178	117821	+		Putative thymidine phosphorylase						B2R_01483	Bacteria	Proteobacteria	Betaproteobacteria	Burkholderiales	Comamonadaceae	Acidovorax	Acidovorax_sp._KKS102
BKPGNLEB_01484	NODE_63	117824	118735	+	prs_2	Ribose-phosphate pyrophosphokinase	COG0462	P0A1V6				B2R_01484	Bacteria	Proteobacteria	Betaproteobacteria	Burkholderiales	Comamonadaceae	Acidovorax	Acidovorax_sp._KKS102
BKPGNLEB_01485	NODE_63	118824	119426	+	ycaC_1	putative hydrolase YcaC	COG1335	P21367				B2R_01485	Bacteria	Proteobacteria	Betaproteobacteria	Burkholderiales	Comamonadaceae	Acidovorax	Acidovorax_sp._KKS102
BKPGNLEB_01486	NODE_63	119512	120864	-	chrA1_1	Chromate transport protein		P17551				B2R_01486	Bacteria	Proteobacteria	Betaproteobacteria	Burkholderiales	Comamonadaceae	Acidovorax	Acidovorax_sp._KKS102
BKPGNLEB_01487	NODE_63	121051	122952	+	acsA_1	Acetyl-coenzyme A synthetase	COG0365	Q89WV5				B2R_01487	Bacteria	Proteobacteria	Betaproteobacteria	Burkholderiales	Comamonadaceae	Acidovorax	Acidovorax_sp._KKS102
BKPGNLEB_01488	NODE_63	122978	123424	-		hypothetical protein						B2R_01488	Bacteria	Proteobacteria	Betaproteobacteria	Burkholderiales	Comamonadaceae	Acidovorax	Acidovorax_sp._KKS102
BKPGNLEB_01489	NODE_63	123518	127339	-		hypothetical protein						B2R_01489	Bacteria	Proteobacteria	Betaproteobacteria	Burkholderiales	Comamonadaceae	Acidovorax	Acidovorax_sp._KKS102
BKPGNLEB_01490	NODE_63	127497	128423	-	yedA_1	putative inner membrane transporter YedA		P0AA70				B2R_01490	Bacteria	Proteobacteria	Betaproteobacteria	Burkholderiales	Comamonadaceae	Acidovorax	Acidovorax_sp._KKS102
BKPGNLEB_01491	NODE_63	128420	128971	-	ogt_1	Methylated-DNA--protein-cysteine methyltransferase	COG0350	P9WJW5				B2R_01491	Bacteria	Proteobacteria	Betaproteobacteria	Burkholderiales	Comamonadaceae	Acidovorax	Acidovorax_sp._KKS102
BKPGNLEB_01492	NODE_63	129052	130665	-	alkA_1	putative bifunctional transcriptional activator/DNA repair enzyme AlkA	COG0122	P9WJW3				B2R_01492	Bacteria	Proteobacteria	Betaproteobacteria	Burkholderiales	Comamonadaceae	Acidovorax	Acidovorax_sp._KKS102
BKPGNLEB_01493	NODE_63	130817	132205	+	algC_1	Phosphomannomutase/phosphoglucomutase	COG1109	P26276				B2R_01493	Bacteria	Proteobacteria	Betaproteobacteria	Burkholderiales	Comamonadaceae	Acidovorax	Acidovorax_sp._KKS102
BKPGNLEB_01494	NODE_63	132226	133005	+	nadE_1	Glutamine-dependent NAD(+) synthetase						B2R_01494	Bacteria	Proteobacteria	Betaproteobacteria	Burkholderiales	Comamonadaceae	Acidovorax	Acidovorax_sp._KKS102
BKPGNLEB_01495	NODE_63	133002	134375	+	waaA_1	3-deoxy-D-manno-octulosonic acid transferase	COG1519	Q45374				B2R_01495	Bacteria	Proteobacteria	Betaproteobacteria	Burkholderiales	Comamonadaceae	Acidovorax	Acidovorax_sp._KKS102
BKPGNLEB_01496	NODE_63	134428	135762	-	tolC_1	Outer membrane protein TolC	COG1538	Q9K2Y1				B2R_01496	Bacteria	Proteobacteria	Betaproteobacteria	Burkholderiales	Comamonadaceae	Acidovorax	Acidovorax_sp._KKS102
BKPGNLEB_01497	NODE_63	135880	136233	-		Sulfurtransferase	COG0607	D3RPB9				B2R_01497	Bacteria	Proteobacteria	Betaproteobacteria	Burkholderiales	Comamonadaceae	Acidovorax	Acidovorax_sp._KKS102
BKPGNLEB_01498	NODE_63	136267	136980	-	pcm_3	Protein-L-isoaspartate O-methyltransferase	COG2518	P0A7A5				B2R_01498	Bacteria	Proteobacteria	Betaproteobacteria	Burkholderiales	Comamonadaceae	Acidovorax	Acidovorax_sp._KKS102
BKPGNLEB_01499	NODE_63	137022	140204	-	mdtC_1	Multidrug resistance protein MdtC	COG0841	P76399				B2R_01499	Bacteria	Proteobacteria	Betaproteobacteria	Burkholderiales	Comamonadaceae	Acidovorax	Acidovorax_sp._KKS102
BKPGNLEB_01500	NODE_63	140219	141388	-	mdtA_3	Multidrug resistance protein MdtA						B2R_01500	Bacteria	Proteobacteria	Betaproteobacteria	Burkholderiales	Comamonadaceae	Acidovorax	Acidovorax_sp._KKS102
BKPGNLEB_01501	NODE_63	141391	142329	-		hypothetical protein						B2R_01501	Bacteria	Proteobacteria	Betaproteobacteria	Burkholderiales	Comamonadaceae	Acidovorax	Acidovorax_sp._KKS102
BKPGNLEB_01502	NODE_63	142379	143191	+	gamR	HTH-type transcriptional repressor GamR		O31459				B2R_01502	Bacteria	Proteobacteria	Betaproteobacteria	Burkholderiales	Comamonadaceae	Acidovorax	Acidovorax_sp._KKS102
BKPGNLEB_01503	NODE_63	143239	144441	+	braC_1	Leucine-%2C isoleucine-%2C valine-%2C threonine-%2C and alanine-binding protein	COG0683	P21175				B2R_01503	Bacteria	Proteobacteria	Betaproteobacteria	Burkholderiales	Comamonadaceae	Acidovorax	Acidovorax_sp._KKS102
BKPGNLEB_01504	NODE_63	144538	145410	+	livH_1	High-affinity branched-chain amino acid transport system permease protein LivH	COG0559	P0AEX7				B2R_01504	Bacteria	Proteobacteria	Betaproteobacteria	Burkholderiales	Comamonadaceae	Acidovorax	Acidovorax_sp._KKS102
BKPGNLEB_01505	NODE_63	145407	146378	+		hypothetical protein						B2R_01505	Bacteria	Proteobacteria	Betaproteobacteria	Burkholderiales	Comamonadaceae	Acidovorax	Acidovorax_sp._KKS102
BKPGNLEB_01506	NODE_63	146368	147129	+	lptB_2	Lipopolysaccharide export system ATP-binding protein LptB	COG1137	P45073				B2R_01506	Bacteria	Proteobacteria	Betaproteobacteria	Burkholderiales	Comamonadaceae	Acidovorax	Acidovorax_sp._KKS102
BKPGNLEB_01507	NODE_63	147126	147863	+	livF_1	High-affinity branched-chain amino acid transport ATP-binding protein LivF	COG0410	P22731				B2R_01507	Bacteria	Proteobacteria	Betaproteobacteria	Burkholderiales	Comamonadaceae	Acidovorax	Acidovorax_sp._KKS102
BKPGNLEB_01508	NODE_63	147948	148910	+		hypothetical protein		B3EWP1				B2R_01508	Bacteria	Proteobacteria	Betaproteobacteria	Burkholderiales	Comamonadaceae	Acidovorax	Acidovorax_sp._KKS102
BKPGNLEB_01509	NODE_63	148907	150196	+	leuC_1	3-isopropylmalate dehydratase large subunit	COG0065	Q726X4				B2R_01509	Bacteria	Proteobacteria	Betaproteobacteria	Burkholderiales	Comamonadaceae	Acidovorax	Acidovorax_sp._KKS102
BKPGNLEB_01510	NODE_63	150193	150702	+	hacB	Homoaconitase small subunit	COG0066	Q9ZND9				B2R_01510	Bacteria	Proteobacteria	Betaproteobacteria	Burkholderiales	Comamonadaceae	Acidovorax	Acidovorax_sp._KKS102
BKPGNLEB_01511	NODE_63	150695	152401	+		hypothetical protein						B2R_01511	Bacteria	Proteobacteria	Betaproteobacteria	Burkholderiales	Comamonadaceae	Acidovorax	Acidovorax_sp._KKS102
BKPGNLEB_01512	NODE_63	152398	154467	+	apc3	Acetophenone carboxylase gamma subunit	COG0145	Q5P5G4				B2R_01512	Bacteria	Proteobacteria	Betaproteobacteria	Burkholderiales	Comamonadaceae	Acidovorax	Acidovorax_sp._KKS102
BKPGNLEB_01513	NODE_63	154464	155087	+	rutB_1	Peroxyureidoacrylate/ureidoacrylate amidohydrolase RutB	COG1335	P75897				B2R_01513	Bacteria	Proteobacteria	Betaproteobacteria	Burkholderiales	Comamonadaceae	Acidovorax	Acidovorax_sp._KKS102
BKPGNLEB_01514	NODE_63	155084	156508	+	ifcA_1	Fumarate reductase flavoprotein subunit	COG1053	Q9Z4P0				B2R_01514	Bacteria	Proteobacteria	Betaproteobacteria	Burkholderiales	Comamonadaceae	Acidovorax	Acidovorax_sp._KKS102
BKPGNLEB_01515	NODE_63	156513	157376	+	Dml_1	2%2C3-dimethylmalate lyase		Q0QLE4				B2R_01515	Bacteria	Proteobacteria	Betaproteobacteria	Burkholderiales	Comamonadaceae	Acidovorax	Acidovorax_sp._KKS102
BKPGNLEB_01516	NODE_63	157483	158025	+	msrAB	Peptide methionine sulfoxide reductase MsrA/MsrB		Q9JWM8				B2R_01516	Bacteria	Proteobacteria	Betaproteobacteria	Burkholderiales	Comamonadaceae	Acidovorax	Acidovorax_sp._KKS102
BKPGNLEB_01517	NODE_63	158236	158661	+		hypothetical protein						B2R_01517	Bacteria	Proteobacteria	Betaproteobacteria	Burkholderiales	Comamonadaceae	Acidovorax	Acidovorax_sp._KKS102
BKPGNLEB_01518	NODE_63	158658	159341	+	ytrE_2	ABC transporter ATP-binding protein YtrE	COG1136	O34392				B2R_01518	Bacteria	Proteobacteria	Betaproteobacteria	Burkholderiales	Comamonadaceae	Acidovorax	Acidovorax_sp._KKS102
BKPGNLEB_01519	NODE_63	159338	160576	+		hypothetical protein						B2R_01519	Bacteria	Proteobacteria	Betaproteobacteria	Burkholderiales	Comamonadaceae	Acidovorax	Acidovorax_sp._KKS102
BKPGNLEB_01520	NODE_63	160637	160888	+		hypothetical protein						B2R_01520	Bacteria	Proteobacteria	Betaproteobacteria	Burkholderiales	Comamonadaceae	Acidovorax	Acidovorax_sp._KKS102
BKPGNLEB_01521	NODE_63	160930	161559	+		hypothetical protein						B2R_01521	Bacteria	Proteobacteria	Betaproteobacteria	Burkholderiales	Comamonadaceae	Acidovorax	Acidovorax_sp._KKS102
BKPGNLEB_01522	NODE_63	161615	162076	+		hypothetical protein						B2R_01522	Bacteria	Proteobacteria	Betaproteobacteria	Burkholderiales	Comamonadaceae	Acidovorax	Acidovorax_sp._KKS102
BKPGNLEB_01523	NODE_63	162105	162242	-		hypothetical protein						B2R_01523	Bacteria	Proteobacteria	Betaproteobacteria	Burkholderiales	Comamonadaceae	Acidovorax	Acidovorax_sp._KKS102
BKPGNLEB_01524	NODE_63	162334	164502	+		putative TonB-dependent receptor	COG1629	Q9JZN9				B2R_01524	Bacteria	Proteobacteria	Betaproteobacteria	Burkholderiales	Comamonadaceae	Acidovorax	Acidovorax_sp._KKS102
BKPGNLEB_01525	NODE_63	164812	166434	+		hypothetical protein						B2R_01525	Bacteria	Proteobacteria	Betaproteobacteria	Burkholderiales	Comamonadaceae	Acidovorax	Acidovorax_sp._KKS102
BKPGNLEB_01526	NODE_63	166498	167586	-	btuD_1	Vitamin B12 import ATP-binding protein BtuD						B2R_01526	Bacteria	Proteobacteria	Betaproteobacteria	Burkholderiales	Comamonadaceae	Acidovorax	Acidovorax_sp._KKS102
BKPGNLEB_01527	NODE_63	167583	168266	-	cysT_1	Sulfate transport system permease protein CysT	COG0555	P27367				B2R_01527	Bacteria	Proteobacteria	Betaproteobacteria	Burkholderiales	Comamonadaceae	Acidovorax	Acidovorax_sp._KKS102
BKPGNLEB_01528	NODE_63	168306	169151	-	modA_2	Molybdate-binding protein ModA	COG0725	P37329				B2R_01528	Bacteria	Proteobacteria	Betaproteobacteria	Burkholderiales	Comamonadaceae	Acidovorax	Acidovorax_sp._KKS102
BKPGNLEB_01529	NODE_63	169169	169921	+	modE	DNA-binding transcriptional dual regulator ModE	COG2005	P0A9G8				B2R_01529	Bacteria	Proteobacteria	Betaproteobacteria	Burkholderiales	Comamonadaceae	Acidovorax	Acidovorax_sp._KKS102
BKPGNLEB_01530	NODE_63	169970	170365	-		hypothetical protein						B2R_01530	Bacteria	Proteobacteria	Betaproteobacteria	Burkholderiales	Comamonadaceae	Acidovorax	Acidovorax_sp._KKS102
BKPGNLEB_01531	NODE_63	170504	171229	+	tctD_1	Transcriptional regulatory protein tctD	COG0745	P0CL17				B2R_01531	Bacteria	Proteobacteria	Betaproteobacteria	Burkholderiales	Comamonadaceae	Acidovorax	Acidovorax_sp._KKS102
BKPGNLEB_01532	NODE_63	171229	172623	+	sasA_5	Adaptive-response sensory-kinase SasA						B2R_01532	Bacteria	Proteobacteria	Betaproteobacteria	Burkholderiales	Comamonadaceae	Acidovorax	Acidovorax_sp._KKS102
BKPGNLEB_01533	NODE_63	172625	173725	+	potA_1	Spermidine/putrescine import ATP-binding protein PotA	COG3842	P69874				B2R_01533	Bacteria	Proteobacteria	Betaproteobacteria	Burkholderiales	Comamonadaceae	Acidovorax	Acidovorax_sp._KKS102
BKPGNLEB_01534	NODE_63	173785	174492	+		hypothetical protein						B2R_01534	Bacteria	Proteobacteria	Betaproteobacteria	Burkholderiales	Comamonadaceae	Acidovorax	Acidovorax_sp._KKS102
BKPGNLEB_01535	NODE_63	174642	175619	+		hypothetical protein						B2R_01535	Bacteria	Proteobacteria	Betaproteobacteria	Burkholderiales	Comamonadaceae	Acidovorax	Acidovorax_sp._KKS102
BKPGNLEB_01536	NODE_63	175626	176267	-	pdxH_2	Pyridoxine/pyridoxamine 5'-phosphate oxidase	COG0259	P21159				B2R_01536	Bacteria	Proteobacteria	Betaproteobacteria	Burkholderiales	Comamonadaceae	Acidovorax	Acidovorax_sp._KKS102
BKPGNLEB_01537	NODE_63	176371	176943	+	bm3R1	HTH-type transcriptional repressor Bm3R1		P43506				B2R_01537	Bacteria	Proteobacteria	Betaproteobacteria	Burkholderiales	Comamonadaceae	Acidovorax	Acidovorax_sp._KKS102
BKPGNLEB_01538	NODE_63	177090	177551	+	iorA_1	Isoquinoline 1-oxidoreductase subunit alpha		Q51697				B2R_01538	Bacteria	Proteobacteria	Betaproteobacteria	Burkholderiales	Comamonadaceae	Acidovorax	Acidovorax_sp._KKS102
BKPGNLEB_01539	NODE_63	177567	179849	+	iorB_2	Isoquinoline 1-oxidoreductase subunit beta		Q51698				B2R_01539	Bacteria	Proteobacteria	Betaproteobacteria	Burkholderiales	Comamonadaceae	Acidovorax	Acidovorax_sp._KKS102
BKPGNLEB_01540	NODE_75	868	2946	-	fusA_2	Elongation factor G	COG0480	P41084				B2R_01540	Bacteria	Proteobacteria	Alphaproteobacteria	Caulobacterales	Caulobacteraceae	Brevundimonas	Brevundimonas_sp._MF30-B
BKPGNLEB_01541	NODE_75	3064	3537	-	rpsG_1	30S ribosomal protein S7	COG0049	Q6N4T3				B2R_01541	Bacteria	Proteobacteria	Alphaproteobacteria	Caulobacterales	Caulobacteraceae	Brevundimonas	Brevundimonas_sp._MF30-B
BKPGNLEB_01542	NODE_75	3580	3954	-	rpsL_1	30S ribosomal protein S12	COG0048	Q6N4T2				B2R_01542	Bacteria	Proteobacteria	Alphaproteobacteria	Caulobacterales	Caulobacteraceae	Brevundimonas	Brevundimonas_sp._MF30-B
BKPGNLEB_01543	NODE_75	4246	6087	-	msbA_1	Lipid A export ATP-binding/permease protein MsbA	COG1132	P63359				B2R_01543	Bacteria	Proteobacteria	Alphaproteobacteria	Caulobacterales	Caulobacteraceae	Brevundimonas	Brevundimonas_sp._MF30-B
BKPGNLEB_01544	NODE_75	6112	7551	-		hypothetical protein						B2R_01544	Bacteria	Proteobacteria	Alphaproteobacteria	Caulobacterales	Caulobacteraceae	Brevundimonas	Brevundimonas_sp._MF30-B
BKPGNLEB_01545	NODE_75	7548	8360	-		hypothetical protein						B2R_01545	Bacteria	Proteobacteria	Alphaproteobacteria	Caulobacterales	Caulobacteraceae	Brevundimonas	Brevundimonas_sp._MF30-B
BKPGNLEB_01546	NODE_75	8589	9359	-		hypothetical protein						B2R_01546	Bacteria	Proteobacteria	Alphaproteobacteria	Caulobacterales	Caulobacteraceae	Brevundimonas	Brevundimonas_sp._MF30-B
BKPGNLEB_01547	NODE_75	9483	10220	+		hypothetical protein						B2R_01547	Bacteria	Proteobacteria	Alphaproteobacteria	Caulobacterales	Caulobacteraceae	Brevundimonas	Brevundimonas_sp._MF30-B
BKPGNLEB_01548	NODE_75	10210	11922	-		hypothetical protein						B2R_01548	Bacteria	Proteobacteria	Alphaproteobacteria	Caulobacterales	Caulobacteraceae	Brevundimonas	Brevundimonas_sp._MF30-B
BKPGNLEB_01549	NODE_75	12057	12392	-		hypothetical protein						B2R_01549	Bacteria	Proteobacteria	Alphaproteobacteria	Caulobacterales	Caulobacteraceae	Brevundimonas	Brevundimonas_sp._MF30-B
BKPGNLEB_01550	NODE_75	12513	13205	+		hypothetical protein						B2R_01550	Bacteria	Proteobacteria	Alphaproteobacteria	Caulobacterales	Caulobacteraceae	Brevundimonas	Brevundimonas_sp._MF30-B
BKPGNLEB_01551	NODE_75	13207	13737	-		hypothetical protein						B2R_01551	Bacteria	Proteobacteria	Alphaproteobacteria	Caulobacterales	Caulobacteraceae	Brevundimonas	Brevundimonas_sp._MF30-B
BKPGNLEB_01552	NODE_75	13766	14314	-		hypothetical protein						B2R_01552	Bacteria	Proteobacteria	Alphaproteobacteria	Caulobacterales	Caulobacteraceae	Brevundimonas	Brevundimonas_sp._MF30-B
BKPGNLEB_01553	NODE_75	14427	18608	-	rpoC_1	DNA-directed RNA polymerase subunit beta'		Q8KTH8				B2R_01553	Bacteria	Proteobacteria	Alphaproteobacteria	Caulobacterales	Caulobacteraceae	Brevundimonas	Brevundimonas_sp._MF30-B
BKPGNLEB_01554	NODE_75	18705	22775	-	rpoB_1	DNA-directed RNA polymerase subunit beta	COG0085	P0A8V2				B2R_01554	Bacteria	Proteobacteria	Alphaproteobacteria	Caulobacterales	Caulobacteraceae	Brevundimonas	Brevundimonas_sp._MF30-B
BKPGNLEB_01555	NODE_75	23058	23474	-		hypothetical protein						B2R_01555	Bacteria	Proteobacteria	Alphaproteobacteria	Caulobacterales	Caulobacteraceae	Brevundimonas	Brevundimonas_sp._MF30-B
BKPGNLEB_01556	NODE_75	23528	23929	-		hypothetical protein						B2R_01556	Bacteria	Proteobacteria	Alphaproteobacteria	Caulobacterales	Caulobacteraceae	Brevundimonas	Brevundimonas_sp._MF30-B
BKPGNLEB_01557	NODE_75	23919	24335	-		hypothetical protein						B2R_01557	Bacteria	Proteobacteria	Alphaproteobacteria	Caulobacterales	Caulobacteraceae	Brevundimonas	Brevundimonas_sp._MF30-B
BKPGNLEB_01558	NODE_75	24340	25551	-		hypothetical protein						B2R_01558	Bacteria	Proteobacteria	Alphaproteobacteria	Caulobacterales	Caulobacteraceae	Brevundimonas	Brevundimonas_sp._MF30-B
BKPGNLEB_01559	NODE_75	25806	26300	+		hypothetical protein						B2R_01559	Bacteria	Proteobacteria	Alphaproteobacteria	Caulobacterales	Caulobacteraceae	Brevundimonas	Brevundimonas_sp._MF30-B
BKPGNLEB_01560	NODE_75	26297	27994	-	metG_1	Methionine--tRNA ligase	COG0073	P00959				B2R_01560	Bacteria	Proteobacteria	Alphaproteobacteria	Caulobacterales	Caulobacteraceae	Brevundimonas	Brevundimonas_sp._MF30-B
BKPGNLEB_01561	NODE_75	28097	28171	+		tRNA-Thr(tgt)						B2R_01561	Bacteria	Proteobacteria	Alphaproteobacteria	Caulobacterales	Caulobacteraceae	Brevundimonas	Brevundimonas_sp._MF30-B
BKPGNLEB_01562	NODE_75	28189	29118	+	aes_1	Acetyl esterase						B2R_01562	Bacteria	Proteobacteria	Alphaproteobacteria	Caulobacterales	Caulobacteraceae	Brevundimonas	Brevundimonas_sp._MF30-B
BKPGNLEB_01563	NODE_75	29124	29615	+		hypothetical protein						B2R_01563	Bacteria	Proteobacteria	Alphaproteobacteria	Caulobacterales	Caulobacteraceae	Brevundimonas	Brevundimonas_sp._MF30-B
BKPGNLEB_01564	NODE_75	29619	31718	-	rsh_1	GTP pyrophosphokinase rsh		Q57E90				B2R_01564	Bacteria	Proteobacteria	Alphaproteobacteria	Caulobacterales	Caulobacteraceae	Brevundimonas	Brevundimonas_sp._MF30-B
BKPGNLEB_01565	NODE_75	31895	32254	-	rpoZ_2	DNA-directed RNA polymerase subunit omega						B2R_01565	Bacteria	Proteobacteria	Alphaproteobacteria	Caulobacterales	Caulobacteraceae	Brevundimonas	Brevundimonas_sp._MF30-B
BKPGNLEB_01566	NODE_75	32354	34960	-	topA_1	DNA topoisomerase 1	COG0550	P9WG49				B2R_01566	Bacteria	Proteobacteria	Alphaproteobacteria	Caulobacterales	Caulobacteraceae	Brevundimonas	Brevundimonas_sp._MF30-B
BKPGNLEB_01567	NODE_75	35105	35296	+		hypothetical protein						B2R_01567	Bacteria	Proteobacteria	Alphaproteobacteria	Caulobacterales	Caulobacteraceae	Brevundimonas	Brevundimonas_sp._MF30-B
BKPGNLEB_01568	NODE_75	35262	36284	-		hypothetical protein						B2R_01568	Bacteria	Proteobacteria	Alphaproteobacteria	Caulobacterales	Caulobacteraceae	Brevundimonas	Brevundimonas_sp._MF30-B
BKPGNLEB_01569	NODE_75	36350	36979	-	plsY_1	Glycerol-3-phosphate acyltransferase	COG0344	O66905				B2R_01569	Bacteria	Proteobacteria	Alphaproteobacteria	Caulobacterales	Caulobacteraceae	Brevundimonas	Brevundimonas_sp._MF30-B
BKPGNLEB_01570	NODE_75	36983	38284	-	pyrC_2	Dihydroorotase	COG0044	O66990				B2R_01570	Bacteria	Proteobacteria	Alphaproteobacteria	Caulobacterales	Caulobacteraceae	Brevundimonas	Brevundimonas_sp._MF30-B
BKPGNLEB_01571	NODE_75	38281	39264	-	pyrB_2	Aspartate carbamoyltransferase		P56585				B2R_01571	Bacteria	Proteobacteria	Alphaproteobacteria	Caulobacterales	Caulobacteraceae	Brevundimonas	Brevundimonas_sp._MF30-B
BKPGNLEB_01572	NODE_75	39307	39819	-	yqgF_1	Putative pre-16S rRNA nuclease						B2R_01572	Bacteria	Proteobacteria	Alphaproteobacteria	Caulobacterales	Caulobacteraceae	Brevundimonas	Brevundimonas_sp._MF30-B
BKPGNLEB_01573	NODE_75	39851	40381	+		hypothetical protein						B2R_01573	Bacteria	Proteobacteria	Alphaproteobacteria	Caulobacterales	Caulobacteraceae	Brevundimonas	Brevundimonas_sp._MF30-B
BKPGNLEB_01574	NODE_75	40455	40742	+	gatC_2	Glutamyl-tRNA(Gln) amidotransferase subunit C	COG0721	Q9HVT9				B2R_01574	Bacteria	Proteobacteria	Alphaproteobacteria	Caulobacterales	Caulobacteraceae	Brevundimonas	Brevundimonas_sp._MF30-B
BKPGNLEB_01575	NODE_75	40744	42222	+	gatA_3	Glutamyl-tRNA(Gln) amidotransferase subunit A	COG0154	Q9HVT8				B2R_01575	Bacteria	Proteobacteria	Alphaproteobacteria	Caulobacterales	Caulobacteraceae	Brevundimonas	Brevundimonas_sp._MF30-B
BKPGNLEB_01576	NODE_75	42216	43679	+	gatB_2	Aspartyl/glutamyl-tRNA(Asn/Gln) amidotransferase subunit B	COG0064	Q9HVT7				B2R_01576	Bacteria	Proteobacteria	Alphaproteobacteria	Caulobacterales	Caulobacteraceae	Brevundimonas	Brevundimonas_sp._MF30-B
BKPGNLEB_01577	NODE_75	43771	44463	+		hypothetical protein						B2R_01577	Bacteria	Proteobacteria	Alphaproteobacteria	Caulobacterales	Caulobacteraceae	Brevundimonas	Brevundimonas_sp._MF30-B
BKPGNLEB_01578	NODE_75	44577	46775	+	ppk_1	Polyphosphate kinase	COG0855	P9WHV9				B2R_01578	Bacteria	Proteobacteria	Alphaproteobacteria	Caulobacterales	Caulobacteraceae	Brevundimonas	Brevundimonas_sp._MF30-B
BKPGNLEB_01579	NODE_75	46762	48237	+	gppA_1	Guanosine-5'-triphosphate%2C3'-diphosphate pyrophosphatase						B2R_01579	Bacteria	Proteobacteria	Alphaproteobacteria	Caulobacterales	Caulobacteraceae	Brevundimonas	Brevundimonas_sp._MF30-B
BKPGNLEB_01580	NODE_75	48239	49318	+	queA_2	S-adenosylmethionine:tRNA ribosyltransferase-isomerase	COG0809	O32054				B2R_01580	Bacteria	Proteobacteria	Alphaproteobacteria	Caulobacterales	Caulobacteraceae	Brevundimonas	Brevundimonas_sp._MF30-B
BKPGNLEB_01581	NODE_75	49742	50002	+		hypothetical protein						B2R_01581	Bacteria	Proteobacteria	Alphaproteobacteria	Caulobacterales	Caulobacteraceae	Brevundimonas	Brevundimonas_sp._MF30-B
BKPGNLEB_01582	NODE_75	50049	51164	+	tgt_1	Queuine tRNA-ribosyltransferase		P28720				B2R_01582	Bacteria	Proteobacteria	Alphaproteobacteria	Caulobacterales	Caulobacteraceae	Brevundimonas	Brevundimonas_sp._MF30-B
BKPGNLEB_01583	NODE_75	51263	51694	+		hypothetical protein						B2R_01583	Bacteria	Proteobacteria	Alphaproteobacteria	Caulobacterales	Caulobacteraceae	Brevundimonas	Brevundimonas_sp._MF30-B
BKPGNLEB_01584	NODE_75	51695	52606	-		hypothetical protein						B2R_01584	Bacteria	Proteobacteria	Alphaproteobacteria	Caulobacterales	Caulobacteraceae	Brevundimonas	Brevundimonas_sp._MF30-B
BKPGNLEB_01585	NODE_75	52616	55141	-		hypothetical protein						B2R_01585	Bacteria	Proteobacteria	Alphaproteobacteria	Caulobacterales	Caulobacteraceae	Brevundimonas	Brevundimonas_sp._MF30-B
BKPGNLEB_01586	NODE_75	55141	55908	-		hypothetical protein						B2R_01586	Bacteria	Proteobacteria	Alphaproteobacteria	Caulobacterales	Caulobacteraceae	Brevundimonas	Brevundimonas_sp._MF30-B
BKPGNLEB_01587	NODE_75	56028	56735	-		hypothetical protein						B2R_01587	Bacteria	Proteobacteria	Alphaproteobacteria	Caulobacterales	Caulobacteraceae	Brevundimonas	Brevundimonas_sp._MF30-B
BKPGNLEB_01588	NODE_75	56750	57316	-		hypothetical protein						B2R_01588	Bacteria	Proteobacteria	Alphaproteobacteria	Caulobacterales	Caulobacteraceae	Brevundimonas	Brevundimonas_sp._MF30-B
BKPGNLEB_01589	NODE_75	57313	57903	-		hypothetical protein						B2R_01589	Bacteria	Proteobacteria	Alphaproteobacteria	Caulobacterales	Caulobacteraceae	Brevundimonas	Brevundimonas_sp._MF30-B
BKPGNLEB_01590	NODE_75	57924	58475	-		hypothetical protein						B2R_01590	Bacteria	Proteobacteria	Alphaproteobacteria	Caulobacterales	Caulobacteraceae	Brevundimonas	Brevundimonas_sp._MF30-B
BKPGNLEB_01591	NODE_75	58495	59022	-		hypothetical protein						B2R_01591	Bacteria	Proteobacteria	Alphaproteobacteria	Caulobacterales	Caulobacteraceae	Brevundimonas	Brevundimonas_sp._MF30-B
BKPGNLEB_01592	NODE_75	59079	59702	-		hypothetical protein						B2R_01592	Bacteria	Proteobacteria	Alphaproteobacteria	Caulobacterales	Caulobacteraceae	Brevundimonas	Brevundimonas_sp._MF30-B
BKPGNLEB_01593	NODE_75	59780	60352	-		hypothetical protein						B2R_01593	Bacteria	Proteobacteria	Alphaproteobacteria	Caulobacterales	Caulobacteraceae	Brevundimonas	Brevundimonas_sp._MF30-B
BKPGNLEB_01594	NODE_75	61007	61561	-		hypothetical protein						B2R_01594	Bacteria	Proteobacteria	Alphaproteobacteria	Caulobacterales	Caulobacteraceae	Brevundimonas	Brevundimonas_sp._MF30-B
BKPGNLEB_01595	NODE_75	62181	62753	-		hypothetical protein						B2R_01595	Bacteria	Proteobacteria	Alphaproteobacteria	Caulobacterales	Caulobacteraceae	Brevundimonas	Brevundimonas_sp._MF30-B
BKPGNLEB_01596	NODE_75	63082	63996	-	yebZ	Inner membrane protein YebZ	COG1276	P76278				B2R_01596	Bacteria	Proteobacteria	Alphaproteobacteria	Caulobacterales	Caulobacteraceae	Brevundimonas	Brevundimonas_sp._MF30-B
BKPGNLEB_01597	NODE_75	63993	64358	-	yobA	Protein YobA	COG2372	P0AA57				B2R_01597	Bacteria	Proteobacteria	Alphaproteobacteria	Caulobacterales	Caulobacteraceae	Brevundimonas	Brevundimonas_sp._MF30-B
BKPGNLEB_01598	NODE_75	64382	64888	-		hypothetical protein						B2R_01598	Bacteria	Proteobacteria	Alphaproteobacteria	Caulobacterales	Caulobacteraceae	Brevundimonas	Brevundimonas_sp._MF30-B
BKPGNLEB_01599	NODE_75	64898	65662	-	copB_1	Copper resistance protein B		P12375				B2R_01599	Bacteria	Proteobacteria	Alphaproteobacteria	Caulobacterales	Caulobacteraceae	Brevundimonas	Brevundimonas_sp._MF30-B
BKPGNLEB_01600	NODE_75	66136	67764	-	copA_3	Copper resistance protein A		P12374				B2R_01600	Bacteria	Proteobacteria	Alphaproteobacteria	Caulobacterales	Caulobacteraceae	Brevundimonas	Brevundimonas_sp._MF30-B
BKPGNLEB_01601	NODE_75	68084	68620	-		hypothetical protein						B2R_01601	Bacteria	Proteobacteria	Alphaproteobacteria	Caulobacterales	Caulobacteraceae	Brevundimonas	Brevundimonas_sp._MF30-B
BKPGNLEB_01602	NODE_75	68756	69151	-	hmrR_2	HTH-type transcriptional regulator HmrR		Q9X5X4				B2R_01602	Bacteria	Proteobacteria	Alphaproteobacteria	Caulobacterales	Caulobacteraceae	Brevundimonas	Brevundimonas_sp._MF30-B
BKPGNLEB_01603	NODE_75	69230	71608	+	silP_2	Silver exporting P-type ATPase		Q9ZHC7				B2R_01603	Bacteria	Proteobacteria	Alphaproteobacteria	Caulobacterales	Caulobacteraceae	Brevundimonas	Brevundimonas_sp._MF30-B
BKPGNLEB_01604	NODE_75	71639	72658	-	aniA_1	Copper-containing nitrite reductase	COG2132	Q02219				B2R_01604	Bacteria	Proteobacteria	Alphaproteobacteria	Caulobacterales	Caulobacteraceae	Brevundimonas	Brevundimonas_sp._MF30-B
BKPGNLEB_01605	NODE_75	72798	76175	+		hypothetical protein						B2R_01605	Bacteria	Proteobacteria	Alphaproteobacteria	Caulobacterales	Caulobacteraceae	Brevundimonas	Brevundimonas_sp._MF30-B
BKPGNLEB_01606	NODE_75	76401	76688	+		hypothetical protein						B2R_01606	Bacteria	Proteobacteria	Alphaproteobacteria	Caulobacterales	Caulobacteraceae	Brevundimonas	Brevundimonas_sp._MF30-B
BKPGNLEB_01607	NODE_75	77337	77531	+		hypothetical protein						B2R_01607	Bacteria	Proteobacteria	Alphaproteobacteria	Caulobacterales	Caulobacteraceae	Brevundimonas	Brevundimonas_sp._MF30-B
BKPGNLEB_01608	NODE_75	77503	78588	+	xerC_3	Tyrosine recombinase XerC						B2R_01608	Bacteria	Proteobacteria	Alphaproteobacteria	Caulobacterales	Caulobacteraceae	Brevundimonas	Brevundimonas_sp._MF30-B
BKPGNLEB_01609	NODE_75	78623	78699	+		tRNA-Lys(ttt)						B2R_01609	Bacteria	Proteobacteria	Alphaproteobacteria	Caulobacterales	Caulobacteraceae	Brevundimonas	Brevundimonas_sp._MF30-B
BKPGNLEB_01610	NODE_75	78707	80269	-	guaA_1	GMP synthase [glutamine-hydrolyzing]	COG0518	P04079				B2R_01610	Bacteria	Proteobacteria	Alphaproteobacteria	Caulobacterales	Caulobacteraceae	Brevundimonas	Brevundimonas_sp._MF30-B
BKPGNLEB_01611	NODE_75	80266	81510	-	rsmB_1	Ribosomal RNA small subunit methyltransferase B						B2R_01611	Bacteria	Proteobacteria	Alphaproteobacteria	Caulobacterales	Caulobacteraceae	Brevundimonas	Brevundimonas_sp._MF30-B
BKPGNLEB_01612	NODE_75	81518	81922	-		hypothetical protein						B2R_01612	Bacteria	Proteobacteria	Alphaproteobacteria	Caulobacterales	Caulobacteraceae	Brevundimonas	Brevundimonas_sp._MF30-B
BKPGNLEB_01613	NODE_75	81937	83397	-	guaB_1	Inosine-5'-monophosphate dehydrogenase	COG0516	P0C0H6				B2R_01613	Bacteria	Proteobacteria	Alphaproteobacteria	Caulobacterales	Caulobacteraceae	Brevundimonas	Brevundimonas_sp._MF30-B
BKPGNLEB_01614	NODE_75	83508	84083	-	nusG_2	Transcription termination/antitermination protein NusG	COG0250	P0AFG0				B2R_01614	Bacteria	Proteobacteria	Alphaproteobacteria	Caulobacterales	Caulobacteraceae	Brevundimonas	Brevundimonas_sp._MF30-B
BKPGNLEB_01615	NODE_75	84097	84351	-	secE_2	Protein translocase subunit SecE						B2R_01615	Bacteria	Proteobacteria	Alphaproteobacteria	Caulobacterales	Caulobacteraceae	Brevundimonas	Brevundimonas_sp._MF30-B
BKPGNLEB_01616	NODE_75	84416	84491	-		tRNA-Trp(cca)						B2R_01616	Bacteria	Proteobacteria	Alphaproteobacteria	Caulobacterales	Caulobacteraceae	Brevundimonas	Brevundimonas_sp._MF30-B
BKPGNLEB_01617	NODE_75	84629	85240	-		hypothetical protein						B2R_01617	Bacteria	Proteobacteria	Alphaproteobacteria	Caulobacterales	Caulobacteraceae	Brevundimonas	Brevundimonas_sp._MF30-B
BKPGNLEB_01618	NODE_75	85237	86010	-		hypothetical protein						B2R_01618	Bacteria	Proteobacteria	Alphaproteobacteria	Caulobacterales	Caulobacteraceae	Brevundimonas	Brevundimonas_sp._MF30-B
BKPGNLEB_01619	NODE_75	86079	87455	+	trmFO_2	Methylenetetrahydrofolate--tRNA-(uracil-5-)-methyltransferase TrmFO		P64235				B2R_01619	Bacteria	Proteobacteria	Alphaproteobacteria	Caulobacterales	Caulobacteraceae	Brevundimonas	Brevundimonas_sp._MF30-B
BKPGNLEB_01620	NODE_75	87452	88591	-		hypothetical protein						B2R_01620	Bacteria	Proteobacteria	Alphaproteobacteria	Caulobacterales	Caulobacteraceae	Brevundimonas	Brevundimonas_sp._MF30-B
BKPGNLEB_01621	NODE_75	88710	90521	+	rcsC_5	Sensor histidine kinase RcsC						B2R_01621	Bacteria	Proteobacteria	Alphaproteobacteria	Caulobacterales	Caulobacteraceae	Brevundimonas	Brevundimonas_sp._MF30-B
BKPGNLEB_01622	NODE_75	90561	91352	+	ygfZ_1	tRNA-modifying protein YgfZ						B2R_01622	Bacteria	Proteobacteria	Alphaproteobacteria	Caulobacterales	Caulobacteraceae	Brevundimonas	Brevundimonas_sp._MF30-B
BKPGNLEB_01623	NODE_75	91333	93381	-	lpxL_2	Lipid A biosynthesis lauroyltransferase						B2R_01623	Bacteria	Proteobacteria	Alphaproteobacteria	Caulobacterales	Caulobacteraceae	Brevundimonas	Brevundimonas_sp._MF30-B
BKPGNLEB_01624	NODE_75	93385	94119	-		hypothetical protein						B2R_01624	Bacteria	Proteobacteria	Alphaproteobacteria	Caulobacterales	Caulobacteraceae	Brevundimonas	Brevundimonas_sp._MF30-B
BKPGNLEB_01625	NODE_75	94116	94883	-		hypothetical protein						B2R_01625	Bacteria	Proteobacteria	Alphaproteobacteria	Caulobacterales	Caulobacteraceae	Brevundimonas	Brevundimonas_sp._MF30-B
BKPGNLEB_01626	NODE_75	94895	95743	-	kdsA_1	2-dehydro-3-deoxyphosphooctonate aldolase	COG2877	Q8YHF1				B2R_01626	Bacteria	Proteobacteria	Alphaproteobacteria	Caulobacterales	Caulobacteraceae	Brevundimonas	Brevundimonas_sp._MF30-B
BKPGNLEB_01627	NODE_75	95848	97278	+	phrA_2	Deoxyribodipyrimidine photo-lyase	COG0415	A9CJC9				B2R_01627	Bacteria	Proteobacteria	Alphaproteobacteria	Caulobacterales	Caulobacteraceae	Brevundimonas	Brevundimonas_sp._MF30-B
BKPGNLEB_01628	NODE_75	97288	97869	+	tag_1	DNA-3-methyladenine glycosylase 1	COG2818	P05100				B2R_01628	Bacteria	Proteobacteria	Alphaproteobacteria	Caulobacterales	Caulobacteraceae	Brevundimonas	Brevundimonas_sp._MF30-B
BKPGNLEB_01629	NODE_75	97866	98483	+	rnhB_1	Ribonuclease HII	COG0164	P10442				B2R_01629	Bacteria	Proteobacteria	Alphaproteobacteria	Caulobacterales	Caulobacteraceae	Brevundimonas	Brevundimonas_sp._MF30-B
BKPGNLEB_01630	NODE_75	98480	98851	-		hypothetical protein						B2R_01630	Bacteria	Proteobacteria	Alphaproteobacteria	Caulobacterales	Caulobacteraceae	Brevundimonas	Brevundimonas_sp._MF30-B
BKPGNLEB_01631	NODE_75	98820	99236	-	flbT	flagellum biosynthesis repressor protein FlbT						B2R_01631	Bacteria	Proteobacteria	Alphaproteobacteria	Caulobacterales	Caulobacteraceae	Brevundimonas	Brevundimonas_sp._MF30-B
BKPGNLEB_01632	NODE_75	99374	101128	+		hypothetical protein						B2R_01632	Bacteria	Proteobacteria	Alphaproteobacteria	Caulobacterales	Caulobacteraceae	Brevundimonas	Brevundimonas_sp._MF30-B
BKPGNLEB_01633	NODE_75	101198	101644	+		hypothetical protein						B2R_01633	Bacteria	Proteobacteria	Alphaproteobacteria	Caulobacterales	Caulobacteraceae	Brevundimonas	Brevundimonas_sp._MF30-B
BKPGNLEB_01634	NODE_75	101622	101909	+		hypothetical protein						B2R_01634	Bacteria	Proteobacteria	Alphaproteobacteria	Caulobacterales	Caulobacteraceae	Brevundimonas	Brevundimonas_sp._MF30-B
BKPGNLEB_01635	NODE_75	102030	102668	-	pcm_4	Protein-L-isoaspartate O-methyltransferase	COG2518	A5F9C1				B2R_01635	Bacteria	Proteobacteria	Alphaproteobacteria	Caulobacterales	Caulobacteraceae	Brevundimonas	Brevundimonas_sp._MF30-B
BKPGNLEB_01636	NODE_75	102661	103458	-	surE_1	5'-nucleotidase SurE	COG0496	B2S5B9				B2R_01636	Bacteria	Proteobacteria	Alphaproteobacteria	Caulobacterales	Caulobacteraceae	Brevundimonas	Brevundimonas_sp._MF30-B
BKPGNLEB_01637	NODE_75	103634	105082	-	serS_1	Serine--tRNA ligase	COG0172	P0A8L1				B2R_01637	Bacteria	Proteobacteria	Alphaproteobacteria	Caulobacterales	Caulobacteraceae	Brevundimonas	Brevundimonas_sp._MF30-B
BKPGNLEB_01638	NODE_75	105234	105467	+		putative protein RP812	COG0271	Q9ZCE4				B2R_01638	Bacteria	Proteobacteria	Alphaproteobacteria	Caulobacterales	Caulobacteraceae	Brevundimonas	Brevundimonas_sp._MF30-B
BKPGNLEB_01639	NODE_75	105481	106401	+		hypothetical protein						B2R_01639	Bacteria	Proteobacteria	Alphaproteobacteria	Caulobacterales	Caulobacteraceae	Brevundimonas	Brevundimonas_sp._MF30-B
BKPGNLEB_01640	NODE_75	106453	106797	+	grxD_1	Glutaredoxin 4	COG0278	P0AC69				B2R_01640	Bacteria	Proteobacteria	Alphaproteobacteria	Caulobacterales	Caulobacteraceae	Brevundimonas	Brevundimonas_sp._MF30-B
BKPGNLEB_01641	NODE_75	106794	107213	+		hypothetical protein						B2R_01641	Bacteria	Proteobacteria	Alphaproteobacteria	Caulobacterales	Caulobacteraceae	Brevundimonas	Brevundimonas_sp._MF30-B
BKPGNLEB_01642	NODE_75	107283	108110	+		hypothetical protein						B2R_01642	Bacteria	Proteobacteria	Alphaproteobacteria	Caulobacterales	Caulobacteraceae	Brevundimonas	Brevundimonas_sp._MF30-B
BKPGNLEB_01643	NODE_75	108071	108523	+		hypothetical protein						B2R_01643	Bacteria	Proteobacteria	Alphaproteobacteria	Caulobacterales	Caulobacteraceae	Brevundimonas	Brevundimonas_sp._MF30-B
BKPGNLEB_01644	NODE_75	108577	109194	-	rpsD_2	30S ribosomal protein S4	COG0522	Q6N9G0				B2R_01644	Bacteria	Proteobacteria	Alphaproteobacteria	Caulobacterales	Caulobacteraceae	Brevundimonas	Brevundimonas_sp._MF30-B
BKPGNLEB_01645	NODE_75	109344	110102	-	trmJ_2	tRNA (cytidine/uridine/adenosine-2'-O-)-methyltransferase TrmJ		A0A0H2ZF87				B2R_01645	Bacteria	Proteobacteria	Alphaproteobacteria	Caulobacterales	Caulobacteraceae	Brevundimonas	Brevundimonas_sp._MF30-B
BKPGNLEB_01646	NODE_75	110110	111150	-	cheB_1	Protein-glutamate methylesterase/protein-glutamine glutaminase						B2R_01646	Bacteria	Proteobacteria	Alphaproteobacteria	Caulobacterales	Caulobacteraceae	Brevundimonas	Brevundimonas_sp._MF30-B
BKPGNLEB_01647	NODE_75	111147	111572	-	rssB_2	Regulator of RpoS						B2R_01647	Bacteria	Proteobacteria	Alphaproteobacteria	Caulobacterales	Caulobacteraceae	Brevundimonas	Brevundimonas_sp._MF30-B
BKPGNLEB_01648	NODE_75	111565	113076	-	sasA_6	Adaptive-response sensory-kinase SasA						B2R_01648	Bacteria	Proteobacteria	Alphaproteobacteria	Caulobacterales	Caulobacteraceae	Brevundimonas	Brevundimonas_sp._MF30-B
BKPGNLEB_01649	NODE_75	113159	115249	-	flhA_2	Flagellar biosynthesis protein FlhA	COG1298	Q8YDK9				B2R_01649	Bacteria	Proteobacteria	Alphaproteobacteria	Caulobacterales	Caulobacteraceae	Brevundimonas	Brevundimonas_sp._MF30-B
BKPGNLEB_01650	NODE_75	115242	116114	-	bla_1	Beta-lactamase AST-1		Q9EZQ7				B2R_01650	Bacteria	Proteobacteria	Alphaproteobacteria	Caulobacterales	Caulobacteraceae	Brevundimonas	Brevundimonas_sp._MF30-B
BKPGNLEB_01651	NODE_75	116114	117475	-	atoC_2	Regulatory protein AtoC	COG2204	Q06065				B2R_01651	Bacteria	Proteobacteria	Alphaproteobacteria	Caulobacterales	Caulobacteraceae	Brevundimonas	Brevundimonas_sp._MF30-B
BKPGNLEB_01652	NODE_75	117509	117841	-		hypothetical protein						B2R_01652	Bacteria	Proteobacteria	Alphaproteobacteria	Caulobacterales	Caulobacteraceae	Brevundimonas	Brevundimonas_sp._MF30-B
BKPGNLEB_01653	NODE_75	117841	118476	-		hypothetical protein						B2R_01653	Bacteria	Proteobacteria	Alphaproteobacteria	Caulobacterales	Caulobacteraceae	Brevundimonas	Brevundimonas_sp._MF30-B
BKPGNLEB_01654	NODE_75	118476	119513	-	fliG_1	Flagellar motor switch protein FliG	COG1536	Q9WY63				B2R_01654	Bacteria	Proteobacteria	Alphaproteobacteria	Caulobacterales	Caulobacteraceae	Brevundimonas	Brevundimonas_sp._MF30-B
BKPGNLEB_01655	NODE_75	119513	121174	-	fliF_1	Flagellar M-ring protein	COG1766	Q8YDM4				B2R_01655	Bacteria	Proteobacteria	Alphaproteobacteria	Caulobacterales	Caulobacteraceae	Brevundimonas	Brevundimonas_sp._MF30-B
BKPGNLEB_01656	NODE_75	121276	122358	-	ldh_1	Leucine dehydrogenase		P13154				B2R_01656	Bacteria	Proteobacteria	Alphaproteobacteria	Caulobacterales	Caulobacteraceae	Brevundimonas	Brevundimonas_sp._MF30-B
BKPGNLEB_01657	NODE_75	122457	123434	-		Monoacylglycerol lipase	COG2267	O07427				B2R_01657	Bacteria	Proteobacteria	Alphaproteobacteria	Caulobacterales	Caulobacteraceae	Brevundimonas	Brevundimonas_sp._MF30-B
BKPGNLEB_01658	NODE_75	123431	124027	-		hypothetical protein						B2R_01658	Bacteria	Proteobacteria	Alphaproteobacteria	Caulobacterales	Caulobacteraceae	Brevundimonas	Brevundimonas_sp._MF30-B
BKPGNLEB_01659	NODE_75	124011	124331	-		hypothetical protein						B2R_01659	Bacteria	Proteobacteria	Alphaproteobacteria	Caulobacterales	Caulobacteraceae	Brevundimonas	Brevundimonas_sp._MF30-B
BKPGNLEB_01660	NODE_75	124379	124813	+		hypothetical protein						B2R_01660	Bacteria	Proteobacteria	Alphaproteobacteria	Caulobacterales	Caulobacteraceae	Brevundimonas	Brevundimonas_sp._MF30-B
BKPGNLEB_01661	NODE_75	124810	125463	-		hypothetical protein						B2R_01661	Bacteria	Proteobacteria	Alphaproteobacteria	Caulobacterales	Caulobacteraceae	Brevundimonas	Brevundimonas_sp._MF30-B
BKPGNLEB_01662	NODE_75	125460	126086	-		hypothetical protein						B2R_01662	Bacteria	Proteobacteria	Alphaproteobacteria	Caulobacterales	Caulobacteraceae	Brevundimonas	Brevundimonas_sp._MF30-B
BKPGNLEB_01663	NODE_75	126122	127390	-	nupX_1	Putative nucleoside permease NupX	COG1972	P33021				B2R_01663	Bacteria	Proteobacteria	Alphaproteobacteria	Caulobacterales	Caulobacteraceae	Brevundimonas	Brevundimonas_sp._MF30-B
BKPGNLEB_01664	NODE_75	127498	128187	-	rplA_2	50S ribosomal protein L1	COG0081	Q6N4R5				B2R_01664	Bacteria	Proteobacteria	Alphaproteobacteria	Caulobacterales	Caulobacteraceae	Brevundimonas	Brevundimonas_sp._MF30-B
BKPGNLEB_01665	NODE_75	128193	128621	-	rplK_2	50S ribosomal protein L11	COG0080	P62441				B2R_01665	Bacteria	Proteobacteria	Alphaproteobacteria	Caulobacterales	Caulobacteraceae	Brevundimonas	Brevundimonas_sp._MF30-B
BKPGNLEB_01666	NODE_75	128842	129357	+		hypothetical protein						B2R_01666	Bacteria	Proteobacteria	Alphaproteobacteria	Caulobacterales	Caulobacteraceae	Brevundimonas	Brevundimonas_sp._MF30-B
BKPGNLEB_01667	NODE_75	129354	130418	-		hypothetical protein						B2R_01667	Bacteria	Proteobacteria	Alphaproteobacteria	Caulobacterales	Caulobacteraceae	Brevundimonas	Brevundimonas_sp._MF30-B
BKPGNLEB_01668	NODE_75	130415	131116	-	rlmE_1	Ribosomal RNA large subunit methyltransferase E	COG0293	P0C0R7				B2R_01668	Bacteria	Proteobacteria	Alphaproteobacteria	Caulobacterales	Caulobacteraceae	Brevundimonas	Brevundimonas_sp._MF30-B
BKPGNLEB_01669	NODE_75	131207	133279	+	parE_1	DNA topoisomerase 4 subunit B	COG0187	P0A2I5				B2R_01669	Bacteria	Proteobacteria	Alphaproteobacteria	Caulobacterales	Caulobacteraceae	Brevundimonas	Brevundimonas_sp._MF30-B
BKPGNLEB_01670	NODE_75	133272	134744	+		hypothetical protein						B2R_01670	Bacteria	Proteobacteria	Alphaproteobacteria	Caulobacterales	Caulobacteraceae	Brevundimonas	Brevundimonas_sp._MF30-B
BKPGNLEB_01671	NODE_75	134864	136357	+	dnaB_1	Replicative DNA helicase	COG0305	P0ACB0				B2R_01671	Bacteria	Proteobacteria	Alphaproteobacteria	Caulobacterales	Caulobacteraceae	Brevundimonas	Brevundimonas_sp._MF30-B
BKPGNLEB_01672	NODE_75	136377	136682	-		hypothetical protein						B2R_01672	Bacteria	Proteobacteria	Alphaproteobacteria	Caulobacterales	Caulobacteraceae	Brevundimonas	Brevundimonas_sp._MF30-B
BKPGNLEB_01673	NODE_75	136709	136785	-		tRNA-Pro(tgg)						B2R_01673	Bacteria	Proteobacteria	Alphaproteobacteria	Caulobacterales	Caulobacteraceae	Brevundimonas	Brevundimonas_sp._MF30-B
BKPGNLEB_01674	NODE_75	136831	137307	-		hypothetical protein						B2R_01674	Bacteria	Proteobacteria	Alphaproteobacteria	Caulobacterales	Caulobacteraceae	Brevundimonas	Brevundimonas_sp._MF30-B
BKPGNLEB_01675	NODE_75	137333	137917	-		hypothetical protein						B2R_01675	Bacteria	Proteobacteria	Alphaproteobacteria	Caulobacterales	Caulobacteraceae	Brevundimonas	Brevundimonas_sp._MF30-B
BKPGNLEB_01676	NODE_75	138031	138105	-		tRNA-Glu(ttc)						B2R_01676	Bacteria	Proteobacteria	Alphaproteobacteria	Caulobacterales	Caulobacteraceae	Brevundimonas	Brevundimonas_sp._MF30-B
BKPGNLEB_01677	NODE_75	138172	139977	-		hypothetical protein						B2R_01677	Bacteria	Proteobacteria	Alphaproteobacteria	Caulobacterales	Caulobacteraceae	Brevundimonas	Brevundimonas_sp._MF30-B
BKPGNLEB_01678	NODE_75	140055	140528	-		hypothetical protein						B2R_01678	Bacteria	Proteobacteria	Alphaproteobacteria	Caulobacterales	Caulobacteraceae	Brevundimonas	Brevundimonas_sp._MF30-B
BKPGNLEB_01679	NODE_75	140569	142503	+	phaC_1	Poly(3-hydroxyalkanoate) polymerase subunit PhaC	COG3243	P23608				B2R_01679	Bacteria	Proteobacteria	Alphaproteobacteria	Caulobacterales	Caulobacteraceae	Brevundimonas	Brevundimonas_sp._MF30-B
BKPGNLEB_01680	NODE_75	142654	143415	-		hypothetical protein						B2R_01680	Bacteria	Proteobacteria	Alphaproteobacteria	Caulobacterales	Caulobacteraceae	Brevundimonas	Brevundimonas_sp._MF30-B
BKPGNLEB_01681	NODE_75	143510	143602	-		hypothetical protein						B2R_01681	Bacteria	Proteobacteria	Alphaproteobacteria	Caulobacterales	Caulobacteraceae	Brevundimonas	Brevundimonas_sp._MF30-B
BKPGNLEB_01682	NODE_75	143672	144214	-	pheA_1	Bifunctional chorismate mutase/prephenate dehydratase	COG0077	P0A9J8				B2R_01682	Bacteria	Proteobacteria	Alphaproteobacteria	Caulobacterales	Caulobacteraceae	Brevundimonas	Brevundimonas_sp._MF30-B
BKPGNLEB_01683	NODE_75	144214	145536	-	aroH_1	Phospho-2-dehydro-3-deoxyheptonate aldolase	COG3200	P80574				B2R_01683	Bacteria	Proteobacteria	Alphaproteobacteria	Caulobacterales	Caulobacteraceae	Brevundimonas	Brevundimonas_sp._MF30-B
BKPGNLEB_01684	NODE_75	145612	146793	-		hypothetical protein						B2R_01684	Bacteria	Proteobacteria	Alphaproteobacteria	Caulobacterales	Caulobacteraceae	Brevundimonas	Brevundimonas_sp._MF30-B
BKPGNLEB_01685	NODE_75	146790	148175	-	garB_2	Glutathione amide reductase		D0VWY5				B2R_01685	Bacteria	Proteobacteria	Alphaproteobacteria	Caulobacterales	Caulobacteraceae	Brevundimonas	Brevundimonas_sp._MF30-B
BKPGNLEB_01686	NODE_75	148346	148888	+	algU_1	RNA polymerase sigma-H factor	COG1595	Q06198				B2R_01686	Bacteria	Proteobacteria	Alphaproteobacteria	Caulobacterales	Caulobacteraceae	Brevundimonas	Brevundimonas_sp._MF30-B
BKPGNLEB_01687	NODE_75	148891	149253	+		hypothetical protein						B2R_01687	Bacteria	Proteobacteria	Alphaproteobacteria	Caulobacterales	Caulobacteraceae	Brevundimonas	Brevundimonas_sp._MF30-B
BKPGNLEB_01688	NODE_75	149519	150238	+		hypothetical protein						B2R_01688	Bacteria	Proteobacteria	Alphaproteobacteria	Caulobacterales	Caulobacteraceae	Brevundimonas	Brevundimonas_sp._MF30-B
BKPGNLEB_01689	NODE_75	150242	150925	-	rpiA_2	Ribose-5-phosphate isomerase A	COG0120	Q6G3V6				B2R_01689	Bacteria	Proteobacteria	Alphaproteobacteria	Caulobacterales	Caulobacteraceae	Brevundimonas	Brevundimonas_sp._MF30-B
BKPGNLEB_01690	NODE_75	150922	152271	-	glmU_2	Bifunctional protein GlmU		B0VPT6				B2R_01690	Bacteria	Proteobacteria	Alphaproteobacteria	Caulobacterales	Caulobacteraceae	Brevundimonas	Brevundimonas_sp._MF30-B
BKPGNLEB_01691	NODE_75	152349	153023	+	mupP_2	N-acetylmuramic acid 6-phosphate phosphatase	COG0546	Q9HZ62				B2R_01691	Bacteria	Proteobacteria	Alphaproteobacteria	Caulobacterales	Caulobacteraceae	Brevundimonas	Brevundimonas_sp._MF30-B
BKPGNLEB_01692	NODE_75	153020	153451	+		hypothetical protein						B2R_01692	Bacteria	Proteobacteria	Alphaproteobacteria	Caulobacterales	Caulobacteraceae	Brevundimonas	Brevundimonas_sp._MF30-B
BKPGNLEB_01693	NODE_75	153491	153565	+		tRNA-Val(cac)						B2R_01693	Bacteria	Proteobacteria	Alphaproteobacteria	Caulobacterales	Caulobacteraceae	Brevundimonas	Brevundimonas_sp._MF30-B
BKPGNLEB_01694	NODE_75	153979	155571	-		putative protein	COG1233	P9WKP7				B2R_01694	Bacteria	Proteobacteria	Alphaproteobacteria	Caulobacterales	Caulobacteraceae	Brevundimonas	Brevundimonas_sp._MF30-B
BKPGNLEB_01695	NODE_75	155723	156913	-	tufA_1	Elongation factor Tu	COG0050	P64027				B2R_01695	Bacteria	Proteobacteria	Alphaproteobacteria	Caulobacterales	Caulobacteraceae	Brevundimonas	Brevundimonas_sp._MF30-B
BKPGNLEB_01696	NODE_75	156963	157036	-		tRNA-Gly(tcc)						B2R_01696	Bacteria	Proteobacteria	Alphaproteobacteria	Caulobacterales	Caulobacteraceae	Brevundimonas	Brevundimonas_sp._MF30-B
BKPGNLEB_01697	NODE_75	157076	157159	-		tRNA-Tyr(gta)						B2R_01697	Bacteria	Proteobacteria	Alphaproteobacteria	Caulobacterales	Caulobacteraceae	Brevundimonas	Brevundimonas_sp._MF30-B
BKPGNLEB_01698	NODE_75	157304	158179	+		putative tRNA/rRNA methyltransferase	COG0566	P9WFY5				B2R_01698	Bacteria	Proteobacteria	Alphaproteobacteria	Caulobacterales	Caulobacteraceae	Brevundimonas	Brevundimonas_sp._MF30-B
BKPGNLEB_01699	NODE_75	158269	158853	-		hypothetical protein						B2R_01699	Bacteria	Proteobacteria	Alphaproteobacteria	Caulobacterales	Caulobacteraceae	Brevundimonas	Brevundimonas_sp._MF30-B
BKPGNLEB_01700	NODE_75	158850	160064	-		hypothetical protein						B2R_01700	Bacteria	Proteobacteria	Alphaproteobacteria	Caulobacterales	Caulobacteraceae	Brevundimonas	Brevundimonas_sp._MF30-B
BKPGNLEB_01701	NODE_75	160145	162589	-		hypothetical protein						B2R_01701	Bacteria	Proteobacteria	Alphaproteobacteria	Caulobacterales	Caulobacteraceae	Brevundimonas	Brevundimonas_sp._MF30-B
BKPGNLEB_01702	NODE_75	162780	163613	+		hypothetical protein						B2R_01702	Bacteria	Proteobacteria	Alphaproteobacteria	Caulobacterales	Caulobacteraceae	Brevundimonas	Brevundimonas_sp._MF30-B
BKPGNLEB_01703	NODE_75	163617	165299	-	cya	Bifunctional hemolysin/adenylate cyclase	COG2931	P0DKX7				B2R_01703	Bacteria	Proteobacteria	Alphaproteobacteria	Caulobacterales	Caulobacteraceae	Brevundimonas	Brevundimonas_sp._MF30-B
BKPGNLEB_01704	NODE_75	165366	166550	-		hypothetical protein						B2R_01704	Bacteria	Proteobacteria	Alphaproteobacteria	Caulobacterales	Caulobacteraceae	Brevundimonas	Brevundimonas_sp._MF30-B
BKPGNLEB_01705	NODE_75	166675	167319	+		hypothetical protein						B2R_01705	Bacteria	Proteobacteria	Alphaproteobacteria	Caulobacterales	Caulobacteraceae	Brevundimonas	Brevundimonas_sp._MF30-B
BKPGNLEB_01706	NODE_75	167322	168323	+		hypothetical protein						B2R_01706	Bacteria	Proteobacteria	Alphaproteobacteria	Caulobacterales	Caulobacteraceae	Brevundimonas	Brevundimonas_sp._MF30-B
BKPGNLEB_01707	NODE_75	168320	168760	+		hypothetical protein						B2R_01707	Bacteria	Proteobacteria	Alphaproteobacteria	Caulobacterales	Caulobacteraceae	Brevundimonas	Brevundimonas_sp._MF30-B
BKPGNLEB_01708	NODE_75	169052	169567	+	rplJ_1	50S ribosomal protein L10	COG0244	Q8UE06				B2R_01708	Bacteria	Proteobacteria	Alphaproteobacteria	Caulobacterales	Caulobacteraceae	Brevundimonas	Brevundimonas_sp._MF30-B
BKPGNLEB_01709	NODE_75	169616	170005	+	rplL_1	50S ribosomal protein L7/L12	COG0222	Q6N4R8				B2R_01709	Bacteria	Proteobacteria	Alphaproteobacteria	Caulobacterales	Caulobacteraceae	Brevundimonas	Brevundimonas_sp._MF30-B
BKPGNLEB_01710	NODE_75	170099	171502	-	lpd3_2	Dihydrolipoyl dehydrogenase 3	COG1249	P31046				B2R_01710	Bacteria	Proteobacteria	Alphaproteobacteria	Caulobacterales	Caulobacteraceae	Brevundimonas	Brevundimonas_sp._MF30-B
BKPGNLEB_01711	NODE_75	171513	172457	-	pdhC_1	Dihydrolipoyllysine-residue acetyltransferase component of pyruvate dehydrogenase complex		P65636				B2R_01711	Bacteria	Proteobacteria	Alphaproteobacteria	Caulobacterales	Caulobacteraceae	Brevundimonas	Brevundimonas_sp._MF30-B
BKPGNLEB_01712	NODE_81	14	376	+		hypothetical protein						B2R_01712	Bacteria	Proteobacteria	Alphaproteobacteria	Sphingomonadales	Sphingomonadaceae	Sphingobium	Sphingobium_sp._MI1205
BKPGNLEB_01713	NODE_81	404	1282	-		hypothetical protein						B2R_01713	Bacteria	Proteobacteria	Alphaproteobacteria	Sphingomonadales	Sphingomonadaceae	Sphingobium	Sphingobium_sp._MI1205
BKPGNLEB_01714	NODE_81	1295	2521	-	mshA_2	D-inositol-3-phosphate glycosyltransferase						B2R_01714	Bacteria	Proteobacteria	Alphaproteobacteria	Sphingomonadales	Sphingomonadaceae	Sphingobium	Sphingobium_sp._MI1205
BKPGNLEB_01715	NODE_81	2610	2729	+		hypothetical protein						B2R_01715	Bacteria	Proteobacteria	Alphaproteobacteria	Sphingomonadales	Sphingomonadaceae	Sphingobium	Sphingobium_sp._MI1205
BKPGNLEB_01716	NODE_81	2722	4089	+		hypothetical protein						B2R_01716	Bacteria	Proteobacteria	Alphaproteobacteria	Sphingomonadales	Sphingomonadaceae	Sphingobium	Sphingobium_sp._MI1205
BKPGNLEB_01717	NODE_81	4089	4796	+		hypothetical protein						B2R_01717	Bacteria	Proteobacteria	Alphaproteobacteria	Sphingomonadales	Sphingomonadaceae	Sphingobium	Sphingobium_sp._MI1205
BKPGNLEB_01718	NODE_81	4887	5894	+		hypothetical protein						B2R_01718	Bacteria	Proteobacteria	Alphaproteobacteria	Sphingomonadales	Sphingomonadaceae	Sphingobium	Sphingobium_sp._MI1205
BKPGNLEB_01719	NODE_81	5920	7089	+		hypothetical protein						B2R_01719	Bacteria	Proteobacteria	Alphaproteobacteria	Sphingomonadales	Sphingomonadaceae	Sphingobium	Sphingobium_sp._MI1205
BKPGNLEB_01720	NODE_81	7183	7581	+		hypothetical protein						B2R_01720	Bacteria	Proteobacteria	Alphaproteobacteria	Sphingomonadales	Sphingomonadaceae	Sphingobium	Sphingobium_sp._MI1205
BKPGNLEB_01721	NODE_81	7575	8552	-	ycjG_1	L-Ala-D/L-Glu epimerase	COG4948	P51981				B2R_01721	Bacteria	Proteobacteria	Alphaproteobacteria	Sphingomonadales	Sphingomonadaceae	Sphingobium	Sphingobium_sp._MI1205
BKPGNLEB_01722	NODE_81	8734	10521	+	bmrA_1	Multidrug resistance ABC transporter ATP-binding/permease protein BmrA	COG1132	O06967				B2R_01722	Bacteria	Proteobacteria	Alphaproteobacteria	Sphingomonadales	Sphingomonadaceae	Sphingobium	Sphingobium_sp._MI1205
BKPGNLEB_01723	NODE_81	10651	10977	-		hypothetical protein						B2R_01723	Bacteria	Proteobacteria	Alphaproteobacteria	Sphingomonadales	Sphingomonadaceae	Sphingobium	Sphingobium_sp._MI1205
BKPGNLEB_01724	NODE_81	11168	11590	-	exbD_1	Biopolymer transport protein ExbD	COG0848	P0ABV2				B2R_01724	Bacteria	Proteobacteria	Alphaproteobacteria	Sphingomonadales	Sphingomonadaceae	Sphingobium	Sphingobium_sp._MI1205
BKPGNLEB_01725	NODE_81	11611	12099	-	exbD_2	Biopolymer transport protein ExbD	COG0848	P0ABV2				B2R_01725	Bacteria	Proteobacteria	Alphaproteobacteria	Sphingomonadales	Sphingomonadaceae	Sphingobium	Sphingobium_sp._MI1205
BKPGNLEB_01726	NODE_81	12214	12972	-	tolQ_1	Tol-Pal system protein TolQ						B2R_01726	Bacteria	Proteobacteria	Alphaproteobacteria	Sphingomonadales	Sphingomonadaceae	Sphingobium	Sphingobium_sp._MI1205
BKPGNLEB_01727	NODE_81	13040	13693	-		hypothetical protein						B2R_01727	Bacteria	Proteobacteria	Alphaproteobacteria	Sphingomonadales	Sphingomonadaceae	Sphingobium	Sphingobium_sp._MI1205
BKPGNLEB_01728	NODE_81	13944	14813	+		hypothetical protein						B2R_01728	Bacteria	Proteobacteria	Alphaproteobacteria	Sphingomonadales	Sphingomonadaceae	Sphingobium	Sphingobium_sp._MI1205
BKPGNLEB_01729	NODE_81	14912	16216	+	hom_1	Homoserine dehydrogenase	COG0460	P19582				B2R_01729	Bacteria	Proteobacteria	Alphaproteobacteria	Sphingomonadales	Sphingomonadaceae	Sphingobium	Sphingobium_sp._MI1205
BKPGNLEB_01730	NODE_81	16234	16539	-		hypothetical protein						B2R_01730	Bacteria	Proteobacteria	Alphaproteobacteria	Sphingomonadales	Sphingomonadaceae	Sphingobium	Sphingobium_sp._MI1205
BKPGNLEB_01731	NODE_81	16697	17680	+	glpX	Fructose-1%2C6-bisphosphatase class 2	COG1494	Q03224				B2R_01731	Bacteria	Proteobacteria	Alphaproteobacteria	Sphingomonadales	Sphingomonadaceae	Sphingobium	Sphingobium_sp._MI1205
BKPGNLEB_01732	NODE_81	17748	18125	-		hypothetical protein						B2R_01732	Bacteria	Proteobacteria	Alphaproteobacteria	Sphingomonadales	Sphingomonadaceae	Sphingobium	Sphingobium_sp._MI1205
BKPGNLEB_01733	NODE_81	18236	20020	-		hypothetical protein						B2R_01733	Bacteria	Proteobacteria	Alphaproteobacteria	Sphingomonadales	Sphingomonadaceae	Sphingobium	Sphingobium_sp._MI1205
BKPGNLEB_01734	NODE_81	20126	20620	-	clpS_1	ATP-dependent Clp protease adapter protein ClpS						B2R_01734	Bacteria	Proteobacteria	Alphaproteobacteria	Sphingomonadales	Sphingomonadaceae	Sphingobium	Sphingobium_sp._MI1205
BKPGNLEB_01735	NODE_81	20646	21506	-		hypothetical protein						B2R_01735	Bacteria	Proteobacteria	Alphaproteobacteria	Sphingomonadales	Sphingomonadaceae	Sphingobium	Sphingobium_sp._MI1205
BKPGNLEB_01736	NODE_81	21635	23491	-	phaC_2	Poly(3-hydroxyalkanoate) polymerase subunit PhaC	COG3243	P23608				B2R_01736	Bacteria	Proteobacteria	Alphaproteobacteria	Sphingomonadales	Sphingomonadaceae	Sphingobium	Sphingobium_sp._MI1205
BKPGNLEB_01737	NODE_81	23516	24724	+	alaC_1	Glutamate-pyruvate aminotransferase AlaC	COG0436	P77434				B2R_01737	Bacteria	Proteobacteria	Alphaproteobacteria	Sphingomonadales	Sphingomonadaceae	Sphingobium	Sphingobium_sp._MI1205
BKPGNLEB_01738	NODE_81	24972	25466	+		hypothetical protein						B2R_01738	Bacteria	Proteobacteria	Alphaproteobacteria	Sphingomonadales	Sphingomonadaceae	Sphingobium	Sphingobium_sp._MI1205
BKPGNLEB_01739	NODE_81	25463	25999	+	iorA_2	Isoquinoline 1-oxidoreductase subunit alpha		Q51697				B2R_01739	Bacteria	Proteobacteria	Alphaproteobacteria	Sphingomonadales	Sphingomonadaceae	Sphingobium	Sphingobium_sp._MI1205
BKPGNLEB_01740	NODE_81	26003	26812	-	ygiD_2	4%2C5-DOPA dioxygenase extradiol	COG3384	P24197				B2R_01740	Bacteria	Proteobacteria	Alphaproteobacteria	Sphingomonadales	Sphingomonadaceae	Sphingobium	Sphingobium_sp._MI1205
BKPGNLEB_01741	NODE_81	26872	29448	-		hypothetical protein						B2R_01741	Bacteria	Proteobacteria	Alphaproteobacteria	Sphingomonadales	Sphingomonadaceae	Sphingobium	Sphingobium_sp._MI1205
BKPGNLEB_01742	NODE_81	29441	29980	-		hypothetical protein						B2R_01742	Bacteria	Proteobacteria	Alphaproteobacteria	Sphingomonadales	Sphingomonadaceae	Sphingobium	Sphingobium_sp._MI1205
BKPGNLEB_01743	NODE_81	30196	31020	+		hypothetical protein						B2R_01743	Bacteria	Proteobacteria	Alphaproteobacteria	Sphingomonadales	Sphingomonadaceae	Sphingobium	Sphingobium_sp._MI1205
BKPGNLEB_01744	NODE_81	31135	31812	+		hypothetical protein						B2R_01744	Bacteria	Proteobacteria	Alphaproteobacteria	Sphingomonadales	Sphingomonadaceae	Sphingobium	Sphingobium_sp._MI1205
BKPGNLEB_01745	NODE_81	31973	32443	+		hypothetical protein						B2R_01745	Bacteria	Proteobacteria	Alphaproteobacteria	Sphingomonadales	Sphingomonadaceae	Sphingobium	Sphingobium_sp._MI1205
BKPGNLEB_01746	NODE_81	32659	34239	-	lysS_1	Lysine--tRNA ligase	COG1384	O51603				B2R_01746	Bacteria	Proteobacteria	Alphaproteobacteria	Sphingomonadales	Sphingomonadaceae	Sphingobium	Sphingobium_sp._MI1205
BKPGNLEB_01747	NODE_81	34364	37114	+	dinG_1	3'-5' exonuclease DinG						B2R_01747	Bacteria	Proteobacteria	Alphaproteobacteria	Sphingomonadales	Sphingomonadaceae	Sphingobium	Sphingobium_sp._MI1205
BKPGNLEB_01748	NODE_81	37111	37653	+		putative protein	COG2062	P9WGF9				B2R_01748	Bacteria	Proteobacteria	Alphaproteobacteria	Sphingomonadales	Sphingomonadaceae	Sphingobium	Sphingobium_sp._MI1205
BKPGNLEB_01749	NODE_81	37735	38112	-		hypothetical protein						B2R_01749	Bacteria	Proteobacteria	Alphaproteobacteria	Sphingomonadales	Sphingomonadaceae	Sphingobium	Sphingobium_sp._MI1205
BKPGNLEB_01750	NODE_81	38186	38482	-	ihfA_1	Integration host factor subunit alpha	COG0776	P30787				B2R_01750	Bacteria	Proteobacteria	Alphaproteobacteria	Sphingomonadales	Sphingomonadaceae	Sphingobium	Sphingobium_sp._MI1205
BKPGNLEB_01751	NODE_81	38608	39576	-	fabH_1	3-oxoacyl-[acyl-carrier-protein] synthase 3		A1KRY9				B2R_01751	Bacteria	Proteobacteria	Alphaproteobacteria	Sphingomonadales	Sphingomonadaceae	Sphingobium	Sphingobium_sp._MI1205
BKPGNLEB_01752	NODE_81	39573	40598	-	plsX_1	Phosphate acyltransferase	COG0416	P27247				B2R_01752	Bacteria	Proteobacteria	Alphaproteobacteria	Sphingomonadales	Sphingomonadaceae	Sphingobium	Sphingobium_sp._MI1205
BKPGNLEB_01753	NODE_81	40664	40843	-	rpmF_1	50S ribosomal protein L32	COG0333	Q6NCE6				B2R_01753	Bacteria	Proteobacteria	Alphaproteobacteria	Sphingomonadales	Sphingomonadaceae	Sphingobium	Sphingobium_sp._MI1205
BKPGNLEB_01754	NODE_81	41055	41486	+	yecN_1	Inner membrane protein YecN	COG3788	P64515				B2R_01754	Bacteria	Proteobacteria	Alphaproteobacteria	Sphingomonadales	Sphingomonadaceae	Sphingobium	Sphingobium_sp._MI1205
BKPGNLEB_01755	NODE_81	41492	42160	-	gloC_1	Hydroxyacylglutathione hydrolase GloC	COG0491	P75849				B2R_01755	Bacteria	Proteobacteria	Alphaproteobacteria	Sphingomonadales	Sphingomonadaceae	Sphingobium	Sphingobium_sp._MI1205
BKPGNLEB_01756	NODE_81	42228	42653	-	cymR_1	HTH-type transcriptional regulator CymR		O34527				B2R_01756	Bacteria	Proteobacteria	Alphaproteobacteria	Sphingomonadales	Sphingomonadaceae	Sphingobium	Sphingobium_sp._MI1205
BKPGNLEB_01757	NODE_81	42705	43061	-	yffB_1	Protein YffB	COG1393	P24178				B2R_01757	Bacteria	Proteobacteria	Alphaproteobacteria	Sphingomonadales	Sphingomonadaceae	Sphingobium	Sphingobium_sp._MI1205
BKPGNLEB_01758	NODE_81	43066	43446	-	rutC_1	Putative aminoacrylate peracid reductase RutC						B2R_01758	Bacteria	Proteobacteria	Alphaproteobacteria	Sphingomonadales	Sphingomonadaceae	Sphingobium	Sphingobium_sp._MI1205
BKPGNLEB_01759	NODE_81	43582	43887	+		hypothetical protein						B2R_01759	Bacteria	Proteobacteria	Alphaproteobacteria	Sphingomonadales	Sphingomonadaceae	Sphingobium	Sphingobium_sp._MI1205
BKPGNLEB_01760	NODE_81	44417	45001	-		hypothetical protein						B2R_01760	Bacteria	Proteobacteria	Alphaproteobacteria	Sphingomonadales	Sphingomonadaceae	Sphingobium	Sphingobium_sp._MI1205
BKPGNLEB_01761	NODE_81	45297	45503	-		hypothetical protein						B2R_01761	Bacteria	Proteobacteria	Alphaproteobacteria	Sphingomonadales	Sphingomonadaceae	Sphingobium	Sphingobium_sp._MI1205
BKPGNLEB_01762	NODE_81	45670	46725	-	nrdB_1	Ribonucleoside-diphosphate reductase subunit beta	COG0208	O84835				B2R_01762	Bacteria	Proteobacteria	Alphaproteobacteria	Sphingomonadales	Sphingomonadaceae	Sphingobium	Sphingobium_sp._MI1205
BKPGNLEB_01763	NODE_81	46815	47081	+		hypothetical protein						B2R_01763	Bacteria	Proteobacteria	Alphaproteobacteria	Sphingomonadales	Sphingomonadaceae	Sphingobium	Sphingobium_sp._MI1205
BKPGNLEB_01764	NODE_81	47149	49077	-	nrdZ_1	Vitamin B12-dependent ribonucleoside-diphosphate reductase		P9WH76				B2R_01764	Bacteria	Proteobacteria	Alphaproteobacteria	Sphingomonadales	Sphingomonadaceae	Sphingobium	Sphingobium_sp._MI1205
BKPGNLEB_01765	NODE_81	49624	50268	+		hypothetical protein						B2R_01765	Bacteria	Proteobacteria	Alphaproteobacteria	Sphingomonadales	Sphingomonadaceae	Sphingobium	Sphingobium_sp._MI1205
BKPGNLEB_01766	NODE_81	50365	51885	+	fumB_1	Fumarate hydratase class I%2C anaerobic	COG1838	P14407				B2R_01766	Bacteria	Proteobacteria	Alphaproteobacteria	Sphingomonadales	Sphingomonadaceae	Sphingobium	Sphingobium_sp._MI1205
BKPGNLEB_01767	NODE_81	51756	52328	-		hypothetical protein						B2R_01767	Bacteria	Proteobacteria	Alphaproteobacteria	Sphingomonadales	Sphingomonadaceae	Sphingobium	Sphingobium_sp._MI1205
BKPGNLEB_01768	NODE_81	52373	53290	+		hypothetical protein						B2R_01768	Bacteria	Proteobacteria	Alphaproteobacteria	Sphingomonadales	Sphingomonadaceae	Sphingobium	Sphingobium_sp._MI1205
BKPGNLEB_01769	NODE_81	53287	54177	-	nnr_1	Bifunctional NAD(P)H-hydrate repair enzyme Nnr	COG0062	P31806				B2R_01769	Bacteria	Proteobacteria	Alphaproteobacteria	Sphingomonadales	Sphingomonadaceae	Sphingobium	Sphingobium_sp._MI1205
BKPGNLEB_01770	NODE_81	54174	54860	-	gpmB_1	phosphoglycerate mutase GpmB						B2R_01770	Bacteria	Proteobacteria	Alphaproteobacteria	Sphingomonadales	Sphingomonadaceae	Sphingobium	Sphingobium_sp._MI1205
BKPGNLEB_01771	NODE_81	55311	55976	-		hypothetical protein						B2R_01771	Bacteria	Proteobacteria	Alphaproteobacteria	Sphingomonadales	Sphingomonadaceae	Sphingobium	Sphingobium_sp._MI1205
BKPGNLEB_01772	NODE_81	56048	56290	-		hypothetical protein						B2R_01772	Bacteria	Proteobacteria	Alphaproteobacteria	Sphingomonadales	Sphingomonadaceae	Sphingobium	Sphingobium_sp._MI1205
BKPGNLEB_01773	NODE_81	56498	59137	-		hypothetical protein						B2R_01773	Bacteria	Proteobacteria	Alphaproteobacteria	Sphingomonadales	Sphingomonadaceae	Sphingobium	Sphingobium_sp._MI1205
BKPGNLEB_01774	NODE_81	59137	60627	-		hypothetical protein						B2R_01774	Bacteria	Proteobacteria	Alphaproteobacteria	Sphingomonadales	Sphingomonadaceae	Sphingobium	Sphingobium_sp._MI1205
BKPGNLEB_01775	NODE_81	61071	62519	-		hypothetical protein						B2R_01775	Bacteria	Proteobacteria	Alphaproteobacteria	Sphingomonadales	Sphingomonadaceae	Sphingobium	Sphingobium_sp._MI1205
BKPGNLEB_01776	NODE_81	62519	62749	-		hypothetical protein						B2R_01776	Bacteria	Proteobacteria	Alphaproteobacteria	Sphingomonadales	Sphingomonadaceae	Sphingobium	Sphingobium_sp._MI1205
BKPGNLEB_01777	NODE_81	62746	63423	-		hypothetical protein						B2R_01777	Bacteria	Proteobacteria	Alphaproteobacteria	Sphingomonadales	Sphingomonadaceae	Sphingobium	Sphingobium_sp._MI1205
BKPGNLEB_01778	NODE_81	63671	65971	+		hypothetical protein						B2R_01778	Bacteria	Proteobacteria	Alphaproteobacteria	Sphingomonadales	Sphingomonadaceae	Sphingobium	Sphingobium_sp._MI1205
BKPGNLEB_01779	NODE_81	66116	66769	+		hypothetical protein						B2R_01779	Bacteria	Proteobacteria	Alphaproteobacteria	Sphingomonadales	Sphingomonadaceae	Sphingobium	Sphingobium_sp._MI1205
BKPGNLEB_01780	NODE_81	66909	67430	+		hypothetical protein						B2R_01780	Bacteria	Proteobacteria	Alphaproteobacteria	Sphingomonadales	Sphingomonadaceae	Sphingobium	Sphingobium_sp._MI1205
BKPGNLEB_01781	NODE_81	67427	68011	+		hypothetical protein						B2R_01781	Bacteria	Proteobacteria	Alphaproteobacteria	Sphingomonadales	Sphingomonadaceae	Sphingobium	Sphingobium_sp._MI1205
BKPGNLEB_01782	NODE_81	68292	68492	+		hypothetical protein						B2R_01782	Bacteria	Proteobacteria	Alphaproteobacteria	Sphingomonadales	Sphingomonadaceae	Sphingobium	Sphingobium_sp._MI1205
BKPGNLEB_01783	NODE_81	68667	69260	-		hypothetical protein						B2R_01783	Bacteria	Proteobacteria	Alphaproteobacteria	Sphingomonadales	Sphingomonadaceae	Sphingobium	Sphingobium_sp._MI1205
BKPGNLEB_01784	NODE_81	69515	70600	-		hypothetical protein						B2R_01784	Bacteria	Proteobacteria	Alphaproteobacteria	Sphingomonadales	Sphingomonadaceae	Sphingobium	Sphingobium_sp._MI1205
BKPGNLEB_01785	NODE_81	70597	72807	-	iutA_1	Ferric aerobactin receptor		Q6U607				B2R_01785	Bacteria	Proteobacteria	Alphaproteobacteria	Sphingomonadales	Sphingomonadaceae	Sphingobium	Sphingobium_sp._MI1205
BKPGNLEB_01786	NODE_81	73295	74566	+		hypothetical protein						B2R_01786	Bacteria	Proteobacteria	Alphaproteobacteria	Sphingomonadales	Sphingomonadaceae	Sphingobium	Sphingobium_sp._MI1205
BKPGNLEB_01787	NODE_81	74984	75616	-	xerC_4	Tyrosine recombinase XerC						B2R_01787	Bacteria	Proteobacteria	Alphaproteobacteria	Sphingomonadales	Sphingomonadaceae	Sphingobium	Sphingobium_sp._MI1205
BKPGNLEB_01788	NODE_81	75854	76789	-		hypothetical protein						B2R_01788	Bacteria	Proteobacteria	Alphaproteobacteria	Sphingomonadales	Sphingomonadaceae	Sphingobium	Sphingobium_sp._MI1205
BKPGNLEB_01789	NODE_81	76946	79021	+		hypothetical protein						B2R_01789	Bacteria	Proteobacteria	Alphaproteobacteria	Sphingomonadales	Sphingomonadaceae	Sphingobium	Sphingobium_sp._MI1205
BKPGNLEB_01790	NODE_81	79014	80777	+	recB_1	RecBCD enzyme subunit RecB						B2R_01790	Bacteria	Proteobacteria	Alphaproteobacteria	Sphingomonadales	Sphingomonadaceae	Sphingobium	Sphingobium_sp._MI1205
BKPGNLEB_01791	NODE_81	80913	82169	+		hypothetical protein						B2R_01791	Bacteria	Proteobacteria	Alphaproteobacteria	Sphingomonadales	Sphingomonadaceae	Sphingobium	Sphingobium_sp._MI1205
BKPGNLEB_01792	NODE_81	82172	85612	+		hypothetical protein						B2R_01792	Bacteria	Proteobacteria	Alphaproteobacteria	Sphingomonadales	Sphingomonadaceae	Sphingobium	Sphingobium_sp._MI1205
BKPGNLEB_01793	NODE_81	85629	86723	+		hypothetical protein						B2R_01793	Bacteria	Proteobacteria	Alphaproteobacteria	Sphingomonadales	Sphingomonadaceae	Sphingobium	Sphingobium_sp._MI1205
BKPGNLEB_01794	NODE_81	87377	90517	-	czcA_1	Cobalt-zinc-cadmium resistance protein CzcA		P13511				B2R_01794	Bacteria	Proteobacteria	Alphaproteobacteria	Sphingomonadales	Sphingomonadaceae	Sphingobium	Sphingobium_sp._MI1205
BKPGNLEB_01795	NODE_81	90529	91776	-	czcB_1	Cobalt-zinc-cadmium resistance protein CzcB		P13510				B2R_01795	Bacteria	Proteobacteria	Alphaproteobacteria	Sphingomonadales	Sphingomonadaceae	Sphingobium	Sphingobium_sp._MI1205
BKPGNLEB_01796	NODE_81	91773	93008	-	czcC_1	Cobalt-zinc-cadmium resistance protein CzcC		P13509				B2R_01796	Bacteria	Proteobacteria	Alphaproteobacteria	Sphingomonadales	Sphingomonadaceae	Sphingobium	Sphingobium_sp._MI1205
BKPGNLEB_01797	NODE_81	93066	93434	-		hypothetical protein						B2R_01797	Bacteria	Proteobacteria	Alphaproteobacteria	Sphingomonadales	Sphingomonadaceae	Sphingobium	Sphingobium_sp._MI1205
BKPGNLEB_01798	NODE_81	94002	95348	-		hypothetical protein						B2R_01798	Bacteria	Proteobacteria	Alphaproteobacteria	Sphingomonadales	Sphingomonadaceae	Sphingobium	Sphingobium_sp._MI1205
BKPGNLEB_01799	NODE_81	95395	96351	+	chrB1_1	Protein ChrB		P17552				B2R_01799	Bacteria	Proteobacteria	Alphaproteobacteria	Sphingomonadales	Sphingomonadaceae	Sphingobium	Sphingobium_sp._MI1205
BKPGNLEB_01800	NODE_81	96348	97751	+	srpC_2	putative chromate transport protein	COG2059	Q55027				B2R_01800	Bacteria	Proteobacteria	Alphaproteobacteria	Sphingomonadales	Sphingomonadaceae	Sphingobium	Sphingobium_sp._MI1205
BKPGNLEB_01801	NODE_81	97765	98493	+	chrC	Superoxide dismutase [Fe]		P17550				B2R_01801	Bacteria	Proteobacteria	Alphaproteobacteria	Sphingomonadales	Sphingomonadaceae	Sphingobium	Sphingobium_sp._MI1205
BKPGNLEB_01802	NODE_81	98507	98980	+	chrB1_2	Protein ChrB		P17552				B2R_01802	Bacteria	Proteobacteria	Alphaproteobacteria	Sphingomonadales	Sphingomonadaceae	Sphingobium	Sphingobium_sp._MI1205
BKPGNLEB_01803	NODE_81	99006	99356	-		hypothetical protein						B2R_01803	Bacteria	Proteobacteria	Alphaproteobacteria	Sphingomonadales	Sphingomonadaceae	Sphingobium	Sphingobium_sp._MI1205
BKPGNLEB_01804	NODE_81	99682	100062	-	xerC_5	Tyrosine recombinase XerC						B2R_01804	Bacteria	Proteobacteria	Alphaproteobacteria	Sphingomonadales	Sphingomonadaceae	Sphingobium	Sphingobium_sp._MI1205
BKPGNLEB_01805	NODE_81	100443	101228	-		hypothetical protein						B2R_01805	Bacteria	Proteobacteria	Alphaproteobacteria	Sphingomonadales	Sphingomonadaceae	Sphingobium	Sphingobium_sp._MI1205
BKPGNLEB_01806	NODE_81	102052	102822	-		hypothetical protein						B2R_01806	Bacteria	Proteobacteria	Alphaproteobacteria	Sphingomonadales	Sphingomonadaceae	Sphingobium	Sphingobium_sp._MI1205
BKPGNLEB_01807	NODE_81	102939	104918	-		hypothetical protein						B2R_01807	Bacteria	Proteobacteria	Alphaproteobacteria	Sphingomonadales	Sphingomonadaceae	Sphingobium	Sphingobium_sp._MI1205
BKPGNLEB_01808	NODE_81	105004	105078	-		tRNA-Glu(ttc)						B2R_01808	Bacteria	Proteobacteria	Alphaproteobacteria	Sphingomonadales	Sphingomonadaceae	Sphingobium	Sphingobium_sp._MI1205
BKPGNLEB_01809	NODE_81	105179	106945	-	recJ_1	Single-stranded-DNA-specific exonuclease RecJ	COG0608	P21893				B2R_01809	Bacteria	Proteobacteria	Alphaproteobacteria	Sphingomonadales	Sphingomonadaceae	Sphingobium	Sphingobium_sp._MI1205
BKPGNLEB_01810	NODE_81	107083	109191	+	bamA_2	Outer membrane protein assembly factor BamA						B2R_01810	Bacteria	Proteobacteria	Alphaproteobacteria	Sphingomonadales	Sphingomonadaceae	Sphingobium	Sphingobium_sp._MI1205
BKPGNLEB_01811	NODE_81	109191	113405	+		hypothetical protein						B2R_01811	Bacteria	Proteobacteria	Alphaproteobacteria	Sphingomonadales	Sphingomonadaceae	Sphingobium	Sphingobium_sp._MI1205
BKPGNLEB_01812	NODE_81	113426	117028	-	dnaE2_1	Error-prone DNA polymerase		B8H427				B2R_01812	Bacteria	Proteobacteria	Alphaproteobacteria	Sphingomonadales	Sphingomonadaceae	Sphingobium	Sphingobium_sp._MI1205
BKPGNLEB_01813	NODE_81	117025	118662	-	imuB_1	Protein ImuB		B8H428				B2R_01813	Bacteria	Proteobacteria	Alphaproteobacteria	Sphingomonadales	Sphingomonadaceae	Sphingobium	Sphingobium_sp._MI1205
BKPGNLEB_01814	NODE_81	119117	119368	+		hypothetical protein						B2R_01814	Bacteria	Proteobacteria	Alphaproteobacteria	Sphingomonadales	Sphingomonadaceae	Sphingobium	Sphingobium_sp._MI1205
BKPGNLEB_01815	NODE_81	119642	120715	-	recA_1	Protein RecA	COG0468	P62209				B2R_01815	Bacteria	Proteobacteria	Alphaproteobacteria	Sphingomonadales	Sphingomonadaceae	Sphingobium	Sphingobium_sp._MI1205
BKPGNLEB_01816	NODE_81	120812	121171	-		hypothetical protein						B2R_01816	Bacteria	Proteobacteria	Alphaproteobacteria	Sphingomonadales	Sphingomonadaceae	Sphingobium	Sphingobium_sp._MI1205
BKPGNLEB_01817	NODE_81	121256	123682	-	rcsC_6	Sensor histidine kinase RcsC						B2R_01817	Bacteria	Proteobacteria	Alphaproteobacteria	Sphingomonadales	Sphingomonadaceae	Sphingobium	Sphingobium_sp._MI1205
BKPGNLEB_01818	NODE_81	123728	124321	-		hypothetical protein						B2R_01818	Bacteria	Proteobacteria	Alphaproteobacteria	Sphingomonadales	Sphingomonadaceae	Sphingobium	Sphingobium_sp._MI1205
BKPGNLEB_01819	NODE_81	124321	124803	-	smpB_1	SsrA-binding protein		B8H482				B2R_01819	Bacteria	Proteobacteria	Alphaproteobacteria	Sphingomonadales	Sphingomonadaceae	Sphingobium	Sphingobium_sp._MI1205
BKPGNLEB_01820	NODE_81	124848	125726	-	dapA_2	4-hydroxy-tetrahydrodipicolinate synthase	COG0329	Q8UGL3				B2R_01820	Bacteria	Proteobacteria	Alphaproteobacteria	Sphingomonadales	Sphingomonadaceae	Sphingobium	Sphingobium_sp._MI1205
BKPGNLEB_01821	NODE_81	125834	127921	+		hypothetical protein						B2R_01821	Bacteria	Proteobacteria	Alphaproteobacteria	Sphingomonadales	Sphingomonadaceae	Sphingobium	Sphingobium_sp._MI1205
BKPGNLEB_01822	NODE_81	128021	128506	+	greB_1	Transcription elongation factor GreB	COG0782	P30128				B2R_01822	Bacteria	Proteobacteria	Alphaproteobacteria	Sphingomonadales	Sphingomonadaceae	Sphingobium	Sphingobium_sp._MI1205
BKPGNLEB_01823	NODE_81	128577	128762	-		hypothetical protein						B2R_01823	Bacteria	Proteobacteria	Alphaproteobacteria	Sphingomonadales	Sphingomonadaceae	Sphingobium	Sphingobium_sp._MI1205
BKPGNLEB_01824	NODE_81	128834	130165	-		hypothetical protein						B2R_01824	Bacteria	Proteobacteria	Alphaproteobacteria	Sphingomonadales	Sphingomonadaceae	Sphingobium	Sphingobium_sp._MI1205
BKPGNLEB_01825	NODE_81	130249	131031	-		Polyphosphate:AMP phosphotransferase	COG2326	Q886D9				B2R_01825	Bacteria	Proteobacteria	Alphaproteobacteria	Sphingomonadales	Sphingomonadaceae	Sphingobium	Sphingobium_sp._MI1205
BKPGNLEB_01826	NODE_81	131143	133005	-	aspS_1	Aspartate--tRNA ligase		P67015				B2R_01826	Bacteria	Proteobacteria	Alphaproteobacteria	Sphingomonadales	Sphingomonadaceae	Sphingobium	Sphingobium_sp._MI1205
BKPGNLEB_01827	NODE_81	133055	134227	+	rnd_2	Ribonuclease D						B2R_01827	Bacteria	Proteobacteria	Alphaproteobacteria	Sphingomonadales	Sphingomonadaceae	Sphingobium	Sphingobium_sp._MI1205
BKPGNLEB_01828	NODE_81	134236	134532	+		hypothetical protein						B2R_01828	Bacteria	Proteobacteria	Alphaproteobacteria	Sphingomonadales	Sphingomonadaceae	Sphingobium	Sphingobium_sp._MI1205
BKPGNLEB_01829	NODE_81	134865	135563	-		hypothetical protein						B2R_01829	Bacteria	Proteobacteria	Alphaproteobacteria	Sphingomonadales	Sphingomonadaceae	Sphingobium	Sphingobium_sp._MI1205
BKPGNLEB_01830	NODE_81	135715	136101	-		hypothetical protein						B2R_01830	Bacteria	Proteobacteria	Alphaproteobacteria	Sphingomonadales	Sphingomonadaceae	Sphingobium	Sphingobium_sp._MI1205
BKPGNLEB_01831	NODE_81	136156	136362	-		hypothetical protein						B2R_01831	Bacteria	Proteobacteria	Alphaproteobacteria	Sphingomonadales	Sphingomonadaceae	Sphingobium	Sphingobium_sp._MI1205
BKPGNLEB_01832	NODE_81	136414	138222	-	lepA_1	Elongation factor 4	COG0481	P60785				B2R_01832	Bacteria	Proteobacteria	Alphaproteobacteria	Sphingomonadales	Sphingomonadaceae	Sphingobium	Sphingobium_sp._MI1205
BKPGNLEB_01833	NODE_81	138396	139166	+		hypothetical protein						B2R_01833	Bacteria	Proteobacteria	Alphaproteobacteria	Sphingomonadales	Sphingomonadaceae	Sphingobium	Sphingobium_sp._MI1205
BKPGNLEB_01834	NODE_81	139222	140196	-		hypothetical protein						B2R_01834	Bacteria	Proteobacteria	Alphaproteobacteria	Sphingomonadales	Sphingomonadaceae	Sphingobium	Sphingobium_sp._MI1205
BKPGNLEB_01835	NODE_81	140530	141186	-	adk_1	Adenylate kinase	COG0563	P10772				B2R_01835	Bacteria	Proteobacteria	Alphaproteobacteria	Sphingomonadales	Sphingomonadaceae	Sphingobium	Sphingobium_sp._MI1205
BKPGNLEB_01836	NODE_81	141230	142594	-	secY_1	Protein translocase subunit SecY	COG0201	P0AGA2				B2R_01836	Bacteria	Proteobacteria	Alphaproteobacteria	Sphingomonadales	Sphingomonadaceae	Sphingobium	Sphingobium_sp._MI1205
BKPGNLEB_01837	NODE_81	142834	143358	-	rplO_1	50S ribosomal protein L15	COG0200	Q6N4V2				B2R_01837	Bacteria	Proteobacteria	Alphaproteobacteria	Sphingomonadales	Sphingomonadaceae	Sphingobium	Sphingobium_sp._MI1205
BKPGNLEB_01838	NODE_81	143513	143689	-	rpmD_1	50S ribosomal protein L30	COG1841	Q6N4V1				B2R_01838	Bacteria	Proteobacteria	Alphaproteobacteria	Sphingomonadales	Sphingomonadaceae	Sphingobium	Sphingobium_sp._MI1205
BKPGNLEB_01839	NODE_81	143695	144420	-		hypothetical protein						B2R_01839	Bacteria	Proteobacteria	Alphaproteobacteria	Sphingomonadales	Sphingomonadaceae	Sphingobium	Sphingobium_sp._MI1205
BKPGNLEB_01840	NODE_81	144423	144788	-	rplR_1	50S ribosomal protein L18	COG0256	Q6N4U9				B2R_01840	Bacteria	Proteobacteria	Alphaproteobacteria	Sphingomonadales	Sphingomonadaceae	Sphingobium	Sphingobium_sp._MI1205
BKPGNLEB_01841	NODE_81	144790	145323	-	rplF_1	50S ribosomal protein L6	COG0097	Q6N4U8				B2R_01841	Bacteria	Proteobacteria	Alphaproteobacteria	Sphingomonadales	Sphingomonadaceae	Sphingobium	Sphingobium_sp._MI1205
BKPGNLEB_01842	NODE_81	145323	145718	-	rpsH_1	30S ribosomal protein S8	COG0096	Q6N4U7				B2R_01842	Bacteria	Proteobacteria	Alphaproteobacteria	Sphingomonadales	Sphingomonadaceae	Sphingobium	Sphingobium_sp._MI1205
BKPGNLEB_01843	NODE_81	145731	146036	-	rpsN_1	30S ribosomal protein S14	COG0199	Q6N4U6				B2R_01843	Bacteria	Proteobacteria	Alphaproteobacteria	Sphingomonadales	Sphingomonadaceae	Sphingobium	Sphingobium_sp._MI1205
BKPGNLEB_01844	NODE_81	146089	146664	-	rplE_1	50S ribosomal protein L5		P08895				B2R_01844	Bacteria	Proteobacteria	Alphaproteobacteria	Sphingomonadales	Sphingomonadaceae	Sphingobium	Sphingobium_sp._MI1205
BKPGNLEB_01845	NODE_81	146664	146975	-	rplX_1	50S ribosomal protein L24	COG0198	P0CI78				B2R_01845	Bacteria	Proteobacteria	Alphaproteobacteria	Sphingomonadales	Sphingomonadaceae	Sphingobium	Sphingobium_sp._MI1205
BKPGNLEB_01846	NODE_81	146975	147343	-	rplN_1	50S ribosomal protein L14	COG0093	Q6N4U4				B2R_01846	Bacteria	Proteobacteria	Alphaproteobacteria	Sphingomonadales	Sphingomonadaceae	Sphingobium	Sphingobium_sp._MI1205
BKPGNLEB_01847	NODE_81	147506	147769	-	rpsQ_1	30S ribosomal protein S17	COG0186	Q6N4U3				B2R_01847	Bacteria	Proteobacteria	Alphaproteobacteria	Sphingomonadales	Sphingomonadaceae	Sphingobium	Sphingobium_sp._MI1205
BKPGNLEB_01848	NODE_81	147782	147985	-	rpmC_1	50S ribosomal protein L29	COG0255	Q6N4U2				B2R_01848	Bacteria	Proteobacteria	Alphaproteobacteria	Sphingomonadales	Sphingomonadaceae	Sphingobium	Sphingobium_sp._MI1205
BKPGNLEB_01849	NODE_81	147989	148420	-	rplP_1	50S ribosomal protein L16	COG0197	Q6N4U1				B2R_01849	Bacteria	Proteobacteria	Alphaproteobacteria	Sphingomonadales	Sphingomonadaceae	Sphingobium	Sphingobium_sp._MI1205
BKPGNLEB_01850	NODE_81	148442	149137	-	rpsC_1	30S ribosomal protein S3	COG0092	Q6N4U0				B2R_01850	Bacteria	Proteobacteria	Alphaproteobacteria	Sphingomonadales	Sphingomonadaceae	Sphingobium	Sphingobium_sp._MI1205
BKPGNLEB_01851	NODE_81	149142	149528	-	rplV_1	50S ribosomal protein L22	COG0091	Q6N4T9				B2R_01851	Bacteria	Proteobacteria	Alphaproteobacteria	Sphingomonadales	Sphingomonadaceae	Sphingobium	Sphingobium_sp._MI1205
BKPGNLEB_01852	NODE_81	149528	149806	-	rpsS_1	30S ribosomal protein S19	COG0185	Q6N4T8				B2R_01852	Bacteria	Proteobacteria	Alphaproteobacteria	Sphingomonadales	Sphingomonadaceae	Sphingobium	Sphingobium_sp._MI1205
BKPGNLEB_01853	NODE_81	149812	150648	-	rplB_1	50S ribosomal protein L2	COG0090	P60403				B2R_01853	Bacteria	Proteobacteria	Alphaproteobacteria	Sphingomonadales	Sphingomonadaceae	Sphingobium	Sphingobium_sp._MI1205
BKPGNLEB_01854	NODE_81	150651	150968	-	rplW_1	50S ribosomal protein L23	COG0089	Q6N4T7				B2R_01854	Bacteria	Proteobacteria	Alphaproteobacteria	Sphingomonadales	Sphingomonadaceae	Sphingobium	Sphingobium_sp._MI1205
BKPGNLEB_01855	NODE_81	150961	151584	-	rplD_1	50S ribosomal protein L4	COG0088	P61068				B2R_01855	Bacteria	Proteobacteria	Alphaproteobacteria	Sphingomonadales	Sphingomonadaceae	Sphingobium	Sphingobium_sp._MI1205
BKPGNLEB_01856	NODE_81	151587	152342	-	rplC_1	50S ribosomal protein L3	COG0087	P60456				B2R_01856	Bacteria	Proteobacteria	Alphaproteobacteria	Sphingomonadales	Sphingomonadaceae	Sphingobium	Sphingobium_sp._MI1205
BKPGNLEB_01857	NODE_81	152615	152923	-	rpsJ_1	30S ribosomal protein S10	COG0051	Q6N4T6				B2R_01857	Bacteria	Proteobacteria	Alphaproteobacteria	Sphingomonadales	Sphingomonadaceae	Sphingobium	Sphingobium_sp._MI1205
BKPGNLEB_01858	NODE_81	153126	154316	-	tufA_2	Elongation factor Tu	COG0050	Q83ES6				B2R_01858	Bacteria	Proteobacteria	Alphaproteobacteria	Sphingomonadales	Sphingomonadaceae	Sphingobium	Sphingobium_sp._MI1205
BKPGNLEB_01859	NODE_81	154453	156546	-	fusA_3	Elongation factor G	COG0480	P41084				B2R_01859	Bacteria	Proteobacteria	Alphaproteobacteria	Sphingomonadales	Sphingomonadaceae	Sphingobium	Sphingobium_sp._MI1205
BKPGNLEB_01860	NODE_81	156702	157172	-	rpsG_2	30S ribosomal protein S7	COG0049	Q6N4T3				B2R_01860	Bacteria	Proteobacteria	Alphaproteobacteria	Sphingomonadales	Sphingomonadaceae	Sphingobium	Sphingobium_sp._MI1205
BKPGNLEB_01861	NODE_81	157186	157557	-	rpsL_2	30S ribosomal protein S12	COG0048	Q6N4T2				B2R_01861	Bacteria	Proteobacteria	Alphaproteobacteria	Sphingomonadales	Sphingomonadaceae	Sphingobium	Sphingobium_sp._MI1205
BKPGNLEB_01862	NODE_81	157917	160211	+		hypothetical protein						B2R_01862	Bacteria	Proteobacteria	Alphaproteobacteria	Sphingomonadales	Sphingomonadaceae	Sphingobium	Sphingobium_sp._MI1205
BKPGNLEB_01863	NODE_81	160545	161516	+		hypothetical protein						B2R_01863	Bacteria	Proteobacteria	Alphaproteobacteria	Sphingomonadales	Sphingomonadaceae	Sphingobium	Sphingobium_sp._MI1205
BKPGNLEB_01864	NODE_81	161529	162326	-	comM_1	Competence protein ComM	COG0606	P45049				B2R_01864	Bacteria	Proteobacteria	Alphaproteobacteria	Sphingomonadales	Sphingomonadaceae	Sphingobium	Sphingobium_sp._MI1205
BKPGNLEB_01865	NODE_81	162389	162820	+		hypothetical protein						B2R_01865	Bacteria	Proteobacteria	Alphaproteobacteria	Sphingomonadales	Sphingomonadaceae	Sphingobium	Sphingobium_sp._MI1205
BKPGNLEB_01866	NODE_81	163267	163707	+		hypothetical protein						B2R_01866	Bacteria	Proteobacteria	Alphaproteobacteria	Sphingomonadales	Sphingomonadaceae	Sphingobium	Sphingobium_sp._MI1205
BKPGNLEB_01867	NODE_81	164340	165296	-		IS1595 family transposase ISRpa4						B2R_01867	Bacteria	Proteobacteria	Alphaproteobacteria	Sphingomonadales	Sphingomonadaceae	Sphingobium	Sphingobium_sp._MI1205
BKPGNLEB_01868	NODE_81	165403	165627	+		hypothetical protein						B2R_01868	Bacteria	Proteobacteria	Alphaproteobacteria	Sphingomonadales	Sphingomonadaceae	Sphingobium	Sphingobium_sp._MI1205
BKPGNLEB_01869	NODE_81	165864	166499	+		hypothetical protein						B2R_01869	Bacteria	Proteobacteria	Alphaproteobacteria	Sphingomonadales	Sphingomonadaceae	Sphingobium	Sphingobium_sp._MI1205
BKPGNLEB_01870	NODE_101	1853	2599	-	rhaS_1	HTH-type transcriptional activator RhaS						B2R_01870	Bacteria	Proteobacteria	Gammaproteobacteria	Cellvibrionales	Cellvibrionaceae	Cellvibrio	Cellvibrio_sp._PSBB006
BKPGNLEB_01871	NODE_101	2669	4171	-		hypothetical protein						B2R_01871	Bacteria	Proteobacteria	Gammaproteobacteria	Cellvibrionales	Cellvibrionaceae	Cellvibrio	Cellvibrio_sp._PSBB006
BKPGNLEB_01872	NODE_101	5294	7243	+		hypothetical protein						B2R_01872	Bacteria	Proteobacteria	Gammaproteobacteria	Cellvibrionales	Cellvibrionaceae	Cellvibrio	Cellvibrio_sp._PSBB006
BKPGNLEB_01873	NODE_101	7532	7762	+	mbtH_1	Protein MbtH	COG3251	P9WIP5				B2R_01873	Bacteria	Proteobacteria	Gammaproteobacteria	Cellvibrionales	Cellvibrionaceae	Cellvibrio	Cellvibrio_sp._PSBB006
BKPGNLEB_01874	NODE_101	8124	19748	+	tycC_1	Tyrocidine synthase 3		O30409				B2R_01874	Bacteria	Proteobacteria	Gammaproteobacteria	Cellvibrionales	Cellvibrionaceae	Cellvibrio	Cellvibrio_sp._PSBB006
BKPGNLEB_01875	NODE_101	19745	24361	+	dltA_1	D-alanine--D-alanyl carrier protein ligase						B2R_01875	Bacteria	Proteobacteria	Gammaproteobacteria	Cellvibrionales	Cellvibrionaceae	Cellvibrio	Cellvibrio_sp._PSBB006
BKPGNLEB_01876	NODE_101	24431	31456	+	dltA_2	D-alanine--D-alanyl carrier protein ligase						B2R_01876	Bacteria	Proteobacteria	Gammaproteobacteria	Cellvibrionales	Cellvibrionaceae	Cellvibrio	Cellvibrio_sp._PSBB006
BKPGNLEB_01877	NODE_101	31456	33609	+		hypothetical protein						B2R_01877	Bacteria	Proteobacteria	Gammaproteobacteria	Cellvibrionales	Cellvibrionaceae	Cellvibrio	Cellvibrio_sp._PSBB006
BKPGNLEB_01878	NODE_101	33719	47713	+	dltA_3	D-alanine--D-alanyl carrier protein ligase						B2R_01878	Bacteria	Proteobacteria	Gammaproteobacteria	Cellvibrionales	Cellvibrionaceae	Cellvibrio	Cellvibrio_sp._PSBB006
BKPGNLEB_01879	NODE_101	47736	53435	+	tycC_2	Tyrocidine synthase 3		O30409				B2R_01879	Bacteria	Proteobacteria	Gammaproteobacteria	Cellvibrionales	Cellvibrionaceae	Cellvibrio	Cellvibrio_sp._PSBB006
BKPGNLEB_01880	NODE_101	53797	55200	+	entS_2	Enterobactin exporter EntS						B2R_01880	Bacteria	Proteobacteria	Gammaproteobacteria	Cellvibrionales	Cellvibrionaceae	Cellvibrio	Cellvibrio_sp._PSBB006
BKPGNLEB_01881	NODE_101	55289	59629	+	dltA_4	D-alanine--D-alanyl carrier protein ligase						B2R_01881	Bacteria	Proteobacteria	Gammaproteobacteria	Cellvibrionales	Cellvibrionaceae	Cellvibrio	Cellvibrio_sp._PSBB006
BKPGNLEB_01882	NODE_101	59753	60667	+		hypothetical protein						B2R_01882	Bacteria	Proteobacteria	Gammaproteobacteria	Cellvibrionales	Cellvibrionaceae	Cellvibrio	Cellvibrio_sp._PSBB006
BKPGNLEB_01883	NODE_101	60768	61475	+	yknY_2	putative ABC transporter ATP-binding protein YknY	COG1136	O31711				B2R_01883	Bacteria	Proteobacteria	Gammaproteobacteria	Cellvibrionales	Cellvibrionaceae	Cellvibrio	Cellvibrio_sp._PSBB006
BKPGNLEB_01884	NODE_101	61493	63928	+		hypothetical protein						B2R_01884	Bacteria	Proteobacteria	Gammaproteobacteria	Cellvibrionales	Cellvibrionaceae	Cellvibrio	Cellvibrio_sp._PSBB006
BKPGNLEB_01885	NODE_101	64010	65290	+		hypothetical protein						B2R_01885	Bacteria	Proteobacteria	Gammaproteobacteria	Cellvibrionales	Cellvibrionaceae	Cellvibrio	Cellvibrio_sp._PSBB006
BKPGNLEB_01886	NODE_101	65390	67627	+		hypothetical protein						B2R_01886	Bacteria	Proteobacteria	Gammaproteobacteria	Cellvibrionales	Cellvibrionaceae	Cellvibrio	Cellvibrio_sp._PSBB006
BKPGNLEB_01887	NODE_101	67701	68468	+	lgrE_1	Linear gramicidin dehydrogenase LgrE		Q70LM8				B2R_01887	Bacteria	Proteobacteria	Gammaproteobacteria	Cellvibrionales	Cellvibrionaceae	Cellvibrio	Cellvibrio_sp._PSBB006
BKPGNLEB_01888	NODE_101	68729	69421	+	czcR_1	Transcriptional activator protein CzcR		Q44006				B2R_01888	Bacteria	Proteobacteria	Gammaproteobacteria	Cellvibrionales	Cellvibrionaceae	Cellvibrio	Cellvibrio_sp._PSBB006
BKPGNLEB_01889	NODE_101	69399	70625	+		hypothetical protein						B2R_01889	Bacteria	Proteobacteria	Gammaproteobacteria	Cellvibrionales	Cellvibrionaceae	Cellvibrio	Cellvibrio_sp._PSBB006
BKPGNLEB_01890	NODE_101	70695	71765	+	hchA_1	Protein/nucleic acid deglycase HchA						B2R_01890	Bacteria	Proteobacteria	Gammaproteobacteria	Cellvibrionales	Cellvibrionaceae	Cellvibrio	Cellvibrio_sp._PSBB006
BKPGNLEB_01891	NODE_101	72055	72957	-		hypothetical protein						B2R_01891	Bacteria	Proteobacteria	Gammaproteobacteria	Cellvibrionales	Cellvibrionaceae	Cellvibrio	Cellvibrio_sp._PSBB006
BKPGNLEB_01892	NODE_101	73249	73674	+		hypothetical protein						B2R_01892	Bacteria	Proteobacteria	Gammaproteobacteria	Cellvibrionales	Cellvibrionaceae	Cellvibrio	Cellvibrio_sp._PSBB006
BKPGNLEB_01893	NODE_101	73749	75257	-	celB	Endoglucanase B		P18126				B2R_01893	Bacteria	Proteobacteria	Gammaproteobacteria	Cellvibrionales	Cellvibrionaceae	Cellvibrio	Cellvibrio_sp._PSBB006
BKPGNLEB_01894	NODE_101	75502	77280	-		hypothetical protein						B2R_01894	Bacteria	Proteobacteria	Gammaproteobacteria	Cellvibrionales	Cellvibrionaceae	Cellvibrio	Cellvibrio_sp._PSBB006
BKPGNLEB_01895	NODE_101	77873	80275	+	rcsC_7	Sensor histidine kinase RcsC						B2R_01895	Bacteria	Proteobacteria	Gammaproteobacteria	Cellvibrionales	Cellvibrionaceae	Cellvibrio	Cellvibrio_sp._PSBB006
BKPGNLEB_01896	NODE_101	80272	80880	+	desR_1	Transcriptional regulatory protein DesR	COG2197	O34723				B2R_01896	Bacteria	Proteobacteria	Gammaproteobacteria	Cellvibrionales	Cellvibrionaceae	Cellvibrio	Cellvibrio_sp._PSBB006
BKPGNLEB_01897	NODE_101	81031	84282	+		hypothetical protein						B2R_01897	Bacteria	Proteobacteria	Gammaproteobacteria	Cellvibrionales	Cellvibrionaceae	Cellvibrio	Cellvibrio_sp._PSBB006
BKPGNLEB_01898	NODE_101	84457	84891	+		hypothetical protein						B2R_01898	Bacteria	Proteobacteria	Gammaproteobacteria	Cellvibrionales	Cellvibrionaceae	Cellvibrio	Cellvibrio_sp._PSBB006
BKPGNLEB_01899	NODE_101	84909	85466	-		hypothetical protein						B2R_01899	Bacteria	Proteobacteria	Gammaproteobacteria	Cellvibrionales	Cellvibrionaceae	Cellvibrio	Cellvibrio_sp._PSBB006
BKPGNLEB_01900	NODE_101	85466	86395	-		hypothetical protein						B2R_01900	Bacteria	Proteobacteria	Gammaproteobacteria	Cellvibrionales	Cellvibrionaceae	Cellvibrio	Cellvibrio_sp._PSBB006
BKPGNLEB_01901	NODE_101	86408	87472	-		hypothetical protein						B2R_01901	Bacteria	Proteobacteria	Gammaproteobacteria	Cellvibrionales	Cellvibrionaceae	Cellvibrio	Cellvibrio_sp._PSBB006
BKPGNLEB_01902	NODE_101	87472	88743	-		hypothetical protein						B2R_01902	Bacteria	Proteobacteria	Gammaproteobacteria	Cellvibrionales	Cellvibrionaceae	Cellvibrio	Cellvibrio_sp._PSBB006
BKPGNLEB_01903	NODE_101	88754	89134	-		hypothetical protein						B2R_01903	Bacteria	Proteobacteria	Gammaproteobacteria	Cellvibrionales	Cellvibrionaceae	Cellvibrio	Cellvibrio_sp._PSBB006
BKPGNLEB_01904	NODE_101	89153	90145	-		hypothetical protein						B2R_01904	Bacteria	Proteobacteria	Gammaproteobacteria	Cellvibrionales	Cellvibrionaceae	Cellvibrio	Cellvibrio_sp._PSBB006
BKPGNLEB_01905	NODE_101	90191	90763	-		hypothetical protein						B2R_01905	Bacteria	Proteobacteria	Gammaproteobacteria	Cellvibrionales	Cellvibrionaceae	Cellvibrio	Cellvibrio_sp._PSBB006
BKPGNLEB_01906	NODE_101	90773	92779	-	vgrG1_1	Actin cross-linking toxin VgrG1	COG3501	Q9KS45				B2R_01906	Bacteria	Proteobacteria	Gammaproteobacteria	Cellvibrionales	Cellvibrionaceae	Cellvibrio	Cellvibrio_sp._PSBB006
BKPGNLEB_01907	NODE_101	92916	93398	-		hypothetical protein						B2R_01907	Bacteria	Proteobacteria	Gammaproteobacteria	Cellvibrionales	Cellvibrionaceae	Cellvibrio	Cellvibrio_sp._PSBB006
BKPGNLEB_01908	NODE_101	93756	95702	-		hypothetical protein						B2R_01908	Bacteria	Proteobacteria	Gammaproteobacteria	Cellvibrionales	Cellvibrionaceae	Cellvibrio	Cellvibrio_sp._PSBB006
BKPGNLEB_01909	NODE_101	95787	110759	-		hypothetical protein						B2R_01909	Bacteria	Proteobacteria	Gammaproteobacteria	Cellvibrionales	Cellvibrionaceae	Cellvibrio	Cellvibrio_sp._PSBB006
BKPGNLEB_01910	NODE_101	110835	111782	-		hypothetical protein						B2R_01910	Bacteria	Proteobacteria	Gammaproteobacteria	Cellvibrionales	Cellvibrionaceae	Cellvibrio	Cellvibrio_sp._PSBB006
BKPGNLEB_01911	NODE_101	111824	112783	-		hypothetical protein						B2R_01911	Bacteria	Proteobacteria	Gammaproteobacteria	Cellvibrionales	Cellvibrionaceae	Cellvibrio	Cellvibrio_sp._PSBB006
BKPGNLEB_01912	NODE_101	112814	113737	-		hypothetical protein						B2R_01912	Bacteria	Proteobacteria	Gammaproteobacteria	Cellvibrionales	Cellvibrionaceae	Cellvibrio	Cellvibrio_sp._PSBB006
BKPGNLEB_01913	NODE_101	113741	114976	-		hypothetical protein						B2R_01913	Bacteria	Proteobacteria	Gammaproteobacteria	Cellvibrionales	Cellvibrionaceae	Cellvibrio	Cellvibrio_sp._PSBB006
BKPGNLEB_01914	NODE_101	114996	117197	-		hypothetical protein						B2R_01914	Bacteria	Proteobacteria	Gammaproteobacteria	Cellvibrionales	Cellvibrionaceae	Cellvibrio	Cellvibrio_sp._PSBB006
BKPGNLEB_01915	NODE_101	117523	118491	-		hypothetical protein						B2R_01915	Bacteria	Proteobacteria	Gammaproteobacteria	Cellvibrionales	Cellvibrionaceae	Cellvibrio	Cellvibrio_sp._PSBB006
BKPGNLEB_01916	NODE_101	118536	119030	-		hypothetical protein						B2R_01916	Bacteria	Proteobacteria	Gammaproteobacteria	Cellvibrionales	Cellvibrionaceae	Cellvibrio	Cellvibrio_sp._PSBB006
BKPGNLEB_01917	NODE_101	119027	119566	-		hypothetical protein						B2R_01917	Bacteria	Proteobacteria	Gammaproteobacteria	Cellvibrionales	Cellvibrionaceae	Cellvibrio	Cellvibrio_sp._PSBB006
BKPGNLEB_01918	NODE_101	119570	120148	-	tolQ_2	Tol-Pal system protein TolQ						B2R_01918	Bacteria	Proteobacteria	Gammaproteobacteria	Cellvibrionales	Cellvibrionaceae	Cellvibrio	Cellvibrio_sp._PSBB006
BKPGNLEB_01919	NODE_101	120256	120438	-		hypothetical protein						B2R_01919	Bacteria	Proteobacteria	Gammaproteobacteria	Cellvibrionales	Cellvibrionaceae	Cellvibrio	Cellvibrio_sp._PSBB006
BKPGNLEB_01920	NODE_101	120474	123152	-	pknD_1	Serine/threonine-protein kinase PknD						B2R_01920	Bacteria	Proteobacteria	Gammaproteobacteria	Cellvibrionales	Cellvibrionaceae	Cellvibrio	Cellvibrio_sp._PSBB006
BKPGNLEB_01921	NODE_101	123179	123955	-	prpC_1	Protein phosphatase PrpC	COG0631	O34779				B2R_01921	Bacteria	Proteobacteria	Gammaproteobacteria	Cellvibrionales	Cellvibrionaceae	Cellvibrio	Cellvibrio_sp._PSBB006
BKPGNLEB_01922	NODE_101	123988	124716	-		hypothetical protein						B2R_01922	Bacteria	Proteobacteria	Gammaproteobacteria	Cellvibrionales	Cellvibrionaceae	Cellvibrio	Cellvibrio_sp._PSBB006
BKPGNLEB_01923	NODE_101	124717	128262	-		hypothetical protein						B2R_01923	Bacteria	Proteobacteria	Gammaproteobacteria	Cellvibrionales	Cellvibrionaceae	Cellvibrio	Cellvibrio_sp._PSBB006
BKPGNLEB_01924	NODE_101	128332	129237	-		hypothetical protein						B2R_01924	Bacteria	Proteobacteria	Gammaproteobacteria	Cellvibrionales	Cellvibrionaceae	Cellvibrio	Cellvibrio_sp._PSBB006
BKPGNLEB_01925	NODE_101	129307	130641	-		hypothetical protein						B2R_01925	Bacteria	Proteobacteria	Gammaproteobacteria	Cellvibrionales	Cellvibrionaceae	Cellvibrio	Cellvibrio_sp._PSBB006
BKPGNLEB_01926	NODE_101	130686	131186	-		hypothetical protein						B2R_01926	Bacteria	Proteobacteria	Gammaproteobacteria	Cellvibrionales	Cellvibrionaceae	Cellvibrio	Cellvibrio_sp._PSBB006
BKPGNLEB_01927	NODE_101	131221	132768	-		hypothetical protein						B2R_01927	Bacteria	Proteobacteria	Gammaproteobacteria	Cellvibrionales	Cellvibrionaceae	Cellvibrio	Cellvibrio_sp._PSBB006
BKPGNLEB_01928	NODE_101	133176	134288	+		hypothetical protein						B2R_01928	Bacteria	Proteobacteria	Gammaproteobacteria	Cellvibrionales	Cellvibrionaceae	Cellvibrio	Cellvibrio_sp._PSBB006
BKPGNLEB_01929	NODE_101	134321	134851	+		hypothetical protein						B2R_01929	Bacteria	Proteobacteria	Gammaproteobacteria	Cellvibrionales	Cellvibrionaceae	Cellvibrio	Cellvibrio_sp._PSBB006
BKPGNLEB_01930	NODE_101	134841	136334	+		hypothetical protein						B2R_01930	Bacteria	Proteobacteria	Gammaproteobacteria	Cellvibrionales	Cellvibrionaceae	Cellvibrio	Cellvibrio_sp._PSBB006
BKPGNLEB_01931	NODE_101	136402	137925	+		hypothetical protein						B2R_01931	Bacteria	Proteobacteria	Gammaproteobacteria	Cellvibrionales	Cellvibrionaceae	Cellvibrio	Cellvibrio_sp._PSBB006
BKPGNLEB_01932	NODE_101	137939	138433	+		hypothetical protein						B2R_01932	Bacteria	Proteobacteria	Gammaproteobacteria	Cellvibrionales	Cellvibrionaceae	Cellvibrio	Cellvibrio_sp._PSBB006
BKPGNLEB_01933	NODE_101	138426	140261	+		hypothetical protein						B2R_01933	Bacteria	Proteobacteria	Gammaproteobacteria	Cellvibrionales	Cellvibrionaceae	Cellvibrio	Cellvibrio_sp._PSBB006
BKPGNLEB_01934	NODE_101	140225	141352	+		hypothetical protein						B2R_01934	Bacteria	Proteobacteria	Gammaproteobacteria	Cellvibrionales	Cellvibrionaceae	Cellvibrio	Cellvibrio_sp._PSBB006
BKPGNLEB_01935	NODE_101	141398	144085	+	clpV1_1	Protein ClpV1	COG0542	Q9I742				B2R_01935	Bacteria	Proteobacteria	Gammaproteobacteria	Cellvibrionales	Cellvibrionaceae	Cellvibrio	Cellvibrio_sp._PSBB006
BKPGNLEB_01936	NODE_101	144119	145642	+		hypothetical protein						B2R_01936	Bacteria	Proteobacteria	Gammaproteobacteria	Cellvibrionales	Cellvibrionaceae	Cellvibrio	Cellvibrio_sp._PSBB006
[truncated: 31,428 more rows]
