# Supplementary material for: Disentangling the genetic basis of rhizosphere microbiome assembly in tomato
Source: Nat Commun. 2022 Jun 16;13:3228. doi: 10.1038/s41467-022-30849-9 (PMC9203511; doi:10.1038/s41467-022-30849-9)
Supplement: Supplementary file 20 — Supplementary Data 17 [file 41467_2022_30849_MOESM20_ESM.xlsx]

## Sheet: peaks_annotations_210708.tsv
lodindex	lodcolumn	chr	pos	lod	ci_lo	ci_hi	effect	heritability	allele	snv_pos	short_contig_id	base	ref_base	pos_in_gene	prokka_gene_id	new_ID	annotation	start	end	source	attributes	upstream_gene_id	upstream_distance	upstream_gene_annotation	downstream_gene_id	downstream_distance	downstream_gene_annotation	mutation_type	kingdom	phylum	class	order	family	genus	species
10037	NODE_14767_length_11096_cov_42.419842_pos_7176_C	4	2.77669	6.30588	2.71164	4.12306	-0.425245	0.543069	wild	NODE_14767_length_11096_cov_42.419842_pos_7176	NODE_14767	C	T	564	BKPGNLEB_28988	B2R_28991	Daunorubicin/doxorubicin resistance ATP-binding protein DrrA	6612	7589	Prodigal:002006	ID=BKPGNLEB_28988;eC_number=3.6.3.-;Name=drrA_11;gene=drrA_11;inference=ab initio prediction:Prodigal:002006,similar to AA sequence:UniProtKB:P32010;locus_tag=BKPGNLEB_28988;product=Daunorubicin/doxorubicin resistance ATP-binding protein DrrA							S	Bacteria	Actinobacteria	Actinobacteria	Streptomycetales	Streptomycetaceae	Streptomyces	Streptomyces_qaidamensis
36316	NODE_675_length_57860_cov_31.800592_pos_10853_G	8	61.9898	5.91678	60.3011	62.5456	-0.686828	0.13109	wild	NODE_675_length_57860_cov_31.800592_pos_10853	NODE_675	G	A	953	BKPGNLEB_07240	B2R_07241	hypothetical protein	9900	11786	Prodigal:002006	ID=BKPGNLEB_07240;inference=ab initio prediction:Prodigal:002006;locus_tag=BKPGNLEB_07240;product=hypothetical protein							S	Bacteria	Proteobacteria	Gammaproteobacteria	Cellvibrionales	Cellvibrionaceae	Cellvibrio	Cellvibrio_sp._PSBB006
19168	NODE_2599_length_28713_cov_45.365870_pos_15418_G	9	59.75	5.8678	8.89351	59.9413	0.575066	0.227797	modern	NODE_2599_length_28713_cov_45.365870_pos_15418	NODE_2599	G	A	542	BKPGNLEB_15636	B2R_15639	30S ribosomal protein S3	15253	15960	Prodigal:002006	ID=BKPGNLEB_15636;Name=rpsC_6;db_xref=COG:COG0092;gene=rpsC_6;inference=ab initio prediction:Prodigal:002006,similar to AA sequence:UniProtKB:Q6N4U0;locus_tag=BKPGNLEB_15636;product=30S ribosomal protein S3							S	Bacteria	Proteobacteria	Alphaproteobacteria	Sphingomonadales	Sphingomonadaceae	Sphingopyxis	Sphingopyxis_sp._PAMC25046
10789	NODE_15087_length_10956_cov_38.079764_pos_795_A	11	53.6116	5.81152	53.3856	53.868	0.292039	0	modern	NODE_15087_length_10956_cov_38.079764_pos_795	NODE_15087	A	A	770	BKPGNLEB_29102	B2R_29105	Arabinose import ATP-binding protein AraG	25	1236	Prodigal:002006	ID=BKPGNLEB_29102;eC_number=7.5.2.12;Name=araG_2;db_xref=COG:COG1129;gene=araG_2;inference=ab initio prediction:Prodigal:002006,similar to AA sequence:UniProtKB:P0AAF3;locus_tag=BKPGNLEB_29102;product=Arabinose import ATP-binding protein AraG							S	Bacteria	Actinobacteria	Actinobacteria	Streptomycetales	Streptomycetaceae	Streptomyces	Streptomyces_qaidamensis
29656	NODE_510_length_66744_cov_22.306084_pos_10252_G	3	57.6845	5.79966	15.5022	61.5147	0.361269	0.298489	modern	NODE_510_length_66744_cov_22.306084_pos_10252	NODE_510	G	G	434	BKPGNLEB_05795	B2R_05796	ATP-dependent zinc metalloprotease FtsH	8761	10686	Prodigal:002006	ID=BKPGNLEB_05795;eC_number=3.4.24.-;Name=ftsH_6;gene=ftsH_6;inference=ab initio prediction:Prodigal:002006,similar to AA sequence:UniProtKB:B8H444;locus_tag=BKPGNLEB_05795;product=ATP-dependent zinc metalloprotease FtsH							S	Bacteria	Proteobacteria	Alphaproteobacteria	Caulobacterales	Caulobacteraceae	Brevundimonas	Brevundimonas_sp._M20
18916	NODE_2587_length_28817_cov_30.689881_pos_22923_G	9	62.7082	5.79409	62.3876	62.714	-0.475212	0.640818	wild	NODE_2587_length_28817_cov_30.689881_pos_22923	NODE_2587	G	G			#N/A						BKPGNLEB_15540	940	Adaptive-response sensory-kinase SasA	BKPGNLEB_15544	73	hypothetical protein	I	Bacteria	Proteobacteria	Gammaproteobacteria	Cellvibrionales	Cellvibrionaceae	Cellvibrio	Cellvibrio_sp._PSBB006
7099	NODE_1298_length_41622_cov_18.255666_pos_40308_T	5	62.412	5.70858	62.0001	63.0692	-0.420993	0.357132	wild	NODE_1298_length_41622_cov_18.255666_pos_40308	NODE_1298	T	T	1254	BKPGNLEB_11045	B2R_11047	Transketolase 1	39595	41562	Prodigal:002006	ID=BKPGNLEB_11045;eC_number=2.2.1.1;Name=tktA_4;db_xref=COG:COG0021;gene=tktA_4;inference=ab initio prediction:Prodigal:002006,similar to AA sequence:UniProtKB:P27302;locus_tag=BKPGNLEB_11045;product=Transketolase 1							N	Bacteria	Proteobacteria	Alphaproteobacteria	Sphingomonadales	Sphingomonadaceae	Sphingopyxis	Sphingopyxis_sp._PAMC25046
20901	NODE_2975_length_26753_cov_39.352968_pos_9401_T	6	39.4106	5.66287	37.2703	40.2977	0.323272	0.465197	modern	NODE_2975_length_26753_cov_39.352968_pos_9401	NODE_2975	T	T	543	BKPGNLEB_16508	B2R_16511	Histidine decarboxylase	8583	9944	Prodigal:002006	ID=BKPGNLEB_16508;eC_number=4.1.1.22;Name=hdc;gene=hdc;inference=ab initio prediction:Prodigal:002006,protein motif:HAMAP:MF_00609;locus_tag=BKPGNLEB_16508;product=Histidine decarboxylase							N	Bacteria	Actinobacteria	Actinobacteria	Streptomycetales	Streptomycetaceae	Streptomyces	Streptomyces_qaidamensis
4641	NODE_1219_length_43166_cov_41.647154_pos_28399_G	6	39.5436	5.59761	39.5436	40.6359	0.392082	0.241485	modern	NODE_1219_length_43166_cov_41.647154_pos_28399	NODE_1219	G	T			#N/A						BKPGNLEB_10535	2596	hypothetical protein	BKPGNLEB_10538	78	hypothetical protein	I	Bacteria	Actinobacteria	Actinobacteria	Streptomycetales	Streptomycetaceae	Streptomyces	Streptomyces_qaidamensis
29651	NODE_510_length_66744_cov_22.306084_pos_10240_C	3	57.6845	5.57851	47.1777	60.2683	0.34774	0.282707	modern	NODE_510_length_66744_cov_22.306084_pos_10240	NODE_510	C	C	446	BKPGNLEB_05795	B2R_05796	ATP-dependent zinc metalloprotease FtsH	8761	10686	Prodigal:002006	ID=BKPGNLEB_05795;eC_number=3.4.24.-;Name=ftsH_6;gene=ftsH_6;inference=ab initio prediction:Prodigal:002006,similar to AA sequence:UniProtKB:B8H444;locus_tag=BKPGNLEB_05795;product=ATP-dependent zinc metalloprotease FtsH							S	Bacteria	Proteobacteria	Alphaproteobacteria	Caulobacterales	Caulobacteraceae	Brevundimonas	Brevundimonas_sp._M20
28890	NODE_4866_length_20518_cov_34.376904_pos_16686_G	8	62.0072	5.5721	60.9597	62.5647	-0.616854	0.240667	wild	NODE_4866_length_20518_cov_34.376904_pos_16686	NODE_4866	G	C	1835	BKPGNLEB_20823	B2R_20826	hypothetical protein	14851	17202	Prodigal:002006	ID=BKPGNLEB_20823;inference=ab initio prediction:Prodigal:002006;locus_tag=BKPGNLEB_20823;product=hypothetical protein							S	Bacteria	Proteobacteria	Gammaproteobacteria	Cellvibrionales	Cellvibrionaceae	Cellvibrio	Cellvibrio_sp._PSBB006
18474	NODE_2503_length_29367_cov_21.838527_pos_24218_G	4	62.6153	5.56398	61.7458	62.9353	0.92174	0.0600979	modern	NODE_2503_length_29367_cov_21.838527_pos_24218	NODE_2503	G	C	953	BKPGNLEB_15065	B2R_15068	Carbamoyl-phosphate synthase large chain	21764	25171	Prodigal:002006	ID=BKPGNLEB_15065;eC_number=6.3.5.5;Name=carB_5;db_xref=COG:COG0458;gene=carB_5;inference=ab initio prediction:Prodigal:002006,similar to AA sequence:UniProtKB:P00968;locus_tag=BKPGNLEB_15065;product=Carbamoyl-phosphate synthase large chain							S	Bacteria	Proteobacteria	Alphaproteobacteria	Caulobacterales	Caulobacteraceae	Brevundimonas	Brevundimonas_sp._MF30-B
28537	NODE_477_length_68662_cov_18.612852_pos_55318_G	3	1.53802	5.53283	0.765904	1.75464	-0.432848	0.244702	wild	NODE_477_length_68662_cov_18.612852_pos_55318	NODE_477	G	G	140	BKPGNLEB_05567	B2R_05568	hypothetical protein	54730	55458	Prodigal:002006	ID=BKPGNLEB_05567;inference=ab initio prediction:Prodigal:002006,similar to AA sequence:UniProtKB:Q5ZRP2;locus_tag=BKPGNLEB_05567;note=UPF0176 protein lpg2838;product=hypothetical protein							S	Bacteria	Proteobacteria	Alphaproteobacteria	Sphingomonadales	Sphingomonadaceae	Sphingopyxis	Sphingopyxis_sp._PAMC25046
26277	NODE_433_length_71605_cov_160.518404_pos_2310_A	5	64.9954	5.51349	64.7538	64.9954	0.816934	0.0915552	modern	NODE_433_length_71605_cov_160.518404_pos_2310	NODE_433	A	C	769	BKPGNLEB_05172	B2R_05173	Proton/glutamate-aspartate symporter	1541	2716	Prodigal:002006	ID=BKPGNLEB_05172;Name=gltP_2;db_xref=COG:COG1301;gene=gltP_2;inference=ab initio prediction:Prodigal:002006,similar to AA sequence:UniProtKB:P21345;locus_tag=BKPGNLEB_05172;product=Proton/glutamate-aspartate symporter							N	Bacteria	Proteobacteria	Alphaproteobacteria	Sphingomonadales	Sphingomonadaceae	Sphingobium	Sphingobium_sp._EP60837
35740	NODE_6592_length_17365_cov_38.431194_pos_9323_G	6	36.7648	5.49226	36.5922	39.5882	0.292961	0.195773	modern	NODE_6592_length_17365_cov_38.431194_pos_9323	NODE_6592	G	G	284	BKPGNLEB_22974	B2R_22977	hypothetical protein	9146	9607	Prodigal:002006	ID=BKPGNLEB_22974;inference=ab initio prediction:Prodigal:002006;locus_tag=BKPGNLEB_22974;product=hypothetical protein							S	Bacteria	Actinobacteria	Actinobacteria	Streptomycetales	Streptomycetaceae	Streptomyces	Streptomyces_qaidamensis
33796	NODE_589_length_61468_cov_18.466327_pos_54131_A	3	0.921892	5.46513	0.738204	1.65013	-0.440602	0.237942	wild	NODE_589_length_61468_cov_18.466327_pos_54131	NODE_589	A	A	1225	BKPGNLEB_06590	B2R_06591	hypothetical protein	53017	55356	Prodigal:002006	ID=BKPGNLEB_06590;inference=ab initio prediction:Prodigal:002006;locus_tag=BKPGNLEB_06590;product=hypothetical protein							I	Bacteria	Proteobacteria	Alphaproteobacteria	Sphingomonadales	Sphingomonadaceae	Sphingopyxis	Sphingopyxis_sp._PAMC25046
22245	NODE_3275_length_25381_cov_33.022704_pos_24401_C	9	3.92913	5.45539	2.76196	4.39251	-0.401336	0.468853	wild	NODE_3275_length_25381_cov_33.022704_pos_24401	NODE_3275	C	C	77	BKPGNLEB_17180	B2R_17183	Phosphogluconate dehydratase	22661	24478	Prodigal:002006	ID=BKPGNLEB_17180;eC_number=4.2.1.12;Name=edd_5;db_xref=COG:COG0129;gene=edd_5;inference=ab initio prediction:Prodigal:002006,similar to AA sequence:UniProtKB:P0ADF6;locus_tag=BKPGNLEB_17180;product=Phosphogluconate dehydratase							S	Bacteria	Proteobacteria	Gammaproteobacteria	Cellvibrionales	Cellvibrionaceae	Cellvibrio	Cellvibrio_sp._PSBB006
43813	NODE_968_length_48583_cov_18.162012_pos_7679_C	5	62.0057	5.44023	61.8264	62.8754	-0.323271	0.285352	wild	NODE_968_length_48583_cov_18.162012_pos_7679	NODE_968	C	C	134	BKPGNLEB_08966	B2R_08967	50S ribosomal protein L13	7545	8024	Prodigal:002006	ID=BKPGNLEB_08966;Name=rplM_4;db_xref=COG:COG0102;gene=rplM_4;inference=ab initio prediction:Prodigal:002006,similar to AA sequence:UniProtKB:Q6N651;locus_tag=BKPGNLEB_08966;product=50S ribosomal protein L13							S	Bacteria	Proteobacteria	Alphaproteobacteria	Sphingomonadales	Sphingomonadaceae	Sphingopyxis	Sphingopyxis_sp._PAMC25046
8193	NODE_1331_length_40998_cov_18.038778_pos_2002_C	3	1.53049	5.43757	0.738204	1.72028	-0.452808	0.221656	wild	NODE_1331_length_40998_cov_18.038778_pos_2002	NODE_1331	C	C	1103	BKPGNLEB_11191	B2R_11193	putative protein	899	2185	Prodigal:002006	ID=BKPGNLEB_11191;db_xref=COG:COG1228;inference=ab initio prediction:Prodigal:002006,similar to AA sequence:UniProtKB:P9WL23;locus_tag=BKPGNLEB_11191;product=putative protein							S	Bacteria	Proteobacteria	Alphaproteobacteria	Sphingomonadales	Sphingomonadaceae	Sphingopyxis	Sphingopyxis_sp._PAMC25046
22242	NODE_3275_length_25381_cov_33.022704_pos_24383_G	9	3.92913	5.3728	3.23842	4.39251	-0.415797	0.452564	wild	NODE_3275_length_25381_cov_33.022704_pos_24383	NODE_3275	G	G	95	BKPGNLEB_17180	B2R_17183	Phosphogluconate dehydratase	22661	24478	Prodigal:002006	ID=BKPGNLEB_17180;eC_number=4.2.1.12;Name=edd_5;db_xref=COG:COG0129;gene=edd_5;inference=ab initio prediction:Prodigal:002006,similar to AA sequence:UniProtKB:P0ADF6;locus_tag=BKPGNLEB_17180;product=Phosphogluconate dehydratase							S	Bacteria	Proteobacteria	Gammaproteobacteria	Cellvibrionales	Cellvibrionaceae	Cellvibrio	Cellvibrio_sp._PSBB006
713	NODE_1015_length_47257_cov_18.086942_pos_30254_T	3	1.62436	5.3484	0.56832	6.56235	-0.469665	0.184719	wild	NODE_1015_length_47257_cov_18.086942_pos_30254	NODE_1015	T	T	422	BKPGNLEB_09258	B2R_09259	L-lactate transporter	29832	31049	Prodigal:002006	ID=BKPGNLEB_09258;inference=ab initio prediction:Prodigal:002006,similar to AA sequence:UniProtKB:A0LNN5;locus_tag=BKPGNLEB_09258;product=L-lactate transporter							S	Bacteria	Proteobacteria	Alphaproteobacteria	Sphingomonadales	Sphingomonadaceae	Sphingopyxis	Sphingopyxis_sp._PAMC25046
16205	NODE_2148_length_32082_cov_15.983022_pos_15316_C	11	2.27482	5.34336	2.04557	2.5562	0.529892	0.00890815	modern	NODE_2148_length_32082_cov_15.983022_pos_15316	NODE_2148	C	C	680	BKPGNLEB_13926	B2R_13929	Aconitate hydratase A	13321	15996	Prodigal:002006	ID=BKPGNLEB_13926;eC_number=4.2.1.3;Name=acnA_3;db_xref=COG:COG1048;gene=acnA_3;inference=ab initio prediction:Prodigal:002006,similar to AA sequence:UniProtKB:P70920;locus_tag=BKPGNLEB_13926;product=Aconitate hydratase A							S	Bacteria	Proteobacteria	Alphaproteobacteria	Sphingomonadales	Sphingomonadaceae	Sphingopyxis	Sphingopyxis_sp._PAMC25046
42552	NODE_911_length_50030_cov_18.921632_pos_17236_G	5	62.7745	5.34021	61.2327	63.3338	-0.487327	0.30895	wild	NODE_911_length_50030_cov_18.921632_pos_17236	NODE_911	G	G	239	BKPGNLEB_08643	B2R_08644	hypothetical protein	16997	17749	Prodigal:002006	ID=BKPGNLEB_08643;inference=ab initio prediction:Prodigal:002006;locus_tag=BKPGNLEB_08643;product=hypothetical protein							S	Bacteria	Proteobacteria	Alphaproteobacteria	Sphingomonadales	Sphingomonadaceae	Sphingopyxis	Sphingopyxis_sp._PAMC25046
20991	NODE_301_length_86139_cov_26.778731_pos_2112_T	10	2.98793	5.33935	2.47793	3.34435	0.646494	0.172925	modern	NODE_301_length_86139_cov_26.778731_pos_2112	NODE_301	T	C			#N/A									BKPGNLEB_04007	114	Vitamin B12 transporter BtuB	I	Bacteria	Proteobacteria	Gammaproteobacteria	Cellvibrionales	Cellvibrionaceae	Cellvibrio	Cellvibrio_sp._PSBB006
12624	NODE_1643_length_36918_cov_37.473614_pos_10520_G	9	3.92913	5.33732	3.21843	4.39251	-0.421824	0.402808	wild	NODE_1643_length_36918_cov_37.473614_pos_10520	NODE_1643	G	G	1172	BKPGNLEB_12636	B2R_12639	Inosine-5'-monophosphate dehydrogenase	10217	11692	Prodigal:002006	ID=BKPGNLEB_12636;eC_number=1.1.1.205;Name=guaB_6;db_xref=COG:COG0516;gene=guaB_6;inference=ab initio prediction:Prodigal:002006,similar to AA sequence:UniProtKB:P0ADG7;locus_tag=BKPGNLEB_12636;product=Inosine-5'-monophosphate dehydrogenase							S	Bacteria	Proteobacteria	Gammaproteobacteria	Cellvibrionales	Cellvibrionaceae	Cellvibrio	Cellvibrio_sp._PSBB006
9431	NODE_1397_length_39827_cov_39.935184_pos_16058_A	6	36.7359	5.32879	36.1604	38.1441	0.267379	0.103688	modern	NODE_1397_length_39827_cov_39.935184_pos_16058	NODE_1397	A	A			#N/A						BKPGNLEB_11421	46	hypothetical protein	BKPGNLEB_11422	125	putative HTH-type transcriptional regulator	I	Bacteria	Actinobacteria	Actinobacteria	Streptomycetales	Streptomycetaceae	Streptomyces	Streptomyces_qaidamensis
34265	NODE_6029_length_18285_cov_14.003849_pos_16931_A	3	56.042	5.30554	54.0293	57.6716	-0.552801	0.316674	wild	NODE_6029_length_18285_cov_14.003849_pos_16931	NODE_6029	A	G	350	BKPGNLEB_22393	B2R_22396	hypothetical protein	16589	17281	Prodigal:002006	ID=BKPGNLEB_22393;inference=ab initio prediction:Prodigal:002006;locus_tag=BKPGNLEB_22393;product=hypothetical protein							S	Bacteria	Actinobacteria	Actinobacteria	Streptomycetales	Streptomycetaceae	Streptomyces	Streptomyces_venezuelae
14698	NODE_1966_length_33567_cov_41.657225_pos_28786_T	6	39.4106	5.27604	37.9616	40.2977	0.29851	0.515778	modern	NODE_1966_length_33567_cov_41.657225_pos_28786	NODE_1966	T	T	1604	BKPGNLEB_13522	B2R_13525	hypothetical protein	28342	30390	Prodigal:002006	ID=BKPGNLEB_13522;inference=ab initio prediction:Prodigal:002006;locus_tag=BKPGNLEB_13522;product=hypothetical protein							S	Bacteria	Actinobacteria	Actinobacteria	Streptomycetales	Streptomycetaceae	Streptomyces	Streptomyces_qaidamensis
43346	NODE_943_length_49194_cov_19.279743_pos_1260_G	3	0.721975	5.27251	0.285005	0.765904	0.998618	0.173263	modern	NODE_943_length_49194_cov_19.279743_pos_1260	NODE_943	G	C	1220	BKPGNLEB_08902	B2R_08903	NAD-specific glutamate dehydrogenase	40	1761	Prodigal:002006	ID=BKPGNLEB_08902;eC_number=1.4.1.2;Name=gdhB_3;db_xref=COG:COG2902;gene=gdhB_3;inference=ab initio prediction:Prodigal:002006,similar to AA sequence:UniProtKB:Q9HZE0;locus_tag=BKPGNLEB_08902;product=NAD-specific glutamate dehydrogenase							S	Bacteria	Proteobacteria	Alphaproteobacteria	Sphingomonadales	Sphingomonadaceae	Sphingopyxis	Sphingopyxis_sp._PAMC25046
30553	NODE_52_length_194797_cov_21.766289_pos_109170_G	12	3.36802	5.26547	2.22627	3.82695	0.918224	0.351832	modern	NODE_52_length_194797_cov_21.766289_pos_109170	NODE_52	G	C	908	BKPGNLEB_00902	B2R_00902	Deoxyguanosinetriphosphate triphosphohydrolase-like protein	108924	110078	Prodigal:002006	ID=BKPGNLEB_00902;inference=ab initio prediction:Prodigal:002006,protein motif:HAMAP:MF_01212;locus_tag=BKPGNLEB_00902;product=Deoxyguanosinetriphosphate triphosphohydrolase-like protein							I	Bacteria	Proteobacteria	Alphaproteobacteria	Caulobacterales	Caulobacteraceae	Brevundimonas	Brevundimonas_sp._MF30-B
12481	NODE_16242_length_10503_cov_38.689254_pos_6424_G	11	53.3646	5.26475	53.2961	53.8896	0.319384	0.236256	modern	NODE_16242_length_10503_cov_38.689254_pos_6424	NODE_16242	G	C	464	BKPGNLEB_29624	B2R_29627	hypothetical protein	5960	6697	Prodigal:002006	ID=BKPGNLEB_29624;inference=ab initio prediction:Prodigal:002006;locus_tag=BKPGNLEB_29624;product=hypothetical protein							S	Bacteria	Actinobacteria	Actinobacteria	Streptomycetales	Streptomycetaceae	Streptomyces	Streptomyces_qaidamensis
22238	NODE_3275_length_25381_cov_33.022704_pos_24377_G	9	3.92913	5.21477	2.74559	4.39251	-0.415672	0.426709	wild	NODE_3275_length_25381_cov_33.022704_pos_24377	NODE_3275	G	G	101	BKPGNLEB_17180	B2R_17183	Phosphogluconate dehydratase	22661	24478	Prodigal:002006	ID=BKPGNLEB_17180;eC_number=4.2.1.12;Name=edd_5;db_xref=COG:COG0129;gene=edd_5;inference=ab initio prediction:Prodigal:002006,similar to AA sequence:UniProtKB:P0ADF6;locus_tag=BKPGNLEB_17180;product=Phosphogluconate dehydratase							S	Bacteria	Proteobacteria	Gammaproteobacteria	Cellvibrionales	Cellvibrionaceae	Cellvibrio	Cellvibrio_sp._PSBB006
6969	NODE_1295_length_41708_cov_27.937754_pos_26016_C	8	62.0072	5.20841	61.0501	63.645	-0.734642	0.305629	wild	NODE_1295_length_41708_cov_27.937754_pos_26016	NODE_1295	C	T	743	BKPGNLEB_10987	B2R_10989	hypothetical protein	25273	26667	Prodigal:002006	ID=BKPGNLEB_10987;inference=ab initio prediction:Prodigal:002006;locus_tag=BKPGNLEB_10987;product=hypothetical protein							S	Bacteria	Proteobacteria	Gammaproteobacteria	Cellvibrionales	Cellvibrionaceae	Cellvibrio	Cellvibrio_sp._PSBB006
42545	NODE_911_length_50030_cov_18.921632_pos_17191_C	5	62.7745	5.1954	61.222	63.3749	-0.483304	0.352869	wild	NODE_911_length_50030_cov_18.921632_pos_17191	NODE_911	C	C	194	BKPGNLEB_08643	B2R_08644	hypothetical protein	16997	17749	Prodigal:002006	ID=BKPGNLEB_08643;inference=ab initio prediction:Prodigal:002006;locus_tag=BKPGNLEB_08643;product=hypothetical protein							N	Bacteria	Proteobacteria	Alphaproteobacteria	Sphingomonadales	Sphingomonadaceae	Sphingopyxis	Sphingopyxis_sp._PAMC25046
29088	NODE_494_length_67601_cov_16.698320_pos_17843_A	5	62.2659	5.1737	61.222	63.3895	-0.55578	0.222329	wild	NODE_494_length_67601_cov_16.698320_pos_17843	NODE_494	A	A	130	BKPGNLEB_05665	B2R_05666	Aldo-keto reductase IolS	16978	17973	Prodigal:002006	ID=BKPGNLEB_05665;eC_number=1.1.1.-;Name=iolS_1;db_xref=COG:COG0667;gene=iolS_1;inference=ab initio prediction:Prodigal:002006,similar to AA sequence:UniProtKB:P46336;locus_tag=BKPGNLEB_05665;product=Aldo-keto reductase IolS							N	Bacteria	Proteobacteria	Alphaproteobacteria	Sphingomonadales	Sphingomonadaceae	Sphingopyxis	Sphingopyxis_sp._PAMC25046
19410	NODE_2611_length_28668_cov_39.977563_pos_20867_C	6	37.8456	5.16923	36.5961	39.5436	0.259536	0.426741	modern	NODE_2611_length_28668_cov_39.977563_pos_20867	NODE_2611	C	C			#N/A						BKPGNLEB_15700	77	Ferrochelatase	BKPGNLEB_15701	95	hypothetical protein	I	Bacteria	Actinobacteria	Actinobacteria	Streptomycetales	Streptomycetaceae	Streptomyces	Streptomyces_qaidamensis
25668	NODE_416_length_73026_cov_19.610501_pos_9868_A	3	1.53049	5.13225	0.56832	62.9441	-0.466865	0.324901	wild	NODE_416_length_73026_cov_19.610501_pos_9868	NODE_416	A	A	43	BKPGNLEB_04988	B2R_04989	hypothetical protein	8334	9911	Prodigal:002006	ID=BKPGNLEB_04988;inference=ab initio prediction:Prodigal:002006;locus_tag=BKPGNLEB_04988;product=hypothetical protein							N	Bacteria	Proteobacteria	Alphaproteobacteria	Sphingomonadales	Sphingomonadaceae	Sphingopyxis	Sphingopyxis_sp._PAMC25046
8300	NODE_1331_length_40998_cov_18.038778_pos_32123_G	9	4.09899	5.12912	3.59775	60.6608	0.4638	0.253251	modern	NODE_1331_length_40998_cov_18.038778_pos_32123	NODE_1331	G	G	659	BKPGNLEB_11213	B2R_11215	Putative short-chain type dehydrogenase/reductase	31464	32366	Prodigal:002006	ID=BKPGNLEB_11213;eC_number=1.1.1.-;db_xref=COG:COG1028;inference=ab initio prediction:Prodigal:002006,similar to AA sequence:UniProtKB:P96825;locus_tag=BKPGNLEB_11213;product=Putative short-chain type dehydrogenase/reductase							S	Bacteria	Proteobacteria	Alphaproteobacteria	Sphingomonadales	Sphingomonadaceae	Sphingopyxis	Sphingopyxis_sp._PAMC25046
24944	NODE_3812_length_23446_cov_29.837324_pos_14610_C	9	3.91148	5.12169	3.21843	4.40634	-0.423115	0.662257	wild	NODE_3812_length_23446_cov_29.837324_pos_14610	NODE_3812	C	C	263	BKPGNLEB_18605	B2R_18608	RNA polymerase-binding transcription factor DksA	14430	14873	Prodigal:002006	ID=BKPGNLEB_18605;Name=dksA_11;db_xref=COG:COG1734;gene=dksA_11;inference=ab initio prediction:Prodigal:002006,similar to AA sequence:UniProtKB:P0ABS1;locus_tag=BKPGNLEB_18605;product=RNA polymerase-binding transcription factor DksA							S	Bacteria	Proteobacteria	Gammaproteobacteria	Cellvibrionales	Cellvibrionaceae	Cellvibrio	Cellvibrio_sp._PSBB006
20295	NODE_2861_length_27295_cov_44.024379_pos_13737_G	6	36.8079	5.11311	36.7648	37.2763	0.280406	0.103965	modern	NODE_2861_length_27295_cov_44.024379_pos_13737	NODE_2861	G	G	476	BKPGNLEB_16133	B2R_16136	Alpha-galactosidase	12897	14213	Prodigal:002006	ID=BKPGNLEB_16133;eC_number=3.2.1.22;Name=galA;db_xref=COG:COG3345;gene=galA;inference=ab initio prediction:Prodigal:002006,similar to AA sequence:UniProtKB:G4FEF4;locus_tag=BKPGNLEB_16133;product=Alpha-galactosidase							S	Bacteria	Actinobacteria	Actinobacteria	Streptomycetales	Streptomycetaceae	Streptomyces	Streptomyces_qaidamensis
6102	NODE_12602_length_12109_cov_38.076853_pos_6741_A	6	37.4774	5.04021	36.5232	39.4106	0.346569	0.328588	modern	NODE_12602_length_12109_cov_38.076853_pos_6741	NODE_12602	A	C	1904	BKPGNLEB_27789	B2R_27792	hypothetical protein	4837	7179	Prodigal:002006	ID=BKPGNLEB_27789;inference=ab initio prediction:Prodigal:002006;locus_tag=BKPGNLEB_27789;product=hypothetical protein							S	Bacteria	Actinobacteria	Actinobacteria	Streptomycetales	Streptomycetaceae	Streptomyces	Streptomyces_qaidamensis
20446	NODE_289_length_88144_cov_23.061139_pos_40692_G	10	62.4847	5.02876	62.0681	62.8007	0.932365	0.159949	modern	NODE_289_length_88144_cov_23.061139_pos_40692	NODE_289	G	C	1088	BKPGNLEB_03782	B2R_03782	hypothetical protein	40551	41780	Prodigal:002006	ID=BKPGNLEB_03782;inference=ab initio prediction:Prodigal:002006;locus_tag=BKPGNLEB_03782;product=hypothetical protein							S	Bacteria	Proteobacteria	Alphaproteobacteria	Caulobacterales	Caulobacteraceae	Brevundimonas	Brevundimonas_sp._M20
258	NODE_1006_length_47527_cov_29.211268_pos_29772_G	9	62.7082	5.01644	62.4628	64.574	-0.490578	0.290686	wild	NODE_1006_length_47527_cov_29.211268_pos_29772	NODE_1006	G	G	665	BKPGNLEB_09169	B2R_09170	hypothetical protein	29130	30437	Prodigal:002006	ID=BKPGNLEB_09169;inference=ab initio prediction:Prodigal:002006;locus_tag=BKPGNLEB_09169;product=hypothetical protein							S	Bacteria	Proteobacteria	Gammaproteobacteria	Cellvibrionales	Cellvibrionaceae	Cellvibrio	Cellvibrio_sp._PSBB006
28429	NODE_477_length_68662_cov_18.612852_pos_6900_T	3	1.53049	5.01096	0.716368	2.05996	-0.493158	0.382052	wild	NODE_477_length_68662_cov_18.612852_pos_6900	NODE_477	T	T	1439	BKPGNLEB_05521	B2R_05522	putative peptidoglycan D%2CD-transpeptidase FtsI	6651	8339	Prodigal:002006	ID=BKPGNLEB_05521;eC_number=3.4.16.4;Name=ftsI_1;gene=ftsI_1;inference=ab initio prediction:Prodigal:002006,similar to AA sequence:UniProtKB:B8H0A0;locus_tag=BKPGNLEB_05521;product=putative peptidoglycan D%2CD-transpeptidase FtsI							S	Bacteria	Proteobacteria	Alphaproteobacteria	Sphingomonadales	Sphingomonadaceae	Sphingopyxis	Sphingopyxis_sp._PAMC25046
36637	NODE_6797_length_17048_cov_42.234468_pos_11340_T	6	37.8456	4.99877	36.5232	40.2977	0.289641	0.360975	modern	NODE_6797_length_17048_cov_42.234468_pos_11340	NODE_6797	T	C	289	BKPGNLEB_23268	B2R_23271	hypothetical protein	10532	11629	Prodigal:002006	ID=BKPGNLEB_23268;inference=ab initio prediction:Prodigal:002006;locus_tag=BKPGNLEB_23268;product=hypothetical protein							N	Bacteria	Actinobacteria	Actinobacteria	Streptomycetales	Streptomycetaceae	Streptomyces	Streptomyces_qaidamensis
26746	NODE_4458_length_21499_cov_40.332150_pos_252_T	6	40.7308	4.99653	37.2703	41.1917	0.336653	0.153084	modern	NODE_4458_length_21499_cov_40.332150_pos_252	NODE_4458	T	T	230	BKPGNLEB_19818	B2R_19821	hypothetical protein	22	513	Prodigal:002006	ID=BKPGNLEB_19818;inference=ab initio prediction:Prodigal:002006;locus_tag=BKPGNLEB_19818;product=hypothetical protein							S	Bacteria	Actinobacteria	Actinobacteria	Streptomycetales	Streptomycetaceae	Streptomyces	Streptomyces_qaidamensis
43858	NODE_968_length_48583_cov_18.162012_pos_23366_A	3	1.47858	4.97896	0.738204	3.07222	-0.452996	0.0831744	wild	NODE_968_length_48583_cov_18.162012_pos_23366	NODE_968	A	A	347	BKPGNLEB_08983	B2R_08984	hypothetical protein	22667	23713	Prodigal:002006	ID=BKPGNLEB_08983;inference=ab initio prediction:Prodigal:002006;locus_tag=BKPGNLEB_08983;product=hypothetical protein							S	Bacteria	Proteobacteria	Alphaproteobacteria	Sphingomonadales	Sphingomonadaceae	Sphingopyxis	Sphingopyxis_sp._PAMC25046
29560	NODE_5069_length_20107_cov_32.241903_pos_3060_A	8	63.1083	4.97601	62.0809	63.645	-0.512365	0.242486	wild	NODE_5069_length_20107_cov_32.241903_pos_3060	NODE_5069	A	A	632	BKPGNLEB_21026	B2R_21029	DNA repair protein RecN	2428	4095	Prodigal:002006	ID=BKPGNLEB_21026;Name=recN_5;db_xref=COG:COG0497;gene=recN_5;inference=ab initio prediction:Prodigal:002006,similar to AA sequence:UniProtKB:P05824;locus_tag=BKPGNLEB_21026;product=DNA repair protein RecN							S	Bacteria	Proteobacteria	Gammaproteobacteria	Cellvibrionales	Cellvibrionaceae	Cellvibrio	Cellvibrio_sp._PSBB006
27118	NODE_453_length_70040_cov_21.911668_pos_29254_C	3	57.7103	4.97124	11.3168	58.2011	0.448671	0.365298	modern	NODE_453_length_70040_cov_21.911668_pos_29254	NODE_453	C	C	491	BKPGNLEB_05473	B2R_05474	hypothetical protein	28963	29745	Prodigal:002006	ID=BKPGNLEB_05473;inference=ab initio prediction:Prodigal:002006;locus_tag=BKPGNLEB_05473;product=hypothetical protein							S	Bacteria	Proteobacteria	Alphaproteobacteria	Caulobacterales	Caulobacteraceae	Brevundimonas	Brevundimonas_sp._MF30-B
31351	NODE_53_length_194098_cov_21.294321_pos_128761_T	12	4.78252	4.96793	3.0067	57.07	1.09487	0.198435	modern	NODE_53_length_194098_cov_21.294321_pos_128761	NODE_53	T	G	1020	BKPGNLEB_01118	B2R_01118	hypothetical protein	127741	128862	Prodigal:002006	ID=BKPGNLEB_01118;inference=ab initio prediction:Prodigal:002006;locus_tag=BKPGNLEB_01118;product=hypothetical protein							N	Bacteria	Proteobacteria	Alphaproteobacteria	Caulobacterales	Caulobacteraceae	Brevundimonas	Brevundimonas_sp._MF30-B
31168	NODE_53_length_194098_cov_21.294321_pos_52468_T	3	56.8448	4.95792	50.5434	57.7169	0.459202	0.163868	modern	NODE_53_length_194098_cov_21.294321_pos_52468	NODE_53	T	T			#N/A						BKPGNLEB_01040	674	hypothetical protein	BKPGNLEB_01042	66	Dipeptidyl aminopeptidase 4	I	Bacteria	Proteobacteria	Alphaproteobacteria	Caulobacterales	Caulobacteraceae	Brevundimonas	Brevundimonas_sp._MF30-B
19099	NODE_2599_length_28713_cov_45.365870_pos_13468_G	3	0.921892	4.95388	0.743308	1.52297	-0.300271	0.18858	wild	NODE_2599_length_28713_cov_45.365870_pos_13468	NODE_2599	G	G	110	BKPGNLEB_15630	B2R_15633	50S ribosomal protein L5	13000	13578	Prodigal:002006	ID=BKPGNLEB_15630;Name=rplE_6;db_xref=COG:COG0094;gene=rplE_6;inference=ab initio prediction:Prodigal:002006,similar to AA sequence:UniProtKB:Q6N4U5;locus_tag=BKPGNLEB_15630;product=50S ribosomal protein L5							N	Bacteria	Proteobacteria	Alphaproteobacteria	Sphingomonadales	Sphingomonadaceae	Sphingopyxis	Sphingopyxis_sp._PAMC25046
27115	NODE_453_length_70040_cov_21.911668_pos_29239_G	3	57.6845	4.95026	15.5022	60.2683	0.424259	0.40645	modern	NODE_453_length_70040_cov_21.911668_pos_29239	NODE_453	G	G	506	BKPGNLEB_05473	B2R_05474	hypothetical protein	28963	29745	Prodigal:002006	ID=BKPGNLEB_05473;inference=ab initio prediction:Prodigal:002006;locus_tag=BKPGNLEB_05473;product=hypothetical protein							S	Bacteria	Proteobacteria	Alphaproteobacteria	Caulobacterales	Caulobacteraceae	Brevundimonas	Brevundimonas_sp._MF30-B
38982	NODE_7658_length_15945_cov_39.286823_pos_13_A	11	53.8141	4.93757	53.061	53.9787	0.585117	0.254912	modern	NODE_7658_length_15945_cov_39.286823_pos_13	NODE_7658	A	G			#N/A									BKPGNLEB_24049	150	Gamma-aminobutyraldehyde dehydrogenase	I	Bacteria	Actinobacteria	Actinobacteria	Streptomycetales	Streptomycetaceae	Streptomyces	Streptomyces_qaidamensis
4639	NODE_1219_length_43166_cov_41.647154_pos_28393_G	6	39.5436	4.93411	34.1933	40.6359	0.375114	0.183883	modern	NODE_1219_length_43166_cov_41.647154_pos_28393	NODE_1219	G	C			#N/A						BKPGNLEB_10535	2590	hypothetical protein	BKPGNLEB_10538	84	hypothetical protein	I	Bacteria	Actinobacteria	Actinobacteria	Streptomycetales	Streptomycetaceae	Streptomyces	Streptomyces_qaidamensis
18912	NODE_2587_length_28817_cov_30.689881_pos_22911_A	9	62.7082	4.9319	61.5225	63.156	-0.44091	0.507512	wild	NODE_2587_length_28817_cov_30.689881_pos_22911	NODE_2587	A	A			#N/A						BKPGNLEB_15540	928	Adaptive-response sensory-kinase SasA	BKPGNLEB_15544	85	hypothetical protein	I	Bacteria	Proteobacteria	Gammaproteobacteria	Cellvibrionales	Cellvibrionaceae	Cellvibrio	Cellvibrio_sp._PSBB006
17798	NODE_2455_length_29776_cov_32.309432_pos_2930_A	9	62.7082	4.91266	2.53801	64.574	-0.475565	0.417754	wild	NODE_2455_length_29776_cov_32.309432_pos_2930	NODE_2455	A	A	446	BKPGNLEB_14885	B2R_14888	(R)-specific enoyl-CoA hydratase	2897	3376	Prodigal:002006	ID=BKPGNLEB_14885;eC_number=4.2.1.119;Name=phaJ_2;db_xref=COG:COG2030;gene=phaJ_2;inference=ab initio prediction:Prodigal:002006,similar to AA sequence:UniProtKB:Q2RQ36;locus_tag=BKPGNLEB_14885;product=(R)-specific enoyl-CoA hydratase							S	Bacteria	Proteobacteria	Gammaproteobacteria	Cellvibrionales	Cellvibrionaceae	Cellvibrio	Cellvibrio_sp._PSBB006
19103	NODE_2599_length_28713_cov_45.365870_pos_13546_G	3	0.921892	4.91195	0.574775	1.65013	-0.442015	0.19106	wild	NODE_2599_length_28713_cov_45.365870_pos_13546	NODE_2599	G	C	32	BKPGNLEB_15630	B2R_15633	50S ribosomal protein L5	13000	13578	Prodigal:002006	ID=BKPGNLEB_15630;Name=rplE_6;db_xref=COG:COG0094;gene=rplE_6;inference=ab initio prediction:Prodigal:002006,similar to AA sequence:UniProtKB:Q6N4U5;locus_tag=BKPGNLEB_15630;product=50S ribosomal protein L5							S	Bacteria	Proteobacteria	Alphaproteobacteria	Sphingomonadales	Sphingomonadaceae	Sphingopyxis	Sphingopyxis_sp._PAMC25046
26842	NODE_4459_length_21499_cov_27.036075_pos_19578_A	9	62.7082	4.9095	4.40634	64.574	-0.428808	0.352656	wild	NODE_4459_length_21499_cov_27.036075_pos_19578	NODE_4459	A	A	776	BKPGNLEB_19858	B2R_19861	Acyl-coenzyme A dehydrogenase	17952	20354	Prodigal:002006	ID=BKPGNLEB_19858;eC_number=1.3.8.7;Name=fadE_2;db_xref=COG:COG1960;gene=fadE_2;inference=ab initio prediction:Prodigal:002006,similar to AA sequence:UniProtKB:Q47146;locus_tag=BKPGNLEB_19858;product=Acyl-coenzyme A dehydrogenase							S	Bacteria	Proteobacteria	Gammaproteobacteria	Cellvibrionales	Cellvibrionaceae	Cellvibrio	Cellvibrio_sp._PSBB006
15149	NODE_2014_length_33155_cov_31.605367_pos_19777_T	7	66.0985	4.90596	65.9183	67.3091	0.703193	0.194342	modern	NODE_2014_length_33155_cov_31.605367_pos_19777	NODE_2014	T	C	1718	BKPGNLEB_13597	B2R_13600	Translocation and assembly module subunit TamA	18059	19825	Prodigal:002006	ID=BKPGNLEB_13597;Name=tamA_4;db_xref=COG:COG0729;gene=tamA_4;inference=ab initio prediction:Prodigal:002006,similar to AA sequence:UniProtKB:P0ADE4;locus_tag=BKPGNLEB_13597;product=Translocation and assembly module subunit TamA							S	Bacteria	Proteobacteria	Gammaproteobacteria	Cellvibrionales	Cellvibrionaceae	Cellvibrio	Cellvibrio_sp._PSBB006
3310	NODE_1134_length_44758_cov_22.917531_pos_33232_T	6	34.5314	4.89978	34.0124	34.8479	-0.351554	0.139404	wild	NODE_1134_length_44758_cov_22.917531_pos_33232	NODE_1134	T	T	281	BKPGNLEB_09981	B2R_09982	hypothetical protein	32951	33391	Prodigal:002006	ID=BKPGNLEB_09981;inference=ab initio prediction:Prodigal:002006;locus_tag=BKPGNLEB_09981;product=hypothetical protein							S	Bacteria	Proteobacteria	Alphaproteobacteria	Caulobacterales	Caulobacteraceae	Brevundimonas	Brevundimonas_sp._LM2
9463	NODE_1405_length_39727_cov_42.054027_pos_18503_G	11	53.6116	4.88733	53.361	53.8788	0.268266	0.191546	modern	NODE_1405_length_39727_cov_42.054027_pos_18503	NODE_1405	G	G	47	BKPGNLEB_11457	B2R_11459	Cell division protein FtsQ	18456	19250	Prodigal:002006	ID=BKPGNLEB_11457;Name=ftsQ_2;db_xref=COG:COG1589;gene=ftsQ_2;inference=ab initio prediction:Prodigal:002006,similar to AA sequence:UniProtKB:P9WNA1;locus_tag=BKPGNLEB_11457;product=Cell division protein FtsQ							S	Bacteria	Actinobacteria	Actinobacteria	Streptomycetales	Streptomycetaceae	Streptomyces	Streptomyces_qaidamensis
42544	NODE_911_length_50030_cov_18.921632_pos_17190_G	5	62.7745	4.87917	58.744	63.524	-0.486093	0.322986	wild	NODE_911_length_50030_cov_18.921632_pos_17190	NODE_911	G	G	193	BKPGNLEB_08643	B2R_08644	hypothetical protein	16997	17749	Prodigal:002006	ID=BKPGNLEB_08643;inference=ab initio prediction:Prodigal:002006;locus_tag=BKPGNLEB_08643;product=hypothetical protein							N	Bacteria	Proteobacteria	Alphaproteobacteria	Sphingomonadales	Sphingomonadaceae	Sphingopyxis	Sphingopyxis_sp._PAMC25046
12218	NODE_15923_length_10614_cov_36.272658_pos_6918_C	8	61.3924	4.8766	61.0698	63.256	-0.553887	0.28066	wild	NODE_15923_length_10614_cov_36.272658_pos_6918	NODE_15923	C	T	1076	BKPGNLEB_29460	B2R_29463	hypothetical protein	5842	6936	Prodigal:002006	ID=BKPGNLEB_29460;inference=ab initio prediction:Prodigal:002006;locus_tag=BKPGNLEB_29460;product=hypothetical protein							S	Bacteria	Proteobacteria	Gammaproteobacteria	Cellvibrionales	Cellvibrionaceae	Cellvibrio	Cellvibrio_sp._PSBB006
7044	NODE_1298_length_41622_cov_18.255666_pos_9969_T	3	1.60427	4.86561	0.56832	1.75464	-0.484804	0.151094	wild	NODE_1298_length_41622_cov_18.255666_pos_9969	NODE_1298	T	T	1979	BKPGNLEB_11013	B2R_11015	hypothetical protein	7990	10344	Prodigal:002006	ID=BKPGNLEB_11013;inference=ab initio prediction:Prodigal:002006;locus_tag=BKPGNLEB_11013;product=hypothetical protein							S	Bacteria	Proteobacteria	Alphaproteobacteria	Sphingomonadales	Sphingomonadaceae	Sphingopyxis	Sphingopyxis_sp._PAMC25046
14231	NODE_1852_length_34660_cov_19.586673_pos_7376_G	3	1.53049	4.86217	0.771844	2.05996	-0.385303	0.0280945	wild	NODE_1852_length_34660_cov_19.586673_pos_7376	NODE_1852	G	A	44	BKPGNLEB_13051	B2R_13054	hypothetical protein	7085	7420	Prodigal:002006	ID=BKPGNLEB_13051;inference=ab initio prediction:Prodigal:002006;locus_tag=BKPGNLEB_13051;product=hypothetical protein							S	Bacteria	Proteobacteria	Alphaproteobacteria	Sphingomonadales	Sphingomonadaceae	Sphingopyxis	Sphingopyxis_sp._PAMC25046
15910	NODE_2052_length_32868_cov_18.527785_pos_7368_C	5	62.412	4.84772	7.40995	63.7753	-0.479644	0.225556	wild	NODE_2052_length_32868_cov_18.527785_pos_7368	NODE_2052	C	C			#N/A						BKPGNLEB_13733	52	hypothetical protein	BKPGNLEB_13741	6777	Long-chain-fatty-acid--CoA ligase	I	Bacteria	Proteobacteria	Alphaproteobacteria	Sphingomonadales	Sphingomonadaceae	Sphingopyxis	Sphingopyxis_sp._PAMC25046
8232	NODE_1331_length_40998_cov_18.038778_pos_7269_T	4	63.5053	4.83378	62.8201	64.1789	-0.4083	0.130928	wild	NODE_1331_length_40998_cov_18.038778_pos_7269	NODE_1331	T	T	1859	BKPGNLEB_11194	B2R_11196	Valine--tRNA ligase	5410	8232	Prodigal:002006	ID=BKPGNLEB_11194;eC_number=6.1.1.9;Name=valS_3;db_xref=COG:COG0525;gene=valS_3;inference=ab initio prediction:Prodigal:002006,similar to AA sequence:UniProtKB:Q9HXH0;locus_tag=BKPGNLEB_11194;product=Valine--tRNA ligase							S	Bacteria	Proteobacteria	Alphaproteobacteria	Sphingomonadales	Sphingomonadaceae	Sphingopyxis	Sphingopyxis_sp._PAMC25046
7933	NODE_13239_length_11781_cov_18.509502_pos_8444_A	3	1.60427	4.82431	1.3111	1.97287	-0.382274	0.0618686	wild	NODE_13239_length_11781_cov_18.509502_pos_8444	NODE_13239	A	A	398	BKPGNLEB_28295	B2R_28298	hypothetical protein	8291	8842	Prodigal:002006	ID=BKPGNLEB_28295;inference=ab initio prediction:Prodigal:002006;locus_tag=BKPGNLEB_28295;product=hypothetical protein							S	Bacteria	Proteobacteria	Alphaproteobacteria	Sphingomonadales	Sphingomonadaceae	Sphingopyxis	Sphingopyxis_sp._PAMC25046
36446	NODE_6757_length_17109_cov_70.500999_pos_9155_T	5	5.08441	4.81457	0.525767	58.4824	0.612884	0.236874	modern	NODE_6757_length_17109_cov_70.500999_pos_9155	NODE_6757	T	C	902	BKPGNLEB_23219	B2R_23222	hypothetical protein	9080	10057	Prodigal:002006	ID=BKPGNLEB_23219;inference=ab initio prediction:Prodigal:002006;locus_tag=BKPGNLEB_23219;product=hypothetical protein							S	Bacteria	Candidatus_Saccharibacteria	unassigned	unassigned	unassigned	unassigned	unassigned
11056	NODE_1519_length_38197_cov_16.856764_pos_22716_T	5	62.412	4.81333	61.8264	63.3388	-0.468453	0.210991	wild	NODE_1519_length_38197_cov_16.856764_pos_22716	NODE_1519	T	T	968	BKPGNLEB_12182	B2R_12185	Putative monooxygenase	21748	22884	Prodigal:002006	ID=BKPGNLEB_12182;eC_number=1.13.12.-;db_xref=COG:COG2070;inference=ab initio prediction:Prodigal:002006,similar to AA sequence:UniProtKB:O06179;locus_tag=BKPGNLEB_12182;product=Putative monooxygenase							S	Bacteria	Proteobacteria	Alphaproteobacteria	Sphingomonadales	Sphingomonadaceae	Sphingopyxis	Sphingopyxis_sp._PAMC25046
21461	NODE_3100_length_26223_cov_36.666628_pos_9325_C	6	36.7648	4.80499	36.2823	39.4106	0.278779	0.245731	modern	NODE_3100_length_26223_cov_36.666628_pos_9325	NODE_3100	C	T	680	BKPGNLEB_16724	B2R_16727	hypothetical protein	8645	13276	Prodigal:002006	ID=BKPGNLEB_16724;inference=ab initio prediction:Prodigal:002006;locus_tag=BKPGNLEB_16724;product=hypothetical protein							S	Bacteria	Actinobacteria	Actinobacteria	Streptomycetales	Streptomycetaceae	Streptomyces	Streptomyces_qaidamensis
31090	NODE_53_length_194098_cov_21.294321_pos_27244_G	12	4.03937	4.80322	2.22627	4.78252	0.621116	0.199935	modern	NODE_53_length_194098_cov_21.294321_pos_27244	NODE_53	G	A	812	BKPGNLEB_01018	B2R_01018	Putative thymidine phosphorylase	26432	27949	Prodigal:002006	ID=BKPGNLEB_01018;eC_number=2.4.2.4;inference=ab initio prediction:Prodigal:002006,protein motif:HAMAP:MF_00703;locus_tag=BKPGNLEB_01018;product=Putative thymidine phosphorylase							S	Bacteria	Proteobacteria	Alphaproteobacteria	Caulobacterales	Caulobacteraceae	Brevundimonas	Brevundimonas_sp._MF30-B
16798	NODE_2293_length_30969_cov_31.014739_pos_7924_A	9	62.5839	4.7901	3.23842	62.883	-0.424055	0.201816	wild	NODE_2293_length_30969_cov_31.014739_pos_7924	NODE_2293	A	A	44	BKPGNLEB_14389	B2R_14392	Methionine--tRNA ligase	5950	7968	Prodigal:002006	ID=BKPGNLEB_14389;eC_number=6.1.1.10;Name=metG_4;db_xref=COG:COG0073;gene=metG_4;inference=ab initio prediction:Prodigal:002006,similar to AA sequence:UniProtKB:P00959;locus_tag=BKPGNLEB_14389;product=Methionine--tRNA ligase							S	Bacteria	Proteobacteria	Gammaproteobacteria	Cellvibrionales	Cellvibrionaceae	Cellvibrio	Cellvibrio_sp._PSBB006
2196	NODE_10914_length_13080_cov_35.896233_pos_9954_T	11	53.868	4.76669	53.3856	53.9576	0.354359	0.251023	modern	NODE_10914_length_13080_cov_35.896233_pos_9954	NODE_10914	T	T	1113	BKPGNLEB_26818	B2R_26821	hypothetical protein	9502	11067	Prodigal:002006	ID=BKPGNLEB_26818;inference=ab initio prediction:Prodigal:002006;locus_tag=BKPGNLEB_26818;product=hypothetical protein							N	Bacteria	Actinobacteria	Actinobacteria	Streptomycetales	Streptomycetaceae	Streptomyces	Streptomyces_qaidamensis
17522	NODE_241_length_97373_cov_29.232878_pos_44869_A	9	62.7082	4.76476	2.06607	64.574	-0.520512	0.408146	wild	NODE_241_length_97373_cov_29.232878_pos_44869	NODE_241	A	G	1361	BKPGNLEB_03417	B2R_03417	hypothetical protein	43993	46230	Prodigal:002006	ID=BKPGNLEB_03417;inference=ab initio prediction:Prodigal:002006;locus_tag=BKPGNLEB_03417;product=hypothetical protein							S	Bacteria	Proteobacteria	Gammaproteobacteria	Cellvibrionales	Cellvibrionaceae	Cellvibrio	Cellvibrio_sp._PSBB006
22523	NODE_3362_length_24969_cov_40.504423_pos_19029_T	6	40.7259	4.75934	39.5436	42.637	0.249694	0.288374	modern	NODE_3362_length_24969_cov_40.504423_pos_19029	NODE_3362	T	C	1220	BKPGNLEB_17416	B2R_17419	Putative multidrug export ATP-binding/permease protein	17809	19596	Prodigal:002006	ID=BKPGNLEB_17416;eC_number=3.6.3.-;db_xref=COG:COG1132;inference=ab initio prediction:Prodigal:002006,similar to AA sequence:UniProtKB:Q99T13;locus_tag=BKPGNLEB_17416;product=Putative multidrug export ATP-binding/permease protein							S	Bacteria	Actinobacteria	Actinobacteria	Streptomycetales	Streptomycetaceae	Streptomyces	Streptomyces_qaidamensis
20447	NODE_289_length_88144_cov_23.061139_pos_40698_C	10	62.4847	4.74606	62.0681	62.8007	0.940977	0.126844	modern	NODE_289_length_88144_cov_23.061139_pos_40698	NODE_289	C	G	1082	BKPGNLEB_03782	B2R_03782	hypothetical protein	40551	41780	Prodigal:002006	ID=BKPGNLEB_03782;inference=ab initio prediction:Prodigal:002006;locus_tag=BKPGNLEB_03782;product=hypothetical protein							S	Bacteria	Proteobacteria	Alphaproteobacteria	Caulobacterales	Caulobacteraceae	Brevundimonas	Brevundimonas_sp._M20
20450	NODE_289_length_88144_cov_23.061139_pos_40701_C	10	62.4847	4.74606	62.0681	62.8007	0.940977	0.126844	modern	NODE_289_length_88144_cov_23.061139_pos_40701	NODE_289	C	G	1079	BKPGNLEB_03782	B2R_03782	hypothetical protein	40551	41780	Prodigal:002006	ID=BKPGNLEB_03782;inference=ab initio prediction:Prodigal:002006;locus_tag=BKPGNLEB_03782;product=hypothetical protein							S	Bacteria	Proteobacteria	Alphaproteobacteria	Caulobacterales	Caulobacteraceae	Brevundimonas	Brevundimonas_sp._M20
2816	NODE_1103_length_45124_cov_37.682310_pos_40738_G	11	53.061	4.74336	53.0554	53.8896	0.282726	0.125806	modern	NODE_1103_length_45124_cov_37.682310_pos_40738	NODE_1103	G	G	821	BKPGNLEB_09820	B2R_09821	Putative ABC transporter substrate-binding protein YesO	40276	41559	Prodigal:002006	ID=BKPGNLEB_09820;Name=yesO_2;db_xref=COG:COG1653;gene=yesO_2;inference=ab initio prediction:Prodigal:002006,similar to AA sequence:UniProtKB:O31518;locus_tag=BKPGNLEB_09820;product=Putative ABC transporter substrate-binding protein YesO							S	Bacteria	Actinobacteria	Actinobacteria	Streptomycetales	Streptomycetaceae	Streptomyces	Streptomyces_qaidamensis
30848	NODE_5222_length_19748_cov_37.928241_pos_12384_A	6	39.5436	4.73614	37.2703	40.5022	0.264827	0.727211	modern	NODE_5222_length_19748_cov_37.928241_pos_12384	NODE_5222	A	A	5549	BKPGNLEB_21414	B2R_21417	hypothetical protein	11082	17933	Prodigal:002006	ID=BKPGNLEB_21414;inference=ab initio prediction:Prodigal:002006;locus_tag=BKPGNLEB_21414;product=hypothetical protein							S	Bacteria	Actinobacteria	Actinobacteria	Streptomycetales	Streptomycetaceae	Streptomyces	Streptomyces_qaidamensis
19242	NODE_2599_length_28713_cov_45.365870_pos_18071_G	3	62.6773	4.73236	62.0747	64.2442	-0.352526	0.0842668	wild	NODE_2599_length_28713_cov_45.365870_pos_18071	NODE_2599	G	A	335	BKPGNLEB_15641	B2R_15644	50S ribosomal protein L4	17780	18406	Prodigal:002006	ID=BKPGNLEB_15641;Name=rplD_5;db_xref=COG:COG0088;gene=rplD_5;inference=ab initio prediction:Prodigal:002006,similar to AA sequence:UniProtKB:P61068;locus_tag=BKPGNLEB_15641;product=50S ribosomal protein L4							D	Bacteria	Proteobacteria	Alphaproteobacteria	Sphingomonadales	Sphingomonadaceae	Sphingopyxis	Sphingopyxis_sp._PAMC25046
25054	NODE_385_length_75383_cov_19.370637_pos_33882_G	5	62.156	4.73108	1.42806	63.399	-0.476737	0.194949	wild	NODE_385_length_75383_cov_19.370637_pos_33882	NODE_385	G	G	1211	BKPGNLEB_04873	B2R_04874	N-acetylgalactosamine-6-O-sulfatase	33603	35093	Prodigal:002006	ID=BKPGNLEB_04873;eC_number=3.1.6.-;db_xref=COG:COG3119;inference=ab initio prediction:Prodigal:002006,similar to AA sequence:UniProtKB:Q8A2H2;locus_tag=BKPGNLEB_04873;product=N-acetylgalactosamine-6-O-sulfatase							S	Bacteria	Proteobacteria	Alphaproteobacteria	Sphingomonadales	Sphingomonadaceae	Sphingopyxis	Sphingopyxis_sp._PAMC25046
24953	NODE_3812_length_23446_cov_29.837324_pos_14661_A	9	3.26312	4.72935	2.12352	62.7082	-0.400451	0.476648	wild	NODE_3812_length_23446_cov_29.837324_pos_14661	NODE_3812	A	A	212	BKPGNLEB_18605	B2R_18608	RNA polymerase-binding transcription factor DksA	14430	14873	Prodigal:002006	ID=BKPGNLEB_18605;Name=dksA_11;db_xref=COG:COG1734;gene=dksA_11;inference=ab initio prediction:Prodigal:002006,similar to AA sequence:UniProtKB:P0ABS1;locus_tag=BKPGNLEB_18605;product=RNA polymerase-binding transcription factor DksA							S	Bacteria	Proteobacteria	Gammaproteobacteria	Cellvibrionales	Cellvibrionaceae	Cellvibrio	Cellvibrio_sp._PSBB006
8298	NODE_1331_length_40998_cov_18.038778_pos_32120_T	9	4.09899	4.72232	3.59775	60.6742	0.442743	0.233759	modern	NODE_1331_length_40998_cov_18.038778_pos_32120	NODE_1331	T	T	656	BKPGNLEB_11213	B2R_11215	Putative short-chain type dehydrogenase/reductase	31464	32366	Prodigal:002006	ID=BKPGNLEB_11213;eC_number=1.1.1.-;db_xref=COG:COG1028;inference=ab initio prediction:Prodigal:002006,similar to AA sequence:UniProtKB:P96825;locus_tag=BKPGNLEB_11213;product=Putative short-chain type dehydrogenase/reductase							S	Bacteria	Proteobacteria	Alphaproteobacteria	Sphingomonadales	Sphingomonadaceae	Sphingopyxis	Sphingopyxis_sp._PAMC25046
43809	NODE_968_length_48583_cov_18.162012_pos_2784_G	3	1.53049	4.71443	0.40943	64.2442	-0.549794	0.557536	wild	NODE_968_length_48583_cov_18.162012_pos_2784	NODE_968	G	G	380	BKPGNLEB_08960	B2R_08961	Diguanylate cyclase DgcN	1926	3164	Prodigal:002006	ID=BKPGNLEB_08960;eC_number=2.7.7.65;Name=dgcN;db_xref=COG:COG2199;gene=dgcN;inference=ab initio prediction:Prodigal:002006,similar to AA sequence:UniProtKB:P46139;locus_tag=BKPGNLEB_08960;product=Diguanylate cyclase DgcN							S	Bacteria	Proteobacteria	Alphaproteobacteria	Sphingomonadales	Sphingomonadaceae	Sphingopyxis	Sphingopyxis_sp._PAMC25046
18670	NODE_2554_length_29029_cov_19.364639_pos_25443_G	3	1.71494	4.71334	0.56832	2.71084	-0.387179	0.235842	wild	NODE_2554_length_29029_cov_19.364639_pos_25443	NODE_2554	G	G	395	BKPGNLEB_15346	B2R_15349	hypothetical protein	25048	25581	Prodigal:002006	ID=BKPGNLEB_15346;inference=ab initio prediction:Prodigal:002006;locus_tag=BKPGNLEB_15346;product=hypothetical protein							S	Bacteria	Proteobacteria	Alphaproteobacteria	Sphingomonadales	Sphingomonadaceae	Sphingopyxis	Sphingopyxis_sp._PAMC25046
29202	NODE_4952_length_20343_cov_7.332938_pos_4991_C	11	53.361	4.71124	53.061	53.9787	0.480214	0.249376	modern	NODE_4952_length_20343_cov_7.332938_pos_4991	NODE_4952	C	C	1109	BKPGNLEB_20919	B2R_20922	Multidrug resistance protein MdtA	3882	5039	Prodigal:002006	ID=BKPGNLEB_20919;Name=mdtA_24;gene=mdtA_24;inference=ab initio prediction:Prodigal:002006,similar to AA sequence:UniProtKB:P76397;locus_tag=BKPGNLEB_20919;product=Multidrug resistance protein MdtA							S	Bacteria	Proteobacteria	Alphaproteobacteria	Rhizobiales	Hyphomicrobiaceae	Devosia	Devosia_ginsengisoli
31357	NODE_53_length_194098_cov_21.294321_pos_129542_T	1	68.8039	4.70978	6.50753	70.6	-0.930474	0.197105	wild	NODE_53_length_194098_cov_21.294321_pos_129542	NODE_53	T	C	45	BKPGNLEB_01119	B2R_01119	3-demethoxyubiquinol 3-hydroxylase	129027	129587	Prodigal:002006	ID=BKPGNLEB_01119;eC_number=1.14.99.60;Name=coq7_1;db_xref=COG:COG2941;gene=coq7_1;inference=ab initio prediction:Prodigal:002006,similar to AA sequence:UniProtKB:Q2RNK3;locus_tag=BKPGNLEB_01119;product=3-demethoxyubiquinol 3-hydroxylase							N	Bacteria	Proteobacteria	Alphaproteobacteria	Caulobacterales	Caulobacteraceae	Brevundimonas	Brevundimonas_sp._MF30-B
16272	NODE_2155_length_32025_cov_38.575299_pos_26920_C	11	47.374	4.70977	9.43319	50.7191	-0.447224	0.26037	wild	NODE_2155_length_32025_cov_38.575299_pos_26920	NODE_2155	C	G	380	BKPGNLEB_13972	B2R_13975	3-dehydro-bile acid delta(4%2C6)-reductase	26540	27787	Prodigal:002006	ID=BKPGNLEB_13972;eC_number=1.3.1.114;Name=baiN_1;db_xref=COG:COG2081;gene=baiN_1;inference=ab initio prediction:Prodigal:002006,similar to AA sequence:UniProtKB:B0NAQ4;locus_tag=BKPGNLEB_13972;product=3-dehydro-bile acid delta(4%2C6)-reductase							N	Bacteria	Proteobacteria	Gammaproteobacteria	Xanthomonadales	Xanthomonadaceae	Arenimonas	Arenimonas_daejeonensis
9292	NODE_13886_length_11464_cov_30.011527_pos_5737_G	9	62.7082	4.70261	3.26929	64.2795	-0.570469	0.380277	wild	NODE_13886_length_11464_cov_30.011527_pos_5737	NODE_13886	G	G	1817	BKPGNLEB_28689	B2R_28692	Vitamin B12 transporter BtuB	5485	7554	Prodigal:002006	ID=BKPGNLEB_28689;Name=btuB_107;gene=btuB_107;inference=ab initio prediction:Prodigal:002006,protein motif:HAMAP:MF_01531;locus_tag=BKPGNLEB_28689;product=Vitamin B12 transporter BtuB							S	Bacteria	Proteobacteria	Gammaproteobacteria	Cellvibrionales	Cellvibrionaceae	Cellvibrio	Cellvibrio_sp._PSBB006
43864	NODE_968_length_48583_cov_18.162012_pos_23406_T	3	2.7358	4.69588	1.34404	3.86474	-0.406984	0.234922	wild	NODE_968_length_48583_cov_18.162012_pos_23406	NODE_968	T	T	307	BKPGNLEB_08983	B2R_08984	hypothetical protein	22667	23713	Prodigal:002006	ID=BKPGNLEB_08983;inference=ab initio prediction:Prodigal:002006;locus_tag=BKPGNLEB_08983;product=hypothetical protein							N	Bacteria	Proteobacteria	Alphaproteobacteria	Sphingomonadales	Sphingomonadaceae	Sphingopyxis	Sphingopyxis_sp._PAMC25046
15970	NODE_2052_length_32868_cov_18.527785_pos_12445_G	5	62.2799	4.69327	5.48915	63.3388	-0.374328	0.146643	wild	NODE_2052_length_32868_cov_18.527785_pos_12445	NODE_2052	G	G	989	BKPGNLEB_13739	B2R_13742	Isochorismate synthase MenF	11575	13434	Prodigal:002006	ID=BKPGNLEB_13739;eC_number=5.4.4.2;Name=menF_4;gene=menF_4;inference=ab initio prediction:Prodigal:002006,protein motif:HAMAP:MF_01935;locus_tag=BKPGNLEB_13739;product=Isochorismate synthase MenF							I	Bacteria	Proteobacteria	Alphaproteobacteria	Sphingomonadales	Sphingomonadaceae	Sphingopyxis	Sphingopyxis_sp._PAMC25046
35614	NODE_6525_length_17463_cov_71.416033_pos_9055_G	1	3.2951	4.68882	2.64495	3.39733	0.384949	0.228825	modern	NODE_6525_length_17463_cov_71.416033_pos_9055	NODE_6525	G	G	269	BKPGNLEB_22884	B2R_22887	Nucleoside triphosphatase NudI	8786	9235	Prodigal:002006	ID=BKPGNLEB_22884;eC_number=3.6.1.12;Name=nudI_1;gene=nudI_1;inference=ab initio prediction:Prodigal:002006,protein motif:HAMAP:MF_01846;locus_tag=BKPGNLEB_22884;product=Nucleoside triphosphatase NudI							S	Bacteria	unassigned	unassigned	unassigned	unassigned	unassigned	unassigned
23972	NODE_3684_length_23853_cov_31.817294_pos_3892_C	9	67.226	4.68517	2.05488	68.22	-0.689731	0.139811	wild	NODE_3684_length_23853_cov_31.817294_pos_3892	NODE_3684	C	A	605	BKPGNLEB_18213	B2R_18216	putative metal-dependent hydrolase YcfH	3706	4497	Prodigal:002006	ID=BKPGNLEB_18213;eC_number=3.1.-.-;Name=ycfH_4;db_xref=COG:COG0084;gene=ycfH_4;inference=ab initio prediction:Prodigal:002006,similar to AA sequence:UniProtKB:P0AFQ7;locus_tag=BKPGNLEB_18213;product=putative metal-dependent hydrolase YcfH							S	Bacteria	Proteobacteria	Gammaproteobacteria	Cellvibrionales	Cellvibrionaceae	Cellvibrio	Cellvibrio_sp._PSBB006
2570	NODE_10951_length_13059_cov_80.736420_pos_1204_G	2	48.4707	4.67961	44.9942	48.5604	0.693201	0.215843	modern	NODE_10951_length_13059_cov_80.736420_pos_1204	NODE_10951	G	A	563	BKPGNLEB_26894	B2R_26897	Monofunctional glycosyltransferase	641	3142	Prodigal:002006	ID=BKPGNLEB_26894;eC_number=2.4.1.129;Name=mgt;gene=mgt;inference=ab initio prediction:Prodigal:002006,protein motif:HAMAP:MF_01434;locus_tag=BKPGNLEB_26894;product=Monofunctional glycosyltransferase							D	Bacteria	Candidatus_Saccharibacteria	unassigned	unassigned	unassigned	unassigned	unassigned
23968	NODE_3684_length_23853_cov_31.817294_pos_3880_C	9	67.2228	4.67506	66.1678	67.4088	-0.685019	0.248139	wild	NODE_3684_length_23853_cov_31.817294_pos_3880	NODE_3684	C	T	617	BKPGNLEB_18213	B2R_18216	putative metal-dependent hydrolase YcfH	3706	4497	Prodigal:002006	ID=BKPGNLEB_18213;eC_number=3.1.-.-;Name=ycfH_4;db_xref=COG:COG0084;gene=ycfH_4;inference=ab initio prediction:Prodigal:002006,similar to AA sequence:UniProtKB:P0AFQ7;locus_tag=BKPGNLEB_18213;product=putative metal-dependent hydrolase YcfH							S	Bacteria	Proteobacteria	Gammaproteobacteria	Cellvibrionales	Cellvibrionaceae	Cellvibrio	Cellvibrio_sp._PSBB006
14233	NODE_1852_length_34660_cov_19.586673_pos_7379_A	3	1.53049	4.67346	0.765904	2.05625	-0.377867	0.0360275	wild	NODE_1852_length_34660_cov_19.586673_pos_7379	NODE_1852	A	G	41	BKPGNLEB_13051	B2R_13054	hypothetical protein	7085	7420	Prodigal:002006	ID=BKPGNLEB_13051;inference=ab initio prediction:Prodigal:002006;locus_tag=BKPGNLEB_13051;product=hypothetical protein							S	Bacteria	Proteobacteria	Alphaproteobacteria	Sphingomonadales	Sphingomonadaceae	Sphingopyxis	Sphingopyxis_sp._PAMC25046
28431	NODE_477_length_68662_cov_18.612852_pos_6954_C	3	1.53049	4.66716	0.56832	2.05996	-0.457316	0.228142	wild	NODE_477_length_68662_cov_18.612852_pos_6954	NODE_477	C	C	1385	BKPGNLEB_05521	B2R_05522	putative peptidoglycan D%2CD-transpeptidase FtsI	6651	8339	Prodigal:002006	ID=BKPGNLEB_05521;eC_number=3.4.16.4;Name=ftsI_1;gene=ftsI_1;inference=ab initio prediction:Prodigal:002006,similar to AA sequence:UniProtKB:B8H0A0;locus_tag=BKPGNLEB_05521;product=putative peptidoglycan D%2CD-transpeptidase FtsI							S	Bacteria	Proteobacteria	Alphaproteobacteria	Sphingomonadales	Sphingomonadaceae	Sphingopyxis	Sphingopyxis_sp._PAMC25046
20684	NODE_291_length_88052_cov_19.283856_pos_16423_G	3	2.58536	4.658	1.51544	62.7661	-0.4958	0.414913	wild	NODE_291_length_88052_cov_19.283856_pos_16423	NODE_291	G	G			#N/A						BKPGNLEB_03847	12	putative D-xylose utilization operon transcriptional repressor	BKPGNLEB_03848	135	Hydroxypyruvate reductase	I	Bacteria	Proteobacteria	Alphaproteobacteria	Sphingomonadales	Sphingomonadaceae	Sphingopyxis	Sphingopyxis_sp._PAMC25046
9847	NODE_14250_length_11314_cov_35.059831_pos_8552_G	12	63.7193	4.65798	62.452	64.6096	0.432149	0.094257	modern	NODE_14250_length_11314_cov_35.059831_pos_8552	NODE_14250	G	A	414	BKPGNLEB_28892	B2R_28895	Flagellar biosynthetic protein FliR	8181	8966	Prodigal:002006	ID=BKPGNLEB_28892;Name=fliR_7;db_xref=COG:COG1684;gene=fliR_7;inference=ab initio prediction:Prodigal:002006,similar to AA sequence:UniProtKB:P54702;locus_tag=BKPGNLEB_28892;product=Flagellar biosynthetic protein FliR							S	Bacteria	Proteobacteria	Gammaproteobacteria	Cellvibrionales	Cellvibrionaceae	Cellvibrio	Cellvibrio_sp._PSBB006
12027	NODE_15764_length_10682_cov_32.917793_pos_7676_G	8	57.4787	4.65763	3.12266	62.5417	-0.511185	0.166123	wild	NODE_15764_length_10682_cov_32.917793_pos_7676	NODE_15764	G	A	36	BKPGNLEB_29399	B2R_29402	Deoxyribodipyrimidine photo-lyase	6306	7712	Prodigal:002006	ID=BKPGNLEB_29399;eC_number=4.1.99.3;Name=phrA_5;db_xref=COG:COG0415;gene=phrA_5;inference=ab initio prediction:Prodigal:002006,similar to AA sequence:UniProtKB:Q9KNA8;locus_tag=BKPGNLEB_29399;product=Deoxyribodipyrimidine photo-lyase							S	Bacteria	Proteobacteria	Gammaproteobacteria	Cellvibrionales	Cellvibrionaceae	Cellvibrio	Cellvibrio_sp._PSBB006
34152	NODE_5985_length_18358_cov_180.368531_pos_616_C	8	54.7416	4.65544	2.60237	61.0651	-0.266917	0.175066	wild	NODE_5985_length_18358_cov_180.368531_pos_616	NODE_5985	C	T	1613	BKPGNLEB_22339	B2R_22342	NAD(P)H-quinone oxidoreductase subunit 2%2C chloroplastic	16	2229	Prodigal:002006	ID=BKPGNLEB_22339;eC_number=7.1.1.-;Name=ndhB_6;gene=ndhB_6;inference=ab initio prediction:Prodigal:002006,protein motif:HAMAP:MF_00445;locus_tag=BKPGNLEB_22339;product=NAD(P)H-quinone oxidoreductase subunit 2%2C chloroplastic							S	Bacteria	Proteobacteria	Gammaproteobacteria	Pasteurellales	Pasteurellaceae	Pasteurella	Pasteurella_multocida
2268	NODE_10924_length_13075_cov_19.020885_pos_781_T	3	62.6773	4.64488	2.58536	64.4395	-0.444623	0.285682	wild	NODE_10924_length_13075_cov_19.020885_pos_781	NODE_10924	T	T	356	BKPGNLEB_26842	B2R_26845	hypothetical protein	425	2077	Prodigal:002006	ID=BKPGNLEB_26842;inference=ab initio prediction:Prodigal:002006;locus_tag=BKPGNLEB_26842;product=hypothetical protein							S	Bacteria	Proteobacteria	Alphaproteobacteria	Sphingomonadales	Sphingomonadaceae	Sphingopyxis	Sphingopyxis_sp._PAMC25046
28218	NODE_4709_length_20898_cov_36.087264_pos_19343_A	11	51.4442	4.64217	50.9727	51.673	0.373381	0.0752198	modern	NODE_4709_length_20898_cov_36.087264_pos_19343	NODE_4709	A	A	875	BKPGNLEB_20367	B2R_20370	hypothetical protein	18468	19991	Prodigal:002006	ID=BKPGNLEB_20367;inference=ab initio prediction:Prodigal:002006;locus_tag=BKPGNLEB_20367;product=hypothetical protein							S	Bacteria	Proteobacteria	Gammaproteobacteria	Pseudomonadales	Pseudomonadaceae	Pseudomonas	Pseudomonas_stutzeri
12408	NODE_16131_length_10541_cov_39.143746_pos_9058_C	6	36.7306	4.63844	34.3284	39.5882	0.272902	0.129825	modern	NODE_16131_length_10541_cov_39.143746_pos_9058	NODE_16131	C	C	629	BKPGNLEB_29584	B2R_29587	hypothetical protein	8887	9687	Prodigal:002006	ID=BKPGNLEB_29584;inference=ab initio prediction:Prodigal:002006;locus_tag=BKPGNLEB_29584;product=hypothetical protein							S	Bacteria	Actinobacteria	Actinobacteria	Streptomycetales	Streptomycetaceae	Streptomyces	Streptomyces_qaidamensis
40365	NODE_8329_length_15237_cov_154.744154_pos_6802_A	11	9.37402	4.63634	8.65187	47.5675	0.974421	0.261491	modern	NODE_8329_length_15237_cov_154.744154_pos_6802	NODE_8329	A	A			#N/A						BKPGNLEB_24722	152	hypothetical protein	BKPGNLEB_24725	2488	hypothetical protein	I	Bacteria	Proteobacteria	Alphaproteobacteria	unassigned	unassigned	Polymorphum	Polymorphum_gilvum
32795	NODE_559_length_63681_cov_30.254710_pos_25991_A	12	62.7746	4.63615	1.99276	64.2445	0.530654	0.192656	modern	NODE_559_length_63681_cov_30.254710_pos_25991	NODE_559	A	G	882	BKPGNLEB_06399	B2R_06400	Epoxyqueuosine reductase	25109	26248	Prodigal:002006	ID=BKPGNLEB_06399;eC_number=1.17.99.6;Name=queG_4;gene=queG_4;inference=ab initio prediction:Prodigal:002006,protein motif:HAMAP:MF_00916;locus_tag=BKPGNLEB_06399;product=Epoxyqueuosine reductase							N	Bacteria	Proteobacteria	Gammaproteobacteria	Cellvibrionales	Cellvibrionaceae	Cellvibrio	Cellvibrio_sp._PSBB006
17020	NODE_235_length_98146_cov_21.272267_pos_42394_C	9	68.1679	4.63498	67.261	68.22	-0.306215	0.341579	wild	NODE_235_length_98146_cov_21.272267_pos_42394	NODE_235	C	C	866	BKPGNLEB_03324	B2R_03324	Glucans biosynthesis protein C	41528	42760	Prodigal:002006	ID=BKPGNLEB_03324;eC_number=2.1.-.-;Name=mdoC_1;gene=mdoC_1;inference=ab initio prediction:Prodigal:002006,protein motif:HAMAP:MF_01066;locus_tag=BKPGNLEB_03324;product=Glucans biosynthesis protein C							S	Bacteria	Proteobacteria	Alphaproteobacteria	Caulobacterales	Caulobacteraceae	Brevundimonas	Brevundimonas_sp._M20
32794	NODE_559_length_63681_cov_30.254710_pos_25986_G	12	62.4782	4.62909	1.99276	64.2445	0.529645	0.17943	modern	NODE_559_length_63681_cov_30.254710_pos_25986	NODE_559	G	C	877	BKPGNLEB_06399	B2R_06400	Epoxyqueuosine reductase	25109	26248	Prodigal:002006	ID=BKPGNLEB_06399;eC_number=1.17.99.6;Name=queG_4;gene=queG_4;inference=ab initio prediction:Prodigal:002006,protein motif:HAMAP:MF_00916;locus_tag=BKPGNLEB_06399;product=Epoxyqueuosine reductase							N	Bacteria	Proteobacteria	Gammaproteobacteria	Cellvibrionales	Cellvibrionaceae	Cellvibrio	Cellvibrio_sp._PSBB006
25717	NODE_416_length_73026_cov_19.610501_pos_48429_A	3	0.743308	4.62753	0.285005	1.62436	-0.405729	0.340325	wild	NODE_416_length_73026_cov_19.610501_pos_48429	NODE_416	A	A	520	BKPGNLEB_05023	B2R_05024	Vitamin B12 transporter BtuB	46613	48949	Prodigal:002006	ID=BKPGNLEB_05023;Name=btuB_26;gene=btuB_26;inference=ab initio prediction:Prodigal:002006,protein motif:HAMAP:MF_01531;locus_tag=BKPGNLEB_05023;product=Vitamin B12 transporter BtuB							N	Bacteria	Proteobacteria	Alphaproteobacteria	Sphingomonadales	Sphingomonadaceae	Sphingopyxis	Sphingopyxis_sp._PAMC25046
15957	NODE_2052_length_32868_cov_18.527785_pos_12247_C	5	62.2659	4.62488	58.744	63.6515	-0.387825	0.169532	wild	NODE_2052_length_32868_cov_18.527785_pos_12247	NODE_2052	C	C	1187	BKPGNLEB_13739	B2R_13742	Isochorismate synthase MenF	11575	13434	Prodigal:002006	ID=BKPGNLEB_13739;eC_number=5.4.4.2;Name=menF_4;gene=menF_4;inference=ab initio prediction:Prodigal:002006,protein motif:HAMAP:MF_01935;locus_tag=BKPGNLEB_13739;product=Isochorismate synthase MenF							S	Bacteria	Proteobacteria	Alphaproteobacteria	Sphingomonadales	Sphingomonadaceae	Sphingopyxis	Sphingopyxis_sp._PAMC25046
41986	NODE_8856_length_14718_cov_16.935290_pos_9729_G	3	1.53049	4.61726	0.56832	2.71601	-0.481073	0.209733	wild	NODE_8856_length_14718_cov_16.935290_pos_9729	NODE_8856	G	G	140	BKPGNLEB_25164	B2R_25167	Proline iminopeptidase	8775	9869	Prodigal:002006	ID=BKPGNLEB_25164;eC_number=3.4.11.5;Name=pip_5;gene=pip_5;inference=ab initio prediction:Prodigal:002006,similar to AA sequence:UniProtKB:O32449;locus_tag=BKPGNLEB_25164;product=Proline iminopeptidase							S	Bacteria	Proteobacteria	Alphaproteobacteria	Sphingomonadales	Sphingomonadaceae	Sphingopyxis	Sphingopyxis_sp._PAMC25046
43860	NODE_968_length_48583_cov_18.162012_pos_23369_A	3	1.47858	4.61566	0.771844	3.08262	-0.431592	0.0164908	wild	NODE_968_length_48583_cov_18.162012_pos_23369	NODE_968	A	A	344	BKPGNLEB_08983	B2R_08984	hypothetical protein	22667	23713	Prodigal:002006	ID=BKPGNLEB_08983;inference=ab initio prediction:Prodigal:002006;locus_tag=BKPGNLEB_08983;product=hypothetical protein							S	Bacteria	Proteobacteria	Alphaproteobacteria	Sphingomonadales	Sphingomonadaceae	Sphingopyxis	Sphingopyxis_sp._PAMC25046
28533	NODE_477_length_68662_cov_18.612852_pos_54872_T	3	1.51544	4.61105	0.716368	2.05996	-0.42425	0.328711	wild	NODE_477_length_68662_cov_18.612852_pos_54872	NODE_477	T	T	586	BKPGNLEB_05567	B2R_05568	hypothetical protein	54730	55458	Prodigal:002006	ID=BKPGNLEB_05567;inference=ab initio prediction:Prodigal:002006,similar to AA sequence:UniProtKB:Q5ZRP2;locus_tag=BKPGNLEB_05567;note=UPF0176 protein lpg2838;product=hypothetical protein							N	Bacteria	Proteobacteria	Alphaproteobacteria	Sphingomonadales	Sphingomonadaceae	Sphingopyxis	Sphingopyxis_sp._PAMC25046
9296	NODE_13886_length_11464_cov_30.011527_pos_5740_G	9	62.7082	4.60391	3.22527	64.2751	-0.571465	0.307096	wild	NODE_13886_length_11464_cov_30.011527_pos_5740	NODE_13886	G	G	1814	BKPGNLEB_28689	B2R_28692	Vitamin B12 transporter BtuB	5485	7554	Prodigal:002006	ID=BKPGNLEB_28689;Name=btuB_107;gene=btuB_107;inference=ab initio prediction:Prodigal:002006,protein motif:HAMAP:MF_01531;locus_tag=BKPGNLEB_28689;product=Vitamin B12 transporter BtuB							S	Bacteria	Proteobacteria	Gammaproteobacteria	Cellvibrionales	Cellvibrionaceae	Cellvibrio	Cellvibrio_sp._PSBB006
23713	NODE_365_length_77756_cov_36.580373_pos_1808_A	9	3.2446	4.60012	2.12352	3.60771	-0.467128	0.358034	wild	NODE_365_length_77756_cov_36.580373_pos_1808	NODE_365	A	A	182	BKPGNLEB_04661	B2R_04662	hypothetical protein	1626	2639	Prodigal:002006	ID=BKPGNLEB_04661;inference=ab initio prediction:Prodigal:002006;locus_tag=BKPGNLEB_04661;product=hypothetical protein							S	Bacteria	Proteobacteria	Gammaproteobacteria	Cellvibrionales	Cellvibrionaceae	Cellvibrio	Cellvibrio_sp._PSBB006
2829	NODE_11055_length_12989_cov_17.647944_pos_3759_G	12	3.52197	4.59698	2.65308	4.63237	0.316026	0.200664	modern	NODE_11055_length_12989_cov_17.647944_pos_3759	NODE_11055	G	G	128	BKPGNLEB_26988	B2R_26991	hypothetical protein	3631	4194	Prodigal:002006	ID=BKPGNLEB_26988;inference=ab initio prediction:Prodigal:002006;locus_tag=BKPGNLEB_26988;product=hypothetical protein							S	Bacteria	Proteobacteria	Alphaproteobacteria	Caulobacterales	Caulobacteraceae	Brevundimonas	Brevundimonas_sp._M20
5295	NODE_1236_length_42777_cov_86.807864_pos_18105_G	9	67.7964	4.59535	67.4415	68.0647	-0.458337	0.11592	wild	NODE_1236_length_42777_cov_86.807864_pos_18105	NODE_1236	G	A	539	BKPGNLEB_10610	B2R_10611	Single-stranded-DNA-specific exonuclease RecJ	17566	19257	Prodigal:002006	ID=BKPGNLEB_10610;eC_number=3.1.-.-;Name=recJ_3;db_xref=COG:COG0608;gene=recJ_3;inference=ab initio prediction:Prodigal:002006,similar to AA sequence:UniProtKB:P21893;locus_tag=BKPGNLEB_10610;product=Single-stranded-DNA-specific exonuclease RecJ							S	Bacteria	Candidatus_Saccharibacteria	unassigned	unassigned	unassigned	Candidatus_Saccharimonas	Candidatus_Saccharimonas_aalborgensis
14892	NODE_1980_length_33441_cov_89.627887_pos_15800_G	12	3.81899	4.59463	0.516045	57.07	0.332125	0.22582	modern	NODE_1980_length_33441_cov_89.627887_pos_15800	NODE_1980	G	G	1220	BKPGNLEB_13543	B2R_13546	hypothetical protein	14580	16067	Prodigal:002006	ID=BKPGNLEB_13543;inference=ab initio prediction:Prodigal:002006;locus_tag=BKPGNLEB_13543;product=hypothetical protein							S	Bacteria	Candidatus_Saccharibacteria	unassigned	unassigned	unassigned	unassigned	unassigned
15999	NODE_2052_length_32868_cov_18.527785_pos_21053_G	3	1.52297	4.59273	0.285005	64.4341	-0.438457	0.275951	wild	NODE_2052_length_32868_cov_18.527785_pos_21053	NODE_2052	G	G	980	BKPGNLEB_13747	B2R_13750	hypothetical protein	20073	21608	Prodigal:002006	ID=BKPGNLEB_13747;inference=ab initio prediction:Prodigal:002006;locus_tag=BKPGNLEB_13747;product=hypothetical protein							S	Bacteria	Proteobacteria	Alphaproteobacteria	Sphingomonadales	Sphingomonadaceae	Sphingopyxis	Sphingopyxis_sp._PAMC25046
23326	NODE_3544_length_24351_cov_42.989568_pos_10351_G	6	37.2763	4.5899	36.5922	39.5882	0.273997	0.100033	modern	NODE_3544_length_24351_cov_42.989568_pos_10351	NODE_3544	G	G			#N/A						BKPGNLEB_17905	48	Glycine cleavage system H protein	BKPGNLEB_17907	1695	hypothetical protein	I	Bacteria	Actinobacteria	Actinobacteria	Streptomycetales	Streptomycetaceae	Streptomyces	Streptomyces_qaidamensis
34937	NODE_6283_length_17887_cov_39.955644_pos_17308_C	6	37.2703	4.58694	36.8079	40.3122	0.264196	0.248621	modern	NODE_6283_length_17887_cov_39.955644_pos_17308	NODE_6283	C	G	494	BKPGNLEB_22665	B2R_22668	Acyl-CoA dehydrogenase	16813	17802	Prodigal:002006	ID=BKPGNLEB_22665;eC_number=1.3.99.-;Name=acdA_19;db_xref=COG:COG1960;gene=acdA_19;inference=ab initio prediction:Prodigal:002006,similar to AA sequence:UniProtKB:P45867;locus_tag=BKPGNLEB_22665;product=Acyl-CoA dehydrogenase							S	Bacteria	Actinobacteria	Actinobacteria	Streptomycetales	Streptomycetaceae	Streptomyces	Streptomyces_sp._KPB2
17843	NODE_2455_length_29776_cov_32.309432_pos_24134_C	2	47.1486	4.58219	46.3832	47.9797	-0.519874	0.132506	wild	NODE_2455_length_29776_cov_32.309432_pos_24134	NODE_2455	C	C	80	BKPGNLEB_14900	B2R_14903	hypothetical protein	23822	24214	Prodigal:002006	ID=BKPGNLEB_14900;inference=ab initio prediction:Prodigal:002006;locus_tag=BKPGNLEB_14900;product=hypothetical protein							S	Bacteria	Proteobacteria	Gammaproteobacteria	Cellvibrionales	Cellvibrionaceae	Cellvibrio	Cellvibrio_sp._PSBB006
8178	NODE_1331_length_40998_cov_18.038778_pos_589_T	5	62.8754	4.57432	62.0001	63.5343	-0.434247	0.3163	wild	NODE_1331_length_40998_cov_18.038778_pos_589	NODE_1331	T	T	568	BKPGNLEB_11190	B2R_11192	putative protein	21	926	Prodigal:002006	ID=BKPGNLEB_11190;db_xref=COG:COG2321;inference=ab initio prediction:Prodigal:002006,similar to AA sequence:UniProtKB:P9WL85;locus_tag=BKPGNLEB_11190;product=putative protein							N	Bacteria	Proteobacteria	Alphaproteobacteria	Sphingomonadales	Sphingomonadaceae	Sphingopyxis	Sphingopyxis_sp._PAMC25046
29856	NODE_5118_length_19995_cov_41.536540_pos_3958_G	4	2.01405	4.5737	0.690851	51.1942	-0.253893	0.012946	wild	NODE_5118_length_19995_cov_41.536540_pos_3958	NODE_5118	G	G	218	BKPGNLEB_21120	B2R_21123	Monocarboxylic acid transporter	3740	5365	Prodigal:002006	ID=BKPGNLEB_21120;Name=mctC_3;db_xref=COG:COG4147;gene=mctC_3;inference=ab initio prediction:Prodigal:002006,similar to AA sequence:UniProtKB:Q8NS49;locus_tag=BKPGNLEB_21120;product=Monocarboxylic acid transporter							S	Bacteria	Actinobacteria	Actinobacteria	Streptomycetales	Streptomycetaceae	Streptomyces	Streptomyces_qaidamensis
22235	NODE_3275_length_25381_cov_33.022704_pos_24365_G	9	3.92913	4.57109	2.53801	4.40634	-0.429606	0.404562	wild	NODE_3275_length_25381_cov_33.022704_pos_24365	NODE_3275	G	G	113	BKPGNLEB_17180	B2R_17183	Phosphogluconate dehydratase	22661	24478	Prodigal:002006	ID=BKPGNLEB_17180;eC_number=4.2.1.12;Name=edd_5;db_xref=COG:COG0129;gene=edd_5;inference=ab initio prediction:Prodigal:002006,similar to AA sequence:UniProtKB:P0ADF6;locus_tag=BKPGNLEB_17180;product=Phosphogluconate dehydratase							S	Bacteria	Proteobacteria	Gammaproteobacteria	Cellvibrionales	Cellvibrionaceae	Cellvibrio	Cellvibrio_sp._PSBB006
35611	NODE_6525_length_17463_cov_71.416033_pos_9003_G	1	3.30099	4.56654	2.64012	3.39733	0.393867	0.260917	modern	NODE_6525_length_17463_cov_71.416033_pos_9003	NODE_6525	G	G	217	BKPGNLEB_22884	B2R_22887	Nucleoside triphosphatase NudI	8786	9235	Prodigal:002006	ID=BKPGNLEB_22884;eC_number=3.6.1.12;Name=nudI_1;gene=nudI_1;inference=ab initio prediction:Prodigal:002006,protein motif:HAMAP:MF_01846;locus_tag=BKPGNLEB_22884;product=Nucleoside triphosphatase NudI							N	Bacteria	unassigned	unassigned	unassigned	unassigned	unassigned	unassigned
21021	NODE_301_length_86139_cov_26.778731_pos_17094_A	9	62.7082	4.56251	3.21843	64.574	-0.456744	0.205918	wild	NODE_301_length_86139_cov_26.778731_pos_17094	NODE_301	A	A	335	BKPGNLEB_04020	B2R_04020	Ferredoxin--NADP reductase	16653	17429	Prodigal:002006	ID=BKPGNLEB_04020;eC_number=1.18.1.2;Name=fpr_1;db_xref=COG:COG1018;gene=fpr_1;inference=ab initio prediction:Prodigal:002006,similar to AA sequence:UniProtKB:Q44532;locus_tag=BKPGNLEB_04020;product=Ferredoxin--NADP reductase							S	Bacteria	Proteobacteria	Gammaproteobacteria	Cellvibrionales	Cellvibrionaceae	Cellvibrio	Cellvibrio_sp._PSBB006
8690	NODE_1350_length_40698_cov_26.716003_pos_17552_G	2	41.3162	4.55967	39.0555	41.4049	0.447863	0.147659	modern	NODE_1350_length_40698_cov_26.716003_pos_17552	NODE_1350	G	G	434	BKPGNLEB_11281	B2R_11283	hypothetical protein	17393	17986	Prodigal:002006	ID=BKPGNLEB_11281;inference=ab initio prediction:Prodigal:002006;locus_tag=BKPGNLEB_11281;product=hypothetical protein							D	Bacteria	Proteobacteria	Alphaproteobacteria	Caulobacterales	Caulobacteraceae	Brevundimonas	Brevundimonas_sp._MF30-B
33281	NODE_5813_length_18664_cov_16.999946_pos_4030_G	9	66.1575	4.55842	9.72987	67.1926	0.422182	0.443401	modern	NODE_5813_length_18664_cov_16.999946_pos_4030	NODE_5813	G	G	1139	BKPGNLEB_22130	B2R_22133	Flavin-dependent tryptophan halogenase PrnA	2891	4408	Prodigal:002006	ID=BKPGNLEB_22130;eC_number=1.14.19.9;Name=prnA_13;gene=prnA_13;inference=ab initio prediction:Prodigal:002006,similar to AA sequence:UniProtKB:P95480;locus_tag=BKPGNLEB_22130;product=Flavin-dependent tryptophan halogenase PrnA							S	Bacteria	Proteobacteria	Alphaproteobacteria	Sphingomonadales	Sphingomonadaceae	Sphingopyxis	Sphingopyxis_sp._PAMC25046
17737	NODE_2445_length_29831_cov_37.346899_pos_11546_G	9	62.7082	4.55567	2.07003	67.2122	-0.41786	0.31511	wild	NODE_2445_length_29831_cov_37.346899_pos_11546	NODE_2445	G	G			#N/A						BKPGNLEB_14867	80	scyllo-inositol 2-dehydrogenase (NADP(+)) IolW	BKPGNLEB_14873	5233	hypothetical protein	I	Bacteria	Proteobacteria	Gammaproteobacteria	Cellvibrionales	Cellvibrionaceae	Cellvibrio	Cellvibrio_sp._PSBB006
4859	NODE_12300_length_12268_cov_22.018161_pos_5204_A	3	1.53049	4.55535	0.771844	2.71084	-0.399919	0.13868	wild	NODE_12300_length_12268_cov_22.018161_pos_5204	NODE_12300	A	A	1256	BKPGNLEB_27681	B2R_27684	Hexuronate transporter	5153	6460	Prodigal:002006	ID=BKPGNLEB_27681;Name=exuT_3;gene=exuT_3;inference=ab initio prediction:Prodigal:002006,similar to AA sequence:UniProtKB:P0AA78;locus_tag=BKPGNLEB_27681;product=Hexuronate transporter							S	Bacteria	Proteobacteria	Alphaproteobacteria	Sphingomonadales	Sphingomonadaceae	Sphingopyxis	Sphingopyxis_sp._PAMC25046
35616	NODE_6525_length_17463_cov_71.416033_pos_9067_A	1	3.23412	4.54174	2.64012	3.39733	0.368043	0.205554	modern	NODE_6525_length_17463_cov_71.416033_pos_9067	NODE_6525	A	A	281	BKPGNLEB_22884	B2R_22887	Nucleoside triphosphatase NudI	8786	9235	Prodigal:002006	ID=BKPGNLEB_22884;eC_number=3.6.1.12;Name=nudI_1;gene=nudI_1;inference=ab initio prediction:Prodigal:002006,protein motif:HAMAP:MF_01846;locus_tag=BKPGNLEB_22884;product=Nucleoside triphosphatase NudI							S	Bacteria	unassigned	unassigned	unassigned	unassigned	unassigned	unassigned
4857	NODE_12300_length_12268_cov_22.018161_pos_5200_G	3	1.53049	4.53701	0.771844	3.49329	-0.39557	0.161621	wild	NODE_12300_length_12268_cov_22.018161_pos_5200	NODE_12300	G	G	1260	BKPGNLEB_27681	B2R_27684	Hexuronate transporter	5153	6460	Prodigal:002006	ID=BKPGNLEB_27681;Name=exuT_3;gene=exuT_3;inference=ab initio prediction:Prodigal:002006,similar to AA sequence:UniProtKB:P0AA78;locus_tag=BKPGNLEB_27681;product=Hexuronate transporter							D	Bacteria	Proteobacteria	Alphaproteobacteria	Sphingomonadales	Sphingomonadaceae	Sphingopyxis	Sphingopyxis_sp._PAMC25046
32355	NODE_5526_length_19215_cov_30.648724_pos_6727_C	3	64.7725	4.52489	62.7778	64.9295	1.08653	0.170474	modern	NODE_5526_length_19215_cov_30.648724_pos_6727	NODE_5526	C	A	1106	BKPGNLEB_21790	B2R_21793	Adaptive-response sensory-kinase SasA	5621	6958	Prodigal:002006	ID=BKPGNLEB_21790;eC_number=2.7.-.-;Name=sasA_72;gene=sasA_72;inference=ab initio prediction:Prodigal:002006,protein motif:HAMAP:MF_01837;locus_tag=BKPGNLEB_21790;product=Adaptive-response sensory-kinase SasA							N	Bacteria	Proteobacteria	Gammaproteobacteria	Cellvibrionales	Cellvibrionaceae	Cellvibrio	Cellvibrio_sp._PSBB006
20695	NODE_291_length_88052_cov_19.283856_pos_33747_C	3	1.53049	4.52412	0.285005	64.9295	-0.336541	0.27746	wild	NODE_291_length_88052_cov_19.283856_pos_33747	NODE_291	C	C	212	BKPGNLEB_03859	B2R_03859	hypothetical protein	33535	33933	Prodigal:002006	ID=BKPGNLEB_03859;inference=ab initio prediction:Prodigal:002006;locus_tag=BKPGNLEB_03859;product=hypothetical protein							S	Bacteria	Proteobacteria	Alphaproteobacteria	Sphingomonadales	Sphingomonadaceae	Sphingopyxis	Sphingopyxis_sp._PAMC25046
36638	NODE_6797_length_17048_cov_42.234468_pos_11369_C	6	37.2703	4.52084	36.5232	39.4106	0.279498	0.310322	modern	NODE_6797_length_17048_cov_42.234468_pos_11369	NODE_6797	C	T	260	BKPGNLEB_23268	B2R_23271	hypothetical protein	10532	11629	Prodigal:002006	ID=BKPGNLEB_23268;inference=ab initio prediction:Prodigal:002006;locus_tag=BKPGNLEB_23268;product=hypothetical protein							S	Bacteria	Actinobacteria	Actinobacteria	Streptomycetales	Streptomycetaceae	Streptomyces	Streptomyces_qaidamensis
6522	NODE_1272_length_42109_cov_22.070959_pos_7128_G	7	54.7959	4.50889	5.68944	57.7148	-0.379285	0.28323	wild	NODE_1272_length_42109_cov_22.070959_pos_7128	NODE_1272	G	G	74	BKPGNLEB_10815	B2R_10817	Bifunctional enzyme IspD/IspF	6060	7202	Prodigal:002006	ID=BKPGNLEB_10815;Name=ispDF_2;db_xref=COG:COG0245;gene=ispDF_2;inference=ab initio prediction:Prodigal:002006,similar to AA sequence:UniProtKB:Q9PM68;locus_tag=BKPGNLEB_10815;product=Bifunctional enzyme IspD/IspF							S	Bacteria	Proteobacteria	Alphaproteobacteria	Caulobacterales	Caulobacteraceae	Brevundimonas	Brevundimonas_sp._M20
83	NODE_10027_length_13717_cov_76.390586_pos_2668_C	11	50.9461	4.50414	3.4547	52.113	0.429183	0.181173	modern	NODE_10027_length_13717_cov_76.390586_pos_2668	NODE_10027	C	T	863	BKPGNLEB_26224	B2R_26227	Chaperone protein DnaJ	2431	3531	Prodigal:002006	ID=BKPGNLEB_26224;Name=dnaJ_15;gene=dnaJ_15;inference=ab initio prediction:Prodigal:002006,similar to AA sequence:UniProtKB:P63971;locus_tag=BKPGNLEB_26224;product=Chaperone protein DnaJ							S	Bacteria	Candidatus_Saccharibacteria	unassigned	unassigned	unassigned	unassigned	TM7_phylum_sp._oral_taxon_957
35463	NODE_651_length_58768_cov_21.219639_pos_1765_C	2	39.6319	4.50325	39.1053	41.301	1.29099	0.318501	modern	NODE_651_length_58768_cov_21.219639_pos_1765	NODE_651	C	G	224	BKPGNLEB_07189	B2R_07190	Primosomal protein N'	1541	3706	Prodigal:002006	ID=BKPGNLEB_07189;eC_number=3.6.4.-;Name=priA_2;db_xref=COG:COG1198;gene=priA_2;inference=ab initio prediction:Prodigal:002006,similar to AA sequence:UniProtKB:P17888;locus_tag=BKPGNLEB_07189;product=Primosomal protein N'							S	Bacteria	Proteobacteria	Alphaproteobacteria	Caulobacterales	Caulobacteraceae	Brevundimonas	Brevundimonas_sp._M20
21007	NODE_301_length_86139_cov_26.778731_pos_9035_T	8	61.3924	4.49965	60.8206	63.6917	-0.657058	0.0902028	wild	NODE_301_length_86139_cov_26.778731_pos_9035	NODE_301	T	T			#N/A						BKPGNLEB_04012	80	hypothetical protein	BKPGNLEB_04013	53	Ribosomal RNA large subunit methyltransferase E	I	Bacteria	Proteobacteria	Gammaproteobacteria	Cellvibrionales	Cellvibrionaceae	Cellvibrio	Cellvibrio_sp._PSBB006
43410	NODE_943_length_49194_cov_19.279743_pos_22859_T	3	1.53049	4.49279	0.285005	64.4341	-0.437698	0.162091	wild	NODE_943_length_49194_cov_19.279743_pos_22859	NODE_943	T	T	485	BKPGNLEB_08925	B2R_08926	hypothetical protein	22646	23344	Prodigal:002006	ID=BKPGNLEB_08925;inference=ab initio prediction:Prodigal:002006;locus_tag=BKPGNLEB_08925;product=hypothetical protein							S	Bacteria	Proteobacteria	Alphaproteobacteria	Sphingomonadales	Sphingomonadaceae	Sphingopyxis	Sphingopyxis_sp._PAMC25046
37862	NODE_731_length_55738_cov_23.222452_pos_30456_C	11	50.9727	4.49181	4.03833	51.6056	0.719739	0.173213	modern	NODE_731_length_55738_cov_23.222452_pos_30456	NODE_731	C	T	875	BKPGNLEB_07670	B2R_07671	hypothetical protein	30087	31331	Prodigal:002006	ID=BKPGNLEB_07670;inference=ab initio prediction:Prodigal:002006;locus_tag=BKPGNLEB_07670;product=hypothetical protein							S	Bacteria	Proteobacteria	Alphaproteobacteria	Caulobacterales	Caulobacteraceae	Brevundimonas	Brevundimonas_sp._LM2
35240	NODE_6418_length_17649_cov_37.650484_pos_3856_G	6	37.2763	4.49126	36.5427	40.6359	0.257839	0.237836	modern	NODE_6418_length_17649_cov_37.650484_pos_3856	NODE_6418	G	A	425	BKPGNLEB_22801	B2R_22804	Serine/threonine-protein kinase PknD	2959	4281	Prodigal:002006	ID=BKPGNLEB_22801;eC_number=2.7.11.1;Name=pknD_23;gene=pknD_23;inference=ab initio prediction:Prodigal:002006,protein motif:HAMAP:MF_01957;locus_tag=BKPGNLEB_22801;product=Serine/threonine-protein kinase PknD							S	Bacteria	Actinobacteria	Actinobacteria	Streptomycetales	Streptomycetaceae	Streptomyces	Streptomyces_qaidamensis
22765	NODE_3435_length_24666_cov_27.701877_pos_24566_A	1	86.1231	4.49089	81.6184	87.2545	-0.6006	0.25185	wild	NODE_3435_length_24666_cov_27.701877_pos_24566	NODE_3435	A	T			#N/A						BKPGNLEB_17608	53	Glucose 1-dehydrogenase 4				I	Bacteria	Proteobacteria	Gammaproteobacteria	Cellvibrionales	Cellvibrionaceae	Cellvibrio	Cellvibrio_sp._PSBB006
17019	NODE_235_length_98146_cov_21.272267_pos_42386_G	9	68.1679	4.48842	67.226	68.22	-0.311424	0.376903	wild	NODE_235_length_98146_cov_21.272267_pos_42386	NODE_235	G	G	858	BKPGNLEB_03324	B2R_03324	Glucans biosynthesis protein C	41528	42760	Prodigal:002006	ID=BKPGNLEB_03324;eC_number=2.1.-.-;Name=mdoC_1;gene=mdoC_1;inference=ab initio prediction:Prodigal:002006,protein motif:HAMAP:MF_01066;locus_tag=BKPGNLEB_03324;product=Glucans biosynthesis protein C							N	Bacteria	Proteobacteria	Alphaproteobacteria	Caulobacterales	Caulobacteraceae	Brevundimonas	Brevundimonas_sp._M20
8083	NODE_13271_length_11766_cov_29.388703_pos_9058_G	9	62.7082	4.4873	62.0202	63.6414	-0.4499	0.33922	wild	NODE_13271_length_11766_cov_29.388703_pos_9058	NODE_13271	G	G	1288	BKPGNLEB_28328	B2R_28331	hypothetical protein	7770	9356	Prodigal:002006	ID=BKPGNLEB_28328;inference=ab initio prediction:Prodigal:002006;locus_tag=BKPGNLEB_28328;product=hypothetical protein							N	Bacteria	Proteobacteria	Gammaproteobacteria	Cellvibrionales	Cellvibrionaceae	Cellvibrio	Cellvibrio_sp._PSBB006
5257	NODE_1236_length_42777_cov_86.807864_pos_16811_C	12	3.81899	4.4873	0.299369	57.07	0.373125	0.160524	modern	NODE_1236_length_42777_cov_86.807864_pos_16811	NODE_1236	C	C	293	BKPGNLEB_10608	B2R_10609	hypothetical protein	16518	17174	Prodigal:002006	ID=BKPGNLEB_10608;inference=ab initio prediction:Prodigal:002006;locus_tag=BKPGNLEB_10608;product=hypothetical protein							S	Bacteria	Candidatus_Saccharibacteria	unassigned	unassigned	unassigned	Candidatus_Saccharimonas	Candidatus_Saccharimonas_aalborgensis
20865	NODE_2936_length_26931_cov_37.361546_pos_17075_C	6	39.5436	4.48251	39.0242	40.7308	0.257245	0.264231	modern	NODE_2936_length_26931_cov_37.361546_pos_17075	NODE_2936	C	C	811	BKPGNLEB_16397	B2R_16400	Phenolphthiocerol synthesis polyketide synthase type I Pks15/1	16264	19212	Prodigal:002006	ID=BKPGNLEB_16397;eC_number=2.3.1.41;db_xref=COG:COG3321;inference=ab initio prediction:Prodigal:002006,similar to AA sequence:UniProtKB:B2HIL7;locus_tag=BKPGNLEB_16397;product=Phenolphthiocerol synthesis polyketide synthase type I Pks15/1							N	Bacteria	Actinobacteria	Actinobacteria	Streptomycetales	Streptomycetaceae	Streptomyces	Streptomyces_qaidamensis
14225	NODE_1852_length_34660_cov_19.586673_pos_7361_A	3	1.53049	4.48089	0.743308	62.7602	-0.362651	0.080408	wild	NODE_1852_length_34660_cov_19.586673_pos_7361	NODE_1852	A	G	59	BKPGNLEB_13051	B2R_13054	hypothetical protein	7085	7420	Prodigal:002006	ID=BKPGNLEB_13051;inference=ab initio prediction:Prodigal:002006;locus_tag=BKPGNLEB_13051;product=hypothetical protein							S	Bacteria	Proteobacteria	Alphaproteobacteria	Sphingomonadales	Sphingomonadaceae	Sphingopyxis	Sphingopyxis_sp._PAMC25046
8180	NODE_1331_length_40998_cov_18.038778_pos_599_G	5	62.8709	4.48058	61.2327	63.6515	-0.435782	0.260755	wild	NODE_1331_length_40998_cov_18.038778_pos_599	NODE_1331	G	G	578	BKPGNLEB_11190	B2R_11192	putative protein	21	926	Prodigal:002006	ID=BKPGNLEB_11190;db_xref=COG:COG2321;inference=ab initio prediction:Prodigal:002006,similar to AA sequence:UniProtKB:P9WL85;locus_tag=BKPGNLEB_11190;product=putative protein							S	Bacteria	Proteobacteria	Alphaproteobacteria	Sphingomonadales	Sphingomonadaceae	Sphingopyxis	Sphingopyxis_sp._PAMC25046
30159	NODE_5160_length_19897_cov_18.595010_pos_19708_C	3	0.765904	4.4792	0.40943	1.54555	-0.521996	0.284859	wild	NODE_5160_length_19897_cov_18.595010_pos_19708	NODE_5160	C	C			#N/A						BKPGNLEB_21243	5072	Long-chain-fatty-acid--CoA ligase FadD13				I	Bacteria	Proteobacteria	Alphaproteobacteria	Sphingomonadales	Sphingomonadaceae	Sphingopyxis	Sphingopyxis_sp._PAMC25046
40410	NODE_840_length_52204_cov_41.838365_pos_24841_G	11	53.8141	4.47181	53.061	53.9787	0.281306	0.202672	modern	NODE_840_length_52204_cov_41.838365_pos_24841	NODE_840	G	A			#N/A						BKPGNLEB_08151	644	hypothetical protein	BKPGNLEB_08152	79	Transcriptional regulator NovG	I	Bacteria	Actinobacteria	Actinobacteria	Streptomycetales	Streptomycetaceae	Streptomyces	Streptomyces_qaidamensis
32847	NODE_559_length_63681_cov_30.254710_pos_41979_C	9	62.7082	4.46963	2.07003	66.2826	-0.443296	0.569316	wild	NODE_559_length_63681_cov_30.254710_pos_41979	NODE_559	C	C	545	BKPGNLEB_06410	B2R_06411	DNA polymerase III PolC-type	41434	42126	Prodigal:002006	ID=BKPGNLEB_06410;eC_number=2.7.7.7;Name=polC_1;db_xref=COG:COG2176;gene=polC_1;inference=ab initio prediction:Prodigal:002006,similar to AA sequence:UniProtKB:Q9ZHF6;locus_tag=BKPGNLEB_06410;product=DNA polymerase III PolC-type							S	Bacteria	Proteobacteria	Gammaproteobacteria	Cellvibrionales	Cellvibrionaceae	Cellvibrio	Cellvibrio_sp._PSBB006
36136	NODE_6599_length_17354_cov_41.278064_pos_354_G	6	40.3122	4.46659	37.2703	41.035	0.44469	0.409403	modern	NODE_6599_length_17354_cov_41.278064_pos_354	NODE_6599	G	A			#N/A									BKPGNLEB_23022	1127	hypothetical protein	I	Bacteria	Actinobacteria	Actinobacteria	Streptomycetales	Streptomycetaceae	Streptomyces	Streptomyces_qaidamensis
40398	NODE_8375_length_15190_cov_19.718640_pos_8224_G	7	57.8701	4.46119	5.68944	61.931	-0.421283	0.241145	wild	NODE_8375_length_15190_cov_19.718640_pos_8224	NODE_8375	G	G	884	BKPGNLEB_24756	B2R_24759	Histidine N-alpha-methyltransferase	6961	9108	Prodigal:002006	ID=BKPGNLEB_24756;eC_number=2.1.1.44;Name=egtD_4;gene=egtD_4;inference=ab initio prediction:Prodigal:002006,protein motif:HAMAP:MF_02037;locus_tag=BKPGNLEB_24756;product=Histidine N-alpha-methyltransferase							S	Bacteria	Proteobacteria	Alphaproteobacteria	Caulobacterales	Caulobacteraceae	Brevundimonas	Brevundimonas_sp._MF30-B
23758	NODE_365_length_77756_cov_36.580373_pos_19187_G	8	53.268	4.45662	3.47584	56.8799	-0.517472	0.244879	wild	NODE_365_length_77756_cov_36.580373_pos_19187	NODE_365	G	T	110	BKPGNLEB_04672	B2R_04673	hypothetical protein	19077	20090	Prodigal:002006	ID=BKPGNLEB_04672;inference=ab initio prediction:Prodigal:002006;locus_tag=BKPGNLEB_04672;product=hypothetical protein							S	Bacteria	Proteobacteria	Gammaproteobacteria	Cellvibrionales	Cellvibrionaceae	Cellvibrio	Cellvibrio_sp._PSBB006
16456	NODE_2189_length_31750_cov_33.371110_pos_18047_G	8	62.0072	4.45324	60.8296	63.6917	-0.57368	0.189372	wild	NODE_2189_length_31750_cov_33.371110_pos_18047	NODE_2189	G	A	977	BKPGNLEB_14078	B2R_14081	Mannonate dehydratase	17831	19024	Prodigal:002006	ID=BKPGNLEB_14078;eC_number=4.2.1.8;Name=uxuA;db_xref=COG:COG1312;gene=uxuA;inference=ab initio prediction:Prodigal:002006,similar to AA sequence:UniProtKB:P24215;locus_tag=BKPGNLEB_14078;product=Mannonate dehydratase							S	Bacteria	Proteobacteria	Gammaproteobacteria	Cellvibrionales	Cellvibrionaceae	Cellvibrio	Cellvibrio_sp._PSBB006
39514	NODE_7846_length_15729_cov_85.548177_pos_13589_G	8	55.5406	4.43712	2.75514	61.9898	-0.490635	0.24163	wild	NODE_7846_length_15729_cov_85.548177_pos_13589	NODE_7846	G	A	7	BKPGNLEB_24211	B2R_24214	hypothetical protein	13582	13866	Prodigal:002006	ID=BKPGNLEB_24211;inference=ab initio prediction:Prodigal:002006;locus_tag=BKPGNLEB_24211;product=hypothetical protein							N	Bacteria	Candidatus_Saccharibacteria	unassigned	unassigned	unassigned	Candidatus_Saccharimonas	Candidatus_Saccharimonas_aalborgensis
9437	NODE_1397_length_39827_cov_39.935184_pos_37574_T	4	3.1506	4.43626	2.77398	51.1942	-0.273422	0.0828419	wild	NODE_1397_length_39827_cov_39.935184_pos_37574	NODE_1397	T	C	803	BKPGNLEB_11441	B2R_11443	hypothetical protein	36771	38234	Prodigal:002006	ID=BKPGNLEB_11441;inference=ab initio prediction:Prodigal:002006;locus_tag=BKPGNLEB_11441;product=hypothetical protein							S	Bacteria	Actinobacteria	Actinobacteria	Streptomycetales	Streptomycetaceae	Streptomyces	Streptomyces_qaidamensis
27121	NODE_453_length_70040_cov_21.911668_pos_29263_C	3	57.6845	4.43491	6.96831	58.1007	0.407146	0.346085	modern	NODE_453_length_70040_cov_21.911668_pos_29263	NODE_453	C	C	482	BKPGNLEB_05473	B2R_05474	hypothetical protein	28963	29745	Prodigal:002006	ID=BKPGNLEB_05473;inference=ab initio prediction:Prodigal:002006;locus_tag=BKPGNLEB_05473;product=hypothetical protein							S	Bacteria	Proteobacteria	Alphaproteobacteria	Caulobacterales	Caulobacteraceae	Brevundimonas	Brevundimonas_sp._MF30-B
9546	NODE_1408_length_39696_cov_17.481476_pos_18713_C	3	1.53049	4.43431	0.285005	1.75464	-0.487671	0.244248	wild	NODE_1408_length_39696_cov_17.481476_pos_18713	NODE_1408	C	C	959	BKPGNLEB_11525	B2R_11527	hypothetical protein	17754	18794	Prodigal:002006	ID=BKPGNLEB_11525;inference=ab initio prediction:Prodigal:002006;locus_tag=BKPGNLEB_11525;product=hypothetical protein							S	Bacteria	Proteobacteria	Alphaproteobacteria	Sphingomonadales	Sphingomonadaceae	Sphingopyxis	Sphingopyxis_sp._PAMC25046
25552	NODE_4136_length_22448_cov_16.477561_pos_22066_G	3	1.53049	4.43054	0.56832	62.5996	-0.365365	0.207404	wild	NODE_4136_length_22448_cov_16.477561_pos_22066	NODE_4136	G	G	365	BKPGNLEB_19176	B2R_19179	Extracellular serine protease	21253	22431	Prodigal:002006	ID=BKPGNLEB_19176;eC_number=3.4.21.-;inference=ab initio prediction:Prodigal:002006,similar to AA sequence:UniProtKB:P09489;locus_tag=BKPGNLEB_19176;product=Extracellular serine protease							S	Bacteria	Proteobacteria	Alphaproteobacteria	Sphingomonadales	Sphingomonadaceae	Sphingopyxis	Sphingopyxis_sp._PAMC25046
19503	NODE_2621_length_28606_cov_29.394114_pos_26475_C	8	61.3924	4.42697	3.67083	63.6917	-0.432047	0.11317	wild	NODE_2621_length_28606_cov_29.394114_pos_26475	NODE_2621	C	C			#N/A						BKPGNLEB_15723	8014	Aminodeoxychorismate synthase component 1				I	Bacteria	Proteobacteria	Gammaproteobacteria	Cellvibrionales	Cellvibrionaceae	Cellvibrio	Cellvibrio_sp._PSBB006
273	NODE_1006_length_47527_cov_29.211268_pos_34363_T	8	58.2481	4.42214	49.8163	63.3925	-0.586651	0.177818	wild	NODE_1006_length_47527_cov_29.211268_pos_34363	NODE_1006	T	C	92	BKPGNLEB_09175	B2R_09176	Fe(3+) dicitrate transport ATP-binding protein FecE	34271	35092	Prodigal:002006	ID=BKPGNLEB_09175;Name=fecE_2;db_xref=COG:COG1120;gene=fecE_2;inference=ab initio prediction:Prodigal:002006,similar to AA sequence:UniProtKB:P15031;locus_tag=BKPGNLEB_09175;product=Fe(3+) dicitrate transport ATP-binding protein FecE							S	Bacteria	Proteobacteria	Gammaproteobacteria	Cellvibrionales	Cellvibrionaceae	Cellvibrio	Cellvibrio_sp._PSBB006
24984	NODE_3817_length_23429_cov_18.382212_pos_13316_A	3	61.5781	4.42046	5.15817	62.7661	-0.491693	0.189972	wild	NODE_3817_length_23429_cov_18.382212_pos_13316	NODE_3817	A	A	176	BKPGNLEB_18652	B2R_18655	hypothetical protein	13140	13913	Prodigal:002006	ID=BKPGNLEB_18652;inference=ab initio prediction:Prodigal:002006;locus_tag=BKPGNLEB_18652;product=hypothetical protein							S	Bacteria	Proteobacteria	Alphaproteobacteria	Sphingomonadales	Sphingomonadaceae	Sphingopyxis	Sphingopyxis_sp._PAMC25046
39775	NODE_8022_length_15537_cov_35.766485_pos_268_C	9	59.7431	4.41552	14.3006	59.8405	-0.247808	0.17739	wild	NODE_8022_length_15537_cov_35.766485_pos_268	NODE_8022	C	C			#N/A									BKPGNLEB_24418	6716	hypothetical protein	I	Bacteria	Actinobacteria	Actinobacteria	Streptomycetales	Streptomycetaceae	Streptomyces	Streptomyces_actuosus
3156	NODE_1131_length_44789_cov_31.497046_pos_11107_A	8	58.4342	4.41521	3.37851	59.7362	-0.647227	0.184411	wild	NODE_1131_length_44789_cov_31.497046_pos_11107	NODE_1131	A	G			#N/A						BKPGNLEB_09917	594	Vitamin B12 transporter BtuB	BKPGNLEB_09918	286	Bifunctional xylanase/xylan deacetylase	I	Bacteria	Proteobacteria	Gammaproteobacteria	Cellvibrionales	Cellvibrionaceae	Cellvibrio	Cellvibrio_sp._PSBB006
37672	NODE_7246_length_16449_cov_86.820550_pos_8548_C	7	60.2926	4.41515	58.5102	60.751	-0.419476	0.269127	wild	NODE_7246_length_16449_cov_86.820550_pos_8548	NODE_7246	C	C	881	BKPGNLEB_23806	B2R_23809	DNA polymerase I%2C thermostable	6958	9429	Prodigal:002006	ID=BKPGNLEB_23806;eC_number=2.7.7.7;Name=polA_8;gene=polA_8;inference=ab initio prediction:Prodigal:002006,similar to AA sequence:UniProtKB:P80194;locus_tag=BKPGNLEB_23806;product=DNA polymerase I%2C thermostable							S	Bacteria	Proteobacteria	Gammaproteobacteria	unassigned	unassigned	unassigned	unassigned
12168	NODE_15894_length_10627_cov_24.782675_pos_1850_T	1	4.84712	4.41452	3.46241	69.9351	-0.536061	0.129351	wild	NODE_15894_length_10627_cov_24.782675_pos_1850	NODE_15894	T	C	53	BKPGNLEB_29453	B2R_29456	hypothetical protein	1797	3311	Prodigal:002006	ID=BKPGNLEB_29453;inference=ab initio prediction:Prodigal:002006;locus_tag=BKPGNLEB_29453;product=hypothetical protein							S	Bacteria	Proteobacteria	Gammaproteobacteria	Cellvibrionales	Cellvibrionaceae	Cellvibrio	Cellvibrio_sp._PSBB006
15908	NODE_2052_length_32868_cov_18.527785_pos_6723_G	5	62.0057	4.41173	58.744	62.821	-0.477743	0.254892	wild	NODE_2052_length_32868_cov_18.527785_pos_6723	NODE_2052	G	G	593	BKPGNLEB_13733	B2R_13736	hypothetical protein	6159	7316	Prodigal:002006	ID=BKPGNLEB_13733;inference=ab initio prediction:Prodigal:002006;locus_tag=BKPGNLEB_13733;product=hypothetical protein							S	Bacteria	Proteobacteria	Alphaproteobacteria	Sphingomonadales	Sphingomonadaceae	Sphingopyxis	Sphingopyxis_sp._PAMC25046
22643	NODE_3395_length_24830_cov_13.975537_pos_6795_A	6	45.8904	4.40959	44.6903	46.9487	0.394328	0.0537284	modern	NODE_3395_length_24830_cov_13.975537_pos_6795	NODE_3395	A	A	491	BKPGNLEB_17526	B2R_17529	hypothetical protein	6594	7286	Prodigal:002006	ID=BKPGNLEB_17526;inference=ab initio prediction:Prodigal:002006;locus_tag=BKPGNLEB_17526;product=hypothetical protein							S	Bacteria	Proteobacteria	Alphaproteobacteria	Rhizobiales	Bradyrhizobiaceae	Bradyrhizobium	Bradyrhizobium_sp._SK17
2270	NODE_10924_length_13075_cov_19.020885_pos_784_G	3	62.6773	4.40821	2.2397	64.4395	-0.439402	0.279906	wild	NODE_10924_length_13075_cov_19.020885_pos_784	NODE_10924	G	G	359	BKPGNLEB_26842	B2R_26845	hypothetical protein	425	2077	Prodigal:002006	ID=BKPGNLEB_26842;inference=ab initio prediction:Prodigal:002006;locus_tag=BKPGNLEB_26842;product=hypothetical protein							S	Bacteria	Proteobacteria	Alphaproteobacteria	Sphingomonadales	Sphingomonadaceae	Sphingopyxis	Sphingopyxis_sp._PAMC25046
6037	NODE_12556_length_12135_cov_30.731140_pos_1260_T	2	33.2071	4.4031	5.8203	34.0039	0.80457	0.264081	modern	NODE_12556_length_12135_cov_30.731140_pos_1260	NODE_12556	T	G	369	BKPGNLEB_27766	B2R_27769	hypothetical protein	1060	1629	Prodigal:002006	ID=BKPGNLEB_27766;inference=ab initio prediction:Prodigal:002006;locus_tag=BKPGNLEB_27766;product=hypothetical protein							S	Bacteria	Proteobacteria	Gammaproteobacteria	Pseudomonadales	Pseudomonadaceae	Pseudomonas	Pseudomonas_stutzeri
5883	NODE_124_length_140472_cov_21.417958_pos_118817_T	2	37.3061	4.40219	36.9455	37.5223	0.798082	0.0959845	modern	NODE_124_length_140472_cov_21.417958_pos_118817	NODE_124	T	C	1604	BKPGNLEB_02069	B2R_02069	Transketolase 1	117213	119204	Prodigal:002006	ID=BKPGNLEB_02069;eC_number=2.2.1.1;Name=tktA_1;db_xref=COG:COG0021;gene=tktA_1;inference=ab initio prediction:Prodigal:002006,similar to AA sequence:UniProtKB:P27302;locus_tag=BKPGNLEB_02069;product=Transketolase 1							S	Bacteria	Proteobacteria	Alphaproteobacteria	Caulobacterales	Caulobacteraceae	Brevundimonas	Brevundimonas_sp._MF30-B
28501	NODE_477_length_68662_cov_18.612852_pos_34926_G	3	1.53049	4.39926	0.56832	2.05252	-0.414693	0.188278	wild	NODE_477_length_68662_cov_18.612852_pos_34926	NODE_477	G	G	776	BKPGNLEB_05548	B2R_05549	Asparagine synthetase [glutamine-hydrolyzing] 1	33807	35702	Prodigal:002006	ID=BKPGNLEB_05548;eC_number=6.3.5.4;Name=asnB_4;db_xref=COG:COG0367;gene=asnB_4;inference=ab initio prediction:Prodigal:002006,similar to AA sequence:UniProtKB:P54420;locus_tag=BKPGNLEB_05548;product=Asparagine synthetase [glutamine-hydrolyzing] 1							S	Bacteria	Proteobacteria	Alphaproteobacteria	Sphingomonadales	Sphingomonadaceae	Sphingopyxis	Sphingopyxis_sp._PAMC25046
1810	NODE_1064_length_45940_cov_31.719574_pos_28090_G	9	62.7082	4.39921	3.59775	64.574	-0.549136	0.194919	wild	NODE_1064_length_45940_cov_31.719574_pos_28090	NODE_1064	G	A	293	BKPGNLEB_09588	B2R_09589	Outer membrane protein A	26578	28383	Prodigal:002006	ID=BKPGNLEB_09588;Name=ompA_3;gene=ompA_3;inference=ab initio prediction:Prodigal:002006,protein motif:HAMAP:MF_00842;locus_tag=BKPGNLEB_09588;product=Outer membrane protein A							S	Bacteria	Proteobacteria	Gammaproteobacteria	Cellvibrionales	Cellvibrionaceae	Cellvibrio	Cellvibrio_sp._PSBB006
41575	NODE_872_length_51204_cov_140.898542_pos_9989_C	5	1.97059	4.39783	1.7018	3.42716	1.0949	0.0681934	modern	NODE_872_length_51204_cov_140.898542_pos_9989	NODE_872	C	G	219	BKPGNLEB_08361	B2R_08362	Poly(3-hydroxyalkanoate) polymerase subunit PhaC	9348	10208	Prodigal:002006	ID=BKPGNLEB_08361;eC_number=2.3.1.-;Name=phaC_4;db_xref=COG:COG3243;gene=phaC_4;inference=ab initio prediction:Prodigal:002006,similar to AA sequence:UniProtKB:P45370;locus_tag=BKPGNLEB_08361;product=Poly(3-hydroxyalkanoate) polymerase subunit PhaC							N	Bacteria	Proteobacteria	Alphaproteobacteria	Sphingomonadales	Sphingomonadaceae	Sphingobium	Sphingobium_sp._EP60837
9298	NODE_13886_length_11464_cov_30.011527_pos_5746_A	9	62.7082	4.39533	3.21843	64.5673	-0.561258	0.294478	wild	NODE_13886_length_11464_cov_30.011527_pos_5746	NODE_13886	A	A	1808	BKPGNLEB_28689	B2R_28692	Vitamin B12 transporter BtuB	5485	7554	Prodigal:002006	ID=BKPGNLEB_28689;Name=btuB_107;gene=btuB_107;inference=ab initio prediction:Prodigal:002006,protein motif:HAMAP:MF_01531;locus_tag=BKPGNLEB_28689;product=Vitamin B12 transporter BtuB							S	Bacteria	Proteobacteria	Gammaproteobacteria	Cellvibrionales	Cellvibrionaceae	Cellvibrio	Cellvibrio_sp._PSBB006
27850	NODE_4611_length_21130_cov_36.706576_pos_2948_T	3	6.94433	4.39322	6.92036	47.273	0.597833	0.146124	modern	NODE_4611_length_21130_cov_36.706576_pos_2948	NODE_4611	T	C	1103	BKPGNLEB_20223	B2R_20226	Putative metal chaperone YciC	1845	3047	Prodigal:002006	ID=BKPGNLEB_20223;Name=yciC_2;db_xref=COG:COG0523;gene=yciC_2;inference=ab initio prediction:Prodigal:002006,similar to AA sequence:UniProtKB:P94400;locus_tag=BKPGNLEB_20223;product=Putative metal chaperone YciC							S	Bacteria	Proteobacteria	Gammaproteobacteria	Pseudomonadales	Pseudomonadaceae	Pseudomonas	Pseudomonas_stutzeri
28704	NODE_4848_length_20566_cov_20.160014_pos_7975_T	3	1.53049	4.3871	0.56832	5.1665	-0.458749	0.274265	wild	NODE_4848_length_20566_cov_20.160014_pos_7975	NODE_4848	T	T	610	BKPGNLEB_20753	B2R_20756	4-hydroxyproline 2-epimerase	7587	8585	Prodigal:002006	ID=BKPGNLEB_20753;eC_number=5.1.1.8;inference=ab initio prediction:Prodigal:002006,similar to AA sequence:UniProtKB:Q8FYS0;locus_tag=BKPGNLEB_20753;product=4-hydroxyproline 2-epimerase							N	Bacteria	Proteobacteria	Alphaproteobacteria	Sphingomonadales	Sphingomonadaceae	Sphingomonas	Sphingomonas_sp._FARSPH
2791	NODE_11024_length_13013_cov_14.687703_pos_6198_G	4	60.7127	4.38658	60.5232	61.5465	0.834319	0.0195887	modern	NODE_11024_length_13013_cov_14.687703_pos_6198	NODE_11024	G	A	2549	BKPGNLEB_26978	B2R_26981	Aminopeptidase N	6084	8747	Prodigal:002006	ID=BKPGNLEB_26978;eC_number=3.4.11.2;Name=pepN_8;gene=pepN_8;inference=ab initio prediction:Prodigal:002006,similar to AA sequence:UniProtKB:Q48656;locus_tag=BKPGNLEB_26978;product=Aminopeptidase N							S	Bacteria	Proteobacteria	Alphaproteobacteria	Sphingomonadales	Sphingomonadaceae	Novosphingobium	Novosphingobium_aromaticivorans
32956	NODE_5647_length_18972_cov_30.196842_pos_14313_T	9	62.7082	4.3847	62.3802	63.6414	-0.476723	0.391058	wild	NODE_5647_length_18972_cov_30.196842_pos_14313	NODE_5647	T	T	596	BKPGNLEB_21959	B2R_21962	Vitamin B12 transporter BtuB	13717	15747	Prodigal:002006	ID=BKPGNLEB_21959;Name=btuB_91;gene=btuB_91;inference=ab initio prediction:Prodigal:002006,protein motif:HAMAP:MF_01531;locus_tag=BKPGNLEB_21959;product=Vitamin B12 transporter BtuB							S	Bacteria	Proteobacteria	Gammaproteobacteria	Cellvibrionales	Cellvibrionaceae	Cellvibrio	Cellvibrio_sp._PSBB006
7077	NODE_1298_length_41622_cov_18.255666_pos_28949_A	3	1.53049	4.38459	0.40943	61.7795	-0.459519	0.203024	wild	NODE_1298_length_41622_cov_18.255666_pos_28949	NODE_1298	A	A	0	BKPGNLEB_11032	B2R_11034	NAD(P)H-quinone oxidoreductase subunit J%2C chloroplastic	28089	28949	Prodigal:002006	ID=BKPGNLEB_11032;eC_number=7.1.1.-;Name=ndhJ_5;gene=ndhJ_5;inference=ab initio prediction:Prodigal:002006,protein motif:HAMAP:MF_01357;locus_tag=BKPGNLEB_11032;product=NAD(P)H-quinone oxidoreductase subunit J%2C chloroplastic							S	Bacteria	Proteobacteria	Alphaproteobacteria	Sphingomonadales	Sphingomonadaceae	Sphingopyxis	Sphingopyxis_sp._PAMC25046
34326	NODE_606_length_60751_cov_41.553700_pos_24490_C	5	1.3019	4.38408	0.525767	4.67188	0.592677	0.169343	modern	NODE_606_length_60751_cov_41.553700_pos_24490	NODE_606	C	G			#N/A						BKPGNLEB_06752	179	hypothetical protein	BKPGNLEB_06755	3172	Cadmium%2C cobalt and zinc/H(+)-K(+) antiporter	I	Bacteria	Proteobacteria	Gammaproteobacteria	Pseudomonadales	Pseudomonadaceae	Pseudomonas	Pseudomonas_stutzeri
11081	NODE_1519_length_38197_cov_16.856764_pos_31979_A	9	58.5274	4.38028	14.3006	59.8335	0.428389	0.302999	modern	NODE_1519_length_38197_cov_16.856764_pos_31979	NODE_1519	A	A			#N/A						BKPGNLEB_12192	133	Arginine--tRNA ligase	BKPGNLEB_12194	861	4-hydroxy-3-methylbut-2-enyl diphosphate reductase	I	Bacteria	Proteobacteria	Alphaproteobacteria	Sphingomonadales	Sphingomonadaceae	Sphingopyxis	Sphingopyxis_sp._PAMC25046
11079	NODE_1519_length_38197_cov_16.856764_pos_31978_G	9	58.0259	4.37643	14.3006	59.7431	0.422078	0.292328	modern	NODE_1519_length_38197_cov_16.856764_pos_31978	NODE_1519	G	G			#N/A						BKPGNLEB_12192	132	Arginine--tRNA ligase	BKPGNLEB_12194	862	4-hydroxy-3-methylbut-2-enyl diphosphate reductase	I	Bacteria	Proteobacteria	Alphaproteobacteria	Sphingomonadales	Sphingomonadaceae	Sphingopyxis	Sphingopyxis_sp._PAMC25046
36720	NODE_692_length_57115_cov_42.344254_pos_24235_G	6	40.481	4.37489	39.3885	41.4525	0.268236	0.382683	modern	NODE_692_length_57115_cov_42.344254_pos_24235	NODE_692	G	A	620	BKPGNLEB_07347	B2R_07348	Chaperone protein dnaK2	22945	24855	Prodigal:002006	ID=BKPGNLEB_07347;Name=dnaK2;gene=dnaK2;inference=ab initio prediction:Prodigal:002006,similar to AA sequence:UniProtKB:P22358;locus_tag=BKPGNLEB_07347;product=Chaperone protein dnaK2							S	Bacteria	Actinobacteria	Actinobacteria	Streptomycetales	Streptomycetaceae	Streptomyces	Streptomyces_sp._WAC_01438
9549	NODE_1408_length_39696_cov_17.481476_pos_18715_G	3	1.53049	4.37348	0.285005	1.75464	-0.484339	0.242102	wild	NODE_1408_length_39696_cov_17.481476_pos_18715	NODE_1408	G	G	961	BKPGNLEB_11525	B2R_11527	hypothetical protein	17754	18794	Prodigal:002006	ID=BKPGNLEB_11525;inference=ab initio prediction:Prodigal:002006;locus_tag=BKPGNLEB_11525;product=hypothetical protein							N	Bacteria	Proteobacteria	Alphaproteobacteria	Sphingomonadales	Sphingomonadaceae	Sphingopyxis	Sphingopyxis_sp._PAMC25046
28434	NODE_477_length_68662_cov_18.612852_pos_6957_G	3	1.53802	4.37326	0.56832	2.70573	-0.441672	0.132982	wild	NODE_477_length_68662_cov_18.612852_pos_6957	NODE_477	G	G	1382	BKPGNLEB_05521	B2R_05522	putative peptidoglycan D%2CD-transpeptidase FtsI	6651	8339	Prodigal:002006	ID=BKPGNLEB_05521;eC_number=3.4.16.4;Name=ftsI_1;gene=ftsI_1;inference=ab initio prediction:Prodigal:002006,similar to AA sequence:UniProtKB:B8H0A0;locus_tag=BKPGNLEB_05521;product=putative peptidoglycan D%2CD-transpeptidase FtsI							S	Bacteria	Proteobacteria	Alphaproteobacteria	Sphingomonadales	Sphingomonadaceae	Sphingopyxis	Sphingopyxis_sp._PAMC25046
36105	NODE_6597_length_17355_cov_84.438978_pos_16842_A	11	3.09789	4.37212	0.610795	3.41092	0.510116	0.0872089	modern	NODE_6597_length_17355_cov_84.438978_pos_16842	NODE_6597	A	G	587	BKPGNLEB_23019	B2R_23022	2-succinyl-6-hydroxy-2%2C4-cyclohexadiene-1-carboxylate synthase	16255	17016	Prodigal:002006	ID=BKPGNLEB_23019;eC_number=4.2.99.20;Name=menH_19;gene=menH_19;inference=ab initio prediction:Prodigal:002006,protein motif:HAMAP:MF_01660;locus_tag=BKPGNLEB_23019;product=2-succinyl-6-hydroxy-2%2C4-cyclohexadiene-1-carboxylate synthase							N	Bacteria	Proteobacteria	Alphaproteobacteria	Rhodobacterales	Rhodobacteraceae	Pseudovibrio	Pseudovibrio_sp._FO-BEG1
12203	NODE_1591_length_37519_cov_18.770738_pos_20691_C	9	4.38563	4.36126	3.9246	60.2183	0.462163	0.199021	modern	NODE_1591_length_37519_cov_18.770738_pos_20691	NODE_1591	C	C	638	BKPGNLEB_12455	B2R_12458	hypothetical protein	20053	21402	Prodigal:002006	ID=BKPGNLEB_12455;inference=ab initio prediction:Prodigal:002006;locus_tag=BKPGNLEB_12455;product=hypothetical protein							N	Bacteria	Proteobacteria	Alphaproteobacteria	Sphingomonadales	Sphingomonadaceae	Sphingopyxis	Sphingopyxis_sp._PAMC25046
11283	NODE_153_length_124789_cov_20.369436_pos_29210_G	6	33.9934	4.35733	2.45029	38.4646	-0.354417	0.181653	wild	NODE_153_length_124789_cov_20.369436_pos_29210	NODE_153	G	G	437	BKPGNLEB_02379	B2R_02379	hypothetical protein	28773	29366	Prodigal:002006	ID=BKPGNLEB_02379;inference=ab initio prediction:Prodigal:002006;locus_tag=BKPGNLEB_02379;product=hypothetical protein							S	Bacteria	Proteobacteria	Alphaproteobacteria	Caulobacterales	Caulobacteraceae	Brevundimonas	Brevundimonas_sp._MF30-B
14027	NODE_1805_length_35107_cov_85.822898_pos_14610_C	5	5.65021	4.35708	0.787	64.7585	0.48574	0.299386	modern	NODE_1805_length_35107_cov_85.822898_pos_14610	NODE_1805	C	G	627	BKPGNLEB_12994	B2R_12997	Cysteine desulfurase IscS	13983	15137	Prodigal:002006	ID=BKPGNLEB_12994;eC_number=2.8.1.7;Name=iscS_6;gene=iscS_6;inference=ab initio prediction:Prodigal:002006,similar to AA sequence:UniProtKB:O54055;locus_tag=BKPGNLEB_12994;product=Cysteine desulfurase IscS							N	Bacteria	Candidatus_Saccharibacteria	unassigned	unassigned	unassigned	unassigned	Candidatus_Saccharibacteria_bacterium_FS07P-B
42572	NODE_911_length_50030_cov_18.921632_pos_28495_C	5	62.8754	4.35583	62.412	63.524	-0.511502	0.192413	wild	NODE_911_length_50030_cov_18.921632_pos_28495	NODE_911	C	C	98	BKPGNLEB_08654	B2R_08655	hypothetical protein	27844	28593	Prodigal:002006	ID=BKPGNLEB_08654;inference=ab initio prediction:Prodigal:002006;locus_tag=BKPGNLEB_08654;product=hypothetical protein							S	Bacteria	Proteobacteria	Alphaproteobacteria	Sphingomonadales	Sphingomonadaceae	Sphingopyxis	Sphingopyxis_sp._PAMC25046
4764	NODE_12269_length_12284_cov_36.107099_pos_1298_G	9	62.7082	4.35355	2.53801	64.574	-0.429409	0.167838	wild	NODE_12269_length_12284_cov_36.107099_pos_1298	NODE_12269	G	G	621	BKPGNLEB_27642	B2R_27645	hypothetical protein	677	1408	Prodigal:002006	ID=BKPGNLEB_27642;inference=ab initio prediction:Prodigal:002006;locus_tag=BKPGNLEB_27642;product=hypothetical protein							N	Bacteria	Proteobacteria	Gammaproteobacteria	Cellvibrionales	Cellvibrionaceae	Cellvibrio	Cellvibrio_sp._PSBB006
27505	NODE_4538_length_21313_cov_82.659894_pos_20733_A	10	55.8012	4.3466	5.90481	56.1259	0.779519	0.183423	modern	NODE_4538_length_21313_cov_82.659894_pos_20733	NODE_4538	A	G			#N/A						BKPGNLEB_20069	39	hypothetical protein				I	Bacteria	Candidatus_Saccharibacteria	unassigned	unassigned	unassigned	unassigned	TM7_phylum_sp._oral_taxon_955
40544	NODE_8408_length_15154_cov_77.205314_pos_5266_T	5	1.3663	4.34327	0.787	5.76406	0.771704	0.19569	modern	NODE_8408_length_15154_cov_77.205314_pos_5266	NODE_8408	T	C	563	BKPGNLEB_24769	B2R_24772	Exodeoxyribonuclease 7 large subunit	4703	5806	Prodigal:002006	ID=BKPGNLEB_24769;eC_number=3.1.11.6;Name=xseA_10;db_xref=COG:COG1570;gene=xseA_10;inference=ab initio prediction:Prodigal:002006,similar to AA sequence:UniProtKB:P04994;locus_tag=BKPGNLEB_24769;product=Exodeoxyribonuclease 7 large subunit							S	Bacteria	Candidatus_Saccharibacteria	unassigned	unassigned	unassigned	unassigned	TM7_phylum_sp._oral_taxon_957
35166	NODE_6405_length_17674_cov_17.258435_pos_16098_T	3	1.53802	4.33954	0.56832	1.97287	-0.373268	0.179268	wild	NODE_6405_length_17674_cov_17.258435_pos_16098	NODE_6405	T	T	413	BKPGNLEB_22783	B2R_22786	hypothetical protein	15685	16821	Prodigal:002006	ID=BKPGNLEB_22783;inference=ab initio prediction:Prodigal:002006;locus_tag=BKPGNLEB_22783;product=hypothetical protein							S	Bacteria	Proteobacteria	Alphaproteobacteria	Sphingomonadales	Sphingomonadaceae	Sphingopyxis	Sphingopyxis_sp._PAMC25046
31609	NODE_537_length_65076_cov_23.556874_pos_40060_C	10	2.28747	4.33625	0.914237	58.7347	-0.84125	0.208429	wild	NODE_537_length_65076_cov_23.556874_pos_40060	NODE_537	C	G	818	BKPGNLEB_06163	B2R_06164	Isoprimeverose transporter	39242	40642	Prodigal:002006	ID=BKPGNLEB_06163;Name=xylP_1;gene=xylP_1;inference=ab initio prediction:Prodigal:002006,similar to AA sequence:UniProtKB:P96792;locus_tag=BKPGNLEB_06163;product=Isoprimeverose transporter							S	Bacteria	Proteobacteria	Alphaproteobacteria	Caulobacterales	Caulobacteraceae	Brevundimonas	Brevundimonas_sp._MF30-B
19039	NODE_2599_length_28713_cov_45.365870_pos_11015_G	5	62.2799	4.3359	7.41875	64.2126	-0.369993	0.366844	wild	NODE_2599_length_28713_cov_45.365870_pos_11015	NODE_2599	G	G	323	BKPGNLEB_15625	B2R_15628	hypothetical protein	10604	11338	Prodigal:002006	ID=BKPGNLEB_15625;inference=ab initio prediction:Prodigal:002006;locus_tag=BKPGNLEB_15625;product=hypothetical protein							S	Bacteria	Proteobacteria	Alphaproteobacteria	Sphingomonadales	Sphingomonadaceae	Sphingopyxis	Sphingopyxis_sp._PAMC25046
10186	NODE_1489_length_38522_cov_30.493376_pos_6907_G	9	62.7082	4.32716	3.23842	64.574	-0.453518	0.446763	wild	NODE_1489_length_38522_cov_30.493376_pos_6907	NODE_1489	G	G	906	BKPGNLEB_11860	B2R_11862	Vitamin B12 transporter BtuB	6001	7953	Prodigal:002006	ID=BKPGNLEB_11860;Name=btuB_57;gene=btuB_57;inference=ab initio prediction:Prodigal:002006,protein motif:HAMAP:MF_01531;locus_tag=BKPGNLEB_11860;product=Vitamin B12 transporter BtuB							N	Bacteria	Proteobacteria	Gammaproteobacteria	Cellvibrionales	Cellvibrionaceae	Cellvibrio	Cellvibrio_sp._PSBB006
28934	NODE_4920_length_20405_cov_29.371319_pos_1310_A	9	3.23842	4.32311	0.859347	66.4483	-0.434905	0.251085	wild	NODE_4920_length_20405_cov_29.371319_pos_1310	NODE_4920	A	A			#N/A									BKPGNLEB_20863	1883	hypothetical protein	I	Bacteria	Proteobacteria	Gammaproteobacteria	Cellvibrionales	Cellvibrionaceae	Cellvibrio	Cellvibrio_sp._PSBB006
30151	NODE_5160_length_19897_cov_18.595010_pos_19591_A	3	0.890107	4.32118	0.56832	1.71494	-0.478956	0.284886	wild	NODE_5160_length_19897_cov_18.595010_pos_19591	NODE_5160	A	A			#N/A						BKPGNLEB_21243	4955	Long-chain-fatty-acid--CoA ligase FadD13				I	Bacteria	Proteobacteria	Alphaproteobacteria	Sphingomonadales	Sphingomonadaceae	Sphingopyxis	Sphingopyxis_sp._PAMC25046
4759	NODE_12269_length_12284_cov_36.107099_pos_1187_A	9	3.23842	4.31941	0.971363	66.4523	-0.384334	0.302569	wild	NODE_12269_length_12284_cov_36.107099_pos_1187	NODE_12269	A	G	510	BKPGNLEB_27642	B2R_27645	hypothetical protein	677	1408	Prodigal:002006	ID=BKPGNLEB_27642;inference=ab initio prediction:Prodigal:002006;locus_tag=BKPGNLEB_27642;product=hypothetical protein							N	Bacteria	Proteobacteria	Gammaproteobacteria	Cellvibrionales	Cellvibrionaceae	Cellvibrio	Cellvibrio_sp._PSBB006
35509	NODE_651_length_58768_cov_21.219639_pos_18060_A	3	56.3923	4.31849	15.5022	57.7169	0.384504	0.17501	modern	NODE_651_length_58768_cov_21.219639_pos_18060	NODE_651	A	A	902	BKPGNLEB_07197	B2R_07198	Glycine betaine/proline betaine transporter BetS	17037	18962	Prodigal:002006	ID=BKPGNLEB_07197;Name=betS_3;gene=betS_3;inference=ab initio prediction:Prodigal:002006,similar to AA sequence:UniProtKB:G3XCN6;locus_tag=BKPGNLEB_07197;product=Glycine betaine/proline betaine transporter BetS							S	Bacteria	Proteobacteria	Alphaproteobacteria	Caulobacterales	Caulobacteraceae	Brevundimonas	Brevundimonas_sp._M20
2271	NODE_10924_length_13075_cov_19.020885_pos_787_A	3	62.6773	4.31844	2.2397	64.4395	-0.440709	0.273713	wild	NODE_10924_length_13075_cov_19.020885_pos_787	NODE_10924	A	A	362	BKPGNLEB_26842	B2R_26845	hypothetical protein	425	2077	Prodigal:002006	ID=BKPGNLEB_26842;inference=ab initio prediction:Prodigal:002006;locus_tag=BKPGNLEB_26842;product=hypothetical protein							S	Bacteria	Proteobacteria	Alphaproteobacteria	Sphingomonadales	Sphingomonadaceae	Sphingopyxis	Sphingopyxis_sp._PAMC25046
43842	NODE_968_length_48583_cov_18.162012_pos_14781_T	9	9.72987	4.31731	5.08286	58.5537	0.403715	0.23561	modern	NODE_968_length_48583_cov_18.162012_pos_14781	NODE_968	T	T	356	BKPGNLEB_08974	B2R_08975	CTP:phosphoglutamine cytidylyltransferase	14425	15189	Prodigal:002006	ID=BKPGNLEB_08974;eC_number=2.7.7.-;db_xref=COG:COG1213;inference=ab initio prediction:Prodigal:002006,similar to AA sequence:UniProtKB:Q0P8J8;locus_tag=BKPGNLEB_08974;product=CTP:phosphoglutamine cytidylyltransferase							S	Bacteria	Proteobacteria	Alphaproteobacteria	Sphingomonadales	Sphingomonadaceae	Sphingopyxis	Sphingopyxis_sp._PAMC25046
4767	NODE_12269_length_12284_cov_36.107099_pos_1301_G	9	62.7082	4.31651	2.73853	64.574	-0.433193	0.149218	wild	NODE_12269_length_12284_cov_36.107099_pos_1301	NODE_12269	G	G	624	BKPGNLEB_27642	B2R_27645	hypothetical protein	677	1408	Prodigal:002006	ID=BKPGNLEB_27642;inference=ab initio prediction:Prodigal:002006;locus_tag=BKPGNLEB_27642;product=hypothetical protein							N	Bacteria	Proteobacteria	Gammaproteobacteria	Cellvibrionales	Cellvibrionaceae	Cellvibrio	Cellvibrio_sp._PSBB006
28619	NODE_4829_length_20611_cov_33.332830_pos_6984_A	8	52.6921	4.31485	3.67083	53.7649	-0.585724	0.167251	wild	NODE_4829_length_20611_cov_33.332830_pos_6984	NODE_4829	A	G	2051	BKPGNLEB_20722	B2R_20725	hypothetical protein	6273	9035	Prodigal:002006	ID=BKPGNLEB_20722;inference=ab initio prediction:Prodigal:002006;locus_tag=BKPGNLEB_20722;product=hypothetical protein							S	Bacteria	Proteobacteria	Gammaproteobacteria	Cellvibrionales	Cellvibrionaceae	Cellvibrio	Cellvibrio_sp._PSBB006
16538	NODE_2213_length_31600_cov_16.556205_pos_16561_T	3	1.53802	4.30945	0.574775	1.75464	-0.453413	0.116399	wild	NODE_2213_length_31600_cov_16.556205_pos_16561	NODE_2213	T	T	62	BKPGNLEB_14107	B2R_14110	hypothetical protein	15919	16623	Prodigal:002006	ID=BKPGNLEB_14107;inference=ab initio prediction:Prodigal:002006;locus_tag=BKPGNLEB_14107;product=hypothetical protein							S	Bacteria	Proteobacteria	Alphaproteobacteria	Sphingomonadales	Sphingomonadaceae	Sphingopyxis	Sphingopyxis_sp._PAMC25046
15960	NODE_2052_length_32868_cov_18.527785_pos_12277_G	5	62.2659	4.30374	7.41875	63.6515	-0.410055	0.139982	wild	NODE_2052_length_32868_cov_18.527785_pos_12277	NODE_2052	G	G	1157	BKPGNLEB_13739	B2R_13742	Isochorismate synthase MenF	11575	13434	Prodigal:002006	ID=BKPGNLEB_13739;eC_number=5.4.4.2;Name=menF_4;gene=menF_4;inference=ab initio prediction:Prodigal:002006,protein motif:HAMAP:MF_01935;locus_tag=BKPGNLEB_13739;product=Isochorismate synthase MenF							S	Bacteria	Proteobacteria	Alphaproteobacteria	Sphingomonadales	Sphingomonadaceae	Sphingopyxis	Sphingopyxis_sp._PAMC25046
32892	NODE_5610_length_19054_cov_38.784701_pos_3944_T	6	40.481	4.30137	36.7648	41.1917	0.321029	0.365844	modern	NODE_5610_length_19054_cov_38.784701_pos_3944	NODE_5610	T	T	398	BKPGNLEB_21909	B2R_21912	Extracellular exo-alpha-(1->5)-L-arabinofuranosidase	3546	4979	Prodigal:002006	ID=BKPGNLEB_21909;eC_number=3.2.1.55;db_xref=COG:COG3940;inference=ab initio prediction:Prodigal:002006,similar to AA sequence:UniProtKB:Q82P90;locus_tag=BKPGNLEB_21909;product=Extracellular exo-alpha-(1->5)-L-arabinofuranosidase							S	Bacteria	Actinobacteria	Actinobacteria	Streptomycetales	Streptomycetaceae	Streptomyces	Streptomyces_qaidamensis
19203	NODE_2599_length_28713_cov_45.365870_pos_16984_G	9	62.3802	4.29914	5.08286	64.8921	0.425418	0.097666	modern	NODE_2599_length_28713_cov_45.365870_pos_16984	NODE_2599	G	A	473	BKPGNLEB_15639	B2R_15642	50S ribosomal protein L2	16621	17457	Prodigal:002006	ID=BKPGNLEB_15639;Name=rplB_5;db_xref=COG:COG0090;gene=rplB_5;inference=ab initio prediction:Prodigal:002006,similar to AA sequence:UniProtKB:P60403;locus_tag=BKPGNLEB_15639;product=50S ribosomal protein L2							I	Bacteria	Proteobacteria	Alphaproteobacteria	Sphingomonadales	Sphingomonadaceae	Sphingopyxis	Sphingopyxis_sp._PAMC25046
26573	NODE_4434_length_21548_cov_21.860646_pos_15311_A	4	62.6666	4.29673	60.0328	64.1789	0.866598	0.130338	modern	NODE_4434_length_21548_cov_21.860646_pos_15311	NODE_4434	A	C	407	BKPGNLEB_19789	B2R_19792	Histone deacetylase-like amidohydrolase	14904	15794	Prodigal:002006	ID=BKPGNLEB_19789;eC_number=3.5.1.-;db_xref=COG:COG0123;inference=ab initio prediction:Prodigal:002006,similar to AA sequence:UniProtKB:Q9HXM1;locus_tag=BKPGNLEB_19789;product=Histone deacetylase-like amidohydrolase							S	Bacteria	Proteobacteria	Alphaproteobacteria	Caulobacterales	Caulobacteraceae	Brevundimonas	Brevundimonas_sp._MF30-B
23866	NODE_365_length_77756_cov_36.580373_pos_73047_G	9	62.5839	4.2966	3.60108	64.574	-0.439366	0.398415	wild	NODE_365_length_77756_cov_36.580373_pos_73047	NODE_365	G	G	274	BKPGNLEB_04700	B2R_04701	hypothetical protein	72215	73321	Prodigal:002006	ID=BKPGNLEB_04700;inference=ab initio prediction:Prodigal:002006;locus_tag=BKPGNLEB_04700;product=hypothetical protein							N	Bacteria	Proteobacteria	Gammaproteobacteria	Cellvibrionales	Cellvibrionaceae	Cellvibrio	Cellvibrio_sp._PSBB006
7634	NODE_1313_length_41359_cov_38.936040_pos_24609_T	2	41.3162	4.29592	40.6677	41.4049	0.655148	0.0257015	modern	NODE_1313_length_41359_cov_38.936040_pos_24609	NODE_1313	T	C	223	BKPGNLEB_11141	B2R_11143	hypothetical protein	23582	24832	Prodigal:002006	ID=BKPGNLEB_11141;inference=ab initio prediction:Prodigal:002006;locus_tag=BKPGNLEB_11141;product=hypothetical protein							N	Bacteria	Proteobacteria	Gammaproteobacteria	Pseudomonadales	Pseudomonadaceae	Pseudomonas	Pseudomonas_stutzeri
38527	NODE_75_length_172477_cov_22.618826_pos_2727_G	6	39.5436	4.2945	34.8541	40.5022	-0.534842	0.122782	wild	NODE_75_length_172477_cov_22.618826_pos_2727	NODE_75	G	C	218	BKPGNLEB_01540	B2R_01540	Elongation factor G	867	2945	Prodigal:002006	ID=BKPGNLEB_01540;Name=fusA_2;db_xref=COG:COG0480;gene=fusA_2;inference=ab initio prediction:Prodigal:002006,similar to AA sequence:UniProtKB:P41084;locus_tag=BKPGNLEB_01540;product=Elongation factor G							N	Bacteria	Proteobacteria	Alphaproteobacteria	Caulobacterales	Caulobacteraceae	Brevundimonas	Brevundimonas_sp._MF30-B
25179	NODE_3891_length_23246_cov_176.339094_pos_189_A	8	54.525	4.29402	2.60563	59.3808	-0.268905	0.189692	wild	NODE_3891_length_23246_cov_176.339094_pos_189	NODE_3891	A	A			#N/A									BKPGNLEB_18710	1329	Cytochrome c oxidase subunit 1	I	Bacteria	Proteobacteria	Gammaproteobacteria	Vibrionales	Vibrionaceae	Vibrio	unassigned
31993	NODE_5476_length_19307_cov_40.344336_pos_16938_T	8	61.0698	4.294	59.7362	62.5417	-0.297409	0.186212	wild	NODE_5476_length_19307_cov_40.344336_pos_16938	NODE_5476	T	T			#N/A						BKPGNLEB_21725	2084	putative HTH-type transcriptional regulator				I	Bacteria	Actinobacteria	Actinobacteria	Streptomycetales	Streptomycetaceae	Streptomyces	Streptomyces_qaidamensis
17800	NODE_2455_length_29776_cov_32.309432_pos_2937_G	9	62.7082	4.29396	2.07003	64.574	-0.451479	0.347345	wild	NODE_2455_length_29776_cov_32.309432_pos_2937	NODE_2455	G	G	439	BKPGNLEB_14885	B2R_14888	(R)-specific enoyl-CoA hydratase	2897	3376	Prodigal:002006	ID=BKPGNLEB_14885;eC_number=4.2.1.119;Name=phaJ_2;db_xref=COG:COG2030;gene=phaJ_2;inference=ab initio prediction:Prodigal:002006,similar to AA sequence:UniProtKB:Q2RQ36;locus_tag=BKPGNLEB_14885;product=(R)-specific enoyl-CoA hydratase							N	Bacteria	Proteobacteria	Gammaproteobacteria	Cellvibrionales	Cellvibrionaceae	Cellvibrio	Cellvibrio_sp._PSBB006
37793	NODE_7266_length_16427_cov_25.037604_pos_11968_G	2	32.8203	4.29099	5.8203	33.5196	0.796706	0.214904	modern	NODE_7266_length_16427_cov_25.037604_pos_11968	NODE_7266	G	A	41	BKPGNLEB_23866	B2R_23869	hypothetical protein	11608	12009	Prodigal:002006	ID=BKPGNLEB_23866;inference=ab initio prediction:Prodigal:002006;locus_tag=BKPGNLEB_23866;product=hypothetical protein							S	Bacteria	Proteobacteria	Alphaproteobacteria	Caulobacterales	Caulobacteraceae	Brevundimonas	Brevundimonas_sp._M20
34106	NODE_5965_length_18396_cov_19.730939_pos_3151_T	3	1.52297	4.28796	0.56832	1.97287	-0.34154	0.186154	wild	NODE_5965_length_18396_cov_19.730939_pos_3151	NODE_5965	T	T	3131	BKPGNLEB_22308	B2R_22311	hypothetical protein	20	3565	Prodigal:002006	ID=BKPGNLEB_22308;inference=ab initio prediction:Prodigal:002006;locus_tag=BKPGNLEB_22308;product=hypothetical protein							S	Bacteria	Proteobacteria	Alphaproteobacteria	Sphingomonadales	Sphingomonadaceae	Sphingopyxis	Sphingopyxis_sp._PAMC25046
26116	NODE_4225_length_22176_cov_15.461793_pos_4677_T	6	42.966	4.28762	42.6701	43.0438	-0.549037	0.0736309	wild	NODE_4225_length_22176_cov_15.461793_pos_4677	NODE_4225	T	C	124	BKPGNLEB_19389	B2R_19392	hypothetical protein	4553	4981	Prodigal:002006	ID=BKPGNLEB_19389;inference=ab initio prediction:Prodigal:002006;locus_tag=BKPGNLEB_19389;product=hypothetical protein							N	Bacteria	Proteobacteria	Alphaproteobacteria	Sphingomonadales	Sphingomonadaceae	Novosphingobium	Novosphingobium_sp._THN1
37202	NODE_699_length_56816_cov_32.372164_pos_30038_G	8	3.132	4.28695	2.90443	51.4587	-0.545775	0.103272	wild	NODE_699_length_56816_cov_32.372164_pos_30038	NODE_699	G	A	377	BKPGNLEB_07397	B2R_07398	UDP-glucose 4-epimerase	29661	30707	Prodigal:002006	ID=BKPGNLEB_07397;eC_number=5.1.3.2;Name=lnpD;gene=lnpD;inference=ab initio prediction:Prodigal:002006,similar to AA sequence:UniProtKB:E8MF10;locus_tag=BKPGNLEB_07397;product=UDP-glucose 4-epimerase							S	Bacteria	Proteobacteria	Gammaproteobacteria	Cellvibrionales	Cellvibrionaceae	Cellvibrio	Cellvibrio_sp._PSBB006
33731	NODE_589_length_61468_cov_18.466327_pos_16432_G	3	1.53049	4.28409	0.56832	2.07579	-0.3517	0.193508	wild	NODE_589_length_61468_cov_18.466327_pos_16432	NODE_589	G	G	1017	BKPGNLEB_06559	B2R_06560	Protein translocase subunit SecA	14714	17449	Prodigal:002006	ID=BKPGNLEB_06559;Name=secA_3;db_xref=COG:COG0653;gene=secA_3;inference=ab initio prediction:Prodigal:002006,similar to AA sequence:UniProtKB:P52966;locus_tag=BKPGNLEB_06559;product=Protein translocase subunit SecA							S	Bacteria	Proteobacteria	Alphaproteobacteria	Sphingomonadales	Sphingomonadaceae	Sphingopyxis	Sphingopyxis_sp._PAMC25046
9575	NODE_1408_length_39696_cov_17.481476_pos_25312_C	3	1.74877	4.28407	0.285005	62.6424	-0.474709	0.279277	wild	NODE_1408_length_39696_cov_17.481476_pos_25312	NODE_1408	C	C	590	BKPGNLEB_11530	B2R_11532	C4-dicarboxylate transport sensor protein DctB	24106	25902	Prodigal:002006	ID=BKPGNLEB_11530;eC_number=2.7.13.3;Name=dctB_1;gene=dctB_1;inference=ab initio prediction:Prodigal:002006,similar to AA sequence:UniProtKB:P13633;locus_tag=BKPGNLEB_11530;product=C4-dicarboxylate transport sensor protein DctB							S	Bacteria	Proteobacteria	Alphaproteobacteria	Sphingomonadales	Sphingomonadaceae	Sphingopyxis	Sphingopyxis_sp._PAMC25046
31987	NODE_5476_length_19307_cov_40.344336_pos_12088_C	6	36.7648	4.2829	36.2823	38.44	0.245096	0.114936	modern	NODE_5476_length_19307_cov_40.344336_pos_12088	NODE_5476	C	C	299	BKPGNLEB_21722	B2R_21725	hypothetical protein	11789	12400	Prodigal:002006	ID=BKPGNLEB_21722;inference=ab initio prediction:Prodigal:002006;locus_tag=BKPGNLEB_21722;product=hypothetical protein							S	Bacteria	Actinobacteria	Actinobacteria	Streptomycetales	Streptomycetaceae	Streptomyces	Streptomyces_qaidamensis
28604	NODE_4829_length_20611_cov_33.332830_pos_2612_T	9	62.714	4.28252	62.0305	64.574	-0.495858	0.259836	wild	NODE_4829_length_20611_cov_33.332830_pos_2612	NODE_4829	T	T	362	BKPGNLEB_20719	B2R_20722	hypothetical protein	2531	2974	Prodigal:002006	ID=BKPGNLEB_20719;inference=ab initio prediction:Prodigal:002006;locus_tag=BKPGNLEB_20719;product=hypothetical protein							S	Bacteria	Proteobacteria	Gammaproteobacteria	Cellvibrionales	Cellvibrionaceae	Cellvibrio	Cellvibrio_sp._PSBB006
20494	NODE_289_length_88144_cov_23.061139_pos_51897_G	9	68.22	4.27956	67.2361	68.22	-0.374956	0.10613	wild	NODE_289_length_88144_cov_23.061139_pos_51897	NODE_289	G	G	1109	BKPGNLEB_03794	B2R_03794	Bifunctional protein PutA	49905	53006	Prodigal:002006	ID=BKPGNLEB_03794;Name=putA_2;db_xref=COG:COG0506;gene=putA_2;inference=ab initio prediction:Prodigal:002006,similar to AA sequence:UniProtKB:P09546;locus_tag=BKPGNLEB_03794;product=Bifunctional protein PutA							S	Bacteria	Proteobacteria	Alphaproteobacteria	Caulobacterales	Caulobacteraceae	Brevundimonas	Brevundimonas_sp._M20
310	NODE_101_length_151557_cov_26.107911_pos_44823_A	9	3.2446	4.27267	2.07003	3.64143	-0.587053	0.5086	wild	NODE_101_length_151557_cov_26.107911_pos_44823	NODE_101	A	A	11105	BKPGNLEB_01878	B2R_01878	D-alanine--D-alanyl carrier protein ligase	33718	47712	Prodigal:002006	ID=BKPGNLEB_01878;eC_number=6.2.1.54;Name=dltA_3;gene=dltA_3;inference=ab initio prediction:Prodigal:002006,protein motif:HAMAP:MF_00593;locus_tag=BKPGNLEB_01878;product=D-alanine--D-alanyl carrier protein ligase							S	Bacteria	Proteobacteria	Gammaproteobacteria	Cellvibrionales	Cellvibrionaceae	Cellvibrio	Cellvibrio_sp._PSBB006
25725	NODE_416_length_73026_cov_19.610501_pos_48527_C	5	62.771	4.27252	5.73837	63.519	-0.406643	0.168445	wild	NODE_416_length_73026_cov_19.610501_pos_48527	NODE_416	C	C	422	BKPGNLEB_05023	B2R_05024	Vitamin B12 transporter BtuB	46613	48949	Prodigal:002006	ID=BKPGNLEB_05023;Name=btuB_26;gene=btuB_26;inference=ab initio prediction:Prodigal:002006,protein motif:HAMAP:MF_01531;locus_tag=BKPGNLEB_05023;product=Vitamin B12 transporter BtuB							S	Bacteria	Proteobacteria	Alphaproteobacteria	Sphingomonadales	Sphingomonadaceae	Sphingopyxis	Sphingopyxis_sp._PAMC25046
23369	NODE_360_length_78451_cov_252.702471_pos_36093_A	8	54.7216	4.27186	2.12375	59.7362	-0.307728	0.115119	wild	NODE_360_length_78451_cov_252.702471_pos_36093	NODE_360	A	C			#N/A						BKPGNLEB_04476	1032	Photosystem I P700 chlorophyll a apoprotein A1	BKPGNLEB_04479	2575	tRNA-Ser(gga)	I	Bacteria	Proteobacteria	Gammaproteobacteria	Pasteurellales	Pasteurellaceae	Pasteurella	Pasteurella_multocida
27022	NODE_4486_length_21438_cov_38.489058_pos_17064_G	8	57.0388	4.26979	55.8139	58.2102	-0.526619	0.100471	wild	NODE_4486_length_21438_cov_38.489058_pos_17064	NODE_4486	G	A	263	BKPGNLEB_19976	B2R_19979	N-acetylglucosamine-6-phosphate deacetylase	16185	17327	Prodigal:002006	ID=BKPGNLEB_19976;eC_number=3.5.1.25;Name=nagA;db_xref=COG:COG1820;gene=nagA;inference=ab initio prediction:Prodigal:002006,similar to AA sequence:UniProtKB:O32445;locus_tag=BKPGNLEB_19976;product=N-acetylglucosamine-6-phosphate deacetylase							S	Bacteria	Proteobacteria	Gammaproteobacteria	Cellvibrionales	Cellvibrionaceae	Cellvibrio	Cellvibrio_sp._PSBB006
3088	NODE_11218_length_12892_cov_44.442508_pos_2243_C	11	53.8141	4.26912	4.67812	53.9787	0.242099	0.338305	modern	NODE_11218_length_12892_cov_44.442508_pos_2243	NODE_11218	C	C	1997	BKPGNLEB_27045	B2R_27048	Dipeptidyl aminopeptidase 4	246	2504	Prodigal:002006	ID=BKPGNLEB_27045;eC_number=3.4.14.5;Name=dap4_4;gene=dap4_4;inference=ab initio prediction:Prodigal:002006,similar to AA sequence:UniProtKB:Q6F3I7;locus_tag=BKPGNLEB_27045;product=Dipeptidyl aminopeptidase 4							S	Bacteria	Actinobacteria	Actinobacteria	Streptomycetales	Streptomycetaceae	Streptomyces	Streptomyces_chartreusis
42293	NODE_9019_length_14562_cov_16.294821_pos_12507_T	8	54.2843	4.26566	3.39137	55.1355	0.69377	0.121047	modern	NODE_9019_length_14562_cov_16.294821_pos_12507	NODE_9019	T	G			#N/A						BKPGNLEB_25313	7502	hypothetical protein				I	Bacteria	Proteobacteria	Alphaproteobacteria	Sphingomonadales	Sphingomonadaceae	Sphingomonas	Sphingomonas_sp._IC081
5732	NODE_124_length_140472_cov_21.417958_pos_58107_G	3	57.7169	4.264	47.3202	61.5147	0.373581	0.117222	modern	NODE_124_length_140472_cov_21.417958_pos_58107	NODE_124	G	G	109	BKPGNLEB_02008	B2R_02008	hypothetical protein	57698	58216	Prodigal:002006	ID=BKPGNLEB_02008;inference=ab initio prediction:Prodigal:002006;locus_tag=BKPGNLEB_02008;product=hypothetical protein							N	Bacteria	Proteobacteria	Alphaproteobacteria	Caulobacterales	Caulobacteraceae	Brevundimonas	Brevundimonas_sp._MF30-B
31576	NODE_5325_length_19580_cov_17.335044_pos_12174_A	11	50.9157	4.26135	5.76976	52.9406	1.17888	0.0690389	modern	NODE_5325_length_19580_cov_17.335044_pos_12174	NODE_5325	A	C	230	BKPGNLEB_21545	B2R_21548	hypothetical protein	11944	12492	Prodigal:002006	ID=BKPGNLEB_21545;inference=ab initio prediction:Prodigal:002006;locus_tag=BKPGNLEB_21545;product=hypothetical protein							S	Bacteria	Proteobacteria	Alphaproteobacteria	Sphingomonadales	Sphingomonadaceae	Sphingopyxis	Sphingopyxis_fribergensis
9739	NODE_1425_length_39510_cov_34.333105_pos_13281_C	8	62.5417	4.26089	61.0698	63.1126	-0.545732	0.0962783	wild	NODE_1425_length_39510_cov_34.333105_pos_13281	NODE_1425	C	C	1556	BKPGNLEB_11585	B2R_11587	Fanconi-associated nuclease 1	11725	13326	Prodigal:002006	ID=BKPGNLEB_11585;eC_number=3.1.4.1;Name=fan1;gene=fan1;inference=ab initio prediction:Prodigal:002006,similar to AA sequence:UniProtKB:Q9I2N0;locus_tag=BKPGNLEB_11585;product=Fanconi-associated nuclease 1							S	Bacteria	Proteobacteria	Gammaproteobacteria	Cellvibrionales	Cellvibrionaceae	Cellvibrio	Cellvibrio_sp._PSBB006
21000	NODE_301_length_86139_cov_26.778731_pos_5455_A	5	6.81385	4.26073	5.65494	59.793	0.498106	0.429686	modern	NODE_301_length_86139_cov_26.778731_pos_5455	NODE_301	A	A			#N/A						BKPGNLEB_04009	38	hypothetical protein	BKPGNLEB_04013	3633	Ribosomal RNA large subunit methyltransferase E	I	Bacteria	Proteobacteria	Gammaproteobacteria	Cellvibrionales	Cellvibrionaceae	Cellvibrio	Cellvibrio_sp._PSBB006
16961	NODE_235_length_98146_cov_21.272267_pos_5855_T	6	36.5922	4.25739	34.8219	40.7308	-0.404706	0.287955	wild	NODE_235_length_98146_cov_21.272267_pos_5855	NODE_235	T	T	461	BKPGNLEB_03294	B2R_03294	Ditrans%2Cpolycis-undecaprenyl-diphosphate synthase ((2E%2C6E)-farnesyl-diphosphate specific)	5394	6116	Prodigal:002006	ID=BKPGNLEB_03294;eC_number=2.5.1.31;Name=uppS_1;db_xref=COG:COG0020;gene=uppS_1;inference=ab initio prediction:Prodigal:002006,similar to AA sequence:UniProtKB:Q88VJ8;locus_tag=BKPGNLEB_03294;product=Ditrans%2Cpolycis-undecaprenyl-diphosphate synthase ((2E%2C6E)-farnesyl-diphosphate specific)							S	Bacteria	Proteobacteria	Alphaproteobacteria	Caulobacterales	Caulobacteraceae	Brevundimonas	Brevundimonas_sp._M20
23272	NODE_3541_length_24365_cov_19.926729_pos_14691_G	6	43.1899	4.25087	3.39032	46.9487	-0.659458	0.320325	wild	NODE_3541_length_24365_cov_19.926729_pos_14691	NODE_3541	G	A	602	BKPGNLEB_17886	B2R_17889	Transcriptional regulatory protein CusR	14089	14760	Prodigal:002006	ID=BKPGNLEB_17886;Name=cusR_2;db_xref=COG:COG0745;gene=cusR_2;inference=ab initio prediction:Prodigal:002006,similar to AA sequence:UniProtKB:P0ACZ8;locus_tag=BKPGNLEB_17886;product=Transcriptional regulatory protein CusR							S	Bacteria	Proteobacteria	Alphaproteobacteria	Caulobacterales	Caulobacteraceae	Brevundimonas	Brevundimonas_naejangsanensis
25537	NODE_4136_length_22448_cov_16.477561_pos_10470_T	4	62.6153	4.25057	60.7127	63.5023	1.09383	0.178461	modern	NODE_4136_length_22448_cov_16.477561_pos_10470	NODE_4136	T	C	84	BKPGNLEB_19169	B2R_19172	hypothetical protein	7693	10554	Prodigal:002006	ID=BKPGNLEB_19169;inference=ab initio prediction:Prodigal:002006;locus_tag=BKPGNLEB_19169;product=hypothetical protein							N	Bacteria	Proteobacteria	Alphaproteobacteria	Sphingomonadales	Sphingomonadaceae	Sphingopyxis	Sphingopyxis_sp._PAMC25046
635	NODE_10124_length_13645_cov_22.154953_pos_8172_G	6	42.6196	4.24942	39.5436	42.6588	0.403784	0.176423	modern	NODE_10124_length_13645_cov_22.154953_pos_8172	NODE_10124	G	G	184	BKPGNLEB_26299	B2R_26302	Ubiquinone biosynthesis O-methyltransferase%2C mitochondrial	7724	8356	Prodigal:002006	ID=BKPGNLEB_26299;eC_number=2.1.1.222;Name=COQ3_18;gene=COQ3_18;inference=ab initio prediction:Prodigal:002006,protein motif:HAMAP:MF_00472;locus_tag=BKPGNLEB_26299;product=Ubiquinone biosynthesis O-methyltransferase%2C mitochondrial							N	Bacteria	Actinobacteria	Actinobacteria	Streptomycetales	Streptomycetaceae	Streptomyces	Streptomyces_sp._M2
42802	NODE_924_length_49655_cov_30.986117_pos_7952_T	12	62.3006	4.24408	61.3489	63.3272	0.672014	0.282188	modern	NODE_924_length_49655_cov_30.986117_pos_7952	NODE_924	T	C	1793	BKPGNLEB_08680	B2R_08681	Chromosome partition protein Smc	7718	9745	Prodigal:002006	ID=BKPGNLEB_08680;Name=smc_5;gene=smc_5;inference=ab initio prediction:Prodigal:002006,protein motif:HAMAP:MF_01894;locus_tag=BKPGNLEB_08680;product=Chromosome partition protein Smc							D	Bacteria	Proteobacteria	Gammaproteobacteria	Cellvibrionales	Cellvibrionaceae	Cellvibrio	Cellvibrio_sp._PSBB006
39155	NODE_783_length_53876_cov_21.108671_pos_17854_A	11	2.41723	4.2438	1.33721	3.02506	0.37385	0.150827	modern	NODE_783_length_53876_cov_21.108671_pos_17854	NODE_783	A	A	122	BKPGNLEB_07993	B2R_07994	hypothetical protein	17731	17976	Prodigal:002006	ID=BKPGNLEB_07993;inference=ab initio prediction:Prodigal:002006;locus_tag=BKPGNLEB_07993;product=hypothetical protein							S	Bacteria	Proteobacteria	Alphaproteobacteria	Caulobacterales	Caulobacteraceae	Brevundimonas	Brevundimonas_sp._M20
37822	NODE_7292_length_16395_cov_38.685935_pos_14267_C	9	3.60108	4.24348	2.12352	67.2083	-0.407953	0.355639	wild	NODE_7292_length_16395_cov_38.685935_pos_14267	NODE_7292	C	C	1175	BKPGNLEB_23881	B2R_23884	Cyclic di-GMP phosphodiesterase	13092	14468	Prodigal:002006	ID=BKPGNLEB_23881;eC_number=3.1.4.-;db_xref=COG:COG2206;inference=ab initio prediction:Prodigal:002006,similar to AA sequence:UniProtKB:Q9HWS0;locus_tag=BKPGNLEB_23881;product=Cyclic di-GMP phosphodiesterase							S	Bacteria	Proteobacteria	Gammaproteobacteria	Cellvibrionales	Cellvibrionaceae	Cellvibrio	Cellvibrio_sp._PSBB006
20848	NODE_291_length_88052_cov_19.283856_pos_74575_G	3	1.53802	4.24297	0.743308	2.70573	-0.35037	0.206732	wild	NODE_291_length_88052_cov_19.283856_pos_74575	NODE_291	G	G	329	BKPGNLEB_03902	B2R_03902	ATP-dependent Clp protease ATP-binding subunit ClpX	74246	75517	Prodigal:002006	ID=BKPGNLEB_03902;Name=clpX_2;gene=clpX_2;inference=ab initio prediction:Prodigal:002006,similar to AA sequence:UniProtKB:B8GX14;locus_tag=BKPGNLEB_03902;product=ATP-dependent Clp protease ATP-binding subunit ClpX							I	Bacteria	Proteobacteria	Alphaproteobacteria	Sphingomonadales	Sphingomonadaceae	Sphingopyxis	Sphingopyxis_sp._PAMC25046
31111	NODE_53_length_194098_cov_21.294321_pos_38272_G	6	34.0218	4.24292	3.17286	35.2969	-0.315236	0.265682	wild	NODE_53_length_194098_cov_21.294321_pos_38272	NODE_53	G	G	929	BKPGNLEB_01029	B2R_01029	hypothetical protein	38107	39201	Prodigal:002006	ID=BKPGNLEB_01029;inference=ab initio prediction:Prodigal:002006;locus_tag=BKPGNLEB_01029;product=hypothetical protein							S	Bacteria	Proteobacteria	Alphaproteobacteria	Caulobacterales	Caulobacteraceae	Brevundimonas	Brevundimonas_sp._MF30-B
341	NODE_101_length_151557_cov_26.107911_pos_83534_T	8	57.7785	4.24105	56.6462	63.4096	-0.538431	0.0830621	wild	NODE_101_length_151557_cov_26.107911_pos_83534	NODE_101	T	C	2504	BKPGNLEB_01897	B2R_01897	hypothetical protein	81030	84281	Prodigal:002006	ID=BKPGNLEB_01897;inference=ab initio prediction:Prodigal:002006;locus_tag=BKPGNLEB_01897;product=hypothetical protein							S	Bacteria	Proteobacteria	Gammaproteobacteria	Cellvibrionales	Cellvibrionaceae	Cellvibrio	Cellvibrio_sp._PSBB006
6125	NODE_1262_length_42309_cov_40.814025_pos_16872_C	7	0.958443	4.23442	0.215386	1.15305	0.324972	0.00533592	modern	NODE_1262_length_42309_cov_40.814025_pos_16872	NODE_1262	C	C	248	BKPGNLEB_10747	B2R_10749	hypothetical protein	16624	17478	Prodigal:002006	ID=BKPGNLEB_10747;inference=ab initio prediction:Prodigal:002006;locus_tag=BKPGNLEB_10747;product=hypothetical protein							S	Bacteria	Proteobacteria	Gammaproteobacteria	Xanthomonadales	Xanthomonadaceae	Arenimonas	Arenimonas_daejeonensis
39574	NODE_7876_length_15695_cov_15.441459_pos_3678_A	3	62.6541	4.23139	60.4211	64.4395	-0.480463	0.258607	wild	NODE_7876_length_15695_cov_15.441459_pos_3678	NODE_7876	A	A	596	BKPGNLEB_24251	B2R_24254	Putrescine--pyruvate aminotransferase	3082	4455	Prodigal:002006	ID=BKPGNLEB_24251;eC_number=2.6.1.113;Name=spuC_7;db_xref=COG:COG0161;gene=spuC_7;inference=ab initio prediction:Prodigal:002006,similar to AA sequence:UniProtKB:Q9I6J2;locus_tag=BKPGNLEB_24251;product=Putrescine--pyruvate aminotransferase							S	Bacteria	Proteobacteria	Alphaproteobacteria	Sphingomonadales	Sphingomonadaceae	Sphingopyxis	Sphingopyxis_sp._PAMC25046
44264	NODE_9889_length_13826_cov_17.710279_pos_11977_T	5	62.9792	4.22592	1.97059	63.8738	-0.447747	0.278971	wild	NODE_9889_length_13826_cov_17.710279_pos_11977	NODE_9889	T	T	1073	BKPGNLEB_26148	B2R_26151	N-acetylgalactosamine-N%2CN'-diacetylbacillosaminyl-diphospho-undecaprenol 4-alpha-N-acetylgalactosaminyltransferase	11869	13050	Prodigal:002006	ID=BKPGNLEB_26148;eC_number=2.4.1.291;Name=pglJ;db_xref=COG:COG0438;gene=pglJ;inference=ab initio prediction:Prodigal:002006,similar to AA sequence:UniProtKB:Q0P9C7;locus_tag=BKPGNLEB_26148;product=N-acetylgalactosamine-N%2CN'-diacetylbacillosaminyl-diphospho-undecaprenol 4-alpha-N-acetylgalactosaminyltransferase							I	Bacteria	Proteobacteria	Alphaproteobacteria	Sphingomonadales	Sphingomonadaceae	Sphingopyxis	Sphingopyxis_sp._PAMC25046
43486	NODE_9431_length_14209_cov_40.419702_pos_11640_T	6	37.2763	4.22456	36.2823	41.5049	0.319125	0.265473	modern	NODE_9431_length_14209_cov_40.419702_pos_11640	NODE_9431	T	C	2496	BKPGNLEB_25759	B2R_25762	hypothetical protein	11164	14136	Prodigal:002006	ID=BKPGNLEB_25759;inference=ab initio prediction:Prodigal:002006;locus_tag=BKPGNLEB_25759;product=hypothetical protein							N	Bacteria	Actinobacteria	Actinobacteria	Streptomycetales	Streptomycetaceae	Streptomyces	Streptomyces_qaidamensis
35462	NODE_651_length_58768_cov_21.219639_pos_1762_G	2	39.6319	4.22298	38.5524	41.4049	1.23688	0.254348	modern	NODE_651_length_58768_cov_21.219639_pos_1762	NODE_651	G	C	221	BKPGNLEB_07189	B2R_07190	Primosomal protein N'	1541	3706	Prodigal:002006	ID=BKPGNLEB_07189;eC_number=3.6.4.-;Name=priA_2;db_xref=COG:COG1198;gene=priA_2;inference=ab initio prediction:Prodigal:002006,similar to AA sequence:UniProtKB:P17888;locus_tag=BKPGNLEB_07189;product=Primosomal protein N'							S	Bacteria	Proteobacteria	Alphaproteobacteria	Caulobacterales	Caulobacteraceae	Brevundimonas	Brevundimonas_sp._M20
31602	NODE_537_length_65076_cov_23.556874_pos_33319_G	3	56.8837	4.22265	3.98762	60.2683	0.416783	0.351017	modern	NODE_537_length_65076_cov_23.556874_pos_33319	NODE_537	G	G	818	BKPGNLEB_06156	B2R_06157	Lipoyl synthase	33175	34137	Prodigal:002006	ID=BKPGNLEB_06156;eC_number=2.8.1.8;Name=lipA_3;db_xref=COG:COG0320;gene=lipA_3;inference=ab initio prediction:Prodigal:002006,similar to AA sequence:UniProtKB:O32129;locus_tag=BKPGNLEB_06156;product=Lipoyl synthase							I	Bacteria	Proteobacteria	Alphaproteobacteria	Caulobacterales	Caulobacteraceae	Brevundimonas	Brevundimonas_sp._MF30-B
25348	NODE_4036_length_22732_cov_41.891839_pos_20071_A	11	51.61	4.21966	50.6954	53.3396	0.697189	0.0240814	modern	NODE_4036_length_22732_cov_41.891839_pos_20071	NODE_4036	A	G			#N/A						BKPGNLEB_18961	5434	Glutamyl-tRNA(Gln) amidotransferase subunit C				I	Bacteria	Proteobacteria	Gammaproteobacteria	Pseudomonadales	Pseudomonadaceae	Pseudomonas	Pseudomonas_stutzeri
18407	NODE_250_length_96068_cov_43.176609_pos_62464_T	4	2.5443	4.21802	0.677196	64.1789	0.283368	0.0280035	modern	NODE_250_length_96068_cov_43.176609_pos_62464	NODE_250	T	G	452	BKPGNLEB_03625	B2R_03625	D-amino acid dehydrogenase 1	61663	62916	Prodigal:002006	ID=BKPGNLEB_03625;eC_number=1.4.99.-;Name=dadA1_1;db_xref=COG:COG0665;gene=dadA1_1;inference=ab initio prediction:Prodigal:002006,similar to AA sequence:UniProtKB:Q9HTQ0;locus_tag=BKPGNLEB_03625;product=D-amino acid dehydrogenase 1							N	Bacteria	Proteobacteria	Gammaproteobacteria	Xanthomonadales	Xanthomonadaceae	Arenimonas	Arenimonas_daejeonensis
5834	NODE_124_length_140472_cov_21.417958_pos_88635_C	8	2.72571	4.21665	1.2497	63.3925	-0.792651	0.216425	wild	NODE_124_length_140472_cov_21.417958_pos_88635	NODE_124	C	T	287	BKPGNLEB_02041	B2R_02041	2-oxoisovalerate dehydrogenase subunit beta	87801	88922	Prodigal:002006	ID=BKPGNLEB_02041;eC_number=1.2.4.4;Name=bkdA2_1;db_xref=COG:COG0022;gene=bkdA2_1;inference=ab initio prediction:Prodigal:002006,similar to AA sequence:UniProtKB:P09061;locus_tag=BKPGNLEB_02041;product=2-oxoisovalerate dehydrogenase subunit beta							S	Bacteria	Proteobacteria	Alphaproteobacteria	Caulobacterales	Caulobacteraceae	Brevundimonas	Brevundimonas_sp._MF30-B
22038	NODE_3218_length_25627_cov_17.382012_pos_5560_C	3	1.53049	4.21554	0.285005	62.6058	-0.41322	0.2255	wild	NODE_3218_length_25627_cov_17.382012_pos_5560	NODE_3218	C	C	387	BKPGNLEB_17020	B2R_17023	Cytochrome b561	5339	5947	Prodigal:002006	ID=BKPGNLEB_17020;Name=yodB_2;db_xref=COG:COG3038;gene=yodB_2;inference=ab initio prediction:Prodigal:002006,similar to AA sequence:UniProtKB:P76345;locus_tag=BKPGNLEB_17020;product=Cytochrome b561							N	Bacteria	Proteobacteria	Alphaproteobacteria	Sphingomonadales	Sphingomonadaceae	Sphingopyxis	Sphingopyxis_sp._PAMC25046
35623	NODE_6525_length_17463_cov_71.416033_pos_9442_T	4	56.2689	4.21517	7.40906	57.456	0.538868	0.289545	modern	NODE_6525_length_17463_cov_71.416033_pos_9442	NODE_6525	T	C			#N/A						BKPGNLEB_22880	2478	hypothetical protein	BKPGNLEB_22885	11	hypothetical protein	I	Bacteria	unassigned	unassigned	unassigned	unassigned	unassigned	unassigned
2775	NODE_11024_length_13013_cov_14.687703_pos_3109_T	6	3.17286	4.2147	1.22057	31.3761	0.431618	0.0470882	modern	NODE_11024_length_13013_cov_14.687703_pos_3109	NODE_11024	T	T	1307	BKPGNLEB_26976	B2R_26979	Isochorismate synthase MenF	2617	4416	Prodigal:002006	ID=BKPGNLEB_26976;eC_number=5.4.4.2;Name=menF_5;gene=menF_5;inference=ab initio prediction:Prodigal:002006,protein motif:HAMAP:MF_01935;locus_tag=BKPGNLEB_26976;product=Isochorismate synthase MenF							S	Bacteria	Proteobacteria	Alphaproteobacteria	Sphingomonadales	Sphingomonadaceae	Novosphingobium	Novosphingobium_aromaticivorans
8197	NODE_1331_length_40998_cov_18.038778_pos_2053_G	3	1.52297	4.21373	0.56832	61.7795	-0.386304	0.0843899	wild	NODE_1331_length_40998_cov_18.038778_pos_2053	NODE_1331	G	G	1154	BKPGNLEB_11191	B2R_11193	putative protein	899	2185	Prodigal:002006	ID=BKPGNLEB_11191;db_xref=COG:COG1228;inference=ab initio prediction:Prodigal:002006,similar to AA sequence:UniProtKB:P9WL23;locus_tag=BKPGNLEB_11191;product=putative protein							S	Bacteria	Proteobacteria	Alphaproteobacteria	Sphingomonadales	Sphingomonadaceae	Sphingopyxis	Sphingopyxis_sp._PAMC25046
38127	NODE_7378_length_16294_cov_32.651744_pos_1225_G	11	53.8788	4.21039	9.12208	53.9787	0.260285	0.104564	modern	NODE_7378_length_16294_cov_32.651744_pos_1225	NODE_7378	G	G			#N/A									BKPGNLEB_23934	1684	hypothetical protein	I	Bacteria	Actinobacteria	Actinobacteria	Streptomycetales	Streptomycetaceae	Streptomyces	Streptomyces_qaidamensis
41346	NODE_8626_length_14940_cov_31.859376_pos_11933_T	4	2.76868	4.21021	1.12904	5.53824	-0.29006	0.162903	wild	NODE_8626_length_14940_cov_31.859376_pos_11933	NODE_8626	T	C	467	BKPGNLEB_24961	B2R_24964	hypothetical protein	11573	12400	Prodigal:002006	ID=BKPGNLEB_24961;inference=ab initio prediction:Prodigal:002006;locus_tag=BKPGNLEB_24961;product=hypothetical protein							S	Bacteria	Actinobacteria	Actinobacteria	Streptomycetales	Streptomycetaceae	Streptomyces	Streptomyces_qaidamensis
26515	NODE_4432_length_21558_cov_35.407055_pos_4476_T	11	53.8141	4.2091	53.3027	53.9787	0.248555	0.230774	modern	NODE_4432_length_21558_cov_35.407055_pos_4476	NODE_4432	T	T	303	BKPGNLEB_19758	B2R_19761	Long-chain-fatty-acid--CoA ligase	3277	4779	Prodigal:002006	ID=BKPGNLEB_19758;eC_number=6.2.1.3;Name=lcfB_11;db_xref=COG:COG0318;gene=lcfB_11;inference=ab initio prediction:Prodigal:002006,similar to AA sequence:UniProtKB:O07610;locus_tag=BKPGNLEB_19758;product=Long-chain-fatty-acid--CoA ligase							N	Bacteria	Actinobacteria	Actinobacteria	Streptomycetales	Streptomycetaceae	Streptomyces	Streptomyces_qaidamensis
30324	NODE_52_length_194797_cov_21.766289_pos_3916_T	2	51.7927	4.20759	39.6517	51.9699	0.723885	0.209627	modern	NODE_52_length_194797_cov_21.766289_pos_3916	NODE_52	T	C	17	BKPGNLEB_00794	B2R_00794	Octaprenyl diphosphate synthase	3899	4834	Prodigal:002006	ID=BKPGNLEB_00794;eC_number=2.5.1.90;Name=ispB_2;db_xref=COG:COG0142;gene=ispB_2;inference=ab initio prediction:Prodigal:002006,similar to AA sequence:UniProtKB:P0AD57;locus_tag=BKPGNLEB_00794;product=Octaprenyl diphosphate synthase							S	Bacteria	Proteobacteria	Alphaproteobacteria	Caulobacterales	Caulobacteraceae	Brevundimonas	Brevundimonas_sp._MF30-B
36495	NODE_676_length_57844_cov_36.759442_pos_18835_A	8	57.4714	4.20442	55.8139	61.3368	-0.307069	0.356783	wild	NODE_676_length_57844_cov_36.759442_pos_18835	NODE_676	A	G	425	BKPGNLEB_07296	B2R_07297	hypothetical protein	18410	19498	Prodigal:002006	ID=BKPGNLEB_07296;inference=ab initio prediction:Prodigal:002006;locus_tag=BKPGNLEB_07296;product=hypothetical protein							S	Bacteria	Actinobacteria	Actinobacteria	Streptomycetales	Streptomycetaceae	Streptomyces	Streptomyces_qaidamensis
19368	NODE_2599_length_28713_cov_45.365870_pos_22308_C	6	42.834	4.20413	42.637	44.8016	-0.47152	0.352019	wild	NODE_2599_length_28713_cov_45.365870_pos_22308	NODE_2599	C	G	1037	BKPGNLEB_15645	B2R_15648	Elongation factor G	21252	23345	Prodigal:002006	ID=BKPGNLEB_15645;Name=fusA_8;db_xref=COG:COG0480;gene=fusA_8;inference=ab initio prediction:Prodigal:002006,similar to AA sequence:UniProtKB:P41084;locus_tag=BKPGNLEB_15645;product=Elongation factor G							S	Bacteria	Proteobacteria	Alphaproteobacteria	Sphingomonadales	Sphingomonadaceae	Sphingopyxis	Sphingopyxis_sp._PAMC25046
42364	NODE_9053_length_14539_cov_17.698061_pos_5698_A	2	32.067	4.20213	5.8203	32.067	1.56667	0	modern	NODE_9053_length_14539_cov_17.698061_pos_5698	NODE_9053	A	G	245	BKPGNLEB_25352	B2R_25355	Alternative cytochrome c oxidase subunit 1	5453	7342	Prodigal:002006	ID=BKPGNLEB_25352;eC_number=1.9.3.1;Name=coxN_2;db_xref=COG:COG0843;gene=coxN_2;inference=ab initio prediction:Prodigal:002006,similar to AA sequence:UniProtKB:P98000;locus_tag=BKPGNLEB_25352;product=Alternative cytochrome c oxidase subunit 1							S	Bacteria	Proteobacteria	Gammaproteobacteria	Xanthomonadales	Xanthomonadaceae	Xanthomonas	Xanthomonas_vesicatoria
28779	NODE_486_length_68171_cov_24.234384_pos_49875_G	6	34.5314	4.20034	33.9197	34.8479	-0.328727	0.248526	wild	NODE_486_length_68171_cov_24.234384_pos_49875	NODE_486	G	G	209	BKPGNLEB_05631	B2R_05632	Dodecaprenyl-phosphate galacturonate synthase	49365	50084	Prodigal:002006	ID=BKPGNLEB_05631;eC_number=2.4.1.-;Name=rgtE;db_xref=COG:COG0463;gene=rgtE;inference=ab initio prediction:Prodigal:002006,similar to AA sequence:UniProtKB:Q1MJ95;locus_tag=BKPGNLEB_05631;product=Dodecaprenyl-phosphate galacturonate synthase							S	Bacteria	Proteobacteria	Alphaproteobacteria	Caulobacterales	Caulobacteraceae	Brevundimonas	Brevundimonas_sp._MF30-B
42105	NODE_899_length_50335_cov_16.086392_pos_11249_G	3	0.921892	4.19352	0.285005	1.75464	-0.419593	0.271133	wild	NODE_899_length_50335_cov_16.086392_pos_11249	NODE_899	G	G	995	BKPGNLEB_08600	B2R_08601	Carnitine monooxygenase oxygenase subunit	11063	12244	Prodigal:002006	ID=BKPGNLEB_08600;eC_number=1.14.13.239;Name=yeaW_2;db_xref=COG:COG4638;gene=yeaW_2;inference=ab initio prediction:Prodigal:002006,similar to AA sequence:UniProtKB:P0ABR7;locus_tag=BKPGNLEB_08600;product=Carnitine monooxygenase oxygenase subunit							S	Bacteria	Proteobacteria	Alphaproteobacteria	Sphingomonadales	Sphingomonadaceae	Sphingopyxis	Sphingopyxis_sp._PAMC25046
36141	NODE_6599_length_17354_cov_41.278064_pos_10345_C	6	37.5782	4.19338	36.5922	40.5022	0.279153	0.22615	modern	NODE_6599_length_17354_cov_41.278064_pos_10345	NODE_6599	C	C	218	BKPGNLEB_23032	B2R_23035	Diacylglycerol kinase	10127	11014	Prodigal:002006	ID=BKPGNLEB_23032;eC_number=2.7.1.107;Name=dagK_3;db_xref=COG:COG1597;gene=dagK_3;inference=ab initio prediction:Prodigal:002006,similar to AA sequence:UniProtKB:P9WP29;locus_tag=BKPGNLEB_23032;product=Diacylglycerol kinase							S	Bacteria	Actinobacteria	Actinobacteria	Streptomycetales	Streptomycetaceae	Streptomyces	Streptomyces_qaidamensis
27805	NODE_4581_length_21197_cov_51.822827_pos_15988_G	11	53.2994	4.19328	52.9406	53.8842	0.312563	1.86901e-10	modern	NODE_4581_length_21197_cov_51.822827_pos_15988	NODE_4581	G	A	233	BKPGNLEB_20168	B2R_20171	hypothetical protein	15755	16378	Prodigal:002006	ID=BKPGNLEB_20168;inference=ab initio prediction:Prodigal:002006;locus_tag=BKPGNLEB_20168;product=hypothetical protein							S	Bacteria	Actinobacteria	Actinobacteria	Streptomycetales	Streptomycetaceae	Streptomyces	Streptomyces_qaidamensis
10481	NODE_14968_length_11005_cov_20.082432_pos_5671_G	2	32.0763	4.19318	5.8203	33.2318	0.706202	0.0867691	modern	NODE_14968_length_11005_cov_20.082432_pos_5671	NODE_14968	G	A	2249	BKPGNLEB_29054	B2R_29057	Pyruvate%2C phosphate dikinase	5230	7920	Prodigal:002006	ID=BKPGNLEB_29054;eC_number=2.7.9.1;Name=ppdK_2;db_xref=COG:COG0574;gene=ppdK_2;inference=ab initio prediction:Prodigal:002006,similar to AA sequence:UniProtKB:P22983;locus_tag=BKPGNLEB_29054;product=Pyruvate%2C phosphate dikinase							S	Bacteria	Proteobacteria	Alphaproteobacteria	Caulobacterales	Caulobacteraceae	Brevundimonas	Brevundimonas_sp._MF30-B
9523	NODE_1408_length_39696_cov_17.481476_pos_11249_T	9	5.09249	4.19133	5.08286	58.5406	0.380283	0.297496	modern	NODE_1408_length_39696_cov_17.481476_pos_11249	NODE_1408	T	T			#N/A						BKPGNLEB_11520	125	hypothetical protein	BKPGNLEB_11521	18	D-aminopeptidase	I	Bacteria	Proteobacteria	Alphaproteobacteria	Sphingomonadales	Sphingomonadaceae	Sphingopyxis	Sphingopyxis_sp._PAMC25046
29336	NODE_4992_length_20265_cov_40.221710_pos_1513_G	4	2.77669	4.1913	2.75812	51.1942	-0.268093	0.525892	wild	NODE_4992_length_20265_cov_40.221710_pos_1513	NODE_4992	G	G			#N/A									BKPGNLEB_20932	272	hypothetical protein	I	Bacteria	Actinobacteria	Actinobacteria	Streptomycetales	Streptomycetaceae	Streptomyces	Streptomyces_qaidamensis
6374	NODE_1265_length_42255_cov_38.927057_pos_3477_G	12	3.81899	4.19122	3.0067	57.07	0.761181	0.377643	modern	NODE_1265_length_42255_cov_38.927057_pos_3477	NODE_1265	G	A	452	BKPGNLEB_10777	B2R_10779	hypothetical protein	3025	3732	Prodigal:002006	ID=BKPGNLEB_10777;inference=ab initio prediction:Prodigal:002006;locus_tag=BKPGNLEB_10777;product=hypothetical protein							S	Bacteria	Proteobacteria	Gammaproteobacteria	Pseudomonadales	Pseudomonadaceae	Pseudomonas	Pseudomonas_stutzeri
2677	NODE_10961_length_13055_cov_41.457163_pos_11782_C	6	40.481	4.19022	36.8017	41.035	0.271702	0.359103	modern	NODE_10961_length_13055_cov_41.457163_pos_11782	NODE_10961	C	C	374	BKPGNLEB_26931	B2R_26934	Peptidoglycan D%2CD-transpeptidase MrdA	10522	12156	Prodigal:002006	ID=BKPGNLEB_26931;eC_number=3.4.16.4;Name=mrdA_9;gene=mrdA_9;inference=ab initio prediction:Prodigal:002006,protein motif:HAMAP:MF_02081;locus_tag=BKPGNLEB_26931;product=Peptidoglycan D%2CD-transpeptidase MrdA							S	Bacteria	Actinobacteria	Actinobacteria	Streptomycetales	Streptomycetaceae	Streptomyces	Streptomyces_qaidamensis
42046	NODE_8934_length_14636_cov_30.016234_pos_2180_G	6	46.2351	4.18548	46.0882	46.9487	0.720515	0	modern	NODE_8934_length_14636_cov_30.016234_pos_2180	NODE_8934	G	A	200	BKPGNLEB_25207	B2R_25210	N-acetylmuramate alpha-1-phosphate uridylyltransferase	1697	2380	Prodigal:002006	ID=BKPGNLEB_25207;eC_number=2.7.7.99;Name=murU_7;db_xref=COG:COG1208;gene=murU_7;inference=ab initio prediction:Prodigal:002006,similar to AA sequence:UniProtKB:Q88QT2;locus_tag=BKPGNLEB_25207;product=N-acetylmuramate alpha-1-phosphate uridylyltransferase							S	Bacteria	Proteobacteria	Gammaproteobacteria	Cellvibrionales	Cellvibrionaceae	Cellvibrio	Cellvibrio_sp._PSBB006
39086	NODE_779_length_54092_cov_21.019854_pos_46789_G	9	67.3773	4.18512	67.2228	68.22	-0.280242	0.243374	wild	NODE_779_length_54092_cov_21.019854_pos_46789	NODE_779	G	G	818	BKPGNLEB_07965	B2R_07966	UvrABC system protein A	45971	48865	Prodigal:002006	ID=BKPGNLEB_07965;Name=uvrA_4;gene=uvrA_4;inference=ab initio prediction:Prodigal:002006,similar to AA sequence:UniProtKB:P63383;locus_tag=BKPGNLEB_07965;product=UvrABC system protein A							I	Bacteria	Proteobacteria	Alphaproteobacteria	Caulobacterales	Caulobacteraceae	Brevundimonas	Brevundimonas_sp._MF30-B
43920	NODE_968_length_48583_cov_18.162012_pos_30116_C	3	2.71084	4.18413	1.47858	62.7661	-0.387822	0.113684	wild	NODE_968_length_48583_cov_18.162012_pos_30116	NODE_968	C	C	1148	BKPGNLEB_08987	B2R_08988	Dihydrolipoyllysine-residue succinyltransferase component of 2-oxoglutarate dehydrogenase complex	28968	30239	Prodigal:002006	ID=BKPGNLEB_08987;eC_number=2.3.1.61;Name=sucB_4;db_xref=COG:COG0508;gene=sucB_4;inference=ab initio prediction:Prodigal:002006,similar to AA sequence:UniProtKB:P0AFG6;locus_tag=BKPGNLEB_08987;product=Dihydrolipoyllysine-residue succinyltransferase component of 2-oxoglutarate dehydrogenase complex							S	Bacteria	Proteobacteria	Alphaproteobacteria	Sphingomonadales	Sphingomonadaceae	Sphingopyxis	Sphingopyxis_sp._PAMC25046
25105	NODE_385_length_75383_cov_19.370637_pos_45777_G	3	1.53049	4.1796	0.56832	62.439	-0.417871	0.200786	wild	NODE_385_length_75383_cov_19.370637_pos_45777	NODE_385	G	G	191	BKPGNLEB_04880	B2R_04881	Vitamin B12 transporter BtuB	43149	45968	Prodigal:002006	ID=BKPGNLEB_04880;Name=btuB_24;gene=btuB_24;inference=ab initio prediction:Prodigal:002006,protein motif:HAMAP:MF_01531;locus_tag=BKPGNLEB_04880;product=Vitamin B12 transporter BtuB							S	Bacteria	Proteobacteria	Alphaproteobacteria	Sphingomonadales	Sphingomonadaceae	Sphingopyxis	Sphingopyxis_sp._PAMC25046
12779	NODE_16560_length_10396_cov_16.622511_pos_437_A	7	5.68944	4.17938	5.30054	54.7734	-0.735924	0.291375	wild	NODE_16560_length_10396_cov_16.622511_pos_437	NODE_16560	A	C			#N/A									BKPGNLEB_29778	312	hypothetical protein	I	Bacteria	Proteobacteria	Alphaproteobacteria	Caulobacterales	Caulobacteraceae	Brevundimonas	Brevundimonas_sp._M20
36034	NODE_6597_length_17355_cov_84.438978_pos_14122_C	9	37.5028	4.17911	9.72987	58.5537	0.347488	0.203872	modern	NODE_6597_length_17355_cov_84.438978_pos_14122	NODE_6597	C	C	1529	BKPGNLEB_23017	B2R_23020	hypothetical protein	13948	15651	Prodigal:002006	ID=BKPGNLEB_23017;inference=ab initio prediction:Prodigal:002006;locus_tag=BKPGNLEB_23017;product=hypothetical protein							S	Bacteria	Proteobacteria	Alphaproteobacteria	Rhodobacterales	Rhodobacteraceae	Pseudovibrio	Pseudovibrio_sp._FO-BEG1
28202	NODE_4709_length_20898_cov_36.087264_pos_17602_A	9	1.30407	4.1786	0.886279	3.22527	-0.689342	0.170607	wild	NODE_4709_length_20898_cov_36.087264_pos_17602	NODE_4709	A	G	101	BKPGNLEB_20365	B2R_20368	Heme exporter protein B	17032	17703	Prodigal:002006	ID=BKPGNLEB_20365;Name=ccmB_4;db_xref=COG:COG2386;gene=ccmB_4;inference=ab initio prediction:Prodigal:002006,similar to AA sequence:UniProtKB:P0ABL8;locus_tag=BKPGNLEB_20365;product=Heme exporter protein B							S	Bacteria	Proteobacteria	Gammaproteobacteria	Pseudomonadales	Pseudomonadaceae	Pseudomonas	Pseudomonas_stutzeri
22677	NODE_3426_length_24715_cov_24.220548_pos_8379_A	9	62.5895	4.17453	3.95334	64.574	-0.526174	0.471039	wild	NODE_3426_length_24715_cov_24.220548_pos_8379	NODE_3426	A	A	773	BKPGNLEB_17573	B2R_17576	hypothetical protein	7587	9152	Prodigal:002006	ID=BKPGNLEB_17573;inference=ab initio prediction:Prodigal:002006;locus_tag=BKPGNLEB_17573;product=hypothetical protein							S	Bacteria	Proteobacteria	Gammaproteobacteria	Cellvibrionales	Cellvibrionaceae	Cellvibrio	Cellvibrio_sp._PSBB006
28699	NODE_4848_length_20566_cov_20.160014_pos_7972_G	3	1.53049	4.17093	0.56832	5.76921	-0.432353	0.23136	wild	NODE_4848_length_20566_cov_20.160014_pos_7972	NODE_4848	G	G	613	BKPGNLEB_20753	B2R_20756	4-hydroxyproline 2-epimerase	7587	8585	Prodigal:002006	ID=BKPGNLEB_20753;eC_number=5.1.1.8;inference=ab initio prediction:Prodigal:002006,similar to AA sequence:UniProtKB:Q8FYS0;locus_tag=BKPGNLEB_20753;product=4-hydroxyproline 2-epimerase							N	Bacteria	Proteobacteria	Alphaproteobacteria	Sphingomonadales	Sphingomonadaceae	Sphingomonas	Sphingomonas_sp._FARSPH
42548	NODE_911_length_50030_cov_18.921632_pos_17200_C	5	62.8709	4.17	5.48915	63.4037	-0.424209	0.289004	wild	NODE_911_length_50030_cov_18.921632_pos_17200	NODE_911	C	C	203	BKPGNLEB_08643	B2R_08644	hypothetical protein	16997	17749	Prodigal:002006	ID=BKPGNLEB_08643;inference=ab initio prediction:Prodigal:002006;locus_tag=BKPGNLEB_08643;product=hypothetical protein							S	Bacteria	Proteobacteria	Alphaproteobacteria	Sphingomonadales	Sphingomonadaceae	Sphingopyxis	Sphingopyxis_sp._PAMC25046
28537	NODE_477_length_68662_cov_18.612852_pos_55318_G	9	37.5028	4.16871	9.72987	58.5274	0.386558	0.244702	modern	NODE_477_length_68662_cov_18.612852_pos_55318	NODE_477	G	G	140	BKPGNLEB_05567	B2R_05568	hypothetical protein	54730	55458	Prodigal:002006	ID=BKPGNLEB_05567;inference=ab initio prediction:Prodigal:002006,similar to AA sequence:UniProtKB:Q5ZRP2;locus_tag=BKPGNLEB_05567;note=UPF0176 protein lpg2838;product=hypothetical protein							S	Bacteria	Proteobacteria	Alphaproteobacteria	Sphingomonadales	Sphingomonadaceae	Sphingopyxis	Sphingopyxis_sp._PAMC25046
20865	NODE_2936_length_26931_cov_37.361546_pos_17075_C	4	2.77669	4.1678	1.85774	51.1942	-0.249265	0.264231	wild	NODE_2936_length_26931_cov_37.361546_pos_17075	NODE_2936	C	C	811	BKPGNLEB_16397	B2R_16400	Phenolphthiocerol synthesis polyketide synthase type I Pks15/1	16264	19212	Prodigal:002006	ID=BKPGNLEB_16397;eC_number=2.3.1.41;db_xref=COG:COG3321;inference=ab initio prediction:Prodigal:002006,similar to AA sequence:UniProtKB:B2HIL7;locus_tag=BKPGNLEB_16397;product=Phenolphthiocerol synthesis polyketide synthase type I Pks15/1							N	Bacteria	Actinobacteria	Actinobacteria	Streptomycetales	Streptomycetaceae	Streptomyces	Streptomyces_qaidamensis
13648	NODE_1763_length_35592_cov_18.904545_pos_14134_A	9	67.7964	4.16482	65.0916	68.22	-0.375778	0.0828624	wild	NODE_1763_length_35592_cov_18.904545_pos_14134	NODE_1763	A	A	188	BKPGNLEB_12865	B2R_12868	hypothetical protein	13207	14322	Prodigal:002006	ID=BKPGNLEB_12865;inference=ab initio prediction:Prodigal:002006;locus_tag=BKPGNLEB_12865;product=hypothetical protein							S	Bacteria	Proteobacteria	Alphaproteobacteria	Caulobacterales	Caulobacteraceae	Brevundimonas	Brevundimonas_sp._M20
42449	NODE_9070_length_14522_cov_40.691742_pos_2683_C	4	2.77669	4.16263	1.49107	54.6991	-0.306087	0.139048	wild	NODE_9070_length_14522_cov_40.691742_pos_2683	NODE_9070	C	C	500	BKPGNLEB_25368	B2R_25371	hypothetical protein	2449	3183	Prodigal:002006	ID=BKPGNLEB_25368;inference=ab initio prediction:Prodigal:002006;locus_tag=BKPGNLEB_25368;product=hypothetical protein							S	Bacteria	Actinobacteria	Actinobacteria	Streptomycetales	Streptomycetaceae	Streptomyces	Streptomyces_qaidamensis
1658	NODE_1053_length_46137_cov_27.910487_pos_39768_C	11	53.361	4.16	1.31006	53.9787	0.562835	0.155377	modern	NODE_1053_length_46137_cov_27.910487_pos_39768	NODE_1053	C	G	3707	BKPGNLEB_09526	B2R_09527	hypothetical protein	36061	40791	Prodigal:002006	ID=BKPGNLEB_09526;inference=ab initio prediction:Prodigal:002006;locus_tag=BKPGNLEB_09526;product=hypothetical protein							S	Bacteria	Actinobacteria	Actinobacteria	Streptomycetales	Streptomycetaceae	Streptomyces	Streptomyces_qaidamensis
20468	NODE_289_length_88144_cov_23.061139_pos_47242_C	3	61.8905	4.15535	54.0458	64.5075	0.606203	0.289826	modern	NODE_289_length_88144_cov_23.061139_pos_47242	NODE_289	C	A	722	BKPGNLEB_03791	B2R_03791	Signal recognition particle receptor FtsY	47020	47964	Prodigal:002006	ID=BKPGNLEB_03791;Name=ftsY_2;db_xref=COG:COG0552;gene=ftsY_2;inference=ab initio prediction:Prodigal:002006,similar to AA sequence:UniProtKB:P10121;locus_tag=BKPGNLEB_03791;product=Signal recognition particle receptor FtsY							S	Bacteria	Proteobacteria	Alphaproteobacteria	Caulobacterales	Caulobacteraceae	Brevundimonas	Brevundimonas_sp._M20
31597	NODE_537_length_65076_cov_23.556874_pos_33262_A	3	57.6845	4.15487	3.98762	60.2683	0.423309	0.562781	modern	NODE_537_length_65076_cov_23.556874_pos_33262	NODE_537	A	A	875	BKPGNLEB_06156	B2R_06157	Lipoyl synthase	33175	34137	Prodigal:002006	ID=BKPGNLEB_06156;eC_number=2.8.1.8;Name=lipA_3;db_xref=COG:COG0320;gene=lipA_3;inference=ab initio prediction:Prodigal:002006,similar to AA sequence:UniProtKB:O32129;locus_tag=BKPGNLEB_06156;product=Lipoyl synthase							D	Bacteria	Proteobacteria	Alphaproteobacteria	Caulobacterales	Caulobacteraceae	Brevundimonas	Brevundimonas_sp._MF30-B
41241	NODE_859_length_51452_cov_44.620762_pos_10970_G	6	41.7025	4.15467	39.5436	45.3614	0.332814	0.112862	modern	NODE_859_length_51452_cov_44.620762_pos_10970	NODE_859	G	G	1187	BKPGNLEB_08258	B2R_08259	Peptidyl-prolyl cis-trans isomerase D	10214	12157	Prodigal:002006	ID=BKPGNLEB_08258;eC_number=5.2.1.8;Name=ppiD_3;db_xref=COG:COG0760;gene=ppiD_3;inference=ab initio prediction:Prodigal:002006,similar to AA sequence:UniProtKB:P0ADY1;locus_tag=BKPGNLEB_08258;product=Peptidyl-prolyl cis-trans isomerase D							S	Bacteria	Proteobacteria	Gammaproteobacteria	Xanthomonadales	Xanthomonadaceae	Arenimonas	Arenimonas_daejeonensis
30214	NODE_5182_length_19838_cov_85.270632_pos_3006_C	3	0.771844	4.14655	0.285005	1.47858	-0.419359	0.35216	wild	NODE_5182_length_19838_cov_85.270632_pos_3006	NODE_5182	C	T	230	BKPGNLEB_21330	B2R_21333	Protein translocase subunit SecY	2776	4185	Prodigal:002006	ID=BKPGNLEB_21330;Name=secY_7;db_xref=COG:COG0201;gene=secY_7;inference=ab initio prediction:Prodigal:002006,similar to AA sequence:UniProtKB:P9WGN3;locus_tag=BKPGNLEB_21330;product=Protein translocase subunit SecY							S	Bacteria	Candidatus_Saccharibacteria	unassigned	unassigned	unassigned	unassigned	Candidatus_Saccharibacteria_bacterium_FS17P
23861	NODE_365_length_77756_cov_36.580373_pos_72842_G	11	8.65187	4.14186	7.51643	47.5675	-0.425828	0.515463	wild	NODE_365_length_77756_cov_36.580373_pos_72842	NODE_365	G	G	479	BKPGNLEB_04700	B2R_04701	hypothetical protein	72215	73321	Prodigal:002006	ID=BKPGNLEB_04700;inference=ab initio prediction:Prodigal:002006;locus_tag=BKPGNLEB_04700;product=hypothetical protein							S	Bacteria	Proteobacteria	Gammaproteobacteria	Cellvibrionales	Cellvibrionaceae	Cellvibrio	Cellvibrio_sp._PSBB006
8240	NODE_1331_length_40998_cov_18.038778_pos_9506_G	5	62.0057	4.1394	5.03534	63.3895	-0.356952	0.144633	wild	NODE_1331_length_40998_cov_18.038778_pos_9506	NODE_1331	G	G	1277	BKPGNLEB_11195	B2R_11197	Multidrug resistance protein MdtK	8229	9692	Prodigal:002006	ID=BKPGNLEB_11195;Name=mdtK_1;gene=mdtK_1;inference=ab initio prediction:Prodigal:002006,protein motif:HAMAP:MF_00400;locus_tag=BKPGNLEB_11195;product=Multidrug resistance protein MdtK							S	Bacteria	Proteobacteria	Alphaproteobacteria	Sphingomonadales	Sphingomonadaceae	Sphingopyxis	Sphingopyxis_sp._PAMC25046
18463	NODE_2503_length_29367_cov_21.838527_pos_20335_A	4	56.0007	4.1388	54.1126	58.3013	0.778434	0.187692	modern	NODE_2503_length_29367_cov_21.838527_pos_20335	NODE_2503	A	G			#N/A						BKPGNLEB_15063	34	ATP-dependent RNA helicase DeaD	BKPGNLEB_15066	5035	hypothetical protein	I	Bacteria	Proteobacteria	Alphaproteobacteria	Caulobacterales	Caulobacteraceae	Brevundimonas	Brevundimonas_sp._MF30-B
8919	NODE_13697_length_11550_cov_31.981748_pos_8733_T	9	3.2446	4.13853	2.12352	67.1759	-0.375895	0.239573	wild	NODE_13697_length_11550_cov_31.981748_pos_8733	NODE_13697	T	T			#N/A						BKPGNLEB_28571	2310	hypothetical protein	BKPGNLEB_28574	144	hypothetical protein	I	Bacteria	Proteobacteria	Gammaproteobacteria	Cellvibrionales	Cellvibrionaceae	Cellvibrio	Cellvibrio_sp._PSBB006
12829	NODE_16560_length_10396_cov_16.622511_pos_9482_C	4	4.55464	4.13719	2.06152	58.3175	0.564114	0.184143	modern	NODE_16560_length_10396_cov_16.622511_pos_9482	NODE_16560	C	G	647	BKPGNLEB_29787	B2R_29790	Bifunctional purine biosynthesis protein PurH	8525	10129	Prodigal:002006	ID=BKPGNLEB_29787;Name=purH_6;db_xref=COG:COG0138;gene=purH_6;inference=ab initio prediction:Prodigal:002006,similar to AA sequence:UniProtKB:P15639;locus_tag=BKPGNLEB_29787;product=Bifunctional purine biosynthesis protein PurH							S	Bacteria	Proteobacteria	Alphaproteobacteria	Caulobacterales	Caulobacteraceae	Brevundimonas	Brevundimonas_sp._M20
19105	NODE_2599_length_28713_cov_45.365870_pos_13607_G	5	62.0057	4.13676	5.77231	63.3895	-0.278585	0.339751	wild	NODE_2599_length_28713_cov_45.365870_pos_13607	NODE_2599	G	G	281	BKPGNLEB_15631	B2R_15634	50S ribosomal protein L24	13571	13888	Prodigal:002006	ID=BKPGNLEB_15631;Name=rplX_5;db_xref=COG:COG0198;gene=rplX_5;inference=ab initio prediction:Prodigal:002006,similar to AA sequence:UniProtKB:Q9RXJ1;locus_tag=BKPGNLEB_15631;product=50S ribosomal protein L24							S	Bacteria	Proteobacteria	Alphaproteobacteria	Sphingomonadales	Sphingomonadaceae	Sphingopyxis	Sphingopyxis_sp._PAMC25046
25396	NODE_4061_length_22659_cov_24.640426_pos_8054_G	12	3.81899	4.13481	0.299369	57.07	0.725342	0.0705165	modern	NODE_4061_length_22659_cov_24.640426_pos_8054	NODE_4061	G	A	1598	BKPGNLEB_19024	B2R_19027	Isoleucine--tRNA ligase	6764	9652	Prodigal:002006	ID=BKPGNLEB_19024;eC_number=6.1.1.5;Name=ileS_7;db_xref=COG:COG0060;gene=ileS_7;inference=ab initio prediction:Prodigal:002006,similar to AA sequence:UniProtKB:P00956;locus_tag=BKPGNLEB_19024;product=Isoleucine--tRNA ligase							S	Bacteria	Proteobacteria	Alphaproteobacteria	Caulobacterales	Caulobacteraceae	Brevundimonas	Brevundimonas_sp._MF30-B
3153	NODE_1131_length_44789_cov_31.497046_pos_11081_A	8	58.4342	4.13224	3.37851	59.7362	-0.60236	0.122065	wild	NODE_1131_length_44789_cov_31.497046_pos_11081	NODE_1131	A	G			#N/A						BKPGNLEB_09917	568	Vitamin B12 transporter BtuB	BKPGNLEB_09918	312	Bifunctional xylanase/xylan deacetylase	I	Bacteria	Proteobacteria	Gammaproteobacteria	Cellvibrionales	Cellvibrionaceae	Cellvibrio	Cellvibrio_sp._PSBB006
5831	NODE_124_length_140472_cov_21.417958_pos_88620_C	8	2.72178	4.13165	2.02845	63.2515	-0.897735	0.216682	wild	NODE_124_length_140472_cov_21.417958_pos_88620	NODE_124	C	G	302	BKPGNLEB_02041	B2R_02041	2-oxoisovalerate dehydrogenase subunit beta	87801	88922	Prodigal:002006	ID=BKPGNLEB_02041;eC_number=1.2.4.4;Name=bkdA2_1;db_xref=COG:COG0022;gene=bkdA2_1;inference=ab initio prediction:Prodigal:002006,similar to AA sequence:UniProtKB:P09061;locus_tag=BKPGNLEB_02041;product=2-oxoisovalerate dehydrogenase subunit beta							S	Bacteria	Proteobacteria	Alphaproteobacteria	Caulobacterales	Caulobacteraceae	Brevundimonas	Brevundimonas_sp._MF30-B
16633	NODE_2250_length_31262_cov_17.391586_pos_29653_A	5	62.7745	4.13124	62.4059	63.3895	-0.386304	0.216432	wild	NODE_2250_length_31262_cov_17.391586_pos_29653	NODE_2250	A	A			#N/A						BKPGNLEB_14169	162	Aspartate/glutamate leucyltransferase				I	Bacteria	Proteobacteria	Alphaproteobacteria	Sphingomonadales	Sphingomonadaceae	Sphingopyxis	Sphingopyxis_sp._PAMC25046
5566	NODE_1238_length_42757_cov_24.702869_pos_3359_T	8	62.5417	4.13073	61.9854	63.3925	-0.481605	0.10154	wild	NODE_1238_length_42757_cov_24.702869_pos_3359	NODE_1238	T	C	2096	BKPGNLEB_10644	B2R_10645	ComE operon protein 3	1263	3599	Prodigal:002006	ID=BKPGNLEB_10644;Name=comEC_1;db_xref=COG:COG0658;gene=comEC_1;inference=ab initio prediction:Prodigal:002006,similar to AA sequence:UniProtKB:P39695;locus_tag=BKPGNLEB_10644;product=ComE operon protein 3							S	Bacteria	Proteobacteria	Gammaproteobacteria	Cellvibrionales	Cellvibrionaceae	Cellvibrio	Cellvibrio_sp._PSBB006
1776	NODE_1064_length_45940_cov_31.719574_pos_15540_A	9	62.7082	4.12966	61.2982	64.4013	-0.554293	0.338717	wild	NODE_1064_length_45940_cov_31.719574_pos_15540	NODE_1064	A	A	300	BKPGNLEB_09582	B2R_09583	hypothetical protein	15240	17138	Prodigal:002006	ID=BKPGNLEB_09582;inference=ab initio prediction:Prodigal:002006;locus_tag=BKPGNLEB_09582;product=hypothetical protein							N	Bacteria	Proteobacteria	Gammaproteobacteria	Cellvibrionales	Cellvibrionaceae	Cellvibrio	Cellvibrio_sp._PSBB006
9552	NODE_1408_length_39696_cov_17.481476_pos_18725_C	3	1.53049	4.1296	0.285005	1.75464	-0.46027	0.163972	wild	NODE_1408_length_39696_cov_17.481476_pos_18725	NODE_1408	C	C	971	BKPGNLEB_11525	B2R_11527	hypothetical protein	17754	18794	Prodigal:002006	ID=BKPGNLEB_11525;inference=ab initio prediction:Prodigal:002006;locus_tag=BKPGNLEB_11525;product=hypothetical protein							S	Bacteria	Proteobacteria	Alphaproteobacteria	Sphingomonadales	Sphingomonadaceae	Sphingopyxis	Sphingopyxis_sp._PAMC25046
13900	NODE_1805_length_35107_cov_85.822898_pos_5643_G	1	0.23412	4.12431	0.23412	71.2396	0.563587	0.284783	modern	NODE_1805_length_35107_cov_85.822898_pos_5643	NODE_1805	G	A	879	BKPGNLEB_12985	B2R_12988	hypothetical protein	4764	5903	Prodigal:002006	ID=BKPGNLEB_12985;inference=ab initio prediction:Prodigal:002006;locus_tag=BKPGNLEB_12985;product=hypothetical protein							N	Bacteria	Candidatus_Saccharibacteria	unassigned	unassigned	unassigned	unassigned	Candidatus_Saccharibacteria_bacterium_FS07P-B
24505	NODE_376_length_76322_cov_18.275389_pos_23126_A	3	1.53049	4.12274	0.403695	5.22519	-0.486272	0.203272	wild	NODE_376_length_76322_cov_18.275389_pos_23126	NODE_376	A	A			#N/A						BKPGNLEB_04798	6483	Nitrogen fixation regulation protein FixK	BKPGNLEB_04804	44	hypothetical protein	I	Bacteria	Proteobacteria	Alphaproteobacteria	Sphingomonadales	Sphingomonadaceae	Sphingopyxis	Sphingopyxis_sp._PAMC25046
32930	NODE_5647_length_18972_cov_30.196842_pos_3972_C	9	3.92913	4.12183	2.75378	67.7271	-0.521905	0.302806	wild	NODE_5647_length_18972_cov_30.196842_pos_3972	NODE_5647	C	T	1391	BKPGNLEB_21951	B2R_21954	Arginine--tRNA ligase	3522	5363	Prodigal:002006	ID=BKPGNLEB_21951;eC_number=6.1.1.19;Name=argS_8;db_xref=COG:COG0018;gene=argS_8;inference=ab initio prediction:Prodigal:002006,similar to AA sequence:UniProtKB:P11875;locus_tag=BKPGNLEB_21951;product=Arginine--tRNA ligase							S	Bacteria	Proteobacteria	Gammaproteobacteria	Cellvibrionales	Cellvibrionaceae	Cellvibrio	Cellvibrio_sp._PSBB006
8565	NODE_13422_length_11688_cov_43.583139_pos_3933_T	6	39.5882	4.12083	36.5427	40.4654	0.261126	0.501173	modern	NODE_13422_length_11688_cov_43.583139_pos_3933	NODE_13422	T	T	1829	BKPGNLEB_28419	B2R_28422	hypothetical protein	3405	5762	Prodigal:002006	ID=BKPGNLEB_28419;inference=ab initio prediction:Prodigal:002006;locus_tag=BKPGNLEB_28419;product=hypothetical protein							S	Bacteria	Actinobacteria	Actinobacteria	Streptomycetales	Streptomycetaceae	Streptomyces	Streptomyces_qaidamensis
24443	NODE_3755_length_23608_cov_83.015611_pos_23193_C	9	5.02557	4.11813	4.63823	58.5537	0.361692	0.361879	modern	NODE_3755_length_23608_cov_83.015611_pos_23193	NODE_3755	C	A	96	BKPGNLEB_18411	B2R_18414	hypothetical protein	23097	23552	Prodigal:002006	ID=BKPGNLEB_18411;inference=ab initio prediction:Prodigal:002006;locus_tag=BKPGNLEB_18411;product=hypothetical protein							S	Bacteria	Candidatus_Saccharibacteria	unassigned	unassigned	unassigned	Candidatus_Saccharimonas	Candidatus_Saccharimonas_aalborgensis
22680	NODE_3426_length_24715_cov_24.220548_pos_8397_G	9	62.5895	4.11765	3.95334	66.2826	-0.520571	0.53992	wild	NODE_3426_length_24715_cov_24.220548_pos_8397	NODE_3426	G	G	755	BKPGNLEB_17573	B2R_17576	hypothetical protein	7587	9152	Prodigal:002006	ID=BKPGNLEB_17573;inference=ab initio prediction:Prodigal:002006;locus_tag=BKPGNLEB_17573;product=hypothetical protein							S	Bacteria	Proteobacteria	Gammaproteobacteria	Cellvibrionales	Cellvibrionaceae	Cellvibrio	Cellvibrio_sp._PSBB006
1136	NODE_10274_length_13542_cov_80.081232_pos_12144_A	12	3.81899	4.11663	2.63852	4.78723	0.343077	0.185486	modern	NODE_10274_length_13542_cov_80.081232_pos_12144	NODE_10274	A	A	1121	BKPGNLEB_26403	B2R_26406	Aspartyl/glutamyl-tRNA(Asn/Gln) amidotransferase subunit B	11808	13265	Prodigal:002006	ID=BKPGNLEB_26403;eC_number=6.3.5.-;Name=gatB_6;db_xref=COG:COG0064;gene=gatB_6;inference=ab initio prediction:Prodigal:002006,similar to AA sequence:UniProtKB:Q9X100;locus_tag=BKPGNLEB_26403;product=Aspartyl/glutamyl-tRNA(Asn/Gln) amidotransferase subunit B							S	Bacteria	Proteobacteria	Gammaproteobacteria	Cellvibrionales	Cellvibrionaceae	Saccharophagus	Saccharophagus_degradans
2781	NODE_11024_length_13013_cov_14.687703_pos_3124_A	6	3.18047	4.11577	1.24574	31.3947	0.443264	0.0990769	modern	NODE_11024_length_13013_cov_14.687703_pos_3124	NODE_11024	A	A	1292	BKPGNLEB_26976	B2R_26979	Isochorismate synthase MenF	2617	4416	Prodigal:002006	ID=BKPGNLEB_26976;eC_number=5.4.4.2;Name=menF_5;gene=menF_5;inference=ab initio prediction:Prodigal:002006,protein motif:HAMAP:MF_01935;locus_tag=BKPGNLEB_26976;product=Isochorismate synthase MenF							S	Bacteria	Proteobacteria	Alphaproteobacteria	Sphingomonadales	Sphingomonadaceae	Novosphingobium	Novosphingobium_aromaticivorans
40756	NODE_8445_length_15121_cov_30.306151_pos_1242_G	2	50.9376	4.11468	35.5437	51.9597	0.902664	0.230171	modern	NODE_8445_length_15121_cov_30.306151_pos_1242	NODE_8445	G	C	1130	BKPGNLEB_24797	B2R_24800	DNA-directed RNA polymerase subunit beta	112	3609	Prodigal:002006	ID=BKPGNLEB_24797;eC_number=2.7.7.6;Name=rpoB_9;db_xref=COG:COG0085;gene=rpoB_9;inference=ab initio prediction:Prodigal:002006,similar to AA sequence:UniProtKB:P0A8V2;locus_tag=BKPGNLEB_24797;product=DNA-directed RNA polymerase subunit beta							S	Bacteria	Proteobacteria	Alphaproteobacteria	Sphingomonadales	Sphingomonadaceae	Sphingopyxis	Sphingopyxis_sp._PAMC25046
8900	NODE_13618_length_11593_cov_41.380372_pos_9946_G	6	41.5049	4.11127	41.0791	42.6196	0.287221	0.0257515	modern	NODE_13618_length_11593_cov_41.380372_pos_9946	NODE_13618	G	G	1288	BKPGNLEB_28535	B2R_28538	Biosynthetic arginine decarboxylase	9321	11234	Prodigal:002006	ID=BKPGNLEB_28535;eC_number=4.1.1.19;Name=speA_3;gene=speA_3;inference=ab initio prediction:Prodigal:002006,similar to AA sequence:UniProtKB:Q7MK24;locus_tag=BKPGNLEB_28535;product=Biosynthetic arginine decarboxylase							N	Bacteria	Proteobacteria	Gammaproteobacteria	Xanthomonadales	Xanthomonadaceae	Arenimonas	Arenimonas_daejeonensis
31616	NODE_537_length_65076_cov_23.556874_pos_49187_C	3	57.1731	4.11059	56.1084	57.6845	0.367957	0.156913	modern	NODE_537_length_65076_cov_23.556874_pos_49187	NODE_537	C	C	680	BKPGNLEB_06172	B2R_06173	Indole-3-glycerol phosphate synthase	48507	49301	Prodigal:002006	ID=BKPGNLEB_06172;eC_number=4.1.1.48;Name=trpC_2;gene=trpC_2;inference=ab initio prediction:Prodigal:002006,similar to AA sequence:UniProtKB:Q2YRR4;locus_tag=BKPGNLEB_06172;product=Indole-3-glycerol phosphate synthase							S	Bacteria	Proteobacteria	Alphaproteobacteria	Caulobacterales	Caulobacteraceae	Brevundimonas	Brevundimonas_sp._MF30-B
35194	NODE_6405_length_17674_cov_17.258435_pos_17176_A	3	1.72571	4.10899	0.285005	62.9441	-0.463521	0.0864255	wild	NODE_6405_length_17674_cov_17.258435_pos_17176	NODE_6405	A	A	395	BKPGNLEB_22784	B2R_22787	L-fucose-proton symporter	16897	17571	Prodigal:002006	ID=BKPGNLEB_22784;Name=fucP_4;db_xref=COG:COG0738;gene=fucP_4;inference=ab initio prediction:Prodigal:002006,similar to AA sequence:UniProtKB:P11551;locus_tag=BKPGNLEB_22784;product=L-fucose-proton symporter							I	Bacteria	Proteobacteria	Alphaproteobacteria	Sphingomonadales	Sphingomonadaceae	Sphingopyxis	Sphingopyxis_sp._PAMC25046
25473	NODE_4094_length_22585_cov_34.494752_pos_19044_A	1	89.0015	4.10528	88.0975	90.4892	-0.586103	0.0162811	wild	NODE_4094_length_22585_cov_34.494752_pos_19044	NODE_4094	A	G	518	BKPGNLEB_19097	B2R_19100	Lipase chaperone	18526	19551	Prodigal:002006	ID=BKPGNLEB_19097;Name=lifO_2;db_xref=COG:COG5380;gene=lifO_2;inference=ab initio prediction:Prodigal:002006,similar to AA sequence:UniProtKB:Q01725;locus_tag=BKPGNLEB_19097;product=Lipase chaperone							S	Bacteria	Proteobacteria	Gammaproteobacteria	Pseudomonadales	Pseudomonadaceae	Pseudomonas	Pseudomonas_stutzeri
9551	NODE_1408_length_39696_cov_17.481476_pos_18722_G	3	1.53049	4.10349	0.285005	1.75464	-0.462718	0.172807	wild	NODE_1408_length_39696_cov_17.481476_pos_18722	NODE_1408	G	G	968	BKPGNLEB_11525	B2R_11527	hypothetical protein	17754	18794	Prodigal:002006	ID=BKPGNLEB_11525;inference=ab initio prediction:Prodigal:002006;locus_tag=BKPGNLEB_11525;product=hypothetical protein							S	Bacteria	Proteobacteria	Alphaproteobacteria	Sphingomonadales	Sphingomonadaceae	Sphingopyxis	Sphingopyxis_sp._PAMC25046
5730	NODE_124_length_140472_cov_21.417958_pos_58106_G	3	57.7169	4.10349	46.579	61.5643	0.364259	0.13484	modern	NODE_124_length_140472_cov_21.417958_pos_58106	NODE_124	G	G	110	BKPGNLEB_02008	B2R_02008	hypothetical protein	57698	58216	Prodigal:002006	ID=BKPGNLEB_02008;inference=ab initio prediction:Prodigal:002006;locus_tag=BKPGNLEB_02008;product=hypothetical protein							S	Bacteria	Proteobacteria	Alphaproteobacteria	Caulobacterales	Caulobacteraceae	Brevundimonas	Brevundimonas_sp._MF30-B
35162	NODE_6405_length_17674_cov_17.258435_pos_16086_G	3	1.54555	4.10311	0.285005	64.5865	-0.352113	0.154081	wild	NODE_6405_length_17674_cov_17.258435_pos_16086	NODE_6405	G	G	401	BKPGNLEB_22783	B2R_22786	hypothetical protein	15685	16821	Prodigal:002006	ID=BKPGNLEB_22783;inference=ab initio prediction:Prodigal:002006;locus_tag=BKPGNLEB_22783;product=hypothetical protein							S	Bacteria	Proteobacteria	Alphaproteobacteria	Sphingomonadales	Sphingomonadaceae	Sphingopyxis	Sphingopyxis_sp._PAMC25046
16395	NODE_2166_length_31929_cov_18.132391_pos_21872_C	2	45.0116	4.10234	43.6856	46.8808	0.748817	0.160867	modern	NODE_2166_length_31929_cov_18.132391_pos_21872	NODE_2166	C	G	743	BKPGNLEB_14022	B2R_14025	GTP-binding protein TypA/BipA	20783	22615	Prodigal:002006	ID=BKPGNLEB_14022;Name=typA_2;db_xref=COG:COG1217;gene=typA_2;inference=ab initio prediction:Prodigal:002006,similar to AA sequence:UniProtKB:P32132;locus_tag=BKPGNLEB_14022;product=GTP-binding protein TypA/BipA							S	Bacteria	Proteobacteria	Alphaproteobacteria	Sphingomonadales	Sphingomonadaceae	Sphingopyxis	Sphingopyxis_sp._PAMC25046
28697	NODE_4848_length_20566_cov_20.160014_pos_7971_G	3	1.53049	4.10062	0.56832	6.05321	-0.429313	0.232639	wild	NODE_4848_length_20566_cov_20.160014_pos_7971	NODE_4848	G	G	614	BKPGNLEB_20753	B2R_20756	4-hydroxyproline 2-epimerase	7587	8585	Prodigal:002006	ID=BKPGNLEB_20753;eC_number=5.1.1.8;inference=ab initio prediction:Prodigal:002006,similar to AA sequence:UniProtKB:Q8FYS0;locus_tag=BKPGNLEB_20753;product=4-hydroxyproline 2-epimerase							S	Bacteria	Proteobacteria	Alphaproteobacteria	Sphingomonadales	Sphingomonadaceae	Sphingomonas	Sphingomonas_sp._FARSPH
43869	NODE_968_length_48583_cov_18.162012_pos_23444_C	3	2.99696	4.09946	0.733095	62.6773	-0.438352	0.138822	wild	NODE_968_length_48583_cov_18.162012_pos_23444	NODE_968	C	C	269	BKPGNLEB_08983	B2R_08984	hypothetical protein	22667	23713	Prodigal:002006	ID=BKPGNLEB_08983;inference=ab initio prediction:Prodigal:002006;locus_tag=BKPGNLEB_08983;product=hypothetical protein							S	Bacteria	Proteobacteria	Alphaproteobacteria	Sphingomonadales	Sphingomonadaceae	Sphingopyxis	Sphingopyxis_sp._PAMC25046
18803	NODE_2578_length_28861_cov_39.453376_pos_24521_A	2	41.3992	4.09829	33.2071	43.6822	0.84697	0.0871145	modern	NODE_2578_length_28861_cov_39.453376_pos_24521	NODE_2578	A	C	446	BKPGNLEB_15466	B2R_15469	Multidrug resistance protein MdtA	24075	25229	Prodigal:002006	ID=BKPGNLEB_15466;Name=mdtA_19;gene=mdtA_19;inference=ab initio prediction:Prodigal:002006,similar to AA sequence:UniProtKB:P76397;locus_tag=BKPGNLEB_15466;product=Multidrug resistance protein MdtA							S	Bacteria	Proteobacteria	Gammaproteobacteria	Pseudomonadales	Pseudomonadaceae	Pseudomonas	Pseudomonas_stutzeri
36160	NODE_6626_length_17316_cov_23.068014_pos_14211_C	9	63.1529	4.09674	63.0399	66.7295	0.888897	0.108094	modern	NODE_6626_length_17316_cov_23.068014_pos_14211	NODE_6626	C	T	476	BKPGNLEB_23052	B2R_23055	Hemin import ATP-binding protein HmuV	13932	14687	Prodigal:002006	ID=BKPGNLEB_23052;eC_number=3.6.3.-;Name=hmuV;db_xref=COG:COG4559;gene=hmuV;inference=ab initio prediction:Prodigal:002006,similar to AA sequence:UniProtKB:Q70YG7;locus_tag=BKPGNLEB_23052;product=Hemin import ATP-binding protein HmuV							S	Bacteria	Proteobacteria	Alphaproteobacteria	Caulobacterales	Caulobacteraceae	Brevundimonas	Brevundimonas_naejangsanensis
17532	NODE_241_length_97373_cov_29.232878_pos_46975_A	9	64.419	4.09428	2.74559	68.22	-0.434233	0.216702	wild	NODE_241_length_97373_cov_29.232878_pos_46975	NODE_241	A	T	329	BKPGNLEB_03418	B2R_03418	hypothetical protein	46510	47304	Prodigal:002006	ID=BKPGNLEB_03418;inference=ab initio prediction:Prodigal:002006;locus_tag=BKPGNLEB_03418;product=hypothetical protein							D	Bacteria	Proteobacteria	Gammaproteobacteria	Cellvibrionales	Cellvibrionaceae	Cellvibrio	Cellvibrio_sp._PSBB006
23268	NODE_3541_length_24365_cov_19.926729_pos_14682_G	6	34.627	4.09332	3.39032	46.0922	-0.619765	0.312247	wild	NODE_3541_length_24365_cov_19.926729_pos_14682	NODE_3541	G	A	593	BKPGNLEB_17886	B2R_17889	Transcriptional regulatory protein CusR	14089	14760	Prodigal:002006	ID=BKPGNLEB_17886;Name=cusR_2;db_xref=COG:COG0745;gene=cusR_2;inference=ab initio prediction:Prodigal:002006,similar to AA sequence:UniProtKB:P0ACZ8;locus_tag=BKPGNLEB_17886;product=Transcriptional regulatory protein CusR							S	Bacteria	Proteobacteria	Alphaproteobacteria	Caulobacterales	Caulobacteraceae	Brevundimonas	Brevundimonas_naejangsanensis
21043	NODE_301_length_86139_cov_26.778731_pos_27854_A	9	62.714	4.09248	2.53801	64.574	-0.450227	0.172167	wild	NODE_301_length_86139_cov_26.778731_pos_27854	NODE_301	A	A	272	BKPGNLEB_04030	B2R_04030	Cyclic-di-GMP-binding biofilm dispersal mediator protein	27389	28126	Prodigal:002006	ID=BKPGNLEB_04030;Name=bdcA_1;db_xref=COG:COG1028;gene=bdcA_1;inference=ab initio prediction:Prodigal:002006,similar to AA sequence:UniProtKB:P39333;locus_tag=BKPGNLEB_04030;product=Cyclic-di-GMP-binding biofilm dispersal mediator protein							S	Bacteria	Proteobacteria	Gammaproteobacteria	Cellvibrionales	Cellvibrionaceae	Cellvibrio	Cellvibrio_sp._PSBB006
6040	NODE_12556_length_12135_cov_30.731140_pos_1264_T	2	33.2071	4.09173	5.8203	34.0039	0.806861	0.246261	modern	NODE_12556_length_12135_cov_30.731140_pos_1264	NODE_12556	T	C	365	BKPGNLEB_27766	B2R_27769	hypothetical protein	1060	1629	Prodigal:002006	ID=BKPGNLEB_27766;inference=ab initio prediction:Prodigal:002006;locus_tag=BKPGNLEB_27766;product=hypothetical protein							S	Bacteria	Proteobacteria	Gammaproteobacteria	Pseudomonadales	Pseudomonadaceae	Pseudomonas	Pseudomonas_stutzeri
42874	NODE_9245_length_14364_cov_39.165510_pos_3077_C	11	53.2994	4.08977	53.0554	53.8141	0.288479	0.00611286	modern	NODE_9245_length_14364_cov_39.165510_pos_3077	NODE_9245	C	C	709	BKPGNLEB_25484	B2R_25487	Gamma-glutamylputrescine oxidoreductase	2368	3786	Prodigal:002006	ID=BKPGNLEB_25484;eC_number=1.4.3.-;Name=puuB_10;gene=puuB_10;inference=ab initio prediction:Prodigal:002006,similar to AA sequence:UniProtKB:P37906;locus_tag=BKPGNLEB_25484;product=Gamma-glutamylputrescine oxidoreductase							N	Bacteria	Actinobacteria	Actinobacteria	Streptomycetales	Streptomycetaceae	Streptomyces	Streptomyces_qaidamensis
41722	NODE_874_length_51174_cov_19.416760_pos_47598_G	3	1.71494	4.08826	0.56832	2.70082	-0.367653	0.137284	wild	NODE_874_length_51174_cov_19.416760_pos_47598	NODE_874	G	G	92	BKPGNLEB_08439	B2R_08440	Flagellar P-ring protein	46581	47690	Prodigal:002006	ID=BKPGNLEB_08439;Name=flgI_3;gene=flgI_3;inference=ab initio prediction:Prodigal:002006,protein motif:HAMAP:MF_00416;locus_tag=BKPGNLEB_08439;product=Flagellar P-ring protein							S	Bacteria	Proteobacteria	Alphaproteobacteria	Sphingomonadales	Sphingomonadaceae	Sphingopyxis	Sphingopyxis_sp._PAMC25046
40419	NODE_840_length_52204_cov_41.838365_pos_39812_A	8	57.5839	4.08683	55.881	59.7362	-0.297454	0.264389	wild	NODE_840_length_52204_cov_41.838365_pos_39812	NODE_840	A	C	2064	BKPGNLEB_08162	B2R_08163	UvrABC system protein A	37748	40783	Prodigal:002006	ID=BKPGNLEB_08162;Name=uvrA_5;gene=uvrA_5;inference=ab initio prediction:Prodigal:002006,protein motif:HAMAP:MF_00205;locus_tag=BKPGNLEB_08162;product=UvrABC system protein A							N	Bacteria	Actinobacteria	Actinobacteria	Streptomycetales	Streptomycetaceae	Streptomyces	Streptomyces_qaidamensis
23874	NODE_365_length_77756_cov_36.580373_pos_73064_G	9	62.5839	4.08623	2.76196	64.574	-0.414653	0.428545	wild	NODE_365_length_77756_cov_36.580373_pos_73064	NODE_365	G	G	257	BKPGNLEB_04700	B2R_04701	hypothetical protein	72215	73321	Prodigal:002006	ID=BKPGNLEB_04700;inference=ab initio prediction:Prodigal:002006;locus_tag=BKPGNLEB_04700;product=hypothetical protein							S	Bacteria	Proteobacteria	Gammaproteobacteria	Cellvibrionales	Cellvibrionaceae	Cellvibrio	Cellvibrio_sp._PSBB006
33283	NODE_5813_length_18664_cov_16.999946_pos_6314_C	9	37.5028	4.08547	5.08286	58.5274	0.400784	0.128141	modern	NODE_5813_length_18664_cov_16.999946_pos_6314	NODE_5813	C	C	128	BKPGNLEB_22132	B2R_22135	Oligo-1%2C6-glucosidase 1	6186	7829	Prodigal:002006	ID=BKPGNLEB_22132;eC_number=3.2.1.10;Name=malL_6;db_xref=COG:COG0366;gene=malL_6;inference=ab initio prediction:Prodigal:002006,similar to AA sequence:UniProtKB:O06994;locus_tag=BKPGNLEB_22132;product=Oligo-1%2C6-glucosidase 1							S	Bacteria	Proteobacteria	Alphaproteobacteria	Sphingomonadales	Sphingomonadaceae	Sphingopyxis	Sphingopyxis_sp._PAMC25046
15903	NODE_2052_length_32868_cov_18.527785_pos_6702_C	5	62.0057	4.08488	58.7103	63.524	-0.432076	0.179551	wild	NODE_2052_length_32868_cov_18.527785_pos_6702	NODE_2052	C	C	614	BKPGNLEB_13733	B2R_13736	hypothetical protein	6159	7316	Prodigal:002006	ID=BKPGNLEB_13733;inference=ab initio prediction:Prodigal:002006;locus_tag=BKPGNLEB_13733;product=hypothetical protein							S	Bacteria	Proteobacteria	Alphaproteobacteria	Sphingomonadales	Sphingomonadaceae	Sphingopyxis	Sphingopyxis_sp._PAMC25046
25716	NODE_416_length_73026_cov_19.610501_pos_48419_T	5	61.3867	4.08414	5.48915	63.4037	-0.394354	0.312905	wild	NODE_416_length_73026_cov_19.610501_pos_48419	NODE_416	T	T	530	BKPGNLEB_05023	B2R_05024	Vitamin B12 transporter BtuB	46613	48949	Prodigal:002006	ID=BKPGNLEB_05023;Name=btuB_26;gene=btuB_26;inference=ab initio prediction:Prodigal:002006,protein motif:HAMAP:MF_01531;locus_tag=BKPGNLEB_05023;product=Vitamin B12 transporter BtuB							S	Bacteria	Proteobacteria	Alphaproteobacteria	Sphingomonadales	Sphingomonadaceae	Sphingopyxis	Sphingopyxis_sp._PAMC25046
22187	NODE_3267_length_25402_cov_40.028613_pos_20501_A	4	2.7794	4.0832	1.58668	4.38494	-0.320506	1.20506e-11	wild	NODE_3267_length_25402_cov_40.028613_pos_20501	NODE_3267	A	C	192	BKPGNLEB_17154	B2R_17157	hypothetical protein	20208	20693	Prodigal:002006	ID=BKPGNLEB_17154;inference=ab initio prediction:Prodigal:002006;locus_tag=BKPGNLEB_17154;product=hypothetical protein							N	Bacteria	Actinobacteria	Actinobacteria	Streptomycetales	Streptomycetaceae	Streptomyces	Streptomyces_qaidamensis
34214	NODE_5985_length_18358_cov_180.368531_pos_16055_A	8	56.8733	4.08179	2.60563	59.7362	-0.356925	0.147396	wild	NODE_5985_length_18358_cov_180.368531_pos_16055	NODE_5985	A	G	2186	BKPGNLEB_22352	B2R_22355	hypothetical protein	13802	18241	Prodigal:002006	ID=BKPGNLEB_22352;inference=ab initio prediction:Prodigal:002006;locus_tag=BKPGNLEB_22352;product=hypothetical protein							S	Bacteria	Proteobacteria	Gammaproteobacteria	Pasteurellales	Pasteurellaceae	Pasteurella	Pasteurella_multocida
13893	NODE_1805_length_35107_cov_85.822898_pos_5619_A	1	0.23412	4.08039	0.23412	1.65435	0.509838	0.0932987	modern	NODE_1805_length_35107_cov_85.822898_pos_5619	NODE_1805	A	G	855	BKPGNLEB_12985	B2R_12988	hypothetical protein	4764	5903	Prodigal:002006	ID=BKPGNLEB_12985;inference=ab initio prediction:Prodigal:002006;locus_tag=BKPGNLEB_12985;product=hypothetical protein							N	Bacteria	Candidatus_Saccharibacteria	unassigned	unassigned	unassigned	unassigned	Candidatus_Saccharibacteria_bacterium_FS07P-B
11745	NODE_1548_length_37972_cov_41.913052_pos_2488_T	6	37.5782	4.0787	36.5922	39.5882	0.389187	0.0613511	modern	NODE_1548_length_37972_cov_41.913052_pos_2488	NODE_1548	T	T			#N/A						BKPGNLEB_12342	45	Thymidine kinase	BKPGNLEB_12346	4876	Phosphocarrier protein HPr	I	Bacteria	Actinobacteria	Actinobacteria	Streptomycetales	Streptomycetaceae	Streptomyces	Streptomyces_qaidamensis
23708	NODE_3644_length_24006_cov_17.715481_pos_14777_C	12	0.299369	4.07737	0.299369	3.83188	0.405543	0.372194	modern	NODE_3644_length_24006_cov_17.715481_pos_14777	NODE_3644	C	C	651	BKPGNLEB_18109	B2R_18112	N-carbamoyl-D-amino acid hydrolase	14126	14977	Prodigal:002006	ID=BKPGNLEB_18109;eC_number=3.5.1.77;inference=ab initio prediction:Prodigal:002006,similar to AA sequence:UniProtKB:P60327;locus_tag=BKPGNLEB_18109;product=N-carbamoyl-D-amino acid hydrolase							N	Bacteria	Proteobacteria	Alphaproteobacteria	Sphingomonadales	Sphingomonadaceae	Sphingopyxis	Sphingopyxis_sp._PAMC25046
17847	NODE_2455_length_29776_cov_32.309432_pos_24173_T	2	47.1486	4.07651	46.297	51.1869	-0.454278	0.181128	wild	NODE_2455_length_29776_cov_32.309432_pos_24173	NODE_2455	T	T	41	BKPGNLEB_14900	B2R_14903	hypothetical protein	23822	24214	Prodigal:002006	ID=BKPGNLEB_14900;inference=ab initio prediction:Prodigal:002006;locus_tag=BKPGNLEB_14900;product=hypothetical protein							S	Bacteria	Proteobacteria	Gammaproteobacteria	Cellvibrionales	Cellvibrionaceae	Cellvibrio	Cellvibrio_sp._PSBB006
13674	NODE_1763_length_35592_cov_18.904545_pos_28180_A	6	34.8479	4.07608	3.39032	43.785	-0.41986	0.336326	wild	NODE_1763_length_35592_cov_18.904545_pos_28180	NODE_1763	A	A	2640	BKPGNLEB_12879	B2R_12882	Methionine synthase	28157	30820	Prodigal:002006	ID=BKPGNLEB_12879;eC_number=2.1.1.13;Name=metH_5;db_xref=COG:COG0646;gene=metH_5;inference=ab initio prediction:Prodigal:002006,similar to AA sequence:UniProtKB:P13009;locus_tag=BKPGNLEB_12879;product=Methionine synthase							N	Bacteria	Proteobacteria	Alphaproteobacteria	Caulobacterales	Caulobacteraceae	Brevundimonas	Brevundimonas_sp._M20
31738	NODE_5419_length_19400_cov_24.721517_pos_15632_T	6	1.06355	4.07525	0.369655	34.8219	-0.627067	0.0610002	wild	NODE_5419_length_19400_cov_24.721517_pos_15632	NODE_5419	T	C			#N/A						BKPGNLEB_21642	56	tRNA uridine 5-carboxymethylaminomethyl modification enzyme MnmG	BKPGNLEB_21643	95	hypothetical protein	I	Bacteria	Proteobacteria	Betaproteobacteria	Burkholderiales	Comamonadaceae	Acidovorax	Acidovorax_sp._KKS102
9477	NODE_14057_length_11398_cov_7.510311_pos_2456_C	1	4.52744	4.07518	3.43865	70.1492	-0.353444	0.203411	wild	NODE_14057_length_11398_cov_7.510311_pos_2456	NODE_14057	C	C	875	BKPGNLEB_28797	B2R_28800	Ribosome-binding ATPase YchF	1581	2678	Prodigal:002006	ID=BKPGNLEB_28797;Name=ychF_7;db_xref=COG:COG0012;gene=ychF_7;inference=ab initio prediction:Prodigal:002006,similar to AA sequence:UniProtKB:P0ABU2;locus_tag=BKPGNLEB_28797;product=Ribosome-binding ATPase YchF							I	Bacteria	Proteobacteria	Alphaproteobacteria	Rhizobiales	Hyphomicrobiaceae	Devosia	Devosia_ginsengisoli
37977	NODE_7327_length_16358_cov_35.839597_pos_10931_G	3	1.53802	4.07352	0.285005	55.9897	-0.376665	0.167732	wild	NODE_7327_length_16358_cov_35.839597_pos_10931	NODE_7327	G	G	920	BKPGNLEB_23910	B2R_23913	N-acetylornithine carbamoyltransferase	10847	11851	Prodigal:002006	ID=BKPGNLEB_23910;eC_number=2.1.3.9;Name=argF'_2;db_xref=COG:COG0078;gene=argF'_2;inference=ab initio prediction:Prodigal:002006,similar to AA sequence:UniProtKB:Q8P8J2;locus_tag=BKPGNLEB_23910;product=N-acetylornithine carbamoyltransferase							S	Bacteria	Proteobacteria	Gammaproteobacteria	Xanthomonadales	Xanthomonadaceae	Arenimonas	Arenimonas_daejeonensis
4861	NODE_12300_length_12268_cov_22.018161_pos_5240_C	3	1.74877	4.07126	0.285005	63.5423	-0.441745	0	wild	NODE_12300_length_12268_cov_22.018161_pos_5240	NODE_12300	C	C	1220	BKPGNLEB_27681	B2R_27684	Hexuronate transporter	5153	6460	Prodigal:002006	ID=BKPGNLEB_27681;Name=exuT_3;gene=exuT_3;inference=ab initio prediction:Prodigal:002006,similar to AA sequence:UniProtKB:P0AA78;locus_tag=BKPGNLEB_27681;product=Hexuronate transporter							S	Bacteria	Proteobacteria	Alphaproteobacteria	Sphingomonadales	Sphingomonadaceae	Sphingopyxis	Sphingopyxis_sp._PAMC25046
26550	NODE_4434_length_21548_cov_21.860646_pos_6460_A	9	68.1679	4.07066	67.261	68.22	-0.271954	0.0564841	wild	NODE_4434_length_21548_cov_21.860646_pos_6460	NODE_4434	A	A	136	BKPGNLEB_19777	B2R_19780	Acetolactate synthase large subunit IlvB1	6324	7973	Prodigal:002006	ID=BKPGNLEB_19777;eC_number=2.2.1.6;Name=ilvB1;db_xref=COG:COG0028;gene=ilvB1;inference=ab initio prediction:Prodigal:002006,similar to AA sequence:UniProtKB:P9WG41;locus_tag=BKPGNLEB_19777;product=Acetolactate synthase large subunit IlvB1							N	Bacteria	Proteobacteria	Alphaproteobacteria	Caulobacterales	Caulobacteraceae	Brevundimonas	Brevundimonas_sp._MF30-B
32661	NODE_5564_length_19157_cov_29.761885_pos_8271_T	6	43.5365	4.07045	43.2073	44.6984	-0.53369	0.00287782	wild	NODE_5564_length_19157_cov_29.761885_pos_8271	NODE_5564	T	A			#N/A						BKPGNLEB_21850	6355	Chromosomal replication initiator protein DnaA	BKPGNLEB_21859	773	hypothetical protein	I	Bacteria	Proteobacteria	Betaproteobacteria	Burkholderiales	Comamonadaceae	Acidovorax	Acidovorax_sp._KKS102
7010	NODE_12968_length_11910_cov_30.854034_pos_2117_G	11	53.8195	4.06999	53.061	53.9787	0.292957	9.69299e-11	modern	NODE_12968_length_11910_cov_30.854034_pos_2117	NODE_12968	G	T	509	BKPGNLEB_28065	B2R_28068	hypothetical protein	1608	2303	Prodigal:002006	ID=BKPGNLEB_28065;inference=ab initio prediction:Prodigal:002006;locus_tag=BKPGNLEB_28065;product=hypothetical protein							S	Bacteria	Actinobacteria	Actinobacteria	Streptomycetales	Streptomycetaceae	Streptomyces	Streptomyces_qaidamensis
15905	NODE_2052_length_32868_cov_18.527785_pos_6705_A	5	62.0057	4.067	58.7103	63.0692	-0.436444	0.169457	wild	NODE_2052_length_32868_cov_18.527785_pos_6705	NODE_2052	A	A	611	BKPGNLEB_13733	B2R_13736	hypothetical protein	6159	7316	Prodigal:002006	ID=BKPGNLEB_13733;inference=ab initio prediction:Prodigal:002006;locus_tag=BKPGNLEB_13733;product=hypothetical protein							S	Bacteria	Proteobacteria	Alphaproteobacteria	Sphingomonadales	Sphingomonadaceae	Sphingopyxis	Sphingopyxis_sp._PAMC25046
22907	NODE_3469_length_24556_cov_19.346690_pos_20945_G	5	62.9495	4.06572	61.5354	63.6515	-0.38645	0.154103	wild	NODE_3469_length_24556_cov_19.346690_pos_20945	NODE_3469	G	G	977	BKPGNLEB_17661	B2R_17664	Carnitinyl-CoA dehydratase	20879	21922	Prodigal:002006	ID=BKPGNLEB_17661;eC_number=4.2.1.149;Name=caiD_8;gene=caiD_8;inference=ab initio prediction:Prodigal:002006,protein motif:HAMAP:MF_01051;locus_tag=BKPGNLEB_17661;product=Carnitinyl-CoA dehydratase							S	Bacteria	Proteobacteria	Alphaproteobacteria	Sphingomonadales	Sphingomonadaceae	Sphingopyxis	Sphingopyxis_sp._PAMC25046
27161	NODE_453_length_70040_cov_21.911668_pos_40177_G	2	38.9583	4.06465	5.8203	41.301	0.985217	0	modern	NODE_453_length_70040_cov_21.911668_pos_40177	NODE_453	G	A	335	BKPGNLEB_05487	B2R_05488	Nitrogen regulatory protein	40048	40512	Prodigal:002006	ID=BKPGNLEB_05487;Name=ptsN_1;db_xref=COG:COG1762;gene=ptsN_1;inference=ab initio prediction:Prodigal:002006,similar to AA sequence:UniProtKB:P69829;locus_tag=BKPGNLEB_05487;product=Nitrogen regulatory protein							S	Bacteria	Proteobacteria	Alphaproteobacteria	Caulobacterales	Caulobacteraceae	Brevundimonas	Brevundimonas_sp._MF30-B
709	NODE_1015_length_47257_cov_18.086942_pos_30234_G	3	0.921892	4.05916	0.285005	45.9524	-0.416338	0.0955245	wild	NODE_1015_length_47257_cov_18.086942_pos_30234	NODE_1015	G	G	402	BKPGNLEB_09258	B2R_09259	L-lactate transporter	29832	31049	Prodigal:002006	ID=BKPGNLEB_09258;inference=ab initio prediction:Prodigal:002006,similar to AA sequence:UniProtKB:A0LNN5;locus_tag=BKPGNLEB_09258;product=L-lactate transporter							N	Bacteria	Proteobacteria	Alphaproteobacteria	Sphingomonadales	Sphingomonadaceae	Sphingopyxis	Sphingopyxis_sp._PAMC25046
28724	NODE_486_length_68171_cov_24.234384_pos_15392_A	11	1.8165	4.05618	0.374021	53.9787	0.418536	0.229151	modern	NODE_486_length_68171_cov_24.234384_pos_15392	NODE_486	A	A	180	BKPGNLEB_05593	B2R_05594	UDP-4-amino-4-deoxy-L-arabinose--oxoglutarate aminotransferase	14346	15572	Prodigal:002006	ID=BKPGNLEB_05593;eC_number=2.6.1.87;Name=arnB_1;db_xref=COG:COG0399;gene=arnB_1;inference=ab initio prediction:Prodigal:002006,similar to AA sequence:UniProtKB:Q8ZNF3;locus_tag=BKPGNLEB_05593;product=UDP-4-amino-4-deoxy-L-arabinose--oxoglutarate aminotransferase							N	Bacteria	Proteobacteria	Alphaproteobacteria	Caulobacterales	Caulobacteraceae	Brevundimonas	Brevundimonas_sp._MF30-B
43918	NODE_968_length_48583_cov_18.162012_pos_30086_C	3	2.71084	4.05408	1.47044	62.9441	-0.437218	0.0841141	wild	NODE_968_length_48583_cov_18.162012_pos_30086	NODE_968	C	C	1118	BKPGNLEB_08987	B2R_08988	Dihydrolipoyllysine-residue succinyltransferase component of 2-oxoglutarate dehydrogenase complex	28968	30239	Prodigal:002006	ID=BKPGNLEB_08987;eC_number=2.3.1.61;Name=sucB_4;db_xref=COG:COG0508;gene=sucB_4;inference=ab initio prediction:Prodigal:002006,similar to AA sequence:UniProtKB:P0AFG6;locus_tag=BKPGNLEB_08987;product=Dihydrolipoyllysine-residue succinyltransferase component of 2-oxoglutarate dehydrogenase complex							S	Bacteria	Proteobacteria	Alphaproteobacteria	Sphingomonadales	Sphingomonadaceae	Sphingopyxis	Sphingopyxis_sp._PAMC25046
702	NODE_1015_length_47257_cov_18.086942_pos_27291_C	3	0.765904	4.05319	0.285005	1.75464	-0.90487	0.0616038	wild	NODE_1015_length_47257_cov_18.086942_pos_27291	NODE_1015	C	T	80	BKPGNLEB_09256	B2R_09257	Acetolactate synthase	25725	27371	Prodigal:002006	ID=BKPGNLEB_09256;eC_number=2.2.1.6;Name=alsS;db_xref=COG:COG0028;gene=alsS;inference=ab initio prediction:Prodigal:002006,similar to AA sequence:UniProtKB:Q04789;locus_tag=BKPGNLEB_09256;product=Acetolactate synthase							S	Bacteria	Proteobacteria	Alphaproteobacteria	Sphingomonadales	Sphingomonadaceae	Sphingopyxis	Sphingopyxis_sp._PAMC25046
9625	NODE_14141_length_11363_cov_24.269620_pos_2128_G	3	1.52297	4.05112	0.285005	63.5382	-0.441106	0.336871	wild	NODE_14141_length_11363_cov_24.269620_pos_2128	NODE_14141	G	G	89	BKPGNLEB_28832	B2R_28835	3-isopropylmalate dehydratase small subunit 1	2039	2629	Prodigal:002006	ID=BKPGNLEB_28832;eC_number=4.2.1.33;Name=leuD1_5;db_xref=COG:COG0066;gene=leuD1_5;inference=ab initio prediction:Prodigal:002006,similar to AA sequence:UniProtKB:P04787;locus_tag=BKPGNLEB_28832;product=3-isopropylmalate dehydratase small subunit 1							S	Bacteria	Proteobacteria	Alphaproteobacteria	Sphingomonadales	Sphingomonadaceae	Sphingopyxis	Sphingopyxis_sp._PAMC25046
40037	NODE_8046_length_15513_cov_20.100104_pos_9007_C	1	2.59395	4.05091	1.92435	69.6083	-0.857296	0.498409	wild	NODE_8046_length_15513_cov_20.100104_pos_9007	NODE_8046	C	T	1115	BKPGNLEB_24466	B2R_24469	hypothetical protein	7879	10122	Prodigal:002006	ID=BKPGNLEB_24466;inference=ab initio prediction:Prodigal:002006;locus_tag=BKPGNLEB_24466;product=hypothetical protein							S	Bacteria	Proteobacteria	Alphaproteobacteria	Caulobacterales	Caulobacteraceae	Phenylobacterium	Phenylobacterium_zucineum
22248	NODE_3275_length_25381_cov_33.022704_pos_24455_A	9	3.95334	4.05086	2.53801	68.0647	-0.370684	0.337619	wild	NODE_3275_length_25381_cov_33.022704_pos_24455	NODE_3275	A	A	23	BKPGNLEB_17180	B2R_17183	Phosphogluconate dehydratase	22661	24478	Prodigal:002006	ID=BKPGNLEB_17180;eC_number=4.2.1.12;Name=edd_5;db_xref=COG:COG0129;gene=edd_5;inference=ab initio prediction:Prodigal:002006,similar to AA sequence:UniProtKB:P0ADF6;locus_tag=BKPGNLEB_17180;product=Phosphogluconate dehydratase							S	Bacteria	Proteobacteria	Gammaproteobacteria	Cellvibrionales	Cellvibrionaceae	Cellvibrio	Cellvibrio_sp._PSBB006
18667	NODE_2554_length_29029_cov_19.364639_pos_21029_C	12	0.516045	4.0505	0.299369	3.83188	0.390299	0.379444	modern	NODE_2554_length_29029_cov_19.364639_pos_21029	NODE_2554	C	C			#N/A						BKPGNLEB_15338	362	hypothetical protein	BKPGNLEB_15343	1886	hypothetical protein	I	Bacteria	Proteobacteria	Alphaproteobacteria	Sphingomonadales	Sphingomonadaceae	Sphingopyxis	Sphingopyxis_sp._PAMC25046
22884	NODE_3469_length_24556_cov_19.346690_pos_7184_C	3	1.52297	4.05036	0.285005	64.4341	-0.452849	0.508575	wild	NODE_3469_length_24556_cov_19.346690_pos_7184	NODE_3469	C	C	272	BKPGNLEB_17648	B2R_17651	Dihydroanticapsin 7-dehydrogenase	6912	7769	Prodigal:002006	ID=BKPGNLEB_17648;eC_number=1.1.1.385;Name=bacC_5;gene=bacC_5;inference=ab initio prediction:Prodigal:002006,similar to AA sequence:UniProtKB:P39640;locus_tag=BKPGNLEB_17648;product=Dihydroanticapsin 7-dehydrogenase							S	Bacteria	Proteobacteria	Alphaproteobacteria	Sphingomonadales	Sphingomonadaceae	Sphingopyxis	Sphingopyxis_sp._PAMC25046
12149	NODE_15849_length_10649_cov_37.841137_pos_4517_A	6	37.2703	4.04892	36.5922	40.3122	0.254924	0.118721	modern	NODE_15849_length_10649_cov_37.841137_pos_4517	NODE_15849	A	A	378	BKPGNLEB_29433	B2R_29436	hypothetical protein	4017	4895	Prodigal:002006	ID=BKPGNLEB_29433;inference=ab initio prediction:Prodigal:002006;locus_tag=BKPGNLEB_29433;product=hypothetical protein							N	Bacteria	Actinobacteria	Actinobacteria	Streptomycetales	Streptomycetaceae	Streptomyces	Streptomyces_qaidamensis
9596	NODE_1408_length_39696_cov_17.481476_pos_36694_G	3	1.53802	4.04865	0.56832	3.00194	-0.492298	0.194497	wild	NODE_1408_length_39696_cov_17.481476_pos_36694	NODE_1408	G	G	761	BKPGNLEB_11538	B2R_11540	Cation efflux system protein CusC	36055	37455	Prodigal:002006	ID=BKPGNLEB_11538;Name=cusC_2;db_xref=COG:COG1538;gene=cusC_2;inference=ab initio prediction:Prodigal:002006,similar to AA sequence:UniProtKB:P77211;locus_tag=BKPGNLEB_11538;product=Cation efflux system protein CusC							S	Bacteria	Proteobacteria	Alphaproteobacteria	Sphingomonadales	Sphingomonadaceae	Sphingopyxis	Sphingopyxis_sp._PAMC25046
19389	NODE_2599_length_28713_cov_45.365870_pos_23022_G	11	53.3359	4.04777	5.76976	53.9787	-0.491018	0.240833	wild	NODE_2599_length_28713_cov_45.365870_pos_23022	NODE_2599	G	A	323	BKPGNLEB_15645	B2R_15648	Elongation factor G	21252	23345	Prodigal:002006	ID=BKPGNLEB_15645;Name=fusA_8;db_xref=COG:COG0480;gene=fusA_8;inference=ab initio prediction:Prodigal:002006,similar to AA sequence:UniProtKB:P41084;locus_tag=BKPGNLEB_15645;product=Elongation factor G							S	Bacteria	Proteobacteria	Alphaproteobacteria	Sphingomonadales	Sphingomonadaceae	Sphingopyxis	Sphingopyxis_sp._PAMC25046
9407	NODE_13967_length_11431_cov_20.421726_pos_2621_C	3	1.53049	4.04636	0.285005	64.9295	-0.377119	0.349973	wild	NODE_13967_length_11431_cov_20.421726_pos_2621	NODE_13967	C	C	431	BKPGNLEB_28738	B2R_28741	Outer membrane protein assembly factor BamA	287	3052	Prodigal:002006	ID=BKPGNLEB_28738;Name=bamA_11;db_xref=COG:COG4775;gene=bamA_11;inference=ab initio prediction:Prodigal:002006,similar to AA sequence:UniProtKB:Q9K1H0;locus_tag=BKPGNLEB_28738;product=Outer membrane protein assembly factor BamA							S	Bacteria	Proteobacteria	Alphaproteobacteria	Sphingomonadales	Sphingomonadaceae	Sphingopyxis	Sphingopyxis_sp._PAMC25046
40390	NODE_8375_length_15190_cov_19.718640_pos_6551_T	2	35.9081	4.0457	35.5387	40.6677	1.29013	0.358854	modern	NODE_8375_length_15190_cov_19.718640_pos_6551	NODE_8375	T	C	83	BKPGNLEB_24754	B2R_24757	hypothetical protein	6468	6626	Prodigal:002006	ID=BKPGNLEB_24754;inference=ab initio prediction:Prodigal:002006;locus_tag=BKPGNLEB_24754;product=hypothetical protein							S	Bacteria	Proteobacteria	Alphaproteobacteria	Caulobacterales	Caulobacteraceae	Brevundimonas	Brevundimonas_sp._MF30-B
19203	NODE_2599_length_28713_cov_45.365870_pos_16984_G	5	62.2659	4.04568	0.525767	64.3671	-0.401109	0.097666	wild	NODE_2599_length_28713_cov_45.365870_pos_16984	NODE_2599	G	A	473	BKPGNLEB_15639	B2R_15642	50S ribosomal protein L2	16621	17457	Prodigal:002006	ID=BKPGNLEB_15639;Name=rplB_5;db_xref=COG:COG0090;gene=rplB_5;inference=ab initio prediction:Prodigal:002006,similar to AA sequence:UniProtKB:P60403;locus_tag=BKPGNLEB_15639;product=50S ribosomal protein L2							I	Bacteria	Proteobacteria	Alphaproteobacteria	Sphingomonadales	Sphingomonadaceae	Sphingopyxis	Sphingopyxis_sp._PAMC25046
30785	NODE_5205_length_19779_cov_18.029421_pos_7005_A	6	38.1441	4.04405	36.5922	40.6359	0.517538	0.179449	modern	NODE_5205_length_19779_cov_18.029421_pos_7005	NODE_5205	A	C	2348	BKPGNLEB_21366	B2R_21369	hypothetical protein	5511	9353	Prodigal:002006	ID=BKPGNLEB_21366;inference=ab initio prediction:Prodigal:002006;locus_tag=BKPGNLEB_21366;product=hypothetical protein							S	Bacteria	Actinobacteria	Actinobacteria	Streptomycetales	Streptomycetaceae	Streptomyces	Streptomyces_cyaneogriseus
6979	NODE_1295_length_41708_cov_27.937754_pos_29674_A	9	3.23842	4.04292	1.05096	66.1575	-0.481846	0.279099	wild	NODE_1295_length_41708_cov_27.937754_pos_29674	NODE_1295	A	A	887	BKPGNLEB_10992	B2R_10994	Putative serine protease HtrA	29515	30561	Prodigal:002006	ID=BKPGNLEB_10992;Name=htrA;gene=htrA;inference=ab initio prediction:Prodigal:002006,similar to AA sequence:UniProtKB:P73354;locus_tag=BKPGNLEB_10992;product=Putative serine protease HtrA							S	Bacteria	Proteobacteria	Gammaproteobacteria	Cellvibrionales	Cellvibrionaceae	Cellvibrio	Cellvibrio_sp._PSBB006
6977	NODE_1295_length_41708_cov_27.937754_pos_29437_C	9	4.39251	4.04111	3.6144	59.9413	-0.648671	0.153646	wild	NODE_1295_length_41708_cov_27.937754_pos_29437	NODE_1295	C	T	78	BKPGNLEB_10991	B2R_10993	hypothetical protein	29165	29515	Prodigal:002006	ID=BKPGNLEB_10991;inference=ab initio prediction:Prodigal:002006;locus_tag=BKPGNLEB_10991;product=hypothetical protein							N	Bacteria	Proteobacteria	Gammaproteobacteria	Cellvibrionales	Cellvibrionaceae	Cellvibrio	Cellvibrio_sp._PSBB006
39148	NODE_783_length_53876_cov_21.108671_pos_14671_G	6	34.5225	4.04013	33.2	35.2969	-0.302728	0.171251	wild	NODE_783_length_53876_cov_21.108671_pos_14671	NODE_783	G	G	1031	BKPGNLEB_07990	B2R_07991	Adaptive-response sensory-kinase SasA	14017	15702	Prodigal:002006	ID=BKPGNLEB_07990;eC_number=2.7.-.-;Name=sasA_30;gene=sasA_30;inference=ab initio prediction:Prodigal:002006,protein motif:HAMAP:MF_01837;locus_tag=BKPGNLEB_07990;product=Adaptive-response sensory-kinase SasA							S	Bacteria	Proteobacteria	Alphaproteobacteria	Caulobacterales	Caulobacteraceae	Brevundimonas	Brevundimonas_sp._M20
39047	NODE_779_length_54092_cov_21.019854_pos_13626_A	3	4.14191	4.04005	3.70791	64.9295	1.29229	0.12616	modern	NODE_779_length_54092_cov_21.019854_pos_13626	NODE_779	A	G	908	BKPGNLEB_07933	B2R_07934	hypothetical protein	12903	14534	Prodigal:002006	ID=BKPGNLEB_07933;inference=ab initio prediction:Prodigal:002006;locus_tag=BKPGNLEB_07933;product=hypothetical protein							S	Bacteria	Proteobacteria	Alphaproteobacteria	Caulobacterales	Caulobacteraceae	Brevundimonas	Brevundimonas_sp._MF30-B
42804	NODE_924_length_49655_cov_30.986117_pos_8002_C	9	62.5895	4.03946	2.73853	66.2826	-0.388838	0.193871	wild	NODE_924_length_49655_cov_30.986117_pos_8002	NODE_924	C	C	1743	BKPGNLEB_08680	B2R_08681	Chromosome partition protein Smc	7718	9745	Prodigal:002006	ID=BKPGNLEB_08680;Name=smc_5;gene=smc_5;inference=ab initio prediction:Prodigal:002006,protein motif:HAMAP:MF_01894;locus_tag=BKPGNLEB_08680;product=Chromosome partition protein Smc							N	Bacteria	Proteobacteria	Gammaproteobacteria	Cellvibrionales	Cellvibrionaceae	Cellvibrio	Cellvibrio_sp._PSBB006
324	NODE_101_length_151557_cov_26.107911_pos_61181_T	9	64.413	4.03858	3.61773	64.574	-0.524178	0.230984	wild	NODE_101_length_151557_cov_26.107911_pos_61181	NODE_101	T	T	414	BKPGNLEB_01883	B2R_01883	putative ABC transporter ATP-binding protein YknY	60767	61474	Prodigal:002006	ID=BKPGNLEB_01883;eC_number=3.6.3.-;Name=yknY_2;db_xref=COG:COG1136;gene=yknY_2;inference=ab initio prediction:Prodigal:002006,similar to AA sequence:UniProtKB:O31711;locus_tag=BKPGNLEB_01883;product=putative ABC transporter ATP-binding protein YknY							N	Bacteria	Proteobacteria	Gammaproteobacteria	Cellvibrionales	Cellvibrionaceae	Cellvibrio	Cellvibrio_sp._PSBB006
32357	NODE_5526_length_19215_cov_30.648724_pos_6744_C	9	62.714	4.0354	61.3269	64.574	-0.392037	0.120778	wild	NODE_5526_length_19215_cov_30.648724_pos_6744	NODE_5526	C	C	1123	BKPGNLEB_21790	B2R_21793	Adaptive-response sensory-kinase SasA	5621	6958	Prodigal:002006	ID=BKPGNLEB_21790;eC_number=2.7.-.-;Name=sasA_72;gene=sasA_72;inference=ab initio prediction:Prodigal:002006,protein motif:HAMAP:MF_01837;locus_tag=BKPGNLEB_21790;product=Adaptive-response sensory-kinase SasA							N	Bacteria	Proteobacteria	Gammaproteobacteria	Cellvibrionales	Cellvibrionaceae	Cellvibrio	Cellvibrio_sp._PSBB006
42620	NODE_9175_length_14431_cov_18.086450_pos_1078_G	5	64.1646	4.0339	0.993684	64.9954	-0.583539	1.87672e-11	wild	NODE_9175_length_14431_cov_18.086450_pos_1078	NODE_9175	G	A	281	BKPGNLEB_25445	B2R_25448	Glycine--tRNA ligase alpha subunit	466	1359	Prodigal:002006	ID=BKPGNLEB_25445;eC_number=6.1.1.14;Name=glyQ_7;db_xref=COG:COG0752;gene=glyQ_7;inference=ab initio prediction:Prodigal:002006,similar to AA sequence:UniProtKB:P00960;locus_tag=BKPGNLEB_25445;product=Glycine--tRNA ligase alpha subunit							S	Bacteria	Proteobacteria	Alphaproteobacteria	Caulobacterales	Caulobacteraceae	Brevundimonas	Brevundimonas_sp._LM2
18328	NODE_25_length_279135_cov_135.326585_pos_208744_T	9	63.0554	4.03365	3.60771	66.4523	-0.450731	0.0387771	wild	NODE_25_length_279135_cov_135.326585_pos_208744	NODE_25	T	T	809	BKPGNLEB_00222	B2R_00222	Thiol:disulfide interchange protein DsbD	207935	209962	Prodigal:002006	ID=BKPGNLEB_00222;eC_number=1.8.1.8;Name=dsbD_1;gene=dsbD_1;inference=ab initio prediction:Prodigal:002006,protein motif:HAMAP:MF_00399;locus_tag=BKPGNLEB_00222;product=Thiol:disulfide interchange protein DsbD							S	Bacteria	Proteobacteria	Alphaproteobacteria	Sphingomonadales	Sphingomonadaceae	Sphingobium	Sphingobium_sp._EP60837
36685	NODE_6874_length_16924_cov_30.063715_pos_9852_C	9	62.5839	4.03316	3.23842	68.0647	-0.371543	0.218661	wild	NODE_6874_length_16924_cov_30.063715_pos_9852	NODE_6874	C	C	158	BKPGNLEB_23360	B2R_23363	L-lactate dehydrogenase	9694	10842	Prodigal:002006	ID=BKPGNLEB_23360;eC_number=1.1.-.-;Name=lldD_5;db_xref=COG:COG1304;gene=lldD_5;inference=ab initio prediction:Prodigal:002006,similar to AA sequence:UniProtKB:P33232;locus_tag=BKPGNLEB_23360;product=L-lactate dehydrogenase							S	Bacteria	Proteobacteria	Gammaproteobacteria	Cellvibrionales	Cellvibrionaceae	Cellvibrio	Cellvibrio_sp._PSBB006
28362	NODE_4747_length_20815_cov_41.024329_pos_11134_C	11	53.3856	4.03299	9.43319	53.9787	0.263727	0.187499	modern	NODE_4747_length_20815_cov_41.024329_pos_11134	NODE_4747	C	C	1175	BKPGNLEB_20541	B2R_20544	L-serine dehydratase 1	9959	11341	Prodigal:002006	ID=BKPGNLEB_20541;eC_number=4.3.1.17;Name=sdaA_4;db_xref=COG:COG1760;gene=sdaA_4;inference=ab initio prediction:Prodigal:002006,similar to AA sequence:UniProtKB:P16095;locus_tag=BKPGNLEB_20541;product=L-serine dehydratase 1							S	Bacteria	Actinobacteria	Actinobacteria	Streptomycetales	Streptomycetaceae	Streptomyces	Streptomyces_qaidamensis
22062	NODE_3218_length_25627_cov_17.382012_pos_24027_A	3	1.74877	4.03243	0.56832	64.2397	-0.458496	0.251616	wild	NODE_3218_length_25627_cov_17.382012_pos_24027	NODE_3218	A	A	1250	BKPGNLEB_17037	B2R_17040	Metalloprotease TldD	23835	25277	Prodigal:002006	ID=BKPGNLEB_17037;eC_number=3.4.-.-;Name=tldD_6;db_xref=COG:COG0312;gene=tldD_6;inference=ab initio prediction:Prodigal:002006,similar to AA sequence:UniProtKB:P0AGG8;locus_tag=BKPGNLEB_17037;product=Metalloprotease TldD							S	Bacteria	Proteobacteria	Alphaproteobacteria	Sphingomonadales	Sphingomonadaceae	Sphingopyxis	Sphingopyxis_sp._PAMC25046
30124	NODE_5160_length_19897_cov_18.595010_pos_859_A	3	61.7749	4.03019	0.56832	64.6058	-0.406811	0.128963	wild	NODE_5160_length_19897_cov_18.595010_pos_859	NODE_5160	A	A	212	BKPGNLEB_21230	B2R_21233	putative HTH-type transcriptional regulator	580	1071	Prodigal:002006	ID=BKPGNLEB_21230;db_xref=COG:COG1733;inference=ab initio prediction:Prodigal:002006,similar to AA sequence:UniProtKB:P9WMG3;locus_tag=BKPGNLEB_21230;product=putative HTH-type transcriptional regulator							S	Bacteria	Proteobacteria	Alphaproteobacteria	Sphingomonadales	Sphingomonadaceae	Sphingopyxis	Sphingopyxis_sp._PAMC25046
4780	NODE_12269_length_12284_cov_36.107099_pos_4192_C	9	67.2083	4.03008	0.971363	68.22	-0.551583	0.289547	wild	NODE_12269_length_12284_cov_36.107099_pos_4192	NODE_12269	C	A	1427	BKPGNLEB_27646	B2R_27649	Chromosomal replication initiator protein DnaA	2765	4300	Prodigal:002006	ID=BKPGNLEB_27646;Name=dnaA_8;db_xref=COG:COG0593;gene=dnaA_8;inference=ab initio prediction:Prodigal:002006,similar to AA sequence:UniProtKB:P03004;locus_tag=BKPGNLEB_27646;product=Chromosomal replication initiator protein DnaA							S	Bacteria	Proteobacteria	Gammaproteobacteria	Cellvibrionales	Cellvibrionaceae	Cellvibrio	Cellvibrio_sp._PSBB006
31976	NODE_5474_length_19311_cov_38.787685_pos_2008_T	11	53.6116	4.02952	7.53457	53.9787	0.23258	0.0811078	modern	NODE_5474_length_19311_cov_38.787685_pos_2008	NODE_5474	T	T			#N/A									BKPGNLEB_21700	1583	HTH-type transcriptional regulator CdhR	I	Bacteria	Actinobacteria	Actinobacteria	Streptomycetales	Streptomycetaceae	Streptomyces	Streptomyces_qaidamensis
17498	NODE_241_length_97373_cov_29.232878_pos_39968_C	9	3.73263	4.02903	1.31008	68.22	-0.526388	0.219614	wild	NODE_241_length_97373_cov_29.232878_pos_39968	NODE_241	C	C	350	BKPGNLEB_03414	B2R_03414	hypothetical protein	36935	40318	Prodigal:002006	ID=BKPGNLEB_03414;inference=ab initio prediction:Prodigal:002006;locus_tag=BKPGNLEB_03414;product=hypothetical protein							S	Bacteria	Proteobacteria	Gammaproteobacteria	Cellvibrionales	Cellvibrionaceae	Cellvibrio	Cellvibrio_sp._PSBB006
24580	NODE_376_length_76322_cov_18.275389_pos_63041_T	3	61.5781	4.02887	1.53049	63.5423	-0.400716	0.128667	wild	NODE_376_length_76322_cov_18.275389_pos_63041	NODE_376	T	C	608	BKPGNLEB_04838	B2R_04839	Glucose-6-phosphate 1-dehydrogenase	62165	63649	Prodigal:002006	ID=BKPGNLEB_04838;eC_number=1.1.1.49;Name=zwf_2;db_xref=COG:COG0364;gene=zwf_2;inference=ab initio prediction:Prodigal:002006,similar to AA sequence:UniProtKB:P0AC53;locus_tag=BKPGNLEB_04838;product=Glucose-6-phosphate 1-dehydrogenase							S	Bacteria	Proteobacteria	Alphaproteobacteria	Sphingomonadales	Sphingomonadaceae	Sphingopyxis	Sphingopyxis_sp._PAMC25046
3036	NODE_1121_length_44874_cov_23.127035_pos_13149_A	3	57.6716	4.0276	56.1084	57.7169	0.425299	0.0812308	modern	NODE_1121_length_44874_cov_23.127035_pos_13149	NODE_1121	A	A	866	BKPGNLEB_09880	B2R_09881	hypothetical protein	12813	14015	Prodigal:002006	ID=BKPGNLEB_09880;inference=ab initio prediction:Prodigal:002006;locus_tag=BKPGNLEB_09880;product=hypothetical protein							S	Bacteria	Proteobacteria	Alphaproteobacteria	Caulobacterales	Caulobacteraceae	Brevundimonas	Brevundimonas_sp._M20
23431	NODE_360_length_78451_cov_252.702471_pos_67781_A	8	56.6558	4.0264	2.35508	59.791	-0.263288	0.11157	wild	NODE_360_length_78451_cov_252.702471_pos_67781	NODE_360	A	G	965	BKPGNLEB_04507	B2R_04508	Photosystem II CP47 reaction center protein	66816	68342	Prodigal:002006	ID=BKPGNLEB_04507;Name=psbB;gene=psbB;inference=ab initio prediction:Prodigal:002006,similar to AA sequence:UniProtKB:P05429;locus_tag=BKPGNLEB_04507;product=Photosystem II CP47 reaction center protein							S	Bacteria	Proteobacteria	Gammaproteobacteria	Pasteurellales	Pasteurellaceae	Pasteurella	Pasteurella_multocida
5937	NODE_12413_length_12214_cov_62.851094_pos_2843_A	6	43.2014	4.02338	34.8283	44.9156	-0.248772	0.198761	wild	NODE_12413_length_12214_cov_62.851094_pos_2843	NODE_12413	A	A	989	BKPGNLEB_27732	B2R_27735	Biosynthetic peptidoglycan transglycosylase	1854	4493	Prodigal:002006	ID=BKPGNLEB_27732;eC_number=2.4.1.129;Name=mtgA_12;gene=mtgA_12;inference=ab initio prediction:Prodigal:002006,protein motif:HAMAP:MF_00766;locus_tag=BKPGNLEB_27732;product=Biosynthetic peptidoglycan transglycosylase							S	Bacteria	unassigned	unassigned	unassigned	unassigned	unassigned	unassigned
3161	NODE_1131_length_44789_cov_31.497046_pos_11114_G	8	58.4342	4.02223	3.132	59.7303	-0.633598	0.185511	wild	NODE_1131_length_44789_cov_31.497046_pos_11114	NODE_1131	G	A			#N/A						BKPGNLEB_09917	601	Vitamin B12 transporter BtuB	BKPGNLEB_09918	279	Bifunctional xylanase/xylan deacetylase	I	Bacteria	Proteobacteria	Gammaproteobacteria	Cellvibrionales	Cellvibrionaceae	Cellvibrio	Cellvibrio_sp._PSBB006
5421	NODE_1236_length_42777_cov_86.807864_pos_34251_G	7	59.9694	4.02081	5.23724	64.4026	-0.672689	0	wild	NODE_1236_length_42777_cov_86.807864_pos_34251	NODE_1236	G	A	431	BKPGNLEB_10632	B2R_10633	putative chromosome-partitioning protein ParB	33820	34707	Prodigal:002006	ID=BKPGNLEB_10632;Name=parB_3;db_xref=COG:COG1475;gene=parB_3;inference=ab initio prediction:Prodigal:002006,similar to AA sequence:UniProtKB:Q83AH2;locus_tag=BKPGNLEB_10632;product=putative chromosome-partitioning protein ParB							S	Bacteria	Candidatus_Saccharibacteria	unassigned	unassigned	unassigned	Candidatus_Saccharimonas	Candidatus_Saccharimonas_aalborgensis
12265	NODE_1599_length_37390_cov_135.797216_pos_27675_C	9	61.8364	4.01957	4.65961	64.1204	-0.497081	0.242862	wild	NODE_1599_length_37390_cov_135.797216_pos_27675	NODE_1599	C	T	410	BKPGNLEB_12492	B2R_12495	hypothetical protein	27265	28653	Prodigal:002006	ID=BKPGNLEB_12492;inference=ab initio prediction:Prodigal:002006;locus_tag=BKPGNLEB_12492;product=hypothetical protein							S	Bacteria	Proteobacteria	Alphaproteobacteria	Sphingomonadales	Sphingomonadaceae	Sphingobium	Sphingobium_sp._EP60837
21089	NODE_301_length_86139_cov_26.778731_pos_47589_C	9	62.7082	4.01838	2.75378	64.2795	-0.398188	0.3025	wild	NODE_301_length_86139_cov_26.778731_pos_47589	NODE_301	C	C	68	BKPGNLEB_04046	B2R_04046	hypothetical protein	47521	49230	Prodigal:002006	ID=BKPGNLEB_04046;inference=ab initio prediction:Prodigal:002006;locus_tag=BKPGNLEB_04046;product=hypothetical protein							S	Bacteria	Proteobacteria	Gammaproteobacteria	Cellvibrionales	Cellvibrionaceae	Cellvibrio	Cellvibrio_sp._PSBB006
43291	NODE_9424_length_14216_cov_30.980378_pos_945_C	9	3.23842	4.0175	2.07003	62.5895	-0.408979	0.243646	wild	NODE_9424_length_14216_cov_30.980378_pos_945	NODE_9424	C	C	1114	BKPGNLEB_25739	B2R_25742	putative ABC transporter ATP-binding protein YbiT	470	2059	Prodigal:002006	ID=BKPGNLEB_25739;Name=ybiT_5;db_xref=COG:COG0488;gene=ybiT_5;inference=ab initio prediction:Prodigal:002006,similar to AA sequence:UniProtKB:P0A9U3;locus_tag=BKPGNLEB_25739;product=putative ABC transporter ATP-binding protein YbiT							N	Bacteria	Proteobacteria	Gammaproteobacteria	Cellvibrionales	Cellvibrionaceae	Cellvibrio	Cellvibrio_sp._PSBB006
27121	NODE_453_length_70040_cov_21.911668_pos_29263_C	6	34.8479	4.01624	34.3284	43.5365	-0.384614	0.346085	wild	NODE_453_length_70040_cov_21.911668_pos_29263	NODE_453	C	C	482	BKPGNLEB_05473	B2R_05474	hypothetical protein	28963	29745	Prodigal:002006	ID=BKPGNLEB_05473;inference=ab initio prediction:Prodigal:002006;locus_tag=BKPGNLEB_05473;product=hypothetical protein							S	Bacteria	Proteobacteria	Alphaproteobacteria	Caulobacterales	Caulobacteraceae	Brevundimonas	Brevundimonas_sp._MF30-B
20162	NODE_276_length_89999_cov_43.440601_pos_63820_C	7	58.5102	4.0154	55.4809	60.043	-0.323331	0.17173	wild	NODE_276_length_89999_cov_43.440601_pos_63820	NODE_276	C	T	1937	BKPGNLEB_03723	B2R_03723	hypothetical protein	63265	65757	Prodigal:002006	ID=BKPGNLEB_03723;inference=ab initio prediction:Prodigal:002006;locus_tag=BKPGNLEB_03723;product=hypothetical protein							S	Bacteria	Proteobacteria	Gammaproteobacteria	Xanthomonadales	Xanthomonadaceae	Lysobacter	Lysobacter_maris
43411	NODE_943_length_49194_cov_19.279743_pos_24004_A	3	1.71494	4.01519	0.285005	64.4395	-0.364044	0.154657	wild	NODE_943_length_49194_cov_19.279743_pos_24004	NODE_943	A	A	1010	BKPGNLEB_08927	B2R_08928	DNA replication and repair protein RecF	23905	25014	Prodigal:002006	ID=BKPGNLEB_08927;Name=recF_1;db_xref=COG:COG1195;gene=recF_1;inference=ab initio prediction:Prodigal:002006,similar to AA sequence:UniProtKB:Q8RDL3;locus_tag=BKPGNLEB_08927;product=DNA replication and repair protein RecF							S	Bacteria	Proteobacteria	Alphaproteobacteria	Sphingomonadales	Sphingomonadaceae	Sphingopyxis	Sphingopyxis_sp._PAMC25046
42802	NODE_924_length_49655_cov_30.986117_pos_7952_T	2	48.5054	4.01387	5.8203	52.3289	0.690637	0.282188	modern	NODE_924_length_49655_cov_30.986117_pos_7952	NODE_924	T	C	1793	BKPGNLEB_08680	B2R_08681	Chromosome partition protein Smc	7718	9745	Prodigal:002006	ID=BKPGNLEB_08680;Name=smc_5;gene=smc_5;inference=ab initio prediction:Prodigal:002006,protein motif:HAMAP:MF_01894;locus_tag=BKPGNLEB_08680;product=Chromosome partition protein Smc							D	Bacteria	Proteobacteria	Gammaproteobacteria	Cellvibrionales	Cellvibrionaceae	Cellvibrio	Cellvibrio_sp._PSBB006
25650	NODE_416_length_73026_cov_19.610501_pos_6990_C	3	62.9787	4.01008	0.921892	64.6058	-0.415569	0.391654	wild	NODE_416_length_73026_cov_19.610501_pos_6990	NODE_416	C	C	149	BKPGNLEB_04985	B2R_04986	hypothetical protein	6841	7134	Prodigal:002006	ID=BKPGNLEB_04985;inference=ab initio prediction:Prodigal:002006;locus_tag=BKPGNLEB_04985;product=hypothetical protein							S	Bacteria	Proteobacteria	Alphaproteobacteria	Sphingomonadales	Sphingomonadaceae	Sphingopyxis	Sphingopyxis_sp._PAMC25046
7533	NODE_13107_length_11846_cov_34.168128_pos_33_A	6	40.7308	4.00915	37.2703	41.7025	-0.404055	0.315337	wild	NODE_13107_length_11846_cov_34.168128_pos_33	NODE_13107	A	A	30	BKPGNLEB_28179	B2R_28182	hypothetical protein	3	836	Prodigal:002006	ID=BKPGNLEB_28179;inference=ab initio prediction:Prodigal:002006;locus_tag=BKPGNLEB_28179;product=hypothetical protein							N	Bacteria	Proteobacteria	Gammaproteobacteria	Pseudomonadales	Pseudomonadaceae	Pseudomonas	Pseudomonas_stutzeri
1548	NODE_10445_length_13415_cov_150.366176_pos_9779_C	8	61.2149	4.00769	59.8039	62.5647	1.26737	0.0352311	modern	NODE_10445_length_13415_cov_150.366176_pos_9779	NODE_10445	C	G	626	BKPGNLEB_26544	B2R_26547	Vitamin B12 transporter BtuB	9153	11945	Prodigal:002006	ID=BKPGNLEB_26544;Name=btuB_104;gene=btuB_104;inference=ab initio prediction:Prodigal:002006,protein motif:HAMAP:MF_01531;locus_tag=BKPGNLEB_26544;product=Vitamin B12 transporter BtuB							S	Bacteria	Proteobacteria	Alphaproteobacteria	Sphingomonadales	Sphingomonadaceae	Sphingobium	Sphingobium_herbicidovorans
27157	NODE_453_length_70040_cov_21.911668_pos_40174_C	2	38.9583	4.0071	5.8203	41.301	0.935601	0	modern	NODE_453_length_70040_cov_21.911668_pos_40174	NODE_453	C	A	338	BKPGNLEB_05487	B2R_05488	Nitrogen regulatory protein	40048	40512	Prodigal:002006	ID=BKPGNLEB_05487;Name=ptsN_1;db_xref=COG:COG1762;gene=ptsN_1;inference=ab initio prediction:Prodigal:002006,similar to AA sequence:UniProtKB:P69829;locus_tag=BKPGNLEB_05487;product=Nitrogen regulatory protein							S	Bacteria	Proteobacteria	Alphaproteobacteria	Caulobacterales	Caulobacteraceae	Brevundimonas	Brevundimonas_sp._MF30-B
25717	NODE_416_length_73026_cov_19.610501_pos_48429_A	5	61.3867	4.00672	7.40995	63.3895	-0.38587	0.340325	wild	NODE_416_length_73026_cov_19.610501_pos_48429	NODE_416	A	A	520	BKPGNLEB_05023	B2R_05024	Vitamin B12 transporter BtuB	46613	48949	Prodigal:002006	ID=BKPGNLEB_05023;Name=btuB_26;gene=btuB_26;inference=ab initio prediction:Prodigal:002006,protein motif:HAMAP:MF_01531;locus_tag=BKPGNLEB_05023;product=Vitamin B12 transporter BtuB							N	Bacteria	Proteobacteria	Alphaproteobacteria	Sphingomonadales	Sphingomonadaceae	Sphingopyxis	Sphingopyxis_sp._PAMC25046
1876	NODE_10730_length_13208_cov_38.267374_pos_4603_C	6	39.5882	4.00666	36.5232	40.5022	0.273355	0.093147	modern	NODE_10730_length_13208_cov_38.267374_pos_4603	NODE_10730	C	G	362	BKPGNLEB_26684	B2R_26687	hypothetical protein	4241	5311	Prodigal:002006	ID=BKPGNLEB_26684;inference=ab initio prediction:Prodigal:002006;locus_tag=BKPGNLEB_26684;product=hypothetical protein							S	Bacteria	Actinobacteria	Actinobacteria	Streptomycetales	Streptomycetaceae	Streptomyces	Streptomyces_qaidamensis
9095	NODE_13776_length_11518_cov_18.712234_pos_6523_A	3	1.72571	4.0049	0.415004	64.4341	-0.430583	0.159926	wild	NODE_13776_length_11518_cov_18.712234_pos_6523	NODE_13776	A	A	789	BKPGNLEB_28603	B2R_28606	hypothetical protein	5734	6543	Prodigal:002006	ID=BKPGNLEB_28603;inference=ab initio prediction:Prodigal:002006;locus_tag=BKPGNLEB_28603;product=hypothetical protein							N	Bacteria	Proteobacteria	Alphaproteobacteria	Sphingomonadales	Sphingomonadaceae	Sphingopyxis	Sphingopyxis_sp._PAMC25046
35557	NODE_651_length_58768_cov_21.219639_pos_30537_C	4	5.14284	4.00482	4.55464	62.8258	0.278867	0.0483088	modern	NODE_651_length_58768_cov_21.219639_pos_30537	NODE_651	C	C	2147	BKPGNLEB_07210	B2R_07211	Multifunctional non-homologous end joining protein LigD	30144	32684	Prodigal:002006	ID=BKPGNLEB_07210;Name=ligD_1;db_xref=COG:COG1793;gene=ligD_1;inference=ab initio prediction:Prodigal:002006,similar to AA sequence:UniProtKB:Q9I1X7;locus_tag=BKPGNLEB_07210;product=Multifunctional non-homologous end joining protein LigD							S	Bacteria	Proteobacteria	Alphaproteobacteria	Caulobacterales	Caulobacteraceae	Brevundimonas	Brevundimonas_sp._M20
42584	NODE_911_length_50030_cov_18.921632_pos_37066_C	3	3.00194	4.00343	0.56832	63.5423	-0.398348	0.258443	wild	NODE_911_length_50030_cov_18.921632_pos_37066	NODE_911	C	C	44	BKPGNLEB_08663	B2R_08664	hypothetical protein	37022	38035	Prodigal:002006	ID=BKPGNLEB_08663;inference=ab initio prediction:Prodigal:002006;locus_tag=BKPGNLEB_08663;product=hypothetical protein							S	Bacteria	Proteobacteria	Alphaproteobacteria	Sphingomonadales	Sphingomonadaceae	Sphingopyxis	Sphingopyxis_sp._PAMC25046
27251	NODE_4538_length_21313_cov_82.659894_pos_3115_T	5	1.54543	4.00021	0.525767	58.6096	0.458062	0.214907	modern	NODE_4538_length_21313_cov_82.659894_pos_3115	NODE_4538	T	T	47	BKPGNLEB_20044	B2R_20047	hypothetical protein	3068	3175	Prodigal:002006	ID=BKPGNLEB_20044;inference=ab initio prediction:Prodigal:002006;locus_tag=BKPGNLEB_20044;product=hypothetical protein							S	Bacteria	Candidatus_Saccharibacteria	unassigned	unassigned	unassigned	unassigned	TM7_phylum_sp._oral_taxon_955
28945	NODE_4920_length_20405_cov_29.371319_pos_6692_G	9	4.38563	4.00016	1.30407	64.1204	-0.576593	0.0885848	wild	NODE_4920_length_20405_cov_29.371319_pos_6692	NODE_4920	G	A			#N/A						BKPGNLEB_20867	52	hypothetical protein	BKPGNLEB_20868	345	hypothetical protein	I	Bacteria	Proteobacteria	Gammaproteobacteria	Cellvibrionales	Cellvibrionaceae	Cellvibrio	Cellvibrio_sp._PSBB006
21026	NODE_301_length_86139_cov_26.778731_pos_17100_C	9	62.5895	3.99955	2.07003	67.2122	-0.419806	0.163347	wild	NODE_301_length_86139_cov_26.778731_pos_17100	NODE_301	C	T	329	BKPGNLEB_04020	B2R_04020	Ferredoxin--NADP reductase	16653	17429	Prodigal:002006	ID=BKPGNLEB_04020;eC_number=1.18.1.2;Name=fpr_1;db_xref=COG:COG1018;gene=fpr_1;inference=ab initio prediction:Prodigal:002006,similar to AA sequence:UniProtKB:Q44532;locus_tag=BKPGNLEB_04020;product=Ferredoxin--NADP reductase							D	Bacteria	Proteobacteria	Gammaproteobacteria	Cellvibrionales	Cellvibrionaceae	Cellvibrio	Cellvibrio_sp._PSBB006
16486	NODE_2213_length_31600_cov_16.556205_pos_1664_T	3	1.74877	3.99943	0.285005	64.5865	-0.436555	0.18809	wild	NODE_2213_length_31600_cov_16.556205_pos_1664	NODE_2213	T	T	143	BKPGNLEB_14093	B2R_14096	hypothetical protein	1521	1715	Prodigal:002006	ID=BKPGNLEB_14093;inference=ab initio prediction:Prodigal:002006;locus_tag=BKPGNLEB_14093;product=hypothetical protein							S	Bacteria	Proteobacteria	Alphaproteobacteria	Sphingomonadales	Sphingomonadaceae	Sphingopyxis	Sphingopyxis_sp._PAMC25046
9620	NODE_14141_length_11363_cov_24.269620_pos_2116_C	3	1.52297	3.99933	0.285005	63.5423	-0.427606	0.310071	wild	NODE_14141_length_11363_cov_24.269620_pos_2116	NODE_14141	C	C	77	BKPGNLEB_28832	B2R_28835	3-isopropylmalate dehydratase small subunit 1	2039	2629	Prodigal:002006	ID=BKPGNLEB_28832;eC_number=4.2.1.33;Name=leuD1_5;db_xref=COG:COG0066;gene=leuD1_5;inference=ab initio prediction:Prodigal:002006,similar to AA sequence:UniProtKB:P04787;locus_tag=BKPGNLEB_28832;product=3-isopropylmalate dehydratase small subunit 1							S	Bacteria	Proteobacteria	Alphaproteobacteria	Sphingomonadales	Sphingomonadaceae	Sphingopyxis	Sphingopyxis_sp._PAMC25046
12715	NODE_16535_length_10404_cov_28.049005_pos_2442_T	4	4.30487	3.99569	2.77398	5.53824	-0.536686	0.0257669	wild	NODE_16535_length_10404_cov_28.049005_pos_2442	NODE_16535	T	T	1530	BKPGNLEB_29754	B2R_29757	Non-reducing end alpha-L-arabinofuranosidase BoGH43B	2236	3972	Prodigal:002006	ID=BKPGNLEB_29754;eC_number=3.2.1.55;db_xref=COG:COG3507;inference=ab initio prediction:Prodigal:002006,similar to AA sequence:UniProtKB:A7LXU0;locus_tag=BKPGNLEB_29754;product=Non-reducing end alpha-L-arabinofuranosidase BoGH43B							N	Bacteria	Proteobacteria	Gammaproteobacteria	Cellvibrionales	Cellvibrionaceae	Cellvibrio	Cellvibrio_sp._PSBB006
34578	NODE_618_length_60147_cov_41.202471_pos_47055_C	11	53.6095	3.99493	53.0554	53.6116	0.309174	0.39885	modern	NODE_618_length_60147_cov_41.202471_pos_47055	NODE_618	C	G			#N/A						BKPGNLEB_06938	53	hypothetical protein	BKPGNLEB_06939	133	hypothetical protein	I	Bacteria	Actinobacteria	Actinobacteria	Streptomycetales	Streptomycetaceae	Streptomyces	Streptomyces_qaidamensis
35189	NODE_6405_length_17674_cov_17.258435_pos_16732_G	5	62.2799	3.99452	1.95884	63.6515	-0.467229	0.291354	wild	NODE_6405_length_17674_cov_17.258435_pos_16732	NODE_6405	G	G	1047	BKPGNLEB_22783	B2R_22786	hypothetical protein	15685	16821	Prodigal:002006	ID=BKPGNLEB_22783;inference=ab initio prediction:Prodigal:002006;locus_tag=BKPGNLEB_22783;product=hypothetical protein							I	Bacteria	Proteobacteria	Alphaproteobacteria	Sphingomonadales	Sphingomonadaceae	Sphingopyxis	Sphingopyxis_sp._PAMC25046
13091	NODE_1700_length_36212_cov_35.475757_pos_11702_T	9	64.5673	3.99275	3.9246	67.8692	-0.421009	0.0899036	wild	NODE_1700_length_36212_cov_35.475757_pos_11702	NODE_1700	T	G	368	BKPGNLEB_12733	B2R_12736	Putative pre-16S rRNA nuclease	11334	11768	Prodigal:002006	ID=BKPGNLEB_12733;eC_number=3.1.-.-;Name=yqgF_4;db_xref=COG:COG0816;gene=yqgF_4;inference=ab initio prediction:Prodigal:002006,similar to AA sequence:UniProtKB:P0A8I1;locus_tag=BKPGNLEB_12733;product=Putative pre-16S rRNA nuclease							S	Bacteria	Proteobacteria	Gammaproteobacteria	Cellvibrionales	Cellvibrionaceae	Cellvibrio	Cellvibrio_sp._PSBB006
41337	NODE_8622_length_14945_cov_14.178432_pos_13426_T	7	2.1716	3.99042	0.215386	57.8792	0.68107	0.0647796	modern	NODE_8622_length_14945_cov_14.178432_pos_13426	NODE_8622	T	C	621	BKPGNLEB_24948	B2R_24951	hypothetical protein	13046	14047	Prodigal:002006	ID=BKPGNLEB_24948;inference=ab initio prediction:Prodigal:002006;locus_tag=BKPGNLEB_24948;product=hypothetical protein							N	Bacteria	Proteobacteria	Alphaproteobacteria	Sphingomonadales	Sphingomonadaceae	Sphingopyxis	Sphingopyxis_sp._EG6
28709	NODE_4848_length_20566_cov_20.160014_pos_8070_G	3	1.53049	3.98933	0.285005	62.9441	-0.39685	0.125699	wild	NODE_4848_length_20566_cov_20.160014_pos_8070	NODE_4848	G	G	515	BKPGNLEB_20753	B2R_20756	4-hydroxyproline 2-epimerase	7587	8585	Prodigal:002006	ID=BKPGNLEB_20753;eC_number=5.1.1.8;inference=ab initio prediction:Prodigal:002006,similar to AA sequence:UniProtKB:Q8FYS0;locus_tag=BKPGNLEB_20753;product=4-hydroxyproline 2-epimerase							S	Bacteria	Proteobacteria	Alphaproteobacteria	Sphingomonadales	Sphingomonadaceae	Sphingomonas	Sphingomonas_sp._FARSPH
12397	NODE_1611_length_37321_cov_44.906104_pos_16641_A	6	36.8853	3.98921	33.984	40.4602	0.287649	0.490092	modern	NODE_1611_length_37321_cov_44.906104_pos_16641	NODE_1611	A	C	182	BKPGNLEB_12583	B2R_12586	hypothetical protein	16459	16926	Prodigal:002006	ID=BKPGNLEB_12583;inference=ab initio prediction:Prodigal:002006;locus_tag=BKPGNLEB_12583;product=hypothetical protein							S	Bacteria	Actinobacteria	Actinobacteria	Streptomycetales	Streptomycetaceae	Streptomyces	Streptomyces_qaidamensis
26471	NODE_4428_length_21575_cov_39.223505_pos_3936_C	6	40.4758	3.98898	39.5436	42.637	0.306954	0.178711	modern	NODE_4428_length_21575_cov_39.223505_pos_3936	NODE_4428	C	C	320	BKPGNLEB_19719	B2R_19722	hypothetical protein	3616	3939	Prodigal:002006	ID=BKPGNLEB_19719;inference=ab initio prediction:Prodigal:002006;locus_tag=BKPGNLEB_19719;product=hypothetical protein							N	Bacteria	Actinobacteria	Actinobacteria	Streptomycetales	Streptomycetaceae	Streptomyces	Streptomyces_qaidamensis
44198	NODE_9862_length_13845_cov_42.655245_pos_1190_C	9	3.92913	3.98891	2.73853	67.8692	-0.439208	0.258475	wild	NODE_9862_length_13845_cov_42.655245_pos_1190	NODE_9862	C	C	413	BKPGNLEB_26080	B2R_26083	putative ribosomal oxygenase	452	1603	Prodigal:002006	ID=BKPGNLEB_26080;eC_number=1.14.11.-;db_xref=COG:COG2850;inference=ab initio prediction:Prodigal:002006,similar to AA sequence:UniProtKB:P44683;locus_tag=BKPGNLEB_26080;product=putative ribosomal oxygenase							S	Bacteria	Proteobacteria	Gammaproteobacteria	Cellvibrionales	Cellvibrionaceae	Cellvibrio	Cellvibrio_sp._PSBB006
8246	NODE_1331_length_40998_cov_18.038778_pos_9510_G	5	62.0057	3.9871	5.03534	63.4037	-0.35301	0.105488	wild	NODE_1331_length_40998_cov_18.038778_pos_9510	NODE_1331	G	G	1281	BKPGNLEB_11195	B2R_11197	Multidrug resistance protein MdtK	8229	9692	Prodigal:002006	ID=BKPGNLEB_11195;Name=mdtK_1;gene=mdtK_1;inference=ab initio prediction:Prodigal:002006,protein motif:HAMAP:MF_00400;locus_tag=BKPGNLEB_11195;product=Multidrug resistance protein MdtK							N	Bacteria	Proteobacteria	Alphaproteobacteria	Sphingomonadales	Sphingomonadaceae	Sphingopyxis	Sphingopyxis_sp._PAMC25046
2294	NODE_10924_length_13075_cov_19.020885_pos_6354_A	9	58.5406	3.98569	5.08286	59.7431	0.407759	0.270374	modern	NODE_10924_length_13075_cov_19.020885_pos_6354	NODE_10924	A	A	1853	BKPGNLEB_26848	B2R_26851	hypothetical protein	6111	8207	Prodigal:002006	ID=BKPGNLEB_26848;inference=ab initio prediction:Prodigal:002006;locus_tag=BKPGNLEB_26848;product=hypothetical protein							S	Bacteria	Proteobacteria	Alphaproteobacteria	Sphingomonadales	Sphingomonadaceae	Sphingopyxis	Sphingopyxis_sp._PAMC25046
9522	NODE_1408_length_39696_cov_17.481476_pos_11249_G	9	59.9612	3.98335	8.62984	61.5366	0.535966	0.183907	modern	NODE_1408_length_39696_cov_17.481476_pos_11249	NODE_1408	G	T			#N/A						BKPGNLEB_11520	125	hypothetical protein	BKPGNLEB_11521	18	D-aminopeptidase	I	Bacteria	Proteobacteria	Alphaproteobacteria	Sphingomonadales	Sphingomonadaceae	Sphingopyxis	Sphingopyxis_sp._PAMC25046
28362	NODE_4747_length_20815_cov_41.024329_pos_11134_C	6	40.4602	3.98324	36.5232	41.934	0.260113	0.187499	modern	NODE_4747_length_20815_cov_41.024329_pos_11134	NODE_4747	C	C	1175	BKPGNLEB_20541	B2R_20544	L-serine dehydratase 1	9959	11341	Prodigal:002006	ID=BKPGNLEB_20541;eC_number=4.3.1.17;Name=sdaA_4;db_xref=COG:COG1760;gene=sdaA_4;inference=ab initio prediction:Prodigal:002006,similar to AA sequence:UniProtKB:P16095;locus_tag=BKPGNLEB_20541;product=L-serine dehydratase 1							S	Bacteria	Actinobacteria	Actinobacteria	Streptomycetales	Streptomycetaceae	Streptomyces	Streptomyces_qaidamensis
13886	NODE_1805_length_35107_cov_85.822898_pos_5586_G	1	0.576052	3.98085	0.23412	1.65435	0.506552	0	modern	NODE_1805_length_35107_cov_85.822898_pos_5586	NODE_1805	G	A	822	BKPGNLEB_12985	B2R_12988	hypothetical protein	4764	5903	Prodigal:002006	ID=BKPGNLEB_12985;inference=ab initio prediction:Prodigal:002006;locus_tag=BKPGNLEB_12985;product=hypothetical protein							N	Bacteria	Candidatus_Saccharibacteria	unassigned	unassigned	unassigned	unassigned	Candidatus_Saccharibacteria_bacterium_FS07P-B
42825	NODE_924_length_49655_cov_30.986117_pos_13183_A	9	62.5839	3.98001	2.07003	64.1204	-0.390731	0.169912	wild	NODE_924_length_49655_cov_30.986117_pos_13183	NODE_924	A	A	2153	BKPGNLEB_08683	B2R_08684	hypothetical protein	13171	15336	Prodigal:002006	ID=BKPGNLEB_08683;inference=ab initio prediction:Prodigal:002006;locus_tag=BKPGNLEB_08683;product=hypothetical protein							S	Bacteria	Proteobacteria	Gammaproteobacteria	Cellvibrionales	Cellvibrionaceae	Cellvibrio	Cellvibrio_sp._PSBB006
17952	NODE_2461_length_29752_cov_28.652885_pos_17264_C	9	62.5895	3.97953	2.76196	66.2826	-0.431825	0.282423	wild	NODE_2461_length_29752_cov_28.652885_pos_17264	NODE_2461	C	C	107	BKPGNLEB_14922	B2R_14925	hypothetical protein	15380	17371	Prodigal:002006	ID=BKPGNLEB_14922;inference=ab initio prediction:Prodigal:002006;locus_tag=BKPGNLEB_14922;product=hypothetical protein							S	Bacteria	Proteobacteria	Gammaproteobacteria	Cellvibrionales	Cellvibrionaceae	Cellvibrio	Cellvibrio_sp._PSBB006
11281	NODE_153_length_124789_cov_20.369436_pos_29201_G	6	33.9934	3.97843	3.17286	38.44	-0.350106	0.212448	wild	NODE_153_length_124789_cov_20.369436_pos_29201	NODE_153	G	G	428	BKPGNLEB_02379	B2R_02379	hypothetical protein	28773	29366	Prodigal:002006	ID=BKPGNLEB_02379;inference=ab initio prediction:Prodigal:002006;locus_tag=BKPGNLEB_02379;product=hypothetical protein							S	Bacteria	Proteobacteria	Alphaproteobacteria	Caulobacterales	Caulobacteraceae	Brevundimonas	Brevundimonas_sp._MF30-B
35720	NODE_6581_length_17380_cov_40.648863_pos_15810_C	6	36.7648	3.97724	36.1604	38.8313	0.222683	0.0386572	modern	NODE_6581_length_17380_cov_40.648863_pos_15810	NODE_6581	C	C	290	BKPGNLEB_22962	B2R_22965	hypothetical protein	14562	16100	Prodigal:002006	ID=BKPGNLEB_22962;inference=ab initio prediction:Prodigal:002006;locus_tag=BKPGNLEB_22962;product=hypothetical protein							S	Bacteria	Actinobacteria	Actinobacteria	Streptomycetales	Streptomycetaceae	Streptomyces	Streptomyces_sp._QMT-28
25874	NODE_418_length_72655_cov_33.871809_pos_19346_C	8	53.2968	3.9763	3.67083	53.3111	-0.459187	0.231387	wild	NODE_418_length_72655_cov_33.871809_pos_19346	NODE_418	C	T	1100	BKPGNLEB_05063	B2R_05064	hypothetical protein	18902	20446	Prodigal:002006	ID=BKPGNLEB_05063;inference=ab initio prediction:Prodigal:002006;locus_tag=BKPGNLEB_05063;product=hypothetical protein							S	Bacteria	Proteobacteria	Gammaproteobacteria	Cellvibrionales	Cellvibrionaceae	Cellvibrio	Cellvibrio_sp._PSBB006
11342	NODE_153_length_124789_cov_20.369436_pos_74271_C	5	63.3895	3.97568	4.81513	64.4544	-0.416384	0.248843	wild	NODE_153_length_124789_cov_20.369436_pos_74271	NODE_153	C	T	281	BKPGNLEB_02426	B2R_02426	hypothetical protein	74088	74552	Prodigal:002006	ID=BKPGNLEB_02426;inference=ab initio prediction:Prodigal:002006;locus_tag=BKPGNLEB_02426;product=hypothetical protein							S	Bacteria	Proteobacteria	Alphaproteobacteria	Caulobacterales	Caulobacteraceae	Brevundimonas	Brevundimonas_sp._MF30-B
43331	NODE_9424_length_14216_cov_30.980378_pos_10997_G	9	3.2446	3.97425	2.07003	64.1204	-0.414371	0.0843893	wild	NODE_9424_length_14216_cov_30.980378_pos_10997	NODE_9424	G	G	89	BKPGNLEB_25748	B2R_25751	Protease 3	10908	13829	Prodigal:002006	ID=BKPGNLEB_25748;eC_number=3.4.24.55;Name=ptrA_2;db_xref=COG:COG1025;gene=ptrA_2;inference=ab initio prediction:Prodigal:002006,similar to AA sequence:UniProtKB:P05458;locus_tag=BKPGNLEB_25748;product=Protease 3							D	Bacteria	Proteobacteria	Gammaproteobacteria	Cellvibrionales	Cellvibrionaceae	Cellvibrio	Cellvibrio_sp._PSBB006
30509	NODE_52_length_194797_cov_21.766289_pos_83920_G	9	64.5406	3.97416	63.6372	68.22	-0.236711	0.154234	wild	NODE_52_length_194797_cov_21.766289_pos_83920	NODE_52	G	G	35	BKPGNLEB_00879	B2R_00879	NADPH-dependent 7-cyano-7-deazaguanine reductase	83494	83955	Prodigal:002006	ID=BKPGNLEB_00879;eC_number=1.7.1.13;Name=queF_1;db_xref=COG:COG0780;gene=queF_1;inference=ab initio prediction:Prodigal:002006,similar to AA sequence:UniProtKB:O31678;locus_tag=BKPGNLEB_00879;product=NADPH-dependent 7-cyano-7-deazaguanine reductase							S	Bacteria	Proteobacteria	Alphaproteobacteria	Caulobacterales	Caulobacteraceae	Brevundimonas	Brevundimonas_sp._MF30-B
12215	NODE_15923_length_10614_cov_36.272658_pos_5125_A	8	61.3368	3.97393	60.8296	63.645	-0.440164	0.223531	wild	NODE_15923_length_10614_cov_36.272658_pos_5125	NODE_15923	A	G	808	BKPGNLEB_29459	B2R_29462	Autoinducer 2 import ATP-binding protein LsrA	4317	5852	Prodigal:002006	ID=BKPGNLEB_29459;eC_number=3.6.3.-;Name=lsrA;db_xref=COG:COG1129;gene=lsrA;inference=ab initio prediction:Prodigal:002006,similar to AA sequence:UniProtKB:P77257;locus_tag=BKPGNLEB_29459;product=Autoinducer 2 import ATP-binding protein LsrA							N	Bacteria	Proteobacteria	Gammaproteobacteria	Cellvibrionales	Cellvibrionaceae	Cellvibrio	Cellvibrio_sp._PSBB006
16631	NODE_2250_length_31262_cov_17.391586_pos_29646_G	5	62.7745	3.97345	62.2799	63.6468	-0.373368	0.210754	wild	NODE_2250_length_31262_cov_17.391586_pos_29646	NODE_2250	G	G			#N/A						BKPGNLEB_14169	155	Aspartate/glutamate leucyltransferase				I	Bacteria	Proteobacteria	Alphaproteobacteria	Sphingomonadales	Sphingomonadaceae	Sphingopyxis	Sphingopyxis_sp._PAMC25046
41814	NODE_8834_length_14733_cov_27.959888_pos_4446_G	1	70.722	3.97275	1.8733	75.3363	-0.729885	0.104682	wild	NODE_8834_length_14733_cov_27.959888_pos_4446	NODE_8834	G	A	791	BKPGNLEB_25134	B2R_25137	3-phenylpropionate-dihydrodiol/cinnamic acid-dihydrodiol dehydrogenase	3252	5237	Prodigal:002006	ID=BKPGNLEB_25134;eC_number=1.3.1.87;Name=hcaB_14;gene=hcaB_14;inference=ab initio prediction:Prodigal:002006,protein motif:HAMAP:MF_01647;locus_tag=BKPGNLEB_25134;product=3-phenylpropionate-dihydrodiol/cinnamic acid-dihydrodiol dehydrogenase							S	Bacteria	Proteobacteria	Betaproteobacteria	Burkholderiales	Comamonadaceae	Acidovorax	Acidovorax_sp._KKS102
37233	NODE_699_length_56816_cov_32.372164_pos_54192_T	9	62.5895	3.97186	1.28609	66.2826	-0.443217	0.431503	wild	NODE_699_length_56816_cov_32.372164_pos_54192	NODE_699	T	T	260	BKPGNLEB_07421	B2R_07422	Octanoyltransferase	53932	54579	Prodigal:002006	ID=BKPGNLEB_07421;eC_number=2.3.1.181;Name=lipB_4;db_xref=COG:COG0321;gene=lipB_4;inference=ab initio prediction:Prodigal:002006,similar to AA sequence:UniProtKB:P60720;locus_tag=BKPGNLEB_07421;product=Octanoyltransferase							D	Bacteria	Proteobacteria	Gammaproteobacteria	Cellvibrionales	Cellvibrionaceae	Cellvibrio	Cellvibrio_sp._PSBB006
25666	NODE_416_length_73026_cov_19.610501_pos_7098_C	5	63.3749	3.97117	60.7011	63.6515	-0.404524	0.102935	wild	NODE_416_length_73026_cov_19.610501_pos_7098	NODE_416	C	C	257	BKPGNLEB_04985	B2R_04986	hypothetical protein	6841	7134	Prodigal:002006	ID=BKPGNLEB_04985;inference=ab initio prediction:Prodigal:002006;locus_tag=BKPGNLEB_04985;product=hypothetical protein							S	Bacteria	Proteobacteria	Alphaproteobacteria	Sphingomonadales	Sphingomonadaceae	Sphingopyxis	Sphingopyxis_sp._PAMC25046
3852	NODE_1171_length_44080_cov_39.126236_pos_7287_C	5	1.07069	3.9709	0.865672	1.95884	0.34158	0.121575	modern	NODE_1171_length_44080_cov_39.126236_pos_7287	NODE_1171	C	C	184	BKPGNLEB_10094	B2R_10095	hypothetical protein	6902	7471	Prodigal:002006	ID=BKPGNLEB_10094;inference=ab initio prediction:Prodigal:002006;locus_tag=BKPGNLEB_10094;product=hypothetical protein							N	Bacteria	Proteobacteria	Gammaproteobacteria	Xanthomonadales	Xanthomonadaceae	Arenimonas	Arenimonas_daejeonensis
29045	NODE_4920_length_20405_cov_29.371319_pos_19373_A	8	58.2418	3.97028	3.132	59.7362	-0.553899	0.122079	wild	NODE_4920_length_20405_cov_29.371319_pos_19373	NODE_4920	A	G	44	BKPGNLEB_20880	B2R_20883	hypothetical protein	19329	20174	Prodigal:002006	ID=BKPGNLEB_20880;inference=ab initio prediction:Prodigal:002006;locus_tag=BKPGNLEB_20880;product=hypothetical protein							S	Bacteria	Proteobacteria	Gammaproteobacteria	Cellvibrionales	Cellvibrionaceae	Cellvibrio	Cellvibrio_sp._PSBB006
40652	NODE_8408_length_15154_cov_77.205314_pos_9031_T	5	4.02355	3.96936	0.525767	58.6096	0.437926	0.285725	modern	NODE_8408_length_15154_cov_77.205314_pos_9031	NODE_8408	T	T			#N/A						BKPGNLEB_24767	5413	hypothetical protein	BKPGNLEB_24777	901	Glycine--tRNA ligase	I	Bacteria	Candidatus_Saccharibacteria	unassigned	unassigned	unassigned	unassigned	TM7_phylum_sp._oral_taxon_957
19498	NODE_2621_length_28606_cov_29.394114_pos_23529_A	9	3.92913	3.96854	2.12352	4.38563	-0.426203	0.45979	wild	NODE_2621_length_28606_cov_29.394114_pos_23529	NODE_2621	A	A	1823	BKPGNLEB_15726	B2R_15729	hypothetical protein	21706	23856	Prodigal:002006	ID=BKPGNLEB_15726;inference=ab initio prediction:Prodigal:002006;locus_tag=BKPGNLEB_15726;product=hypothetical protein							S	Bacteria	Proteobacteria	Gammaproteobacteria	Cellvibrionales	Cellvibrionaceae	Cellvibrio	Cellvibrio_sp._PSBB006
12162	NODE_15894_length_10627_cov_24.782675_pos_994_T	9	62.7082	3.96793	2.06607	64.574	-0.547499	0.389594	wild	NODE_15894_length_10627_cov_24.782675_pos_994	NODE_15894	T	T			#N/A									BKPGNLEB_29452	114	hypothetical protein	I	Bacteria	Proteobacteria	Gammaproteobacteria	Cellvibrionales	Cellvibrionaceae	Cellvibrio	Cellvibrio_sp._PSBB006
9452	NODE_13970_length_11431_cov_11.316096_pos_10977_T	6	37.2763	3.9672	36.7648	40.6359	0.28024	0.151089	modern	NODE_13970_length_11431_cov_11.316096_pos_10977	NODE_13970	T	T	242	BKPGNLEB_28763	B2R_28766	hypothetical protein	10818	11219	Prodigal:002006	ID=BKPGNLEB_28763;inference=ab initio prediction:Prodigal:002006;locus_tag=BKPGNLEB_28763;product=hypothetical protein							S	Bacteria	Actinobacteria	Actinobacteria	Streptomycetales	Streptomycetaceae	Streptomyces	Streptomyces_sp._CdTB01
1830	NODE_10661_length_13264_cov_29.932624_pos_174_C	9	62.7082	3.96685	2.68641	66.4523	-0.515155	0.165445	wild	NODE_10661_length_13264_cov_29.932624_pos_174	NODE_10661	C	C	137	BKPGNLEB_26660	B2R_26663	hypothetical protein	37	1944	Prodigal:002006	ID=BKPGNLEB_26660;inference=ab initio prediction:Prodigal:002006;locus_tag=BKPGNLEB_26660;product=hypothetical protein							D	Bacteria	Proteobacteria	Gammaproteobacteria	Cellvibrionales	Cellvibrionaceae	Cellvibrio	Cellvibrio_sp._PSBB006
23640	NODE_364_length_77771_cov_32.234769_pos_49042_G	12	5.62016	3.96539	4.79984	61.3402	0.423119	0.0507272	modern	NODE_364_length_77771_cov_32.234769_pos_49042	NODE_364	G	A	1979	BKPGNLEB_04635	B2R_04636	ATP-dependent DNA helicase RecQ	47063	49186	Prodigal:002006	ID=BKPGNLEB_04635;eC_number=3.6.4.12;Name=recQ_2;db_xref=COG:COG0514;gene=recQ_2;inference=ab initio prediction:Prodigal:002006,similar to AA sequence:UniProtKB:P15043;locus_tag=BKPGNLEB_04635;product=ATP-dependent DNA helicase RecQ							S	Bacteria	Proteobacteria	Gammaproteobacteria	Pseudomonadales	Pseudomonadaceae	Pseudomonas	Pseudomonas_stutzeri
9691	NODE_14194_length_11338_cov_27.335617_pos_10965_C	10	1.20551	3.9627	0.333016	63.0404	-0.613316	0	wild	NODE_14194_length_11338_cov_27.335617_pos_10965	NODE_14194	C	T			#N/A						BKPGNLEB_28850	50	hypothetical protein				I	Bacteria	Proteobacteria	Betaproteobacteria	Burkholderiales	Comamonadaceae	Acidovorax	Acidovorax_sp._KKS102
8242	NODE_1331_length_40998_cov_18.038778_pos_9509_C	5	62.0057	3.95991	5.02667	63.4037	-0.352608	0.0999752	wild	NODE_1331_length_40998_cov_18.038778_pos_9509	NODE_1331	C	C	1280	BKPGNLEB_11195	B2R_11197	Multidrug resistance protein MdtK	8229	9692	Prodigal:002006	ID=BKPGNLEB_11195;Name=mdtK_1;gene=mdtK_1;inference=ab initio prediction:Prodigal:002006,protein motif:HAMAP:MF_00400;locus_tag=BKPGNLEB_11195;product=Multidrug resistance protein MdtK							S	Bacteria	Proteobacteria	Alphaproteobacteria	Sphingomonadales	Sphingomonadaceae	Sphingopyxis	Sphingopyxis_sp._PAMC25046
26280	NODE_433_length_71605_cov_160.518404_pos_2320_C	5	64.9954	3.95809	64.5844	64.9954	0.682971	0.0505238	modern	NODE_433_length_71605_cov_160.518404_pos_2320	NODE_433	C	T	779	BKPGNLEB_05172	B2R_05173	Proton/glutamate-aspartate symporter	1541	2716	Prodigal:002006	ID=BKPGNLEB_05172;Name=gltP_2;db_xref=COG:COG1301;gene=gltP_2;inference=ab initio prediction:Prodigal:002006,similar to AA sequence:UniProtKB:P21345;locus_tag=BKPGNLEB_05172;product=Proton/glutamate-aspartate symporter							S	Bacteria	Proteobacteria	Alphaproteobacteria	Sphingomonadales	Sphingomonadaceae	Sphingobium	Sphingobium_sp._EP60837
22797	NODE_3442_length_24646_cov_38.126411_pos_18898_A	9	62.5839	3.95653	2.07003	67.2395	-0.345266	0.245171	wild	NODE_3442_length_24646_cov_38.126411_pos_18898	NODE_3442	A	A	260	BKPGNLEB_17628	B2R_17631	hypothetical protein	18638	20029	Prodigal:002006	ID=BKPGNLEB_17628;inference=ab initio prediction:Prodigal:002006;locus_tag=BKPGNLEB_17628;product=hypothetical protein							N	Bacteria	Proteobacteria	Gammaproteobacteria	Cellvibrionales	Cellvibrionaceae	Cellvibrio	Cellvibrio_sp._PSBB006
11993	NODE_1567_length_37817_cov_17.906411_pos_32590_T	5	62.8709	3.95634	1.73345	63.6515	-0.41402	0.398398	wild	NODE_1567_length_37817_cov_17.906411_pos_32590	NODE_1567	T	T	317	BKPGNLEB_12400	B2R_12403	RNA polymerase sigma factor RpoH	32005	32907	Prodigal:002006	ID=BKPGNLEB_12400;Name=rpoH_4;db_xref=COG:COG0568;gene=rpoH_4;inference=ab initio prediction:Prodigal:002006,similar to AA sequence:UniProtKB:P0CAW9;locus_tag=BKPGNLEB_12400;product=RNA polymerase sigma factor RpoH							S	Bacteria	Proteobacteria	Alphaproteobacteria	Sphingomonadales	Sphingomonadaceae	Sphingopyxis	Sphingopyxis_sp._PAMC25046
26412	NODE_442_length_70960_cov_48.740972_pos_3098_T	12	3.52197	3.95477	0.299369	57.07	0.563036	0.273844	modern	NODE_442_length_70960_cov_48.740972_pos_3098	NODE_442	T	C	689	BKPGNLEB_05233	B2R_05234	hypothetical protein	2409	3230	Prodigal:002006	ID=BKPGNLEB_05233;inference=ab initio prediction:Prodigal:002006;locus_tag=BKPGNLEB_05233;product=hypothetical protein							S	Bacteria	Proteobacteria	Gammaproteobacteria	Pseudomonadales	Pseudomonadaceae	Pseudomonas	Pseudomonas_stutzeri
16786	NODE_2293_length_30969_cov_31.014739_pos_2792_G	9	64.5472	3.95443	2.73853	66.7295	-0.443318	0.438491	wild	NODE_2293_length_30969_cov_31.014739_pos_2792	NODE_2293	G	G	1811	BKPGNLEB_14386	B2R_14389	Ion-translocating oxidoreductase complex subunit C	2315	4603	Prodigal:002006	ID=BKPGNLEB_14386;eC_number=7.-.-.-;Name=rsxC;gene=rsxC;inference=ab initio prediction:Prodigal:002006,protein motif:HAMAP:MF_00461;locus_tag=BKPGNLEB_14386;product=Ion-translocating oxidoreductase complex subunit C							D	Bacteria	Proteobacteria	Gammaproteobacteria	Cellvibrionales	Cellvibrionaceae	Cellvibrio	Cellvibrio_sp._PSBB006
16626	NODE_2250_length_31262_cov_17.391586_pos_29645_A	5	62.7745	3.95376	62.2799	63.6515	-0.368466	0.189334	wild	NODE_2250_length_31262_cov_17.391586_pos_29645	NODE_2250	A	A			#N/A						BKPGNLEB_14169	154	Aspartate/glutamate leucyltransferase				I	Bacteria	Proteobacteria	Alphaproteobacteria	Sphingomonadales	Sphingomonadaceae	Sphingopyxis	Sphingopyxis_sp._PAMC25046
31254	NODE_53_length_194098_cov_21.294321_pos_90997_C	6	35.7051	3.95149	33.9745	38.44	-0.319433	0.134282	wild	NODE_53_length_194098_cov_21.294321_pos_90997	NODE_53	C	C	250	BKPGNLEB_01080	B2R_01080	hypothetical protein	90129	91247	Prodigal:002006	ID=BKPGNLEB_01080;inference=ab initio prediction:Prodigal:002006;locus_tag=BKPGNLEB_01080;product=hypothetical protein							N	Bacteria	Proteobacteria	Alphaproteobacteria	Caulobacterales	Caulobacteraceae	Brevundimonas	Brevundimonas_sp._MF30-B
17950	NODE_2461_length_29752_cov_28.652885_pos_17234_G	9	62.7082	3.95123	3.72846	66.2773	-0.429338	0.301201	wild	NODE_2461_length_29752_cov_28.652885_pos_17234	NODE_2461	G	G	137	BKPGNLEB_14922	B2R_14925	hypothetical protein	15380	17371	Prodigal:002006	ID=BKPGNLEB_14922;inference=ab initio prediction:Prodigal:002006;locus_tag=BKPGNLEB_14922;product=hypothetical protein							S	Bacteria	Proteobacteria	Gammaproteobacteria	Cellvibrionales	Cellvibrionaceae	Cellvibrio	Cellvibrio_sp._PSBB006
26511	NODE_4432_length_21558_cov_35.407055_pos_4186_C	6	36.7648	3.95034	36.5232	40.4602	0.298369	0.157554	modern	NODE_4432_length_21558_cov_35.407055_pos_4186	NODE_4432	C	T	593	BKPGNLEB_19758	B2R_19761	Long-chain-fatty-acid--CoA ligase	3277	4779	Prodigal:002006	ID=BKPGNLEB_19758;eC_number=6.2.1.3;Name=lcfB_11;db_xref=COG:COG0318;gene=lcfB_11;inference=ab initio prediction:Prodigal:002006,similar to AA sequence:UniProtKB:O07610;locus_tag=BKPGNLEB_19758;product=Long-chain-fatty-acid--CoA ligase							S	Bacteria	Actinobacteria	Actinobacteria	Streptomycetales	Streptomycetaceae	Streptomyces	Streptomyces_qaidamensis
24940	NODE_3812_length_23446_cov_29.837324_pos_12940_A	9	62.5895	3.94955	3.22527	67.2122	-0.465347	0.322055	wild	NODE_3812_length_23446_cov_29.837324_pos_12940	NODE_3812	A	A	140	BKPGNLEB_18602	B2R_18605	Adaptive-response sensory-kinase SasA	10120	13080	Prodigal:002006	ID=BKPGNLEB_18602;eC_number=2.7.-.-;Name=sasA_62;gene=sasA_62;inference=ab initio prediction:Prodigal:002006,protein motif:HAMAP:MF_01837;locus_tag=BKPGNLEB_18602;product=Adaptive-response sensory-kinase SasA							I	Bacteria	Proteobacteria	Gammaproteobacteria	Cellvibrionales	Cellvibrionaceae	Cellvibrio	Cellvibrio_sp._PSBB006
17756	NODE_2445_length_29831_cov_37.346899_pos_24167_G	8	56.6558	3.94949	2.02845	60.8296	-0.560979	0.23145	wild	NODE_2445_length_29831_cov_37.346899_pos_24167	NODE_2445	G	A	1556	BKPGNLEB_14879	B2R_14882	Methyl-accepting chemotaxis protein CtpH	24098	25723	Prodigal:002006	ID=BKPGNLEB_14879;Name=ctpH_1;gene=ctpH_1;inference=ab initio prediction:Prodigal:002006,similar to AA sequence:UniProtKB:G3XDA3;locus_tag=BKPGNLEB_14879;product=Methyl-accepting chemotaxis protein CtpH							S	Bacteria	Proteobacteria	Gammaproteobacteria	Cellvibrionales	Cellvibrionaceae	Cellvibrio	Cellvibrio_sp._PSBB006
9409	NODE_13967_length_11431_cov_20.421726_pos_2651_A	3	1.53802	3.94873	0.285005	64.4341	-0.383771	0.351397	wild	NODE_13967_length_11431_cov_20.421726_pos_2651	NODE_13967	A	A	401	BKPGNLEB_28738	B2R_28741	Outer membrane protein assembly factor BamA	287	3052	Prodigal:002006	ID=BKPGNLEB_28738;Name=bamA_11;db_xref=COG:COG4775;gene=bamA_11;inference=ab initio prediction:Prodigal:002006,similar to AA sequence:UniProtKB:Q9K1H0;locus_tag=BKPGNLEB_28738;product=Outer membrane protein assembly factor BamA							S	Bacteria	Proteobacteria	Alphaproteobacteria	Sphingomonadales	Sphingomonadaceae	Sphingopyxis	Sphingopyxis_sp._PAMC25046
18659	NODE_2554_length_29029_cov_19.364639_pos_20509_G	5	62.1893	3.9486	7.20844	63.9187	-0.418687	0.185035	wild	NODE_2554_length_29029_cov_19.364639_pos_20509	NODE_2554	G	G	158	BKPGNLEB_15338	B2R_15341	hypothetical protein	19456	20667	Prodigal:002006	ID=BKPGNLEB_15338;inference=ab initio prediction:Prodigal:002006;locus_tag=BKPGNLEB_15338;product=hypothetical protein							S	Bacteria	Proteobacteria	Alphaproteobacteria	Sphingomonadales	Sphingomonadaceae	Sphingopyxis	Sphingopyxis_sp._PAMC25046
4648	NODE_1219_length_43166_cov_41.647154_pos_28496_G	6	37.8456	3.94605	33.984	39.5882	0.296887	0.0602214	modern	NODE_1219_length_43166_cov_41.647154_pos_28496	NODE_1219	G	G	19	BKPGNLEB_10538	B2R_10539	hypothetical protein	28477	29331	Prodigal:002006	ID=BKPGNLEB_10538;inference=ab initio prediction:Prodigal:002006;locus_tag=BKPGNLEB_10538;product=hypothetical protein							N	Bacteria	Actinobacteria	Actinobacteria	Streptomycetales	Streptomycetaceae	Streptomyces	Streptomyces_qaidamensis
24984	NODE_3817_length_23429_cov_18.382212_pos_13316_A	5	62.9495	3.9459	5.09122	64.4636	-0.458728	0.189972	wild	NODE_3817_length_23429_cov_18.382212_pos_13316	NODE_3817	A	A	176	BKPGNLEB_18652	B2R_18655	hypothetical protein	13140	13913	Prodigal:002006	ID=BKPGNLEB_18652;inference=ab initio prediction:Prodigal:002006;locus_tag=BKPGNLEB_18652;product=hypothetical protein							S	Bacteria	Proteobacteria	Alphaproteobacteria	Sphingomonadales	Sphingomonadaceae	Sphingopyxis	Sphingopyxis_sp._PAMC25046
17687	NODE_2425_length_29988_cov_18.240557_pos_7062_T	3	2.23409	3.94188	0.285005	62.9441	-0.467469	0.148215	wild	NODE_2425_length_29988_cov_18.240557_pos_7062	NODE_2425	T	T	272	BKPGNLEB_14834	B2R_14837	hypothetical protein	6609	7334	Prodigal:002006	ID=BKPGNLEB_14834;inference=ab initio prediction:Prodigal:002006;locus_tag=BKPGNLEB_14834;product=hypothetical protein							S	Bacteria	Proteobacteria	Alphaproteobacteria	Sphingomonadales	Sphingomonadaceae	Sphingopyxis	Sphingopyxis_sp._PAMC25046
30154	NODE_5160_length_19897_cov_18.595010_pos_19594_G	3	0.890107	3.94179	0.285005	1.72028	-0.472049	0.250963	wild	NODE_5160_length_19897_cov_18.595010_pos_19594	NODE_5160	G	G			#N/A						BKPGNLEB_21243	4958	Long-chain-fatty-acid--CoA ligase FadD13				I	Bacteria	Proteobacteria	Alphaproteobacteria	Sphingomonadales	Sphingomonadaceae	Sphingopyxis	Sphingopyxis_sp._PAMC25046
37235	NODE_699_length_56816_cov_32.372164_pos_54261_T	9	62.714	3.94093	2.76196	64.574	-0.447134	0.288935	wild	NODE_699_length_56816_cov_32.372164_pos_54261	NODE_699	T	T	329	BKPGNLEB_07421	B2R_07422	Octanoyltransferase	53932	54579	Prodigal:002006	ID=BKPGNLEB_07421;eC_number=2.3.1.181;Name=lipB_4;db_xref=COG:COG0321;gene=lipB_4;inference=ab initio prediction:Prodigal:002006,similar to AA sequence:UniProtKB:P60720;locus_tag=BKPGNLEB_07421;product=Octanoyltransferase							S	Bacteria	Proteobacteria	Gammaproteobacteria	Cellvibrionales	Cellvibrionaceae	Cellvibrio	Cellvibrio_sp._PSBB006
22765	NODE_3435_length_24666_cov_27.701877_pos_24566_A	2	47.2135	3.94043	45.9814	51.787	-0.623367	0.25185	wild	NODE_3435_length_24666_cov_27.701877_pos_24566	NODE_3435	A	T			#N/A						BKPGNLEB_17608	53	Glucose 1-dehydrogenase 4				I	Bacteria	Proteobacteria	Gammaproteobacteria	Cellvibrionales	Cellvibrionaceae	Cellvibrio	Cellvibrio_sp._PSBB006
41982	NODE_8856_length_14718_cov_16.935290_pos_9717_G	3	1.53049	3.93983	0.285005	3.70791	-0.461572	0.187921	wild	NODE_8856_length_14718_cov_16.935290_pos_9717	NODE_8856	G	G	152	BKPGNLEB_25164	B2R_25167	Proline iminopeptidase	8775	9869	Prodigal:002006	ID=BKPGNLEB_25164;eC_number=3.4.11.5;Name=pip_5;gene=pip_5;inference=ab initio prediction:Prodigal:002006,similar to AA sequence:UniProtKB:O32449;locus_tag=BKPGNLEB_25164;product=Proline iminopeptidase							S	Bacteria	Proteobacteria	Alphaproteobacteria	Sphingomonadales	Sphingomonadaceae	Sphingopyxis	Sphingopyxis_sp._PAMC25046
20492	NODE_289_length_88144_cov_23.061139_pos_51879_G	9	68.1724	3.93875	65.139	68.22	-0.372374	0.0515768	wild	NODE_289_length_88144_cov_23.061139_pos_51879	NODE_289	G	G	1127	BKPGNLEB_03794	B2R_03794	Bifunctional protein PutA	49905	53006	Prodigal:002006	ID=BKPGNLEB_03794;Name=putA_2;db_xref=COG:COG0506;gene=putA_2;inference=ab initio prediction:Prodigal:002006,similar to AA sequence:UniProtKB:P09546;locus_tag=BKPGNLEB_03794;product=Bifunctional protein PutA							S	Bacteria	Proteobacteria	Alphaproteobacteria	Caulobacterales	Caulobacteraceae	Brevundimonas	Brevundimonas_sp._M20
2778	NODE_11024_length_13013_cov_14.687703_pos_3115_G	6	3.17286	3.93749	1.24574	31.3947	0.411429	0.0710778	modern	NODE_11024_length_13013_cov_14.687703_pos_3115	NODE_11024	G	G	1301	BKPGNLEB_26976	B2R_26979	Isochorismate synthase MenF	2617	4416	Prodigal:002006	ID=BKPGNLEB_26976;eC_number=5.4.4.2;Name=menF_5;gene=menF_5;inference=ab initio prediction:Prodigal:002006,protein motif:HAMAP:MF_01935;locus_tag=BKPGNLEB_26976;product=Isochorismate synthase MenF							S	Bacteria	Proteobacteria	Alphaproteobacteria	Sphingomonadales	Sphingomonadaceae	Novosphingobium	Novosphingobium_aromaticivorans
28943	NODE_4920_length_20405_cov_29.371319_pos_6677_T	9	4.38563	3.93733	2.80962	63.8156	-0.621407	0.0595629	wild	NODE_4920_length_20405_cov_29.371319_pos_6677	NODE_4920	T	C			#N/A						BKPGNLEB_20867	37	hypothetical protein	BKPGNLEB_20868	360	hypothetical protein	I	Bacteria	Proteobacteria	Gammaproteobacteria	Cellvibrionales	Cellvibrionaceae	Cellvibrio	Cellvibrio_sp._PSBB006
18595	NODE_2544_length_29054_cov_22.717562_pos_23860_G	2	38.9819	3.93535	37.5422	40.6677	0.889875	0.129895	modern	NODE_2544_length_29054_cov_22.717562_pos_23860	NODE_2544	G	A	1013	BKPGNLEB_15290	B2R_15293	3-oxoacyl-[acyl-carrier-protein] synthase 2	23593	24873	Prodigal:002006	ID=BKPGNLEB_15290;eC_number=2.3.1.179;Name=fabF_5;db_xref=COG:COG0304;gene=fabF_5;inference=ab initio prediction:Prodigal:002006,similar to AA sequence:UniProtKB:Q9KQH9;locus_tag=BKPGNLEB_15290;product=3-oxoacyl-[acyl-carrier-protein] synthase 2							S	Bacteria	Proteobacteria	Alphaproteobacteria	Caulobacterales	Caulobacteraceae	Brevundimonas	Brevundimonas_sp._M20
25723	NODE_416_length_73026_cov_19.610501_pos_48518_T	5	62.771	3.93504	5.72006	63.524	-0.396403	0.155126	wild	NODE_416_length_73026_cov_19.610501_pos_48518	NODE_416	T	T	431	BKPGNLEB_05023	B2R_05024	Vitamin B12 transporter BtuB	46613	48949	Prodigal:002006	ID=BKPGNLEB_05023;Name=btuB_26;gene=btuB_26;inference=ab initio prediction:Prodigal:002006,protein motif:HAMAP:MF_01531;locus_tag=BKPGNLEB_05023;product=Vitamin B12 transporter BtuB							S	Bacteria	Proteobacteria	Alphaproteobacteria	Sphingomonadales	Sphingomonadaceae	Sphingopyxis	Sphingopyxis_sp._PAMC25046
28694	NODE_4848_length_20566_cov_20.160014_pos_7866_T	5	62.8754	3.93423	5.48915	63.8738	-0.42123	0.0833579	wild	NODE_4848_length_20566_cov_20.160014_pos_7866	NODE_4848	T	T	719	BKPGNLEB_20753	B2R_20756	4-hydroxyproline 2-epimerase	7587	8585	Prodigal:002006	ID=BKPGNLEB_20753;eC_number=5.1.1.8;inference=ab initio prediction:Prodigal:002006,similar to AA sequence:UniProtKB:Q8FYS0;locus_tag=BKPGNLEB_20753;product=4-hydroxyproline 2-epimerase							S	Bacteria	Proteobacteria	Alphaproteobacteria	Sphingomonadales	Sphingomonadaceae	Sphingomonas	Sphingomonas_sp._FARSPH
38433	NODE_7442_length_16222_cov_24.807232_pos_6579_G	8	60.3058	3.93404	59.1932	61.9898	0.46097	0.226954	modern	NODE_7442_length_16222_cov_24.807232_pos_6579	NODE_7442	G	G	197	BKPGNLEB_23963	B2R_23966	High-affinity branched-chain amino acid transport system permease protein LivH	6382	7260	Prodigal:002006	ID=BKPGNLEB_23963;Name=livH_21;db_xref=COG:COG0559;gene=livH_21;inference=ab initio prediction:Prodigal:002006,similar to AA sequence:UniProtKB:P0AEX7;locus_tag=BKPGNLEB_23963;product=High-affinity branched-chain amino acid transport system permease protein LivH							S	Bacteria	Proteobacteria	Betaproteobacteria	Burkholderiales	Comamonadaceae	Acidovorax	Acidovorax_sp._KKS102
34100	NODE_5965_length_18396_cov_19.730939_pos_3146_A	3	1.52297	3.93262	0.285005	62.6119	-0.339877	0.366823	wild	NODE_5965_length_18396_cov_19.730939_pos_3146	NODE_5965	A	A	3126	BKPGNLEB_22308	B2R_22311	hypothetical protein	20	3565	Prodigal:002006	ID=BKPGNLEB_22308;inference=ab initio prediction:Prodigal:002006;locus_tag=BKPGNLEB_22308;product=hypothetical protein							N	Bacteria	Proteobacteria	Alphaproteobacteria	Sphingomonadales	Sphingomonadaceae	Sphingopyxis	Sphingopyxis_sp._PAMC25046
4506	NODE_12014_length_12427_cov_20.328926_pos_2660_T	3	56.3877	3.93226	2.05252	57.7169	0.418179	0.295165	modern	NODE_12014_length_12427_cov_20.328926_pos_2660	NODE_12014	T	T	195	BKPGNLEB_27495	B2R_27498	Ribosomal large subunit pseudouridine synthase C	2465	3196	Prodigal:002006	ID=BKPGNLEB_27495;eC_number=5.4.99.24;Name=rluC_6;db_xref=COG:COG0564;gene=rluC_6;inference=ab initio prediction:Prodigal:002006,similar to AA sequence:UniProtKB:P0AA39;locus_tag=BKPGNLEB_27495;product=Ribosomal large subunit pseudouridine synthase C							S	Bacteria	Proteobacteria	Alphaproteobacteria	Caulobacterales	Caulobacteraceae	Brevundimonas	Brevundimonas_sp._M20
42303	NODE_9038_length_14551_cov_39.548575_pos_2718_T	6	40.7259	3.93204	33.9009	41.93	0.284104	0.270658	modern	NODE_9038_length_14551_cov_39.548575_pos_2718	NODE_9038	T	T	654	BKPGNLEB_25325	B2R_25328	hypothetical protein	2179	3372	Prodigal:002006	ID=BKPGNLEB_25325;inference=ab initio prediction:Prodigal:002006;locus_tag=BKPGNLEB_25325;product=hypothetical protein							N	Bacteria	Actinobacteria	Actinobacteria	Streptomycetales	Streptomycetaceae	Streptomyces	Streptomyces_qaidamensis
38877	NODE_7616_length_15994_cov_19.724693_pos_7584_G	3	3.36018	3.93203	2.23409	3.87072	-0.40544	0.0434389	wild	NODE_7616_length_15994_cov_19.724693_pos_7584	NODE_7616	G	G	449	BKPGNLEB_23989	B2R_23992	HTH-type transcriptional regulator Mce2R	7135	7920	Prodigal:002006	ID=BKPGNLEB_23989;Name=mce2R;db_xref=COG:COG2186;gene=mce2R;inference=ab initio prediction:Prodigal:002006,similar to AA sequence:UniProtKB:P9WMG5;locus_tag=BKPGNLEB_23989;product=HTH-type transcriptional regulator Mce2R							S	Bacteria	Proteobacteria	Alphaproteobacteria	Sphingomonadales	Sphingomonadaceae	Sphingopyxis	Sphingopyxis_sp._PAMC25046
26001	NODE_4209_length_22228_cov_17.203398_pos_4999_C	3	1.53049	3.93118	0.285005	62.6119	-0.496839	0.0874686	wild	NODE_4209_length_22228_cov_17.203398_pos_4999	NODE_4209	C	C	881	BKPGNLEB_19327	B2R_19330	Dihydrolipoyllysine-residue acetyltransferase component of pyruvate dehydrogenase complex	4582	5880	Prodigal:002006	ID=BKPGNLEB_19327;eC_number=2.3.1.12;Name=pdhC_3;gene=pdhC_3;inference=ab initio prediction:Prodigal:002006,similar to AA sequence:UniProtKB:P65636;locus_tag=BKPGNLEB_19327;product=Dihydrolipoyllysine-residue acetyltransferase component of pyruvate dehydrogenase complex							I	Bacteria	Proteobacteria	Alphaproteobacteria	Sphingomonadales	Sphingomonadaceae	Sphingopyxis	Sphingopyxis_sp._PAMC25046
43060	NODE_936_length_49349_cov_34.961015_pos_11521_C	9	62.7082	3.93097	2.73853	64.574	-0.450454	0.48438	wild	NODE_936_length_49349_cov_34.961015_pos_11521	NODE_936	C	C	1739	BKPGNLEB_08812	B2R_08813	Regulator of RpoS	9782	12352	Prodigal:002006	ID=BKPGNLEB_08812;Name=rssB_7;gene=rssB_7;inference=ab initio prediction:Prodigal:002006,protein motif:HAMAP:MF_00958;locus_tag=BKPGNLEB_08812;product=Regulator of RpoS							S	Bacteria	Proteobacteria	Gammaproteobacteria	Cellvibrionales	Cellvibrionaceae	Cellvibrio	Cellvibrio_sp._PSBB006
27677	NODE_4564_length_21238_cov_25.058423_pos_16547_G	8	45.8248	3.93024	5.76602	48.4018	0.60297	0.269745	modern	NODE_4564_length_21238_cov_25.058423_pos_16547	NODE_4564	G	G	948	BKPGNLEB_20119	B2R_20122	Phosphoribosylformylglycinamidine cyclo-ligase	15599	16636	Prodigal:002006	ID=BKPGNLEB_20119;eC_number=6.3.3.1;Name=purM_7;gene=purM_7;inference=ab initio prediction:Prodigal:002006,similar to AA sequence:UniProtKB:Q5F973;locus_tag=BKPGNLEB_20119;product=Phosphoribosylformylglycinamidine cyclo-ligase							N	Bacteria	Proteobacteria	Alphaproteobacteria	Caulobacterales	Caulobacteraceae	Brevundimonas	Brevundimonas_sp._MF30-B
10096	NODE_1478_length_38673_cov_32.208171_pos_32751_T	8	57.0462	3.9297	2.42652	57.9173	-0.501058	0.252342	wild	NODE_1478_length_38673_cov_32.208171_pos_32751	NODE_1478	T	C	128	BKPGNLEB_11781	B2R_11783	Exodeoxyribonuclease I	32623	34104	Prodigal:002006	ID=BKPGNLEB_11781;eC_number=3.1.11.1;Name=sbcB_3;db_xref=COG:COG2925;gene=sbcB_3;inference=ab initio prediction:Prodigal:002006,similar to AA sequence:UniProtKB:P04995;locus_tag=BKPGNLEB_11781;product=Exodeoxyribonuclease I							S	Bacteria	Proteobacteria	Gammaproteobacteria	Cellvibrionales	Cellvibrionaceae	Cellvibrio	Cellvibrio_sp._PSBB006
35218	NODE_641_length_59137_cov_36.081253_pos_10854_G	11	53.8788	3.92957	53.0554	53.9787	0.274413	0.322288	modern	NODE_641_length_59137_cov_36.081253_pos_10854	NODE_641	G	G	828	BKPGNLEB_07022	B2R_07023	Pyridoxine 4-dehydrogenase	10828	11682	Prodigal:002006	ID=BKPGNLEB_07022;eC_number=1.1.1.65;Name=pdxI_1;gene=pdxI_1;inference=ab initio prediction:Prodigal:002006,similar to AA sequence:UniProtKB:P25906;locus_tag=BKPGNLEB_07022;product=Pyridoxine 4-dehydrogenase							N	Bacteria	Actinobacteria	Actinobacteria	Streptomycetales	Streptomycetaceae	Streptomyces	Streptomyces_qaidamensis
2587	NODE_10951_length_13059_cov_80.736420_pos_5217_C	2	48.4707	3.92881	44.4298	49.515	0.626449	0.472558	modern	NODE_10951_length_13059_cov_80.736420_pos_5217	NODE_10951	C	C	329	BKPGNLEB_26896	B2R_26899	DNA repair protein RadA	4191	5546	Prodigal:002006	ID=BKPGNLEB_26896;eC_number=3.6.4.-;Name=radA_9;db_xref=COG:COG1066;gene=radA_9;inference=ab initio prediction:Prodigal:002006,similar to AA sequence:UniProtKB:P37572;locus_tag=BKPGNLEB_26896;product=DNA repair protein RadA							S	Bacteria	Candidatus_Saccharibacteria	unassigned	unassigned	unassigned	unassigned	unassigned
3293	NODE_1134_length_44758_cov_22.917531_pos_26215_T	1	2.5893	3.92848	1.02535	89.6259	0.584805	0.172789	modern	NODE_1134_length_44758_cov_22.917531_pos_26215	NODE_1134	T	G	26	BKPGNLEB_09974	B2R_09975	hypothetical protein	26189	26533	Prodigal:002006	ID=BKPGNLEB_09974;inference=ab initio prediction:Prodigal:002006;locus_tag=BKPGNLEB_09974;product=hypothetical protein							S	Bacteria	Proteobacteria	Alphaproteobacteria	Caulobacterales	Caulobacteraceae	Brevundimonas	Brevundimonas_sp._LM2
22744	NODE_3435_length_24666_cov_27.701877_pos_9380_G	9	62.7082	3.92698	2.07003	67.2122	-0.411829	0.211545	wild	NODE_3435_length_24666_cov_27.701877_pos_9380	NODE_3435	G	G	15	BKPGNLEB_17592	B2R_17595	hypothetical protein	6051	9395	Prodigal:002006	ID=BKPGNLEB_17592;inference=ab initio prediction:Prodigal:002006;locus_tag=BKPGNLEB_17592;product=hypothetical protein							S	Bacteria	Proteobacteria	Gammaproteobacteria	Cellvibrionales	Cellvibrionaceae	Cellvibrio	Cellvibrio_sp._PSBB006
43137	NODE_9395_length_14235_cov_37.741299_pos_9133_G	9	62.714	3.92512	3.73263	64.574	-0.566607	0.236212	wild	NODE_9395_length_14235_cov_37.741299_pos_9133	NODE_9395	G	G	233	BKPGNLEB_25669	B2R_25672	DNA repair protein RecO	8647	9366	Prodigal:002006	ID=BKPGNLEB_25669;Name=recO_8;db_xref=COG:COG1381;gene=recO_8;inference=ab initio prediction:Prodigal:002006,similar to AA sequence:UniProtKB:P0A7H3;locus_tag=BKPGNLEB_25669;product=DNA repair protein RecO							S	Bacteria	Proteobacteria	Gammaproteobacteria	Cellvibrionales	Cellvibrionaceae	Cellvibrio	Cellvibrio_sp._PSBB006
32850	NODE_559_length_63681_cov_30.254710_pos_41986_T	9	62.7082	3.9249	1.28609	68.22	-0.44562	0.493239	wild	NODE_559_length_63681_cov_30.254710_pos_41986	NODE_559	T	T	552	BKPGNLEB_06410	B2R_06411	DNA polymerase III PolC-type	41434	42126	Prodigal:002006	ID=BKPGNLEB_06410;eC_number=2.7.7.7;Name=polC_1;db_xref=COG:COG2176;gene=polC_1;inference=ab initio prediction:Prodigal:002006,similar to AA sequence:UniProtKB:Q9ZHF6;locus_tag=BKPGNLEB_06410;product=DNA polymerase III PolC-type							N	Bacteria	Proteobacteria	Gammaproteobacteria	Cellvibrionales	Cellvibrionaceae	Cellvibrio	Cellvibrio_sp._PSBB006
23869	NODE_365_length_77756_cov_36.580373_pos_73055_C	9	62.5839	3.92432	2.75378	67.2005	-0.432498	0.347717	wild	NODE_365_length_77756_cov_36.580373_pos_73055	NODE_365	C	C	266	BKPGNLEB_04700	B2R_04701	hypothetical protein	72215	73321	Prodigal:002006	ID=BKPGNLEB_04700;inference=ab initio prediction:Prodigal:002006;locus_tag=BKPGNLEB_04700;product=hypothetical protein							S	Bacteria	Proteobacteria	Gammaproteobacteria	Cellvibrionales	Cellvibrionaceae	Cellvibrio	Cellvibrio_sp._PSBB006
13959	NODE_1805_length_35107_cov_85.822898_pos_8876_C	12	3.81899	3.9242	0.299369	64.7852	0.302892	0.410975	modern	NODE_1805_length_35107_cov_85.822898_pos_8876	NODE_1805	C	C	785	BKPGNLEB_12987	B2R_12990	hypothetical protein	8091	9305	Prodigal:002006	ID=BKPGNLEB_12987;inference=ab initio prediction:Prodigal:002006;locus_tag=BKPGNLEB_12987;product=hypothetical protein							S	Bacteria	Candidatus_Saccharibacteria	unassigned	unassigned	unassigned	unassigned	Candidatus_Saccharibacteria_bacterium_FS07P-B
3522	NODE_11509_length_12724_cov_37.327208_pos_6812_G	8	63.1168	3.92299	61.0698	63.2813	-0.382521	0.0134123	wild	NODE_11509_length_12724_cov_37.327208_pos_6812	NODE_11509	G	G	1052	BKPGNLEB_27207	B2R_27210	Acetyl-CoA:oxalate CoA-transferase	5760	6953	Prodigal:002006	ID=BKPGNLEB_27207;eC_number=2.8.3.19;Name=yfdE_7;db_xref=COG:COG1804;gene=yfdE_7;inference=ab initio prediction:Prodigal:002006,similar to AA sequence:UniProtKB:P76518;locus_tag=BKPGNLEB_27207;product=Acetyl-CoA:oxalate CoA-transferase							S	Bacteria	Proteobacteria	Gammaproteobacteria	Pseudomonadales	Pseudomonadaceae	Pseudomonas	Pseudomonas_stutzeri
10182	NODE_1489_length_38522_cov_30.493376_pos_6901_G	9	62.7082	3.9221	2.07003	66.2826	-0.42165	0.461208	wild	NODE_1489_length_38522_cov_30.493376_pos_6901	NODE_1489	G	G	900	BKPGNLEB_11860	B2R_11862	Vitamin B12 transporter BtuB	6001	7953	Prodigal:002006	ID=BKPGNLEB_11860;Name=btuB_57;gene=btuB_57;inference=ab initio prediction:Prodigal:002006,protein motif:HAMAP:MF_01531;locus_tag=BKPGNLEB_11860;product=Vitamin B12 transporter BtuB							N	Bacteria	Proteobacteria	Gammaproteobacteria	Cellvibrionales	Cellvibrionaceae	Cellvibrio	Cellvibrio_sp._PSBB006
21821	NODE_3140_length_26009_cov_18.709610_pos_20968_T	5	62.9838	3.9219	0.856929	63.6515	-0.44741	0.110631	wild	NODE_3140_length_26009_cov_18.709610_pos_20968	NODE_3140	T	T	173	BKPGNLEB_16883	B2R_16886	Ferric aerobactin receptor	20795	22966	Prodigal:002006	ID=BKPGNLEB_16883;Name=iutA_4;gene=iutA_4;inference=ab initio prediction:Prodigal:002006,similar to AA sequence:UniProtKB:Q6U607;locus_tag=BKPGNLEB_16883;product=Ferric aerobactin receptor							S	Bacteria	Proteobacteria	Alphaproteobacteria	Sphingomonadales	Sphingomonadaceae	Sphingopyxis	Sphingopyxis_sp._PAMC25046
34098	NODE_5965_length_18396_cov_19.730939_pos_3125_C	3	1.52297	3.91895	0.285005	62.439	-0.31752	0.288097	wild	NODE_5965_length_18396_cov_19.730939_pos_3125	NODE_5965	C	C	3105	BKPGNLEB_22308	B2R_22311	hypothetical protein	20	3565	Prodigal:002006	ID=BKPGNLEB_22308;inference=ab initio prediction:Prodigal:002006;locus_tag=BKPGNLEB_22308;product=hypothetical protein							N	Bacteria	Proteobacteria	Alphaproteobacteria	Sphingomonadales	Sphingomonadaceae	Sphingopyxis	Sphingopyxis_sp._PAMC25046
9533	NODE_1408_length_39696_cov_17.481476_pos_11407_T	5	62.771	3.91883	0.525767	64.4605	-0.379995	0.117237	wild	NODE_1408_length_39696_cov_17.481476_pos_11407	NODE_1408	T	T	140	BKPGNLEB_11521	B2R_11523	D-aminopeptidase	11267	13246	Prodigal:002006	ID=BKPGNLEB_11521;eC_number=3.4.11.19;Name=dap_5;gene=dap_5;inference=ab initio prediction:Prodigal:002006,protein motif:HAMAP:MF_01960;locus_tag=BKPGNLEB_11521;product=D-aminopeptidase							S	Bacteria	Proteobacteria	Alphaproteobacteria	Sphingomonadales	Sphingomonadaceae	Sphingopyxis	Sphingopyxis_sp._PAMC25046
42605	NODE_911_length_50030_cov_18.921632_pos_44212_G	3	0.743308	3.91876	0.285005	6.56235	-0.347779	0.267256	wild	NODE_911_length_50030_cov_18.921632_pos_44212	NODE_911	G	G	671	BKPGNLEB_08669	B2R_08670	Formyltetrahydrofolate deformylase	43541	44413	Prodigal:002006	ID=BKPGNLEB_08669;eC_number=3.5.1.10;Name=purU_3;db_xref=COG:COG0788;gene=purU_3;inference=ab initio prediction:Prodigal:002006,similar to AA sequence:UniProtKB:P37051;locus_tag=BKPGNLEB_08669;product=Formyltetrahydrofolate deformylase							S	Bacteria	Proteobacteria	Alphaproteobacteria	Sphingomonadales	Sphingomonadaceae	Sphingopyxis	Sphingopyxis_sp._PAMC25046
28776	NODE_486_length_68171_cov_24.234384_pos_49851_G	6	33.9745	3.91864	32.771	44.9575	-0.314468	0.211289	wild	NODE_486_length_68171_cov_24.234384_pos_49851	NODE_486	G	G	233	BKPGNLEB_05631	B2R_05632	Dodecaprenyl-phosphate galacturonate synthase	49365	50084	Prodigal:002006	ID=BKPGNLEB_05631;eC_number=2.4.1.-;Name=rgtE;db_xref=COG:COG0463;gene=rgtE;inference=ab initio prediction:Prodigal:002006,similar to AA sequence:UniProtKB:Q1MJ95;locus_tag=BKPGNLEB_05631;product=Dodecaprenyl-phosphate galacturonate synthase							S	Bacteria	Proteobacteria	Alphaproteobacteria	Caulobacterales	Caulobacteraceae	Brevundimonas	Brevundimonas_sp._MF30-B
1774	NODE_1064_length_45940_cov_31.719574_pos_12718_A	2	44.9942	3.91788	44.2221	48.4707	0.970196	0.1003	modern	NODE_1064_length_45940_cov_31.719574_pos_12718	NODE_1064	A	T	989	BKPGNLEB_09579	B2R_09580	hypothetical protein	12385	13707	Prodigal:002006	ID=BKPGNLEB_09579;inference=ab initio prediction:Prodigal:002006,similar to AA sequence:UniProtKB:P0AE45;locus_tag=BKPGNLEB_09579;note=UPF0053 inner membrane protein YtfL;product=hypothetical protein							S	Bacteria	Proteobacteria	Gammaproteobacteria	Cellvibrionales	Cellvibrionaceae	Cellvibrio	Cellvibrio_sp._PSBB006
28883	NODE_4866_length_20518_cov_34.376904_pos_15489_C	9	62.7082	3.91774	1.77085	67.4415	-0.53038	0.350515	wild	NODE_4866_length_20518_cov_34.376904_pos_15489	NODE_4866	C	C	638	BKPGNLEB_20823	B2R_20826	hypothetical protein	14851	17202	Prodigal:002006	ID=BKPGNLEB_20823;inference=ab initio prediction:Prodigal:002006;locus_tag=BKPGNLEB_20823;product=hypothetical protein							S	Bacteria	Proteobacteria	Gammaproteobacteria	Cellvibrionales	Cellvibrionaceae	Cellvibrio	Cellvibrio_sp._PSBB006
19448	NODE_2621_length_28606_cov_29.394114_pos_9444_G	1	87.5697	3.91664	0.23412	90.4892	-0.442628	0.394318	wild	NODE_2621_length_28606_cov_29.394114_pos_9444	NODE_2621	G	G	443	BKPGNLEB_15717	B2R_15720	Phosphoadenosine phosphosulfate reductase	9159	9887	Prodigal:002006	ID=BKPGNLEB_15717;eC_number=1.8.4.8;Name=cysH_4;db_xref=COG:COG0175;gene=cysH_4;inference=ab initio prediction:Prodigal:002006,similar to AA sequence:UniProtKB:O05927;locus_tag=BKPGNLEB_15717;product=Phosphoadenosine phosphosulfate reductase							S	Bacteria	Proteobacteria	Gammaproteobacteria	Cellvibrionales	Cellvibrionaceae	Cellvibrio	Cellvibrio_sp._PSBB006
4795	NODE_12269_length_12284_cov_36.107099_pos_6091_C	8	48.5883	3.91645	3.132	53.268	-0.375861	0.180049	wild	NODE_12269_length_12284_cov_36.107099_pos_6091	NODE_12269	C	A	515	BKPGNLEB_27648	B2R_27651	DNA replication and repair protein RecF	5576	6679	Prodigal:002006	ID=BKPGNLEB_27648;Name=recF_6;db_xref=COG:COG1195;gene=recF_6;inference=ab initio prediction:Prodigal:002006,similar to AA sequence:UniProtKB:P0A7H0;locus_tag=BKPGNLEB_27648;product=DNA replication and repair protein RecF							S	Bacteria	Proteobacteria	Gammaproteobacteria	Cellvibrionales	Cellvibrionaceae	Cellvibrio	Cellvibrio_sp._PSBB006
38735	NODE_75_length_172477_cov_22.618826_pos_92898_C	2	39.7325	3.91634	39.1053	41.2961	0.861186	8.38794e-12	modern	NODE_75_length_172477_cov_22.618826_pos_92898	NODE_75	C	T	482	BKPGNLEB_01623	B2R_01623	Lipid A biosynthesis lauroyltransferase	91332	93380	Prodigal:002006	ID=BKPGNLEB_01623;eC_number=2.3.1.241;Name=lpxL_2;gene=lpxL_2;inference=ab initio prediction:Prodigal:002006,protein motif:HAMAP:MF_01942;locus_tag=BKPGNLEB_01623;product=Lipid A biosynthesis lauroyltransferase							S	Bacteria	Proteobacteria	Alphaproteobacteria	Caulobacterales	Caulobacteraceae	Brevundimonas	Brevundimonas_sp._MF30-B
39779	NODE_8022_length_15537_cov_35.766485_pos_15348_T	6	37.2763	3.91468	1.07552	42.6701	0.267587	0.186224	modern	NODE_8022_length_15537_cov_35.766485_pos_15348	NODE_8022	T	T			#N/A						BKPGNLEB_24426	33	hypothetical protein				I	Bacteria	Actinobacteria	Actinobacteria	Streptomycetales	Streptomycetaceae	Streptomyces	Streptomyces_actuosus
23207	NODE_3526_length_24403_cov_39.237492_pos_5629_C	9	3.9582	3.91444	1.05096	64.574	-0.498668	0.292174	wild	NODE_3526_length_24403_cov_39.237492_pos_5629	NODE_3526	C	T	376	BKPGNLEB_17811	B2R_17814	Protein-glutamine gamma-glutamyltransferase	3999	6005	Prodigal:002006	ID=BKPGNLEB_17811;eC_number=2.3.2.13;Name=tgpA_2;db_xref=COG:COG1305;gene=tgpA_2;inference=ab initio prediction:Prodigal:002006,similar to AA sequence:UniProtKB:Q9HZX3;locus_tag=BKPGNLEB_17811;product=Protein-glutamine gamma-glutamyltransferase							N	Bacteria	Proteobacteria	Gammaproteobacteria	Cellvibrionales	Cellvibrionaceae	Cellvibrio	Cellvibrio_sp._PSBB006
20837	NODE_291_length_88052_cov_19.283856_pos_73305_G	3	1.53049	3.91443	0.285005	64.4395	-0.378413	0.241372	wild	NODE_291_length_88052_cov_19.283856_pos_73305	NODE_291	G	G			#N/A						BKPGNLEB_03897	3873	hypothetical protein	BKPGNLEB_03901	122	ATP-dependent Clp protease proteolytic subunit	I	Bacteria	Proteobacteria	Alphaproteobacteria	Sphingomonadales	Sphingomonadaceae	Sphingopyxis	Sphingopyxis_sp._PAMC25046
37732	NODE_7246_length_16449_cov_86.820550_pos_13214_G	12	3.81899	3.91243	1.11551	58.8208	0.406425	0.317291	modern	NODE_7246_length_16449_cov_86.820550_pos_13214	NODE_7246	G	A	926	BKPGNLEB_23811	B2R_23814	DNA primase	12392	14140	Prodigal:002006	ID=BKPGNLEB_23811;eC_number=2.7.7.-;Name=dnaG_7;db_xref=COG:COG0358;gene=dnaG_7;inference=ab initio prediction:Prodigal:002006,similar to AA sequence:UniProtKB:P05096;locus_tag=BKPGNLEB_23811;product=DNA primase							S	Bacteria	Proteobacteria	Gammaproteobacteria	unassigned	unassigned	unassigned	unassigned
6526	NODE_1272_length_42109_cov_22.070959_pos_7134_A	7	54.7959	3.9118	5.68944	57.7148	-0.357859	0.217752	wild	NODE_1272_length_42109_cov_22.070959_pos_7134	NODE_1272	A	A	68	BKPGNLEB_10815	B2R_10817	Bifunctional enzyme IspD/IspF	6060	7202	Prodigal:002006	ID=BKPGNLEB_10815;Name=ispDF_2;db_xref=COG:COG0245;gene=ispDF_2;inference=ab initio prediction:Prodigal:002006,similar to AA sequence:UniProtKB:Q9PM68;locus_tag=BKPGNLEB_10815;product=Bifunctional enzyme IspD/IspF							S	Bacteria	Proteobacteria	Alphaproteobacteria	Caulobacterales	Caulobacteraceae	Brevundimonas	Brevundimonas_sp._M20
13673	NODE_1763_length_35592_cov_18.904545_pos_28176_T	6	34.8479	3.91038	3.39032	36.7306	-0.423255	0.274661	wild	NODE_1763_length_35592_cov_18.904545_pos_28176	NODE_1763	T	T	2644	BKPGNLEB_12879	B2R_12882	Methionine synthase	28157	30820	Prodigal:002006	ID=BKPGNLEB_12879;eC_number=2.1.1.13;Name=metH_5;db_xref=COG:COG0646;gene=metH_5;inference=ab initio prediction:Prodigal:002006,similar to AA sequence:UniProtKB:P13009;locus_tag=BKPGNLEB_12879;product=Methionine synthase							N	Bacteria	Proteobacteria	Alphaproteobacteria	Caulobacterales	Caulobacteraceae	Brevundimonas	Brevundimonas_sp._M20
4501	NODE_12014_length_12427_cov_20.328926_pos_2617_G	3	56.3877	3.90973	1.91806	58.0955	0.459081	0.340966	modern	NODE_12014_length_12427_cov_20.328926_pos_2617	NODE_12014	G	G	152	BKPGNLEB_27495	B2R_27498	Ribosomal large subunit pseudouridine synthase C	2465	3196	Prodigal:002006	ID=BKPGNLEB_27495;eC_number=5.4.99.24;Name=rluC_6;db_xref=COG:COG0564;gene=rluC_6;inference=ab initio prediction:Prodigal:002006,similar to AA sequence:UniProtKB:P0AA39;locus_tag=BKPGNLEB_27495;product=Ribosomal large subunit pseudouridine synthase C							N	Bacteria	Proteobacteria	Alphaproteobacteria	Caulobacterales	Caulobacteraceae	Brevundimonas	Brevundimonas_sp._M20
41339	NODE_8626_length_14940_cov_31.859376_pos_10745_C	6	37.1911	3.9084	36.8017	42.6196	0.251325	0.364361	modern	NODE_8626_length_14940_cov_31.859376_pos_10745	NODE_8626	C	C	1142	BKPGNLEB_24959	B2R_24962	Multidrug resistance protein Stp	9603	10997	Prodigal:002006	ID=BKPGNLEB_24959;Name=stp_6;gene=stp_6;inference=ab initio prediction:Prodigal:002006,similar to AA sequence:UniProtKB:P9WG91;locus_tag=BKPGNLEB_24959;product=Multidrug resistance protein Stp							S	Bacteria	Actinobacteria	Actinobacteria	Streptomycetales	Streptomycetaceae	Streptomyces	Streptomyces_qaidamensis
34578	NODE_618_length_60147_cov_41.202471_pos_47055_C	6	37.8456	3.90773	36.2749	40.5022	0.301105	0.39885	modern	NODE_618_length_60147_cov_41.202471_pos_47055	NODE_618	C	G			#N/A						BKPGNLEB_06938	53	hypothetical protein	BKPGNLEB_06939	133	hypothetical protein	I	Bacteria	Actinobacteria	Actinobacteria	Streptomycetales	Streptomycetaceae	Streptomyces	Streptomyces_qaidamensis
8219	NODE_1331_length_40998_cov_18.038778_pos_5814_G	3	1.53049	3.90712	0.285005	64.8604	-0.36138	0.22945	wild	NODE_1331_length_40998_cov_18.038778_pos_5814	NODE_1331	G	G	404	BKPGNLEB_11194	B2R_11196	Valine--tRNA ligase	5410	8232	Prodigal:002006	ID=BKPGNLEB_11194;eC_number=6.1.1.9;Name=valS_3;db_xref=COG:COG0525;gene=valS_3;inference=ab initio prediction:Prodigal:002006,similar to AA sequence:UniProtKB:Q9HXH0;locus_tag=BKPGNLEB_11194;product=Valine--tRNA ligase							S	Bacteria	Proteobacteria	Alphaproteobacteria	Sphingomonadales	Sphingomonadaceae	Sphingopyxis	Sphingopyxis_sp._PAMC25046
24200	NODE_3733_length_23702_cov_43.001779_pos_13550_A	4	63.0917	3.90711	62.8436	63.972	0.849696	0.0720145	modern	NODE_3733_length_23702_cov_43.001779_pos_13550	NODE_3733	A	C	353	BKPGNLEB_18302	B2R_18305	S-adenosylmethionine synthase	13197	14387	Prodigal:002006	ID=BKPGNLEB_18302;eC_number=2.5.1.6;Name=metK_4;db_xref=COG:COG0192;gene=metK_4;inference=ab initio prediction:Prodigal:002006,similar to AA sequence:UniProtKB:P0A817;locus_tag=BKPGNLEB_18302;product=S-adenosylmethionine synthase							S	Bacteria	Proteobacteria	Gammaproteobacteria	Pseudomonadales	Pseudomonadaceae	Pseudomonas	Pseudomonas_stutzeri
23224	NODE_3526_length_24403_cov_39.237492_pos_18153_A	9	62.5895	3.90388	2.76196	67.2122	-0.414626	0.210144	wild	NODE_3526_length_24403_cov_39.237492_pos_18153	NODE_3526	A	A	2777	BKPGNLEB_17824	B2R_17827	hypothetical protein	17952	20930	Prodigal:002006	ID=BKPGNLEB_17824;inference=ab initio prediction:Prodigal:002006;locus_tag=BKPGNLEB_17824;product=hypothetical protein							S	Bacteria	Proteobacteria	Gammaproteobacteria	Cellvibrionales	Cellvibrionaceae	Cellvibrio	Cellvibrio_sp._PSBB006
42455	NODE_9085_length_14509_cov_32.222970_pos_4313_T	9	62.7082	3.89878	2.07003	66.4483	-0.402947	0.442286	wild	NODE_9085_length_14509_cov_32.222970_pos_4313	NODE_9085	T	T	617	BKPGNLEB_25383	B2R_25386	Regulator of RpoS	3696	5336	Prodigal:002006	ID=BKPGNLEB_25383;Name=rssB_20;gene=rssB_20;inference=ab initio prediction:Prodigal:002006,protein motif:HAMAP:MF_00958;locus_tag=BKPGNLEB_25383;product=Regulator of RpoS							S	Bacteria	Proteobacteria	Gammaproteobacteria	Cellvibrionales	Cellvibrionaceae	Cellvibrio	Cellvibrio_sp._PSBB006
19330	NODE_2599_length_28713_cov_45.365870_pos_21008_A	1	86.0125	3.8987	83.3977	88.0767	0.331529	0.177612	modern	NODE_2599_length_28713_cov_45.365870_pos_21008	NODE_2599	A	A	125	BKPGNLEB_15644	B2R_15647	Elongation factor Tu	19940	21133	Prodigal:002006	ID=BKPGNLEB_15644;Name=tufA_6;db_xref=COG:COG0050;gene=tufA_6;inference=ab initio prediction:Prodigal:002006,similar to AA sequence:UniProtKB:Q83ES6;locus_tag=BKPGNLEB_15644;product=Elongation factor Tu							D	Bacteria	Proteobacteria	Alphaproteobacteria	Sphingomonadales	Sphingomonadaceae	Sphingopyxis	Sphingopyxis_sp._PAMC25046
8932	NODE_13697_length_11550_cov_31.981748_pos_11123_C	8	62.0356	3.89789	2.75514	63.6917	-0.43797	0.264197	wild	NODE_13697_length_11550_cov_31.981748_pos_11123	NODE_13697	C	C	2246	BKPGNLEB_28574	B2R_28577	hypothetical protein	8877	11303	Prodigal:002006	ID=BKPGNLEB_28574;inference=ab initio prediction:Prodigal:002006;locus_tag=BKPGNLEB_28574;product=hypothetical protein							S	Bacteria	Proteobacteria	Gammaproteobacteria	Cellvibrionales	Cellvibrionaceae	Cellvibrio	Cellvibrio_sp._PSBB006
26284	NODE_433_length_71605_cov_160.518404_pos_14746_C	9	61.8364	3.89541	60.9212	62.714	-0.449556	0.143924	wild	NODE_433_length_71605_cov_160.518404_pos_14746	NODE_433	C	T	803	BKPGNLEB_05180	B2R_05181	hypothetical protein	13943	15322	Prodigal:002006	ID=BKPGNLEB_05180;inference=ab initio prediction:Prodigal:002006;locus_tag=BKPGNLEB_05180;product=hypothetical protein							S	Bacteria	Proteobacteria	Alphaproteobacteria	Sphingomonadales	Sphingomonadaceae	Sphingobium	Sphingobium_sp._EP60837
42130	NODE_899_length_50335_cov_16.086392_pos_40540_A	3	1.52297	3.89535	0.285005	64.5865	-0.400444	0.213499	wild	NODE_899_length_50335_cov_16.086392_pos_40540	NODE_899	A	A	9788	BKPGNLEB_08628	B2R_08629	hypothetical protein	39553	50328	Prodigal:002006	ID=BKPGNLEB_08628;inference=ab initio prediction:Prodigal:002006;locus_tag=BKPGNLEB_08628;product=hypothetical protein							S	Bacteria	Proteobacteria	Alphaproteobacteria	Sphingomonadales	Sphingomonadaceae	Sphingopyxis	Sphingopyxis_sp._PAMC25046
36642	NODE_6797_length_17048_cov_42.234468_pos_16801_C	6	36.7648	3.89508	34.8219	39.5882	0.293667	0.0559423	modern	NODE_6797_length_17048_cov_42.234468_pos_16801	NODE_6797	C	G	194	BKPGNLEB_23275	B2R_23278	30S ribosomal protein S1	15496	16995	Prodigal:002006	ID=BKPGNLEB_23275;Name=rpsA_7;db_xref=COG:COG0539;gene=rpsA_7;inference=ab initio prediction:Prodigal:002006,similar to AA sequence:UniProtKB:P9WH43;locus_tag=BKPGNLEB_23275;product=30S ribosomal protein S1							S	Bacteria	Actinobacteria	Actinobacteria	Streptomycetales	Streptomycetaceae	Streptomyces	Streptomyces_qaidamensis
30791	NODE_5205_length_19779_cov_18.029421_pos_9524_G	8	57.0462	3.89497	2.02326	62.9284	-0.316282	0.309271	wild	NODE_5205_length_19779_cov_18.029421_pos_9524	NODE_5205	G	G	2996	BKPGNLEB_21367	B2R_21370	hypothetical protein	9353	12520	Prodigal:002006	ID=BKPGNLEB_21367;inference=ab initio prediction:Prodigal:002006;locus_tag=BKPGNLEB_21367;product=hypothetical protein							S	Bacteria	Actinobacteria	Actinobacteria	Streptomycetales	Streptomycetaceae	Streptomyces	Streptomyces_cyaneogriseus
12877	NODE_16696_length_10341_cov_54.743312_pos_7722_A	7	1.42738	3.89396	0.705821	2.27139	0.303703	0.11881	modern	NODE_16696_length_10341_cov_54.743312_pos_7722	NODE_16696	A	G	1575	BKPGNLEB_29806	B2R_29809	hypothetical protein	6147	7748	Prodigal:002006	ID=BKPGNLEB_29806;inference=ab initio prediction:Prodigal:002006;locus_tag=BKPGNLEB_29806;product=hypothetical protein							N	Bacteria	Proteobacteria	Gammaproteobacteria	Xanthomonadales	Xanthomonadaceae	Arenimonas	Arenimonas_daejeonensis
3780	NODE_11665_length_12634_cov_38.141843_pos_9030_A	11	53.3856	3.89341	53.0554	53.8141	0.252448	0.20203	modern	NODE_11665_length_12634_cov_38.141843_pos_9030	NODE_11665	A	A	4432	BKPGNLEB_27285	B2R_27288	hypothetical protein	4598	9490	Prodigal:002006	ID=BKPGNLEB_27285;inference=ab initio prediction:Prodigal:002006;locus_tag=BKPGNLEB_27285;product=hypothetical protein							N	Bacteria	Actinobacteria	Actinobacteria	Streptomycetales	Streptomycetaceae	Streptomyces	Streptomyces_qaidamensis
37177	NODE_699_length_56816_cov_32.372164_pos_15977_G	8	62.5417	3.89316	1.2497	63.6917	-0.540798	0.310351	wild	NODE_699_length_56816_cov_32.372164_pos_15977	NODE_699	G	A	731	BKPGNLEB_07383	B2R_07384	RNA polymerase sigma factor RpoD	14849	16708	Prodigal:002006	ID=BKPGNLEB_07383;Name=rpoD_3;db_xref=COG:COG0568;gene=rpoD_3;inference=ab initio prediction:Prodigal:002006,similar to AA sequence:UniProtKB:P00579;locus_tag=BKPGNLEB_07383;product=RNA polymerase sigma factor RpoD							S	Bacteria	Proteobacteria	Gammaproteobacteria	Cellvibrionales	Cellvibrionaceae	Cellvibrio	Cellvibrio_sp._PSBB006
24040	NODE_3684_length_23853_cov_31.817294_pos_14802_A	8	61.6075	3.89311	55.8912	63.6516	-0.499197	0.0330131	wild	NODE_3684_length_23853_cov_31.817294_pos_14802	NODE_3684	A	G	992	BKPGNLEB_18225	B2R_18228	hypothetical protein	14628	15794	Prodigal:002006	ID=BKPGNLEB_18225;inference=ab initio prediction:Prodigal:002006;locus_tag=BKPGNLEB_18225;product=hypothetical protein							S	Bacteria	Proteobacteria	Gammaproteobacteria	Cellvibrionales	Cellvibrionaceae	Cellvibrio	Cellvibrio_sp._PSBB006
17528	NODE_241_length_97373_cov_29.232878_pos_44887_T	9	3.23842	3.89116	2.06607	64.574	-0.42622	0.374925	wild	NODE_241_length_97373_cov_29.232878_pos_44887	NODE_241	T	T	1343	BKPGNLEB_03417	B2R_03417	hypothetical protein	43993	46230	Prodigal:002006	ID=BKPGNLEB_03417;inference=ab initio prediction:Prodigal:002006;locus_tag=BKPGNLEB_03417;product=hypothetical protein							S	Bacteria	Proteobacteria	Gammaproteobacteria	Cellvibrionales	Cellvibrionaceae	Cellvibrio	Cellvibrio_sp._PSBB006
43399	NODE_943_length_49194_cov_19.279743_pos_22434_C	3	1.53802	3.89012	0.285005	1.91806	-0.371915	0.20753	wild	NODE_943_length_49194_cov_19.279743_pos_22434	NODE_943	C	C	1319	BKPGNLEB_08924	B2R_08925	hypothetical protein	21115	22473	Prodigal:002006	ID=BKPGNLEB_08924;inference=ab initio prediction:Prodigal:002006;locus_tag=BKPGNLEB_08924;product=hypothetical protein							I	Bacteria	Proteobacteria	Alphaproteobacteria	Sphingomonadales	Sphingomonadaceae	Sphingopyxis	Sphingopyxis_sp._PAMC25046
36166	NODE_6626_length_17316_cov_23.068014_pos_14289_T	9	63.1529	3.88923	0.470645	65.7539	0.643266	0.0958633	modern	NODE_6626_length_17316_cov_23.068014_pos_14289	NODE_6626	T	A	398	BKPGNLEB_23052	B2R_23055	Hemin import ATP-binding protein HmuV	13932	14687	Prodigal:002006	ID=BKPGNLEB_23052;eC_number=3.6.3.-;Name=hmuV;db_xref=COG:COG4559;gene=hmuV;inference=ab initio prediction:Prodigal:002006,similar to AA sequence:UniProtKB:Q70YG7;locus_tag=BKPGNLEB_23052;product=Hemin import ATP-binding protein HmuV							N	Bacteria	Proteobacteria	Alphaproteobacteria	Caulobacterales	Caulobacteraceae	Brevundimonas	Brevundimonas_naejangsanensis
28413	NODE_4757_length_20795_cov_21.134905_pos_14013_A	12	3.01095	3.88887	0.299369	61.4248	-0.812142	0.276896	wild	NODE_4757_length_20795_cov_21.134905_pos_14013	NODE_4757	A	G	50	BKPGNLEB_20563	B2R_20566	hypothetical protein	13963	14169	Prodigal:002006	ID=BKPGNLEB_20563;inference=ab initio prediction:Prodigal:002006;locus_tag=BKPGNLEB_20563;product=hypothetical protein							S	Bacteria	Proteobacteria	Gammaproteobacteria	Cellvibrionales	Cellvibrionaceae	Cellvibrio	Cellvibrio_sp._PSBB006
9716	NODE_14213_length_11330_cov_40.248152_pos_1208_T	7	1.02213	3.88676	0.215386	66.1034	0.337726	0.170952	modern	NODE_14213_length_11330_cov_40.248152_pos_1208	NODE_14213	T	T	182	BKPGNLEB_28861	B2R_28864	Tol-Pal system protein TolB	1026	2336	Prodigal:002006	ID=BKPGNLEB_28861;Name=tolB_10;db_xref=COG:COG0823;gene=tolB_10;inference=ab initio prediction:Prodigal:002006,similar to AA sequence:UniProtKB:Q83F59;locus_tag=BKPGNLEB_28861;product=Tol-Pal system protein TolB							S	Bacteria	Proteobacteria	Gammaproteobacteria	Xanthomonadales	Xanthomonadaceae	Arenimonas	Arenimonas_daejeonensis
36144	NODE_6626_length_17316_cov_23.068014_pos_422_A	6	35.3277	3.88668	3.18047	36.9382	-0.332241	0	wild	NODE_6626_length_17316_cov_23.068014_pos_422	NODE_6626	A	A	23	BKPGNLEB_23038	B2R_23041	hypothetical protein	38	445	Prodigal:002006	ID=BKPGNLEB_23038;inference=ab initio prediction:Prodigal:002006;locus_tag=BKPGNLEB_23038;product=hypothetical protein							S	Bacteria	Proteobacteria	Alphaproteobacteria	Caulobacterales	Caulobacteraceae	Brevundimonas	Brevundimonas_naejangsanensis
17753	NODE_2445_length_29831_cov_37.346899_pos_23975_G	9	62.5895	3.88652	1.23171	67.2122	-0.470505	0.479321	wild	NODE_2445_length_29831_cov_37.346899_pos_23975	NODE_2445	G	G	551	BKPGNLEB_14878	B2R_14881	Ribose-5-phosphate isomerase A	23424	24101	Prodigal:002006	ID=BKPGNLEB_14878;eC_number=5.3.1.6;Name=rpiA_4;db_xref=COG:COG0120;gene=rpiA_4;inference=ab initio prediction:Prodigal:002006,similar to AA sequence:UniProtKB:Q9I6G1;locus_tag=BKPGNLEB_14878;product=Ribose-5-phosphate isomerase A							S	Bacteria	Proteobacteria	Gammaproteobacteria	Cellvibrionales	Cellvibrionaceae	Cellvibrio	Cellvibrio_sp._PSBB006
8329	NODE_1331_length_40998_cov_18.038778_pos_39336_T	5	62.8754	3.88627	5.21076	63.8738	-0.454083	0.000652239	wild	NODE_1331_length_40998_cov_18.038778_pos_39336	NODE_1331	T	T	1347	BKPGNLEB_11219	B2R_11221	C4-dicarboxylic acid transporter DauA	37989	39503	Prodigal:002006	ID=BKPGNLEB_11219;Name=dauA_8;db_xref=COG:COG0659;gene=dauA_8;inference=ab initio prediction:Prodigal:002006,similar to AA sequence:UniProtKB:P0AFR2;locus_tag=BKPGNLEB_11219;product=C4-dicarboxylic acid transporter DauA							N	Bacteria	Proteobacteria	Alphaproteobacteria	Sphingomonadales	Sphingomonadaceae	Sphingopyxis	Sphingopyxis_sp._PAMC25046
28233	NODE_4718_length_20874_cov_35.911047_pos_3722_G	7	1.42738	3.8848	0.705821	61.5483	0.469772	0.128382	modern	NODE_4718_length_20874_cov_35.911047_pos_3722	NODE_4718	G	A	1082	BKPGNLEB_20418	B2R_20421	Sensor histidine kinase RcsC	2640	4361	Prodigal:002006	ID=BKPGNLEB_20418;eC_number=2.7.13.3;Name=rcsC_77;gene=rcsC_77;inference=ab initio prediction:Prodigal:002006,protein motif:HAMAP:MF_00979;locus_tag=BKPGNLEB_20418;product=Sensor histidine kinase RcsC							S	Bacteria	Proteobacteria	Gammaproteobacteria	Pseudomonadales	Pseudomonadaceae	Pseudomonas	Pseudomonas_stutzeri
21018	NODE_301_length_86139_cov_26.778731_pos_16009_T	8	61.9854	3.88211	61.0698	62.5456	-0.459417	0	wild	NODE_301_length_86139_cov_26.778731_pos_16009	NODE_301	T	C	608	BKPGNLEB_04019	B2R_04019	hypothetical protein	15401	16543	Prodigal:002006	ID=BKPGNLEB_04019;inference=ab initio prediction:Prodigal:002006;locus_tag=BKPGNLEB_04019;product=hypothetical protein							S	Bacteria	Proteobacteria	Gammaproteobacteria	Cellvibrionales	Cellvibrionaceae	Cellvibrio	Cellvibrio_sp._PSBB006
20153	NODE_276_length_89999_cov_43.440601_pos_22318_A	6	41.5403	3.88198	41.1917	42.6196	0.25865	0.381087	modern	NODE_276_length_89999_cov_43.440601_pos_22318	NODE_276	A	G	573	BKPGNLEB_03682	B2R_03682	Adenine DNA glycosylase	21745	22791	Prodigal:002006	ID=BKPGNLEB_03682;eC_number=3.2.2.31;Name=mutY_3;db_xref=COG:COG1194;gene=mutY_3;inference=ab initio prediction:Prodigal:002006,similar to AA sequence:UniProtKB:P17802;locus_tag=BKPGNLEB_03682;product=Adenine DNA glycosylase							N	Bacteria	Proteobacteria	Gammaproteobacteria	Xanthomonadales	Xanthomonadaceae	Lysobacter	Lysobacter_maris
8072	NODE_13271_length_11766_cov_29.388703_pos_5828_G	1	89.6259	3.88195	87.5655	90.4892	-0.372515	0.604462	wild	NODE_13271_length_11766_cov_29.388703_pos_5828	NODE_13271	G	G	812	BKPGNLEB_28326	B2R_28329	Phthiocerol synthesis polyketide synthase type I PpsC	5642	6640	Prodigal:002006	ID=BKPGNLEB_28326;eC_number=2.3.1.41;Name=ppsC_9;gene=ppsC_9;inference=ab initio prediction:Prodigal:002006,similar to AA sequence:UniProtKB:P96202;locus_tag=BKPGNLEB_28326;product=Phthiocerol synthesis polyketide synthase type I PpsC							S	Bacteria	Proteobacteria	Gammaproteobacteria	Cellvibrionales	Cellvibrionaceae	Cellvibrio	Cellvibrio_sp._PSBB006
34133	NODE_5965_length_18396_cov_19.730939_pos_12533_G	11	1.8165	3.88192	1.20024	47.5675	-0.806759	0.105462	wild	NODE_5965_length_18396_cov_19.730939_pos_12533	NODE_5965	G	C	348	BKPGNLEB_22315	B2R_22318	Competence protein ComM	11373	12881	Prodigal:002006	ID=BKPGNLEB_22315;Name=comM_5;db_xref=COG:COG0606;gene=comM_5;inference=ab initio prediction:Prodigal:002006,similar to AA sequence:UniProtKB:P45049;locus_tag=BKPGNLEB_22315;product=Competence protein ComM							N	Bacteria	Proteobacteria	Alphaproteobacteria	Sphingomonadales	Sphingomonadaceae	Sphingopyxis	Sphingopyxis_sp._PAMC25046
33928	NODE_591_length_61406_cov_31.280800_pos_53624_C	8	55.9213	3.88144	3.6899	62.5456	-0.416227	0.213371	wild	NODE_591_length_61406_cov_31.280800_pos_53624	NODE_591	C	C	209	BKPGNLEB_06652	B2R_06653	Lipopolysaccharide export system permease protein LptG	53415	54602	Prodigal:002006	ID=BKPGNLEB_06652;Name=lptG_3;db_xref=COG:COG0795;gene=lptG_3;inference=ab initio prediction:Prodigal:002006,similar to AA sequence:UniProtKB:P0ADC6;locus_tag=BKPGNLEB_06652;product=Lipopolysaccharide export system permease protein LptG							S	Bacteria	Proteobacteria	Gammaproteobacteria	Cellvibrionales	Cellvibrionaceae	Cellvibrio	Cellvibrio_sp._PSBB006
43906	NODE_968_length_48583_cov_18.162012_pos_27696_A	3	1.53802	3.88054	0.285005	62.66	-0.394871	0.253414	wild	NODE_968_length_48583_cov_18.162012_pos_27696	NODE_968	A	A	1647	BKPGNLEB_08986	B2R_08987	2-oxoglutarate dehydrogenase E1 component	26049	28868	Prodigal:002006	ID=BKPGNLEB_08986;eC_number=1.2.4.2;Name=sucA_4;db_xref=COG:COG0567;gene=sucA_4;inference=ab initio prediction:Prodigal:002006,similar to AA sequence:UniProtKB:P0AFG3;locus_tag=BKPGNLEB_08986;product=2-oxoglutarate dehydrogenase E1 component							N	Bacteria	Proteobacteria	Alphaproteobacteria	Sphingomonadales	Sphingomonadaceae	Sphingopyxis	Sphingopyxis_sp._PAMC25046
21426	NODE_310_length_84578_cov_20.379905_pos_68662_G	2	38.0395	3.87976	36.8782	40.1053	1.535	0.127326	modern	NODE_310_length_84578_cov_20.379905_pos_68662	NODE_310	G	T	311	BKPGNLEB_04143	B2R_04144	tRNA threonylcarbamoyladenosine biosynthesis protein TsaE	68503	68973	Prodigal:002006	ID=BKPGNLEB_04143;Name=tsaE_1;db_xref=COG:COG0802;gene=tsaE_1;inference=ab initio prediction:Prodigal:002006,similar to AA sequence:UniProtKB:P0AF67;locus_tag=BKPGNLEB_04143;product=tRNA threonylcarbamoyladenosine biosynthesis protein TsaE							S	Bacteria	Proteobacteria	Alphaproteobacteria	Caulobacterales	Caulobacteraceae	Brevundimonas	Brevundimonas_sp._MF30-B
28370	NODE_4757_length_20795_cov_21.134905_pos_779_G	9	3.26312	3.87957	0.477282	68.0647	-0.418147	0.29802	wild	NODE_4757_length_20795_cov_21.134905_pos_779	NODE_4757	G	G	986	BKPGNLEB_20551	B2R_20554	Zinc-type alcohol dehydrogenase-like protein	752	1765	Prodigal:002006	ID=BKPGNLEB_20551;inference=ab initio prediction:Prodigal:002006,similar to AA sequence:UniProtKB:P99173;locus_tag=BKPGNLEB_20551;product=Zinc-type alcohol dehydrogenase-like protein							S	Bacteria	Proteobacteria	Gammaproteobacteria	Cellvibrionales	Cellvibrionaceae	Cellvibrio	Cellvibrio_sp._PSBB006
38948	NODE_7632_length_15975_cov_35.449987_pos_8633_C	9	3.26929	3.87947	0.36313	68.0647	-0.381294	0.237684	wild	NODE_7632_length_15975_cov_35.449987_pos_8633	NODE_7632	C	C	215	BKPGNLEB_24029	B2R_24032	hypothetical protein	8609	8848	Prodigal:002006	ID=BKPGNLEB_24029;inference=ab initio prediction:Prodigal:002006;locus_tag=BKPGNLEB_24029;product=hypothetical protein							D	Bacteria	Proteobacteria	Gammaproteobacteria	Cellvibrionales	Cellvibrionaceae	Cellvibrio	Cellvibrio_sp._PSBB006
43022	NODE_9327_length_14296_cov_32.716137_pos_8084_G	8	48.5571	3.8769	5.3344	48.9267	-0.455779	0.116591	wild	NODE_9327_length_14296_cov_32.716137_pos_8084	NODE_9327	G	T	734	BKPGNLEB_25620	B2R_25623	hypothetical protein	7350	8612	Prodigal:002006	ID=BKPGNLEB_25620;inference=ab initio prediction:Prodigal:002006;locus_tag=BKPGNLEB_25620;product=hypothetical protein							S	Bacteria	Proteobacteria	Gammaproteobacteria	Cellvibrionales	Cellvibrionaceae	Cellvibrio	Cellvibrio_sp._PSBB006
23254	NODE_3541_length_24365_cov_19.926729_pos_1581_A	6	34.8219	3.8765	3.17286	43.785	-0.34507	0	wild	NODE_3541_length_24365_cov_19.926729_pos_1581	NODE_3541	A	A	140	BKPGNLEB_17875	B2R_17878	hypothetical protein	1441	2061	Prodigal:002006	ID=BKPGNLEB_17875;inference=ab initio prediction:Prodigal:002006;locus_tag=BKPGNLEB_17875;product=hypothetical protein							S	Bacteria	Proteobacteria	Alphaproteobacteria	Caulobacterales	Caulobacteraceae	Brevundimonas	Brevundimonas_naejangsanensis
43869	NODE_968_length_48583_cov_18.162012_pos_23444_C	5	62.8709	3.8763	4.67188	63.9297	-0.419582	0.138822	wild	NODE_968_length_48583_cov_18.162012_pos_23444	NODE_968	C	C	269	BKPGNLEB_08983	B2R_08984	hypothetical protein	22667	23713	Prodigal:002006	ID=BKPGNLEB_08983;inference=ab initio prediction:Prodigal:002006;locus_tag=BKPGNLEB_08983;product=hypothetical protein							S	Bacteria	Proteobacteria	Alphaproteobacteria	Sphingomonadales	Sphingomonadaceae	Sphingopyxis	Sphingopyxis_sp._PAMC25046
15912	NODE_2052_length_32868_cov_18.527785_pos_7384_A	5	62.412	3.8754	7.41875	63.3895	-0.421726	0.187521	wild	NODE_2052_length_32868_cov_18.527785_pos_7384	NODE_2052	A	A			#N/A						BKPGNLEB_13733	68	hypothetical protein	BKPGNLEB_13741	6761	Long-chain-fatty-acid--CoA ligase	I	Bacteria	Proteobacteria	Alphaproteobacteria	Sphingomonadales	Sphingomonadaceae	Sphingopyxis	Sphingopyxis_sp._PAMC25046
17404	NODE_241_length_97373_cov_29.232878_pos_2841_A	9	62.7082	3.87389	2.07003	66.2826	-0.390574	0.230476	wild	NODE_241_length_97373_cov_29.232878_pos_2841	NODE_241	A	A	1328	BKPGNLEB_03387	B2R_03387	Vitamin B12 transporter BtuB	2166	4169	Prodigal:002006	ID=BKPGNLEB_03387;Name=btuB_18;gene=btuB_18;inference=ab initio prediction:Prodigal:002006,protein motif:HAMAP:MF_01531;locus_tag=BKPGNLEB_03387;product=Vitamin B12 transporter BtuB							S	Bacteria	Proteobacteria	Gammaproteobacteria	Cellvibrionales	Cellvibrionaceae	Cellvibrio	Cellvibrio_sp._PSBB006
23767	NODE_365_length_77756_cov_36.580373_pos_22036_G	8	49.0195	3.87134	3.16897	52.2629	-0.536553	0.168939	wild	NODE_365_length_77756_cov_36.580373_pos_22036	NODE_365	G	A	324	BKPGNLEB_04674	B2R_04675	hypothetical protein	21650	22360	Prodigal:002006	ID=BKPGNLEB_04674;inference=ab initio prediction:Prodigal:002006;locus_tag=BKPGNLEB_04674;product=hypothetical protein							S	Bacteria	Proteobacteria	Gammaproteobacteria	Cellvibrionales	Cellvibrionaceae	Cellvibrio	Cellvibrio_sp._PSBB006
23899	NODE_3653_length_23979_cov_38.592546_pos_10329_T	2	35.2131	3.8709	16.7131	48.9194	0.322707	0.303517	modern	NODE_3653_length_23979_cov_38.592546_pos_10329	NODE_3653	T	C	485	BKPGNLEB_18128	B2R_18131	hypothetical protein	9844	10539	Prodigal:002006	ID=BKPGNLEB_18128;inference=ab initio prediction:Prodigal:002006;locus_tag=BKPGNLEB_18128;product=hypothetical protein							S	Bacteria	Actinobacteria	Actinobacteria	Streptomycetales	Streptomycetaceae	Streptomyces	Streptomyces_qaidamensis
17273	NODE_2386_length_30276_cov_31.513603_pos_28548_C	9	62.5895	3.87057	0.36313	66.1627	-0.41966	0.490332	wild	NODE_2386_length_30276_cov_31.513603_pos_28548	NODE_2386	C	C	1022	BKPGNLEB_14695	B2R_14698	Anaerobic nitric oxide reductase transcription regulator NorR	28242	29570	Prodigal:002006	ID=BKPGNLEB_14695;Name=norR_6;gene=norR_6;inference=ab initio prediction:Prodigal:002006,protein motif:HAMAP:MF_01314;locus_tag=BKPGNLEB_14695;product=Anaerobic nitric oxide reductase transcription regulator NorR							S	Bacteria	Proteobacteria	Gammaproteobacteria	Cellvibrionales	Cellvibrionaceae	Cellvibrio	Cellvibrio_sp._PSBB006
14354	NODE_1875_length_34439_cov_17.845981_pos_11101_A	4	54.1126	3.86735	4.00148	62.7533	-0.404794	0.443438	wild	NODE_1875_length_34439_cov_17.845981_pos_11101	NODE_1875	A	A	1022	BKPGNLEB_13087	B2R_13090	Medium-chain fatty-acid--CoA ligase	10079	11770	Prodigal:002006	ID=BKPGNLEB_13087;eC_number=6.2.1.-;Name=fadK;db_xref=COG:COG0318;gene=fadK;inference=ab initio prediction:Prodigal:002006,similar to AA sequence:UniProtKB:P38135;locus_tag=BKPGNLEB_13087;product=Medium-chain fatty-acid--CoA ligase							S	Bacteria	Proteobacteria	Alphaproteobacteria	Sphingomonadales	Sphingomonadaceae	Sphingopyxis	Sphingopyxis_sp._PAMC25046
14655	NODE_1947_length_33790_cov_27.399365_pos_22824_C	2	33.3201	3.86466	5.8203	40.1053	0.460371	0.152685	modern	NODE_1947_length_33790_cov_27.399365_pos_22824	NODE_1947	C	C			#N/A						BKPGNLEB_13422	43	hypothetical protein	BKPGNLEB_13425	778	PKHD-type hydroxylase	I	Bacteria	Proteobacteria	Alphaproteobacteria	Caulobacterales	Caulobacteraceae	Brevundimonas	Brevundimonas_sp._M20
15858	NODE_2044_length_32923_cov_29.777998_pos_14910_G	9	62.7082	3.86404	2.53801	66.0235	-0.385067	0.520947	wild	NODE_2044_length_32923_cov_29.777998_pos_14910	NODE_2044	G	G	687	BKPGNLEB_13711	B2R_13714	Enoyl-[acyl-carrier-protein] reductase [NADH]	14413	15597	Prodigal:002006	ID=BKPGNLEB_13711;eC_number=1.3.1.9;Name=fabV;db_xref=COG:COG3007;gene=fabV;inference=ab initio prediction:Prodigal:002006,similar to AA sequence:UniProtKB:Q9HZP8;locus_tag=BKPGNLEB_13711;product=Enoyl-[acyl-carrier-protein] reductase [NADH]							S	Bacteria	Proteobacteria	Gammaproteobacteria	Cellvibrionales	Cellvibrionaceae	Cellvibrio	Cellvibrio_sp._PSBB006
7018	NODE_12972_length_11908_cov_39.279702_pos_11214_A	6	37.2703	3.86378	36.2823	41.1873	0.297708	0.109984	modern	NODE_12972_length_11908_cov_39.279702_pos_11214	NODE_12972	A	A			#N/A						BKPGNLEB_28082	123	hypothetical protein				I	Bacteria	Actinobacteria	Actinobacteria	Streptomycetales	Streptomycetaceae	Streptomyces	Streptomyces_qaidamensis
20698	NODE_291_length_88052_cov_19.283856_pos_33893_A	3	1.53049	3.86284	0.285005	62.7895	-0.350179	0.244688	wild	NODE_291_length_88052_cov_19.283856_pos_33893	NODE_291	A	A	358	BKPGNLEB_03859	B2R_03859	hypothetical protein	33535	33933	Prodigal:002006	ID=BKPGNLEB_03859;inference=ab initio prediction:Prodigal:002006;locus_tag=BKPGNLEB_03859;product=hypothetical protein							N	Bacteria	Proteobacteria	Alphaproteobacteria	Sphingomonadales	Sphingomonadaceae	Sphingopyxis	Sphingopyxis_sp._PAMC25046
18665	NODE_2554_length_29029_cov_19.364639_pos_20528_G	5	62.9495	3.86121	5.49468	63.8738	-0.393875	0.172683	wild	NODE_2554_length_29029_cov_19.364639_pos_20528	NODE_2554	G	G	139	BKPGNLEB_15338	B2R_15341	hypothetical protein	19456	20667	Prodigal:002006	ID=BKPGNLEB_15338;inference=ab initio prediction:Prodigal:002006;locus_tag=BKPGNLEB_15338;product=hypothetical protein							N	Bacteria	Proteobacteria	Alphaproteobacteria	Sphingomonadales	Sphingomonadaceae	Sphingopyxis	Sphingopyxis_sp._PAMC25046
17513	NODE_241_length_97373_cov_29.232878_pos_42936_A	9	62.7082	3.86065	2.07003	67.7226	-0.446681	0.638501	wild	NODE_241_length_97373_cov_29.232878_pos_42936	NODE_241	A	A	299	BKPGNLEB_03416	B2R_03416	hypothetical protein	42411	43235	Prodigal:002006	ID=BKPGNLEB_03416;inference=ab initio prediction:Prodigal:002006;locus_tag=BKPGNLEB_03416;product=hypothetical protein							S	Bacteria	Proteobacteria	Gammaproteobacteria	Cellvibrionales	Cellvibrionaceae	Cellvibrio	Cellvibrio_sp._PSBB006
19350	NODE_2599_length_28713_cov_45.365870_pos_22197_A	1	89.2979	3.85511	83.4025	90.4892	0.466958	0.183865	modern	NODE_2599_length_28713_cov_45.365870_pos_22197	NODE_2599	A	G	1148	BKPGNLEB_15645	B2R_15648	Elongation factor G	21252	23345	Prodigal:002006	ID=BKPGNLEB_15645;Name=fusA_8;db_xref=COG:COG0480;gene=fusA_8;inference=ab initio prediction:Prodigal:002006,similar to AA sequence:UniProtKB:P41084;locus_tag=BKPGNLEB_15645;product=Elongation factor G							S	Bacteria	Proteobacteria	Alphaproteobacteria	Sphingomonadales	Sphingomonadaceae	Sphingopyxis	Sphingopyxis_sp._PAMC25046
34155	NODE_5985_length_18358_cov_180.368531_pos_2053_C	8	53.8181	3.85476	2.72178	59.7362	-0.259351	0.12477	wild	NODE_5985_length_18358_cov_180.368531_pos_2053	NODE_5985	C	A	176	BKPGNLEB_22339	B2R_22342	NAD(P)H-quinone oxidoreductase subunit 2%2C chloroplastic	16	2229	Prodigal:002006	ID=BKPGNLEB_22339;eC_number=7.1.1.-;Name=ndhB_6;gene=ndhB_6;inference=ab initio prediction:Prodigal:002006,protein motif:HAMAP:MF_00445;locus_tag=BKPGNLEB_22339;product=NAD(P)H-quinone oxidoreductase subunit 2%2C chloroplastic							S	Bacteria	Proteobacteria	Gammaproteobacteria	Pasteurellales	Pasteurellaceae	Pasteurella	Pasteurella_multocida
39349	NODE_7846_length_15729_cov_85.548177_pos_3736_G	11	4.67812	3.85048	3.4547	42.0404	0.873139	0.205014	modern	NODE_7846_length_15729_cov_85.548177_pos_3736	NODE_7846	G	A	689	BKPGNLEB_24197	B2R_24200	lipid II flippase MurJ	2797	4425	Prodigal:002006	ID=BKPGNLEB_24197;Name=murJ_7;gene=murJ_7;inference=ab initio prediction:Prodigal:002006,protein motif:HAMAP:MF_02078;locus_tag=BKPGNLEB_24197;product=lipid II flippase MurJ							S	Bacteria	Candidatus_Saccharibacteria	unassigned	unassigned	unassigned	Candidatus_Saccharimonas	Candidatus_Saccharimonas_aalborgensis
19026	NODE_2599_length_28713_cov_45.365870_pos_10739_A	9	67.4088	3.84946	66.7412	68.22	-0.443591	0.349172	wild	NODE_2599_length_28713_cov_45.365870_pos_10739	NODE_2599	A	A	599	BKPGNLEB_15625	B2R_15628	hypothetical protein	10604	11338	Prodigal:002006	ID=BKPGNLEB_15625;inference=ab initio prediction:Prodigal:002006;locus_tag=BKPGNLEB_15625;product=hypothetical protein							S	Bacteria	Proteobacteria	Alphaproteobacteria	Sphingomonadales	Sphingomonadaceae	Sphingopyxis	Sphingopyxis_sp._PAMC25046
15199	NODE_202_length_106602_cov_42.490043_pos_57010_T	7	1.93928	3.84917	0.215386	67.708	0.931481	0.143131	modern	NODE_202_length_106602_cov_42.490043_pos_57010	NODE_202	T	C	1442	BKPGNLEB_02651	B2R_02651	D-aminopeptidase	56890	58452	Prodigal:002006	ID=BKPGNLEB_02651;eC_number=3.4.11.19;Name=dap_1;gene=dap_1;inference=ab initio prediction:Prodigal:002006,protein motif:HAMAP:MF_01960;locus_tag=BKPGNLEB_02651;product=D-aminopeptidase							S	Bacteria	Proteobacteria	Gammaproteobacteria	Xanthomonadales	Xanthomonadaceae	Lysobacter	Lysobacter_enzymogenes
2246	NODE_10918_length_13078_cov_18.722706_pos_11592_G	9	58.5145	3.84793	5.08286	59.8335	0.392424	0.384164	modern	NODE_10918_length_13078_cov_18.722706_pos_11592	NODE_10918	G	G	587	BKPGNLEB_26840	B2R_26843	Diacetylchitobiose binding protein DasA	10911	12179	Prodigal:002006	ID=BKPGNLEB_26840;Name=dasA_1;db_xref=COG:COG1653;gene=dasA_1;inference=ab initio prediction:Prodigal:002006,similar to AA sequence:UniProtKB:Q9K491;locus_tag=BKPGNLEB_26840;product=Diacetylchitobiose binding protein DasA							S	Bacteria	Proteobacteria	Alphaproteobacteria	Sphingomonadales	Sphingomonadaceae	Sphingopyxis	Sphingopyxis_sp._PAMC25046
37337	NODE_703_length_56708_cov_18.058348_pos_44218_C	9	60.6476	3.84715	4.50116	66.8809	0.440049	0.189982	modern	NODE_703_length_56708_cov_18.058348_pos_44218	NODE_703	C	C	1211	BKPGNLEB_07467	B2R_07468	hypothetical protein	43591	45429	Prodigal:002006	ID=BKPGNLEB_07467;inference=ab initio prediction:Prodigal:002006;locus_tag=BKPGNLEB_07467;product=hypothetical protein							S	Bacteria	Proteobacteria	Alphaproteobacteria	Sphingomonadales	Sphingomonadaceae	Sphingopyxis	Sphingopyxis_sp._PAMC25046
8326	NODE_1331_length_40998_cov_18.038778_pos_39335_T	5	62.8754	3.84584	2.93876	63.8738	-0.456345	1.66924e-09	wild	NODE_1331_length_40998_cov_18.038778_pos_39335	NODE_1331	T	T	1346	BKPGNLEB_11219	B2R_11221	C4-dicarboxylic acid transporter DauA	37989	39503	Prodigal:002006	ID=BKPGNLEB_11219;Name=dauA_8;db_xref=COG:COG0659;gene=dauA_8;inference=ab initio prediction:Prodigal:002006,similar to AA sequence:UniProtKB:P0AFR2;locus_tag=BKPGNLEB_11219;product=C4-dicarboxylic acid transporter DauA							S	Bacteria	Proteobacteria	Alphaproteobacteria	Sphingomonadales	Sphingomonadaceae	Sphingopyxis	Sphingopyxis_sp._PAMC25046
34574	NODE_618_length_60147_cov_41.202471_pos_19728_G	11	53.6116	3.84561	1.33721	53.9787	0.246723	0.0194832	modern	NODE_618_length_60147_cov_41.202471_pos_19728	NODE_618	G	G	66	BKPGNLEB_06916	B2R_06917	Mycothiol acetyltransferase	19662	20189	Prodigal:002006	ID=BKPGNLEB_06916;eC_number=2.3.1.189;Name=mshD_3;gene=mshD_3;inference=ab initio prediction:Prodigal:002006,protein motif:HAMAP:MF_01698;locus_tag=BKPGNLEB_06916;product=Mycothiol acetyltransferase							N	Bacteria	Actinobacteria	Actinobacteria	Streptomycetales	Streptomycetaceae	Streptomyces	Streptomyces_qaidamensis
35724	NODE_6581_length_17380_cov_40.648863_pos_15813_G	6	36.7648	3.84558	36.1604	38.8313	0.223085	0.0225912	modern	NODE_6581_length_17380_cov_40.648863_pos_15813	NODE_6581	G	G	287	BKPGNLEB_22962	B2R_22965	hypothetical protein	14562	16100	Prodigal:002006	ID=BKPGNLEB_22962;inference=ab initio prediction:Prodigal:002006;locus_tag=BKPGNLEB_22962;product=hypothetical protein							S	Bacteria	Actinobacteria	Actinobacteria	Streptomycetales	Streptomycetaceae	Streptomyces	Streptomyces_sp._QMT-28
17944	NODE_2461_length_29752_cov_28.652885_pos_15407_T	9	3.92913	3.84542	2.07003	68.0647	-0.413109	0.512847	wild	NODE_2461_length_29752_cov_28.652885_pos_15407	NODE_2461	T	T	1964	BKPGNLEB_14922	B2R_14925	hypothetical protein	15380	17371	Prodigal:002006	ID=BKPGNLEB_14922;inference=ab initio prediction:Prodigal:002006;locus_tag=BKPGNLEB_14922;product=hypothetical protein							S	Bacteria	Proteobacteria	Gammaproteobacteria	Cellvibrionales	Cellvibrionaceae	Cellvibrio	Cellvibrio_sp._PSBB006
43375	NODE_943_length_49194_cov_19.279743_pos_4655_C	3	61.7943	3.84403	60.3542	62.7661	-0.381934	0.134971	wild	NODE_943_length_49194_cov_19.279743_pos_4655	NODE_943	C	C	44	BKPGNLEB_08906	B2R_08907	Acetoacetyl-CoA reductase	3977	4699	Prodigal:002006	ID=BKPGNLEB_08906;eC_number=1.1.1.36;Name=phaB_4;gene=phaB_4;inference=ab initio prediction:Prodigal:002006,similar to AA sequence:UniProtKB:P14697;locus_tag=BKPGNLEB_08906;product=Acetoacetyl-CoA reductase							S	Bacteria	Proteobacteria	Alphaproteobacteria	Sphingomonadales	Sphingomonadaceae	Sphingopyxis	Sphingopyxis_sp._PAMC25046
26394	NODE_4389_length_21684_cov_17.881770_pos_4124_T	5	62.9495	3.84311	2.05014	64.3671	-0.337771	0.310557	wild	NODE_4389_length_21684_cov_17.881770_pos_4124	NODE_4389	T	T	513	BKPGNLEB_19663	B2R_19666	DNA polymerase IV	3528	4637	Prodigal:002006	ID=BKPGNLEB_19663;eC_number=2.7.7.7;Name=dinB_4;db_xref=COG:COG0389;gene=dinB_4;inference=ab initio prediction:Prodigal:002006,similar to AA sequence:UniProtKB:Q47155;locus_tag=BKPGNLEB_19663;product=DNA polymerase IV							N	Bacteria	Proteobacteria	Alphaproteobacteria	Sphingomonadales	Sphingomonadaceae	Sphingopyxis	Sphingopyxis_sp._PAMC25046
17271	NODE_2386_length_30276_cov_31.513603_pos_28539_T	9	62.5895	3.84198	0.36313	66.2826	-0.415754	0.56675	wild	NODE_2386_length_30276_cov_31.513603_pos_28539	NODE_2386	T	T	1031	BKPGNLEB_14695	B2R_14698	Anaerobic nitric oxide reductase transcription regulator NorR	28242	29570	Prodigal:002006	ID=BKPGNLEB_14695;Name=norR_6;gene=norR_6;inference=ab initio prediction:Prodigal:002006,protein motif:HAMAP:MF_01314;locus_tag=BKPGNLEB_14695;product=Anaerobic nitric oxide reductase transcription regulator NorR							S	Bacteria	Proteobacteria	Gammaproteobacteria	Cellvibrionales	Cellvibrionaceae	Cellvibrio	Cellvibrio_sp._PSBB006
14384	NODE_1875_length_34439_cov_17.845981_pos_21081_G	11	50.9322	3.84174	4.01161	50.9727	1.10559	0.237943	modern	NODE_1875_length_34439_cov_17.845981_pos_21081	NODE_1875	G	C	2198	BKPGNLEB_13096	B2R_13099	N%2CN'-diacetylchitobiase	20721	23279	Prodigal:002006	ID=BKPGNLEB_13096;eC_number=3.2.1.52;Name=chb_2;db_xref=COG:COG3525;gene=chb_2;inference=ab initio prediction:Prodigal:002006,similar to AA sequence:UniProtKB:P13670;locus_tag=BKPGNLEB_13096;product=N%2CN'-diacetylchitobiase							S	Bacteria	Proteobacteria	Alphaproteobacteria	Sphingomonadales	Sphingomonadaceae	Sphingopyxis	Sphingopyxis_sp._PAMC25046
32946	NODE_5647_length_18972_cov_30.196842_pos_13508_G	1	87.6626	3.84078	84.614	90.0142	-0.412837	0.417316	wild	NODE_5647_length_18972_cov_30.196842_pos_13508	NODE_5647	G	G			#N/A						BKPGNLEB_21958	45	Regulator of RpoS	BKPGNLEB_21959	209	Vitamin B12 transporter BtuB	I	Bacteria	Proteobacteria	Gammaproteobacteria	Cellvibrionales	Cellvibrionaceae	Cellvibrio	Cellvibrio_sp._PSBB006
2752	NODE_10989_length_13034_cov_17.960340_pos_2854_T	9	4.40634	3.83976	3.72846	58.5537	0.384599	0.25432	modern	NODE_10989_length_13034_cov_17.960340_pos_2854	NODE_10989	T	T	990	BKPGNLEB_26944	B2R_26947	Peptide chain release factor RF2	1864	2991	Prodigal:002006	ID=BKPGNLEB_26944;Name=prfB_8;db_xref=COG:COG1186;gene=prfB_8;inference=ab initio prediction:Prodigal:002006,similar to AA sequence:UniProtKB:P07012;locus_tag=BKPGNLEB_26944;product=Peptide chain release factor RF2							S	Bacteria	Proteobacteria	Alphaproteobacteria	Sphingomonadales	Sphingomonadaceae	Sphingopyxis	Sphingopyxis_sp._PAMC25046
23367	NODE_360_length_78451_cov_252.702471_pos_35670_C	10	2.21966	3.83926	0.333016	63.8716	0.632837	0.320509	modern	NODE_360_length_78451_cov_252.702471_pos_35670	NODE_360	C	C			#N/A						BKPGNLEB_04476	609	Photosystem I P700 chlorophyll a apoprotein A1	BKPGNLEB_04479	2998	tRNA-Ser(gga)	I	Bacteria	Proteobacteria	Gammaproteobacteria	Pasteurellales	Pasteurellaceae	Pasteurella	Pasteurella_multocida
25310	NODE_4036_length_22732_cov_41.891839_pos_284_G	12	4.75901	3.83683	2.65794	57.1003	0.458992	0.180795	modern	NODE_4036_length_22732_cov_41.891839_pos_284	NODE_4036	G	G			#N/A									BKPGNLEB_18948	1005	Lysine/ornithine decarboxylase	I	Bacteria	Proteobacteria	Gammaproteobacteria	Pseudomonadales	Pseudomonadaceae	Pseudomonas	Pseudomonas_stutzeri
36957	NODE_6933_length_16857_cov_88.701635_pos_10078_T	5	4.46459	3.83665	1.25179	58.6096	0.403136	0.200158	modern	NODE_6933_length_16857_cov_88.701635_pos_10078	NODE_6933	T	T	782	BKPGNLEB_23407	B2R_23410	Ribosomal RNA small subunit methyltransferase H	9296	10186	Prodigal:002006	ID=BKPGNLEB_23407;eC_number=2.1.1.199;Name=rsmH_8;db_xref=COG:COG0275;gene=rsmH_8;inference=ab initio prediction:Prodigal:002006,similar to AA sequence:UniProtKB:P60390;locus_tag=BKPGNLEB_23407;product=Ribosomal RNA small subunit methyltransferase H							S	Bacteria	Candidatus_Saccharibacteria	unassigned	unassigned	unassigned	Candidatus_Saccharimonas	Candidatus_Saccharimonas_aalborgensis
31068	NODE_53_length_194098_cov_21.294321_pos_25055_A	6	33.9934	3.8361	33.2351	43.755	-0.379079	0.190482	wild	NODE_53_length_194098_cov_21.294321_pos_25055	NODE_53	A	A			#N/A						BKPGNLEB_01015	2635	putative ABC transporter ATP-binding protein YknY	BKPGNLEB_01017	58	Ribonuclease	I	Bacteria	Proteobacteria	Alphaproteobacteria	Caulobacterales	Caulobacteraceae	Brevundimonas	Brevundimonas_sp._MF30-B
38340	NODE_743_length_55202_cov_23.945520_pos_10129_C	9	64.5673	3.83489	0.971363	68.22	-0.40117	0.132781	wild	NODE_743_length_55202_cov_23.945520_pos_10129	NODE_743	C	C	2429	BKPGNLEB_07835	B2R_07836	hypothetical protein	9577	12558	Prodigal:002006	ID=BKPGNLEB_07835;inference=ab initio prediction:Prodigal:002006;locus_tag=BKPGNLEB_07835;product=hypothetical protein							S	Bacteria	Proteobacteria	Gammaproteobacteria	Cellvibrionales	Cellvibrionaceae	Cellvibrio	Cellvibrio_sp._PSBB006
21498	NODE_3129_length_26082_cov_17.097448_pos_684_T	4	2.76868	3.83453	0.281626	64.1789	-0.494949	0.158293	wild	NODE_3129_length_26082_cov_17.097448_pos_684	NODE_3129	T	T	115	BKPGNLEB_16805	B2R_16808	Thiol-disulfide oxidoreductase ResA	290	799	Prodigal:002006	ID=BKPGNLEB_16805;Name=resA_7;gene=resA_7;inference=ab initio prediction:Prodigal:002006,protein motif:HAMAP:MF_01319;locus_tag=BKPGNLEB_16805;product=Thiol-disulfide oxidoreductase ResA							N	Bacteria	Verrucomicrobia	Verrucomicrobiae	Verrucomicrobiales	Akkermansiaceae	Akkermansia	Akkermansia_muciniphila
36458	NODE_6757_length_17109_cov_70.500999_pos_9347_T	4	56.4371	3.83436	5.53824	60.8712	0.554594	0.110936	modern	NODE_6757_length_17109_cov_70.500999_pos_9347	NODE_6757	T	C	710	BKPGNLEB_23219	B2R_23222	hypothetical protein	9080	10057	Prodigal:002006	ID=BKPGNLEB_23219;inference=ab initio prediction:Prodigal:002006;locus_tag=BKPGNLEB_23219;product=hypothetical protein							S	Bacteria	Candidatus_Saccharibacteria	unassigned	unassigned	unassigned	unassigned	unassigned
26747	NODE_4458_length_21499_cov_40.332150_pos_2582_A	11	53.3359	3.83394	52.8667	53.9717	0.251591	0.298821	modern	NODE_4458_length_21499_cov_40.332150_pos_2582	NODE_4458	A	C	524	BKPGNLEB_19822	B2R_19825	hypothetical protein	2058	2597	Prodigal:002006	ID=BKPGNLEB_19822;inference=ab initio prediction:Prodigal:002006;locus_tag=BKPGNLEB_19822;product=hypothetical protein							S	Bacteria	Actinobacteria	Actinobacteria	Streptomycetales	Streptomycetaceae	Streptomyces	Streptomyces_qaidamensis
22728	NODE_3435_length_24666_cov_27.701877_pos_1863_A	9	62.7082	3.83378	2.68641	66.4483	-0.412298	0.130838	wild	NODE_3435_length_24666_cov_27.701877_pos_1863	NODE_3435	A	G	1808	BKPGNLEB_17588	B2R_17591	Sensor histidine kinase RcsC	55	2511	Prodigal:002006	ID=BKPGNLEB_17588;eC_number=2.7.13.3;Name=rcsC_65;gene=rcsC_65;inference=ab initio prediction:Prodigal:002006,protein motif:HAMAP:MF_00979;locus_tag=BKPGNLEB_17588;product=Sensor histidine kinase RcsC							S	Bacteria	Proteobacteria	Gammaproteobacteria	Cellvibrionales	Cellvibrionaceae	Cellvibrio	Cellvibrio_sp._PSBB006
11334	NODE_153_length_124789_cov_20.369436_pos_68870_A	6	33.9745	3.83295	33.8175	41.934	-0.270262	0.231952	wild	NODE_153_length_124789_cov_20.369436_pos_68870	NODE_153	A	A	68	BKPGNLEB_02418	B2R_02418	hypothetical protein	68531	68938	Prodigal:002006	ID=BKPGNLEB_02418;inference=ab initio prediction:Prodigal:002006;locus_tag=BKPGNLEB_02418;product=hypothetical protein							S	Bacteria	Proteobacteria	Alphaproteobacteria	Caulobacterales	Caulobacteraceae	Brevundimonas	Brevundimonas_sp._MF30-B
12878	NODE_16696_length_10341_cov_54.743312_pos_7722_C	11	52.8081	3.83277	51.895	53.2763	1.01004	0.00686118	modern	NODE_16696_length_10341_cov_54.743312_pos_7722	NODE_16696	C	G	1575	BKPGNLEB_29806	B2R_29809	hypothetical protein	6147	7748	Prodigal:002006	ID=BKPGNLEB_29806;inference=ab initio prediction:Prodigal:002006;locus_tag=BKPGNLEB_29806;product=hypothetical protein							N	Bacteria	Proteobacteria	Gammaproteobacteria	Xanthomonadales	Xanthomonadaceae	Arenimonas	Arenimonas_daejeonensis
28716	NODE_4848_length_20566_cov_20.160014_pos_12005_C	3	1.53802	3.83201	0.285005	1.97287	-0.349982	0.270466	wild	NODE_4848_length_20566_cov_20.160014_pos_12005	NODE_4848	C	C	22	BKPGNLEB_20757	B2R_20760	hypothetical protein	11983	12852	Prodigal:002006	ID=BKPGNLEB_20757;inference=ab initio prediction:Prodigal:002006;locus_tag=BKPGNLEB_20757;product=hypothetical protein							N	Bacteria	Proteobacteria	Alphaproteobacteria	Sphingomonadales	Sphingomonadaceae	Sphingomonas	Sphingomonas_sp._FARSPH
12818	NODE_16560_length_10396_cov_16.622511_pos_9395_A	6	40.518	3.82868	34.5314	43.5019	-0.395398	0.18008	wild	NODE_16560_length_10396_cov_16.622511_pos_9395	NODE_16560	A	A	734	BKPGNLEB_29787	B2R_29790	Bifunctional purine biosynthesis protein PurH	8525	10129	Prodigal:002006	ID=BKPGNLEB_29787;Name=purH_6;db_xref=COG:COG0138;gene=purH_6;inference=ab initio prediction:Prodigal:002006,similar to AA sequence:UniProtKB:P15639;locus_tag=BKPGNLEB_29787;product=Bifunctional purine biosynthesis protein PurH							S	Bacteria	Proteobacteria	Alphaproteobacteria	Caulobacterales	Caulobacteraceae	Brevundimonas	Brevundimonas_sp._M20
25527	NODE_4136_length_22448_cov_16.477561_pos_8748_G	3	1.52297	3.82802	0.285005	64.9295	-0.463874	0.235688	wild	NODE_4136_length_22448_cov_16.477561_pos_8748	NODE_4136	G	G	1806	BKPGNLEB_19169	B2R_19172	hypothetical protein	7693	10554	Prodigal:002006	ID=BKPGNLEB_19169;inference=ab initio prediction:Prodigal:002006;locus_tag=BKPGNLEB_19169;product=hypothetical protein							N	Bacteria	Proteobacteria	Alphaproteobacteria	Sphingomonadales	Sphingomonadaceae	Sphingopyxis	Sphingopyxis_sp._PAMC25046
9695	NODE_14194_length_11338_cov_27.335617_pos_10967_T	10	1.20551	3.82785	0.333016	63.0404	-0.594114	0	wild	NODE_14194_length_11338_cov_27.335617_pos_10967	NODE_14194	T	C			#N/A						BKPGNLEB_28850	52	hypothetical protein				I	Bacteria	Proteobacteria	Betaproteobacteria	Burkholderiales	Comamonadaceae	Acidovorax	Acidovorax_sp._KKS102
16480	NODE_2189_length_31750_cov_33.371110_pos_29568_T	8	62.0029	3.82737	61.3112	63.3869	-0.509152	0.0438174	wild	NODE_2189_length_31750_cov_33.371110_pos_29568	NODE_2189	T	C	122	BKPGNLEB_14089	B2R_14092	hypothetical protein	29446	29958	Prodigal:002006	ID=BKPGNLEB_14089;inference=ab initio prediction:Prodigal:002006;locus_tag=BKPGNLEB_14089;product=hypothetical protein							S	Bacteria	Proteobacteria	Gammaproteobacteria	Cellvibrionales	Cellvibrionaceae	Cellvibrio	Cellvibrio_sp._PSBB006
40369	NODE_8329_length_15237_cov_154.744154_pos_6803_A	11	9.12208	3.82725	8.74234	47.5675	0.723966	0.29284	modern	NODE_8329_length_15237_cov_154.744154_pos_6803	NODE_8329	A	A			#N/A						BKPGNLEB_24722	153	hypothetical protein	BKPGNLEB_24725	2487	hypothetical protein	I	Bacteria	Proteobacteria	Alphaproteobacteria	unassigned	unassigned	Polymorphum	Polymorphum_gilvum
17160	NODE_2350_length_30525_cov_32.666469_pos_28814_T	6	38.9527	3.82714	37.2763	40.947	-0.340593	0.183809	wild	NODE_2350_length_30525_cov_32.666469_pos_28814	NODE_2350	T	T	405	BKPGNLEB_14551	B2R_14554	hypothetical protein	28116	29219	Prodigal:002006	ID=BKPGNLEB_14551;inference=ab initio prediction:Prodigal:002006;locus_tag=BKPGNLEB_14551;product=hypothetical protein							N	Bacteria	Proteobacteria	Gammaproteobacteria	Pseudomonadales	Pseudomonadaceae	Pseudomonas	Pseudomonas_stutzeri
20497	NODE_289_length_88144_cov_23.061139_pos_51990_T	9	68.0647	3.82703	67.261	68.22	-0.343757	0.195148	wild	NODE_289_length_88144_cov_23.061139_pos_51990	NODE_289	T	T	1016	BKPGNLEB_03794	B2R_03794	Bifunctional protein PutA	49905	53006	Prodigal:002006	ID=BKPGNLEB_03794;Name=putA_2;db_xref=COG:COG0506;gene=putA_2;inference=ab initio prediction:Prodigal:002006,similar to AA sequence:UniProtKB:P09546;locus_tag=BKPGNLEB_03794;product=Bifunctional protein PutA							S	Bacteria	Proteobacteria	Alphaproteobacteria	Caulobacterales	Caulobacteraceae	Brevundimonas	Brevundimonas_sp._M20
12712	NODE_16535_length_10404_cov_28.049005_pos_2411_T	4	4.37588	3.82625	2.77133	5.53824	-0.486805	0.108278	wild	NODE_16535_length_10404_cov_28.049005_pos_2411	NODE_16535	T	T	1561	BKPGNLEB_29754	B2R_29757	Non-reducing end alpha-L-arabinofuranosidase BoGH43B	2236	3972	Prodigal:002006	ID=BKPGNLEB_29754;eC_number=3.2.1.55;db_xref=COG:COG3507;inference=ab initio prediction:Prodigal:002006,similar to AA sequence:UniProtKB:A7LXU0;locus_tag=BKPGNLEB_29754;product=Non-reducing end alpha-L-arabinofuranosidase BoGH43B							N	Bacteria	Proteobacteria	Gammaproteobacteria	Cellvibrionales	Cellvibrionaceae	Cellvibrio	Cellvibrio_sp._PSBB006
26134	NODE_4225_length_22176_cov_15.461793_pos_15153_T	11	1.72158	3.82505	0.616643	2.4312	0.678277	0.0368537	modern	NODE_4225_length_22176_cov_15.461793_pos_15153	NODE_4225	T	C	324	BKPGNLEB_19398	B2R_19401	hypothetical protein	14829	16202	Prodigal:002006	ID=BKPGNLEB_19398;inference=ab initio prediction:Prodigal:002006;locus_tag=BKPGNLEB_19398;product=hypothetical protein							S	Bacteria	Proteobacteria	Alphaproteobacteria	Sphingomonadales	Sphingomonadaceae	Novosphingobium	Novosphingobium_sp._THN1
35248	NODE_6418_length_17649_cov_37.650484_pos_8914_T	4	2.77133	3.82461	0.281626	55.9215	-0.279985	0.209911	wild	NODE_6418_length_17649_cov_37.650484_pos_8914	NODE_6418	T	T			#N/A						BKPGNLEB_22803	113	hypothetical protein	BKPGNLEB_22805	2264	D-alanyl-D-alanine carboxypeptidase	I	Bacteria	Actinobacteria	Actinobacteria	Streptomycetales	Streptomycetaceae	Streptomyces	Streptomyces_qaidamensis
14657	NODE_1947_length_33790_cov_27.399365_pos_22827_C	2	33.3201	3.82456	5.8203	40.1053	0.415612	0.134161	modern	NODE_1947_length_33790_cov_27.399365_pos_22827	NODE_1947	C	C			#N/A						BKPGNLEB_13422	46	hypothetical protein	BKPGNLEB_13425	775	PKHD-type hydroxylase	I	Bacteria	Proteobacteria	Alphaproteobacteria	Caulobacterales	Caulobacteraceae	Brevundimonas	Brevundimonas_sp._M20
17181	NODE_2352_length_30514_cov_29.535328_pos_19023_G	2	33.5196	3.82455	5.8203	51.9597	0.549467	0.38451	modern	NODE_2352_length_30514_cov_29.535328_pos_19023	NODE_2352	G	G	240	BKPGNLEB_14569	B2R_14572	hypothetical protein	18783	19379	Prodigal:002006	ID=BKPGNLEB_14569;inference=ab initio prediction:Prodigal:002006;locus_tag=BKPGNLEB_14569;product=hypothetical protein							N	Bacteria	Proteobacteria	Alphaproteobacteria	Caulobacterales	Caulobacteraceae	Brevundimonas	Brevundimonas_sp._M20
30290	NODE_5182_length_19838_cov_85.270632_pos_13558_T	5	1.46646	3.82358	0.525767	63.399	0.520839	0.17321	modern	NODE_5182_length_19838_cov_85.270632_pos_13558	NODE_5182	T	C	239	BKPGNLEB_21345	B2R_21348	hypothetical protein	13319	13579	Prodigal:002006	ID=BKPGNLEB_21345;inference=ab initio prediction:Prodigal:002006;locus_tag=BKPGNLEB_21345;product=hypothetical protein							S	Bacteria	Candidatus_Saccharibacteria	unassigned	unassigned	unassigned	unassigned	Candidatus_Saccharibacteria_bacterium_FS17P
20756	NODE_291_length_88052_cov_19.283856_pos_55645_A	3	1.2858	3.82271	0.40943	1.67631	-0.360525	0.0971578	wild	NODE_291_length_88052_cov_19.283856_pos_55645	NODE_291	A	A	47	BKPGNLEB_03886	B2R_03886	hypothetical protein	55009	55692	Prodigal:002006	ID=BKPGNLEB_03886;inference=ab initio prediction:Prodigal:002006;locus_tag=BKPGNLEB_03886;product=hypothetical protein							S	Bacteria	Proteobacteria	Alphaproteobacteria	Sphingomonadales	Sphingomonadaceae	Sphingopyxis	Sphingopyxis_sp._PAMC25046
30850	NODE_5222_length_19748_cov_37.928241_pos_12384_G	10	64.3813	3.82187	63.8672	64.3813	0.460598	5.28568e-11	modern	NODE_5222_length_19748_cov_37.928241_pos_12384	NODE_5222	G	A	5549	BKPGNLEB_21414	B2R_21417	hypothetical protein	11082	17933	Prodigal:002006	ID=BKPGNLEB_21414;inference=ab initio prediction:Prodigal:002006;locus_tag=BKPGNLEB_21414;product=hypothetical protein							S	Bacteria	Actinobacteria	Actinobacteria	Streptomycetales	Streptomycetaceae	Streptomyces	Streptomyces_qaidamensis
36078	NODE_6597_length_17355_cov_84.438978_pos_15537_C	5	1.06077	3.82137	0.525767	58.4824	0.354666	0.244181	modern	NODE_6597_length_17355_cov_84.438978_pos_15537	NODE_6597	C	C	114	BKPGNLEB_23017	B2R_23020	hypothetical protein	13948	15651	Prodigal:002006	ID=BKPGNLEB_23017;inference=ab initio prediction:Prodigal:002006;locus_tag=BKPGNLEB_23017;product=hypothetical protein							N	Bacteria	Proteobacteria	Alphaproteobacteria	Rhodobacterales	Rhodobacteraceae	Pseudovibrio	Pseudovibrio_sp._FO-BEG1
16399	NODE_2166_length_31929_cov_18.132391_pos_21923_G	9	58.5406	3.81922	5.09249	59.9413	0.41684	0.285049	modern	NODE_2166_length_31929_cov_18.132391_pos_21923	NODE_2166	G	G	692	BKPGNLEB_14022	B2R_14025	GTP-binding protein TypA/BipA	20783	22615	Prodigal:002006	ID=BKPGNLEB_14022;Name=typA_2;db_xref=COG:COG1217;gene=typA_2;inference=ab initio prediction:Prodigal:002006,similar to AA sequence:UniProtKB:P32132;locus_tag=BKPGNLEB_14022;product=GTP-binding protein TypA/BipA							S	Bacteria	Proteobacteria	Alphaproteobacteria	Sphingomonadales	Sphingomonadaceae	Sphingopyxis	Sphingopyxis_sp._PAMC25046
25315	NODE_4036_length_22732_cov_41.891839_pos_8766_C	2	41.0892	3.81918	39.0555	43.027	0.64502	0.0527045	modern	NODE_4036_length_22732_cov_41.891839_pos_8766	NODE_4036	C	T	980	BKPGNLEB_18956	B2R_18959	hypothetical protein	8655	9746	Prodigal:002006	ID=BKPGNLEB_18956;inference=ab initio prediction:Prodigal:002006;locus_tag=BKPGNLEB_18956;product=hypothetical protein							S	Bacteria	Proteobacteria	Gammaproteobacteria	Pseudomonadales	Pseudomonadaceae	Pseudomonas	Pseudomonas_stutzeri
5728	NODE_124_length_140472_cov_21.417958_pos_58094_G	3	57.7169	3.81894	0.743308	63.5423	0.362135	0.156509	modern	NODE_124_length_140472_cov_21.417958_pos_58094	NODE_124	G	G	122	BKPGNLEB_02008	B2R_02008	hypothetical protein	57698	58216	Prodigal:002006	ID=BKPGNLEB_02008;inference=ab initio prediction:Prodigal:002006;locus_tag=BKPGNLEB_02008;product=hypothetical protein							D	Bacteria	Proteobacteria	Alphaproteobacteria	Caulobacterales	Caulobacteraceae	Brevundimonas	Brevundimonas_sp._MF30-B
12164	NODE_15894_length_10627_cov_24.782675_pos_1232_C	9	62.714	3.81879	3.59775	66.7177	-0.462425	0.266443	wild	NODE_15894_length_10627_cov_24.782675_pos_1232	NODE_15894	C	C	124	BKPGNLEB_29452	B2R_29455	hypothetical protein	1108	1797	Prodigal:002006	ID=BKPGNLEB_29452;inference=ab initio prediction:Prodigal:002006;locus_tag=BKPGNLEB_29452;product=hypothetical protein							N	Bacteria	Proteobacteria	Gammaproteobacteria	Cellvibrionales	Cellvibrionaceae	Cellvibrio	Cellvibrio_sp._PSBB006
31382	NODE_53_length_194098_cov_21.294321_pos_146515_C	12	3.36205	3.81862	0.299369	57.07	0.335869	0.350518	modern	NODE_53_length_194098_cov_21.294321_pos_146515	NODE_53	C	C	200	BKPGNLEB_01141	B2R_01141	Motility protein A	146315	147187	Prodigal:002006	ID=BKPGNLEB_01141;Name=motA_1;db_xref=COG:COG1291;gene=motA_1;inference=ab initio prediction:Prodigal:002006,similar to AA sequence:UniProtKB:P09348;locus_tag=BKPGNLEB_01141;product=Motility protein A							S	Bacteria	Proteobacteria	Alphaproteobacteria	Caulobacterales	Caulobacteraceae	Brevundimonas	Brevundimonas_sp._MF30-B
36250	NODE_6661_length_17261_cov_36.947092_pos_8139_G	6	41.4564	3.81786	32.771	43.2073	0.294279	0.105703	modern	NODE_6661_length_17261_cov_36.947092_pos_8139	NODE_6661	G	G	197	BKPGNLEB_23121	B2R_23124	hypothetical protein	6843	8336	Prodigal:002006	ID=BKPGNLEB_23121;inference=ab initio prediction:Prodigal:002006;locus_tag=BKPGNLEB_23121;product=hypothetical protein							S	Bacteria	Actinobacteria	Actinobacteria	Streptomycetales	Streptomycetaceae	Streptomyces	Streptomyces_qaidamensis
38322	NODE_743_length_55202_cov_23.945520_pos_1506_G	9	59.9413	3.8178	9.72987	60.7905	-0.585374	0.129281	wild	NODE_743_length_55202_cov_23.945520_pos_1506	NODE_743	G	A	3299	BKPGNLEB_07831	B2R_07832	hypothetical protein	1185	4805	Prodigal:002006	ID=BKPGNLEB_07831;inference=ab initio prediction:Prodigal:002006;locus_tag=BKPGNLEB_07831;product=hypothetical protein							S	Bacteria	Proteobacteria	Gammaproteobacteria	Cellvibrionales	Cellvibrionaceae	Cellvibrio	Cellvibrio_sp._PSBB006
23857	NODE_365_length_77756_cov_36.580373_pos_72839_C	11	8.65187	3.81773	7.53457	47.5675	-0.401128	0.483619	wild	NODE_365_length_77756_cov_36.580373_pos_72839	NODE_365	C	C	482	BKPGNLEB_04700	B2R_04701	hypothetical protein	72215	73321	Prodigal:002006	ID=BKPGNLEB_04700;inference=ab initio prediction:Prodigal:002006;locus_tag=BKPGNLEB_04700;product=hypothetical protein							S	Bacteria	Proteobacteria	Gammaproteobacteria	Cellvibrionales	Cellvibrionaceae	Cellvibrio	Cellvibrio_sp._PSBB006
39029	NODE_779_length_54092_cov_21.019854_pos_9691_T	6	34.1933	3.81771	3.39032	43.755	-0.3289	0.150035	wild	NODE_779_length_54092_cov_21.019854_pos_9691	NODE_779	T	T	227	BKPGNLEB_07927	B2R_07928	Type-5 uracil-DNA glycosylase	9464	10105	Prodigal:002006	ID=BKPGNLEB_07927;eC_number=3.2.2.-;Name=udgb;db_xref=COG:COG1573;gene=udgb;inference=ab initio prediction:Prodigal:002006,similar to AA sequence:UniProtKB:Q5SJ65;locus_tag=BKPGNLEB_07927;product=Type-5 uracil-DNA glycosylase							S	Bacteria	Proteobacteria	Alphaproteobacteria	Caulobacterales	Caulobacteraceae	Brevundimonas	Brevundimonas_sp._MF30-B
19287	NODE_2599_length_28713_cov_45.365870_pos_19520_G	9	67.8998	3.81713	67.2395	68.22	-0.369426	0.628831	wild	NODE_2599_length_28713_cov_45.365870_pos_19520	NODE_2599	G	G	272	BKPGNLEB_15643	B2R_15646	30S ribosomal protein S10	19481	19792	Prodigal:002006	ID=BKPGNLEB_15643;Name=rpsJ_5;db_xref=COG:COG0051;gene=rpsJ_5;inference=ab initio prediction:Prodigal:002006,similar to AA sequence:UniProtKB:Q6N4T6;locus_tag=BKPGNLEB_15643;product=30S ribosomal protein S10							S	Bacteria	Proteobacteria	Alphaproteobacteria	Sphingomonadales	Sphingomonadaceae	Sphingopyxis	Sphingopyxis_sp._PAMC25046
25522	NODE_4136_length_22448_cov_16.477561_pos_8544_T	3	1.53802	3.81598	0.285005	64.4341	-0.403137	0.208876	wild	NODE_4136_length_22448_cov_16.477561_pos_8544	NODE_4136	T	T	2010	BKPGNLEB_19169	B2R_19172	hypothetical protein	7693	10554	Prodigal:002006	ID=BKPGNLEB_19169;inference=ab initio prediction:Prodigal:002006;locus_tag=BKPGNLEB_19169;product=hypothetical protein							I	Bacteria	Proteobacteria	Alphaproteobacteria	Sphingomonadales	Sphingomonadaceae	Sphingopyxis	Sphingopyxis_sp._PAMC25046
22683	NODE_3426_length_24715_cov_24.220548_pos_8421_G	9	62.7082	3.8158	1.77085	66.4563	-0.502015	0.528513	wild	NODE_3426_length_24715_cov_24.220548_pos_8421	NODE_3426	G	G	731	BKPGNLEB_17573	B2R_17576	hypothetical protein	7587	9152	Prodigal:002006	ID=BKPGNLEB_17573;inference=ab initio prediction:Prodigal:002006;locus_tag=BKPGNLEB_17573;product=hypothetical protein							S	Bacteria	Proteobacteria	Gammaproteobacteria	Cellvibrionales	Cellvibrionaceae	Cellvibrio	Cellvibrio_sp._PSBB006
9845	NODE_14250_length_11314_cov_35.059831_pos_8552_A	9	3.23842	3.81437	0.36313	67.2083	-0.500557	0.254289	wild	NODE_14250_length_11314_cov_35.059831_pos_8552	NODE_14250	A	A	414	BKPGNLEB_28892	B2R_28895	Flagellar biosynthetic protein FliR	8181	8966	Prodigal:002006	ID=BKPGNLEB_28892;Name=fliR_7;db_xref=COG:COG1684;gene=fliR_7;inference=ab initio prediction:Prodigal:002006,similar to AA sequence:UniProtKB:P54702;locus_tag=BKPGNLEB_28892;product=Flagellar biosynthetic protein FliR							S	Bacteria	Proteobacteria	Gammaproteobacteria	Cellvibrionales	Cellvibrionaceae	Cellvibrio	Cellvibrio_sp._PSBB006
15862	NODE_2044_length_32923_cov_29.777998_pos_20584_G	3	54.2912	3.81399	49.4586	55.0649	-0.497556	0.213308	wild	NODE_2044_length_32923_cov_29.777998_pos_20584	NODE_2044	G	A	248	BKPGNLEB_13715	B2R_13718	hypothetical protein	19609	20832	Prodigal:002006	ID=BKPGNLEB_13715;inference=ab initio prediction:Prodigal:002006;locus_tag=BKPGNLEB_13715;product=hypothetical protein							S	Bacteria	Proteobacteria	Gammaproteobacteria	Cellvibrionales	Cellvibrionaceae	Cellvibrio	Cellvibrio_sp._PSBB006
11089	NODE_1519_length_38197_cov_16.856764_pos_32077_C	3	62.6119	3.81023	0.733095	64.5865	-0.382918	0.230887	wild	NODE_1519_length_38197_cov_16.856764_pos_32077	NODE_1519	C	C	575	BKPGNLEB_12193	B2R_12196	hypothetical protein	31981	32652	Prodigal:002006	ID=BKPGNLEB_12193;inference=ab initio prediction:Prodigal:002006;locus_tag=BKPGNLEB_12193;product=hypothetical protein							I	Bacteria	Proteobacteria	Alphaproteobacteria	Sphingomonadales	Sphingomonadaceae	Sphingopyxis	Sphingopyxis_sp._PAMC25046
7904	NODE_13215_length_11795_cov_43.525393_pos_1534_G	6	39.4106	3.80975	37.2703	40.6359	0.261541	0.38321	modern	NODE_13215_length_11795_cov_43.525393_pos_1534	NODE_13215	G	G	509	BKPGNLEB_28275	B2R_28278	hypothetical protein	466	2043	Prodigal:002006	ID=BKPGNLEB_28275;inference=ab initio prediction:Prodigal:002006;locus_tag=BKPGNLEB_28275;product=hypothetical protein							S	Bacteria	Actinobacteria	Actinobacteria	Streptomycetales	Streptomycetaceae	Streptomyces	Streptomyces_qaidamensis
11278	NODE_153_length_124789_cov_20.369436_pos_29198_C	6	34.6518	3.80927	2.44225	38.4646	-0.352552	0.189885	wild	NODE_153_length_124789_cov_20.369436_pos_29198	NODE_153	C	C	425	BKPGNLEB_02379	B2R_02379	hypothetical protein	28773	29366	Prodigal:002006	ID=BKPGNLEB_02379;inference=ab initio prediction:Prodigal:002006;locus_tag=BKPGNLEB_02379;product=hypothetical protein							S	Bacteria	Proteobacteria	Alphaproteobacteria	Caulobacterales	Caulobacteraceae	Brevundimonas	Brevundimonas_sp._MF30-B
31114	NODE_53_length_194098_cov_21.294321_pos_38326_G	6	34.1933	3.80858	3.37308	41.934	-0.318259	0.109632	wild	NODE_53_length_194098_cov_21.294321_pos_38326	NODE_53	G	G	875	BKPGNLEB_01029	B2R_01029	hypothetical protein	38107	39201	Prodigal:002006	ID=BKPGNLEB_01029;inference=ab initio prediction:Prodigal:002006;locus_tag=BKPGNLEB_01029;product=hypothetical protein							S	Bacteria	Proteobacteria	Alphaproteobacteria	Caulobacterales	Caulobacteraceae	Brevundimonas	Brevundimonas_sp._MF30-B
37415	NODE_7070_length_16668_cov_15.837890_pos_6591_T	5	61.3867	3.80811	11.7175	63.6374	-0.429575	0.251201	wild	NODE_7070_length_16668_cov_15.837890_pos_6591	NODE_7070	T	T	215	BKPGNLEB_23546	B2R_23549	hypothetical protein	6376	6819	Prodigal:002006	ID=BKPGNLEB_23546;inference=ab initio prediction:Prodigal:002006;locus_tag=BKPGNLEB_23546;product=hypothetical protein							S	Bacteria	Proteobacteria	Alphaproteobacteria	Sphingomonadales	Sphingomonadaceae	Sphingopyxis	Sphingopyxis_sp._PAMC25046
32363	NODE_5526_length_19215_cov_30.648724_pos_6763_T	9	62.7082	3.80773	2.12352	67.2639	-0.396949	0.179622	wild	NODE_5526_length_19215_cov_30.648724_pos_6763	NODE_5526	T	T	1142	BKPGNLEB_21790	B2R_21793	Adaptive-response sensory-kinase SasA	5621	6958	Prodigal:002006	ID=BKPGNLEB_21790;eC_number=2.7.-.-;Name=sasA_72;gene=sasA_72;inference=ab initio prediction:Prodigal:002006,protein motif:HAMAP:MF_01837;locus_tag=BKPGNLEB_21790;product=Adaptive-response sensory-kinase SasA							S	Bacteria	Proteobacteria	Gammaproteobacteria	Cellvibrionales	Cellvibrionaceae	Cellvibrio	Cellvibrio_sp._PSBB006
10196	NODE_1489_length_38522_cov_30.493376_pos_7767_T	8	62.5417	3.80712	2.75514	63.6917	-0.409845	0.121723	wild	NODE_1489_length_38522_cov_30.493376_pos_7767	NODE_1489	T	C	1766	BKPGNLEB_11860	B2R_11862	Vitamin B12 transporter BtuB	6001	7953	Prodigal:002006	ID=BKPGNLEB_11860;Name=btuB_57;gene=btuB_57;inference=ab initio prediction:Prodigal:002006,protein motif:HAMAP:MF_01531;locus_tag=BKPGNLEB_11860;product=Vitamin B12 transporter BtuB							S	Bacteria	Proteobacteria	Gammaproteobacteria	Cellvibrionales	Cellvibrionaceae	Cellvibrio	Cellvibrio_sp._PSBB006
34165	NODE_5985_length_18358_cov_180.368531_pos_5200_A	8	56.8121	3.80678	2.12375	61.0651	-0.242542	0.100176	wild	NODE_5985_length_18358_cov_180.368531_pos_5200	NODE_5985	A	A	930	BKPGNLEB_22342	B2R_22345	Cytochrome c biogenesis protein CcsA	4270	5211	Prodigal:002006	ID=BKPGNLEB_22342;Name=ccsA_3;gene=ccsA_3;inference=ab initio prediction:Prodigal:002006,similar to AA sequence:UniProtKB:P72978;locus_tag=BKPGNLEB_22342;product=Cytochrome c biogenesis protein CcsA							N	Bacteria	Proteobacteria	Gammaproteobacteria	Pasteurellales	Pasteurellaceae	Pasteurella	Pasteurella_multocida
28801	NODE_486_length_68171_cov_24.234384_pos_52827_C	2	39.7325	3.80535	5.8203	41.0892	1.07832	0.477906	modern	NODE_486_length_68171_cov_24.234384_pos_52827	NODE_486	C	G	2681	BKPGNLEB_05632	B2R_05633	DNA polymerase I	50146	53049	Prodigal:002006	ID=BKPGNLEB_05632;eC_number=2.7.7.7;Name=polA_1;db_xref=COG:COG0258;gene=polA_1;inference=ab initio prediction:Prodigal:002006,similar to AA sequence:UniProtKB:P00582;locus_tag=BKPGNLEB_05632;product=DNA polymerase I							S	Bacteria	Proteobacteria	Alphaproteobacteria	Caulobacterales	Caulobacteraceae	Brevundimonas	Brevundimonas_sp._MF30-B
36447	NODE_6757_length_17109_cov_70.500999_pos_9266_A	4	56.2791	3.80528	7.40906	62.8258	0.569204	0.13774	modern	NODE_6757_length_17109_cov_70.500999_pos_9266	NODE_6757	A	G	791	BKPGNLEB_23219	B2R_23222	hypothetical protein	9080	10057	Prodigal:002006	ID=BKPGNLEB_23219;inference=ab initio prediction:Prodigal:002006;locus_tag=BKPGNLEB_23219;product=hypothetical protein							S	Bacteria	Candidatus_Saccharibacteria	unassigned	unassigned	unassigned	unassigned	unassigned
43485	NODE_9431_length_14209_cov_40.419702_pos_11640_C	4	3.15917	3.80445	2.49885	56.574	-0.255683	0.0847726	wild	NODE_9431_length_14209_cov_40.419702_pos_11640	NODE_9431	C	C	2496	BKPGNLEB_25759	B2R_25762	hypothetical protein	11164	14136	Prodigal:002006	ID=BKPGNLEB_25759;inference=ab initio prediction:Prodigal:002006;locus_tag=BKPGNLEB_25759;product=hypothetical protein							N	Bacteria	Actinobacteria	Actinobacteria	Streptomycetales	Streptomycetaceae	Streptomyces	Streptomyces_qaidamensis
6102	NODE_12602_length_12109_cov_38.076853_pos_6741_A	11	53.3856	3.80369	4.03833	53.9787	0.311419	0.328588	modern	NODE_12602_length_12109_cov_38.076853_pos_6741	NODE_12602	A	C	1904	BKPGNLEB_27789	B2R_27792	hypothetical protein	4837	7179	Prodigal:002006	ID=BKPGNLEB_27789;inference=ab initio prediction:Prodigal:002006;locus_tag=BKPGNLEB_27789;product=hypothetical protein							S	Bacteria	Actinobacteria	Actinobacteria	Streptomycetales	Streptomycetaceae	Streptomyces	Streptomyces_qaidamensis
38056	NODE_737_length_55479_cov_31.835934_pos_8923_A	9	62.5895	3.80305	2.07003	67.2122	-0.436563	0.36978	wild	NODE_737_length_55479_cov_31.835934_pos_8923	NODE_737	A	A	470	BKPGNLEB_07708	B2R_07709	hypothetical protein	6286	9393	Prodigal:002006	ID=BKPGNLEB_07708;inference=ab initio prediction:Prodigal:002006;locus_tag=BKPGNLEB_07708;product=hypothetical protein							S	Bacteria	Proteobacteria	Gammaproteobacteria	Cellvibrionales	Cellvibrionaceae	Cellvibrio	Cellvibrio_sp._PSBB006
22765	NODE_3435_length_24666_cov_27.701877_pos_24566_A	9	0.863939	3.80302	0.477282	1.52131	-0.557631	0.25185	wild	NODE_3435_length_24666_cov_27.701877_pos_24566	NODE_3435	A	T			#N/A						BKPGNLEB_17608	53	Glucose 1-dehydrogenase 4				I	Bacteria	Proteobacteria	Gammaproteobacteria	Cellvibrionales	Cellvibrionaceae	Cellvibrio	Cellvibrio_sp._PSBB006
28887	NODE_4866_length_20518_cov_34.376904_pos_15490_G	9	62.7082	3.80295	1.77085	67.4415	-0.50716	0.322651	wild	NODE_4866_length_20518_cov_34.376904_pos_15490	NODE_4866	G	G	639	BKPGNLEB_20823	B2R_20826	hypothetical protein	14851	17202	Prodigal:002006	ID=BKPGNLEB_20823;inference=ab initio prediction:Prodigal:002006;locus_tag=BKPGNLEB_20823;product=hypothetical protein							N	Bacteria	Proteobacteria	Gammaproteobacteria	Cellvibrionales	Cellvibrionaceae	Cellvibrio	Cellvibrio_sp._PSBB006
16609	NODE_2250_length_31262_cov_17.391586_pos_25935_C	3	62.6424	3.80223	0.56832	64.9295	-0.380442	0.180854	wild	NODE_2250_length_31262_cov_17.391586_pos_25935	NODE_2250	C	C	113	BKPGNLEB_14167	B2R_14170	hypothetical protein	25167	26048	Prodigal:002006	ID=BKPGNLEB_14167;inference=ab initio prediction:Prodigal:002006;locus_tag=BKPGNLEB_14167;product=hypothetical protein							S	Bacteria	Proteobacteria	Alphaproteobacteria	Sphingomonadales	Sphingomonadaceae	Sphingopyxis	Sphingopyxis_sp._PAMC25046
42545	NODE_911_length_50030_cov_18.921632_pos_17191_C	9	58.5274	3.80154	8.89351	58.5537	0.408693	0.352869	modern	NODE_911_length_50030_cov_18.921632_pos_17191	NODE_911	C	C	194	BKPGNLEB_08643	B2R_08644	hypothetical protein	16997	17749	Prodigal:002006	ID=BKPGNLEB_08643;inference=ab initio prediction:Prodigal:002006;locus_tag=BKPGNLEB_08643;product=hypothetical protein							N	Bacteria	Proteobacteria	Alphaproteobacteria	Sphingomonadales	Sphingomonadaceae	Sphingopyxis	Sphingopyxis_sp._PAMC25046
35286	NODE_649_length_58814_cov_22.180601_pos_1028_A	2	51.9544	3.80079	46.2351	53.0596	-0.321611	0	wild	NODE_649_length_58814_cov_22.180601_pos_1028	NODE_649	A	A			#N/A									BKPGNLEB_07073	3022	tRNA N6-adenosine threonylcarbamoyltransferase	I	Bacteria	Proteobacteria	Alphaproteobacteria	Caulobacterales	Caulobacteraceae	Brevundimonas	Brevundimonas_sp._MF30-B
38626	NODE_75_length_172477_cov_22.618826_pos_39534_T	5	64.0296	3.80057	6.81385	64.9954	-0.909098	0.0143498	wild	NODE_75_length_172477_cov_22.618826_pos_39534	NODE_75	T	G	284	BKPGNLEB_01572	B2R_01572	Putative pre-16S rRNA nuclease	39306	39818	Prodigal:002006	ID=BKPGNLEB_01572;eC_number=3.1.-.-;Name=yqgF_1;gene=yqgF_1;inference=ab initio prediction:Prodigal:002006,protein motif:HAMAP:MF_00651;locus_tag=BKPGNLEB_01572;product=Putative pre-16S rRNA nuclease							S	Bacteria	Proteobacteria	Alphaproteobacteria	Caulobacterales	Caulobacteraceae	Brevundimonas	Brevundimonas_sp._MF30-B
21016	NODE_301_length_86139_cov_26.778731_pos_16006_T	8	61.3924	3.7996	61.0698	62.5456	-0.490325	0	wild	NODE_301_length_86139_cov_26.778731_pos_16006	NODE_301	T	C	605	BKPGNLEB_04019	B2R_04019	hypothetical protein	15401	16543	Prodigal:002006	ID=BKPGNLEB_04019;inference=ab initio prediction:Prodigal:002006;locus_tag=BKPGNLEB_04019;product=hypothetical protein							S	Bacteria	Proteobacteria	Gammaproteobacteria	Cellvibrionales	Cellvibrionaceae	Cellvibrio	Cellvibrio_sp._PSBB006
19211	NODE_2599_length_28713_cov_45.365870_pos_17422_T	1	89.2928	3.79936	1.8733	90.4892	0.3729	0.0839853	modern	NODE_2599_length_28713_cov_45.365870_pos_17422	NODE_2599	T	T	35	BKPGNLEB_15639	B2R_15642	50S ribosomal protein L2	16621	17457	Prodigal:002006	ID=BKPGNLEB_15639;Name=rplB_5;db_xref=COG:COG0090;gene=rplB_5;inference=ab initio prediction:Prodigal:002006,similar to AA sequence:UniProtKB:P60403;locus_tag=BKPGNLEB_15639;product=50S ribosomal protein L2							S	Bacteria	Proteobacteria	Alphaproteobacteria	Sphingomonadales	Sphingomonadaceae	Sphingopyxis	Sphingopyxis_sp._PAMC25046
16790	NODE_2293_length_30969_cov_31.014739_pos_3602_A	9	64.5673	3.7982	0.40884	66.4483	-0.502319	0.325487	wild	NODE_2293_length_30969_cov_31.014739_pos_3602	NODE_2293	A	G	1001	BKPGNLEB_14386	B2R_14389	Ion-translocating oxidoreductase complex subunit C	2315	4603	Prodigal:002006	ID=BKPGNLEB_14386;eC_number=7.-.-.-;Name=rsxC;gene=rsxC;inference=ab initio prediction:Prodigal:002006,protein motif:HAMAP:MF_00461;locus_tag=BKPGNLEB_14386;product=Ion-translocating oxidoreductase complex subunit C							S	Bacteria	Proteobacteria	Gammaproteobacteria	Cellvibrionales	Cellvibrionaceae	Cellvibrio	Cellvibrio_sp._PSBB006
4537	NODE_12063_length_12397_cov_29.904049_pos_2392_T	2	39.0555	3.79738	16.7131	42.0664	0.894883	0.179617	modern	NODE_12063_length_12397_cov_29.904049_pos_2392	NODE_12063	T	G	2081	BKPGNLEB_27520	B2R_27523	Sensor protein KdpD	311	2962	Prodigal:002006	ID=BKPGNLEB_27520;eC_number=2.7.13.3;Name=kdpD_5;db_xref=COG:COG2205;gene=kdpD_5;inference=ab initio prediction:Prodigal:002006,similar to AA sequence:UniProtKB:P21865;locus_tag=BKPGNLEB_27520;product=Sensor protein KdpD							S	Bacteria	Proteobacteria	Gammaproteobacteria	Pseudomonadales	Pseudomonadaceae	Pseudomonas	Pseudomonas_stutzeri
25716	NODE_416_length_73026_cov_19.610501_pos_48419_T	3	1.53049	3.79612	0.285005	3.00194	-0.366124	0.312905	wild	NODE_416_length_73026_cov_19.610501_pos_48419	NODE_416	T	T	530	BKPGNLEB_05023	B2R_05024	Vitamin B12 transporter BtuB	46613	48949	Prodigal:002006	ID=BKPGNLEB_05023;Name=btuB_26;gene=btuB_26;inference=ab initio prediction:Prodigal:002006,protein motif:HAMAP:MF_01531;locus_tag=BKPGNLEB_05023;product=Vitamin B12 transporter BtuB							S	Bacteria	Proteobacteria	Alphaproteobacteria	Sphingomonadales	Sphingomonadaceae	Sphingopyxis	Sphingopyxis_sp._PAMC25046
24624	NODE_3775_length_23534_cov_30.415319_pos_741_A	6	44.6984	3.79518	43.2073	44.9575	-0.431003	0.121183	wild	NODE_3775_length_23534_cov_30.415319_pos_741	NODE_3775	A	C	99	BKPGNLEB_18489	B2R_18492	ABC transporter ATP-binding protein uup	642	2540	Prodigal:002006	ID=BKPGNLEB_18489;Name=uup_8;db_xref=COG:COG0488;gene=uup_8;inference=ab initio prediction:Prodigal:002006,similar to AA sequence:UniProtKB:P43672;locus_tag=BKPGNLEB_18489;product=ABC transporter ATP-binding protein uup							N	Bacteria	Proteobacteria	Betaproteobacteria	Burkholderiales	Comamonadaceae	Acidovorax	Acidovorax_sp._KKS102
9592	NODE_1408_length_39696_cov_17.481476_pos_36680_C	3	1.53802	3.79466	0.285005	3.4886	-0.49566	0.214704	wild	NODE_1408_length_39696_cov_17.481476_pos_36680	NODE_1408	C	C	775	BKPGNLEB_11538	B2R_11540	Cation efflux system protein CusC	36055	37455	Prodigal:002006	ID=BKPGNLEB_11538;Name=cusC_2;db_xref=COG:COG1538;gene=cusC_2;inference=ab initio prediction:Prodigal:002006,similar to AA sequence:UniProtKB:P77211;locus_tag=BKPGNLEB_11538;product=Cation efflux system protein CusC							N	Bacteria	Proteobacteria	Alphaproteobacteria	Sphingomonadales	Sphingomonadaceae	Sphingopyxis	Sphingopyxis_sp._PAMC25046
43404	NODE_943_length_49194_cov_19.279743_pos_22823_T	3	1.53049	3.79374	0.56832	62.9441	-0.443934	0.180675	wild	NODE_943_length_49194_cov_19.279743_pos_22823	NODE_943	T	T	521	BKPGNLEB_08925	B2R_08926	hypothetical protein	22646	23344	Prodigal:002006	ID=BKPGNLEB_08925;inference=ab initio prediction:Prodigal:002006;locus_tag=BKPGNLEB_08925;product=hypothetical protein							S	Bacteria	Proteobacteria	Alphaproteobacteria	Sphingomonadales	Sphingomonadaceae	Sphingopyxis	Sphingopyxis_sp._PAMC25046
10695	NODE_15028_length_10985_cov_87.489344_pos_9001_C	1	0.576052	3.79304	0.23412	87.2545	0.380518	0.324255	modern	NODE_15028_length_10985_cov_87.489344_pos_9001	NODE_15028	C	C	600	BKPGNLEB_29088	B2R_29091	ATP synthase subunit a	8401	9207	Prodigal:002006	ID=BKPGNLEB_29088;Name=atpB_9;db_xref=COG:COG0356;gene=atpB_9;inference=ab initio prediction:Prodigal:002006,similar to AA sequence:UniProtKB:P9WPV7;locus_tag=BKPGNLEB_29088;product=ATP synthase subunit a							S	Bacteria	Firmicutes	Bacilli	Bacillales	Bacillaceae	Bacillus	Bacillus_thuringiensis
22115	NODE_3251_length_25486_cov_34.600228_pos_25070_T	9	64.413	3.79198	2.07003	66.2773	-0.449225	0.523867	wild	NODE_3251_length_25486_cov_34.600228_pos_25070	NODE_3251	T	T	206	BKPGNLEB_17087	B2R_17090	6%2C7-dimethyl-8-ribityllumazine synthase	24864	25331	Prodigal:002006	ID=BKPGNLEB_17087;eC_number=2.5.1.78;Name=ribH_1;gene=ribH_1;inference=ab initio prediction:Prodigal:002006,similar to AA sequence:UniProtKB:Q02SM0;locus_tag=BKPGNLEB_17087;product=6%2C7-dimethyl-8-ribityllumazine synthase							S	Bacteria	Proteobacteria	Gammaproteobacteria	Cellvibrionales	Cellvibrionaceae	Cellvibrio	Cellvibrio_sp._PSBB006
34767	NODE_6207_length_18004_cov_40.337839_pos_7468_G	8	58.4277	3.79181	1.11982	63.6516	-0.383255	0.233644	wild	NODE_6207_length_18004_cov_40.337839_pos_7468	NODE_6207	G	A	452	BKPGNLEB_22568	B2R_22571	Tol-Pal system protein TolQ	7016	7690	Prodigal:002006	ID=BKPGNLEB_22568;Name=tolQ_17;gene=tolQ_17;inference=ab initio prediction:Prodigal:002006,protein motif:HAMAP:MF_02202;locus_tag=BKPGNLEB_22568;product=Tol-Pal system protein TolQ							S	Bacteria	Proteobacteria	Gammaproteobacteria	Cellvibrionales	Cellvibrionaceae	Cellvibrio	Cellvibrio_sp._PSBB006
12206	NODE_1591_length_37519_cov_18.770738_pos_27734_G	6	46.4654	3.79076	45.3767	46.9487	1.09066	7.94517e-11	modern	NODE_1591_length_37519_cov_18.770738_pos_27734	NODE_1591	G	A	410	BKPGNLEB_12461	B2R_12464	hypothetical protein	26801	28144	Prodigal:002006	ID=BKPGNLEB_12461;inference=ab initio prediction:Prodigal:002006;locus_tag=BKPGNLEB_12461;product=hypothetical protein							S	Bacteria	Proteobacteria	Alphaproteobacteria	Sphingomonadales	Sphingomonadaceae	Sphingopyxis	Sphingopyxis_sp._PAMC25046
43294	NODE_9424_length_14216_cov_30.980378_pos_1004_G	9	3.3553	3.79047	2.07003	67.2122	-0.387366	0.293778	wild	NODE_9424_length_14216_cov_30.980378_pos_1004	NODE_9424	G	G	1055	BKPGNLEB_25739	B2R_25742	putative ABC transporter ATP-binding protein YbiT	470	2059	Prodigal:002006	ID=BKPGNLEB_25739;Name=ybiT_5;db_xref=COG:COG0488;gene=ybiT_5;inference=ab initio prediction:Prodigal:002006,similar to AA sequence:UniProtKB:P0A9U3;locus_tag=BKPGNLEB_25739;product=putative ABC transporter ATP-binding protein YbiT							S	Bacteria	Proteobacteria	Gammaproteobacteria	Cellvibrionales	Cellvibrionaceae	Cellvibrio	Cellvibrio_sp._PSBB006
26049	NODE_4220_length_22207_cov_19.635381_pos_2615_C	12	62.3006	3.7903	6.19548	64.641	0.986541	0.165287	modern	NODE_4220_length_22207_cov_19.635381_pos_2615	NODE_4220	C	G	677	BKPGNLEB_19364	B2R_19367	hypothetical protein	2093	3292	Prodigal:002006	ID=BKPGNLEB_19364;inference=ab initio prediction:Prodigal:002006;locus_tag=BKPGNLEB_19364;product=hypothetical protein							S	Bacteria	Proteobacteria	Alphaproteobacteria	Caulobacterales	Caulobacteraceae	Brevundimonas	Brevundimonas_sp._LM2
8236	NODE_1331_length_40998_cov_18.038778_pos_9471_A	3	1.53802	3.79027	0.285005	63.5423	-0.360386	0	wild	NODE_1331_length_40998_cov_18.038778_pos_9471	NODE_1331	A	A	1242	BKPGNLEB_11195	B2R_11197	Multidrug resistance protein MdtK	8229	9692	Prodigal:002006	ID=BKPGNLEB_11195;Name=mdtK_1;gene=mdtK_1;inference=ab initio prediction:Prodigal:002006,protein motif:HAMAP:MF_00400;locus_tag=BKPGNLEB_11195;product=Multidrug resistance protein MdtK							N	Bacteria	Proteobacteria	Alphaproteobacteria	Sphingomonadales	Sphingomonadaceae	Sphingopyxis	Sphingopyxis_sp._PAMC25046
12938	NODE_168_length_117250_cov_135.002825_pos_92405_C	1	70.4428	3.789	3.46707	74.9371	-0.404917	0.043776	wild	NODE_168_length_117250_cov_135.002825_pos_92405	NODE_168	C	C	198	BKPGNLEB_02570	B2R_02570	hypothetical protein	92207	93457	Prodigal:002006	ID=BKPGNLEB_02570;inference=ab initio prediction:Prodigal:002006;locus_tag=BKPGNLEB_02570;product=hypothetical protein							S	Bacteria	Proteobacteria	Alphaproteobacteria	Sphingomonadales	Sphingomonadaceae	Sphingobium	Sphingobium_sp._EP60837
28857	NODE_4866_length_20518_cov_34.376904_pos_7604_C	9	62.5895	3.78848	2.06607	64.574	-0.387196	0.336879	wild	NODE_4866_length_20518_cov_34.376904_pos_7604	NODE_4866	C	C	1214	BKPGNLEB_20815	B2R_20818	Proton/glutamate-aspartate symporter	7511	8818	Prodigal:002006	ID=BKPGNLEB_20815;Name=gltP_10;db_xref=COG:COG1301;gene=gltP_10;inference=ab initio prediction:Prodigal:002006,similar to AA sequence:UniProtKB:P21345;locus_tag=BKPGNLEB_20815;product=Proton/glutamate-aspartate symporter							S	Bacteria	Proteobacteria	Gammaproteobacteria	Cellvibrionales	Cellvibrionaceae	Cellvibrio	Cellvibrio_sp._PSBB006
4844	NODE_12282_length_12278_cov_38.398965_pos_6440_G	11	53.3359	3.7873	52.2872	53.8896	0.297755	0	modern	NODE_12282_length_12278_cov_38.398965_pos_6440	NODE_12282	G	G			#N/A						BKPGNLEB_27671	121	Xanthan lyase	BKPGNLEB_27673	1654	hypothetical protein	I	Bacteria	Actinobacteria	Actinobacteria	Streptomycetales	Streptomycetaceae	Streptomyces	Streptomyces_qaidamensis
10673	NODE_15028_length_10985_cov_87.489344_pos_8237_A	12	0.867665	3.78709	0.299369	66.2428	0.415831	0.396669	modern	NODE_15028_length_10985_cov_87.489344_pos_8237	NODE_15028	A	A			#N/A						BKPGNLEB_29087	370	hypothetical protein	BKPGNLEB_29088	164	ATP synthase subunit a	I	Bacteria	Firmicutes	Bacilli	Bacillales	Bacillaceae	Bacillus	Bacillus_thuringiensis
27878	NODE_4671_length_20986_cov_38.898741_pos_3703_G	6	36.7648	3.78661	36.2749	40.8124	0.236012	0.138001	modern	NODE_4671_length_20986_cov_38.898741_pos_3703	NODE_4671	G	G	593	BKPGNLEB_20265	B2R_20268	PTS system N-acetylglucosamine-specific EIIC component	2983	4296	Prodigal:002006	ID=BKPGNLEB_20265;Name=nagE2_2;db_xref=COG:COG1263;gene=nagE2_2;inference=ab initio prediction:Prodigal:002006,similar to AA sequence:UniProtKB:Q9S2H4;locus_tag=BKPGNLEB_20265;product=PTS system N-acetylglucosamine-specific EIIC component							S	Bacteria	Actinobacteria	Actinobacteria	Streptomycetales	Streptomycetaceae	Streptomyces	Streptomyces_qaidamensis
9482	NODE_14057_length_11398_cov_7.510311_pos_3050_G	12	62.3006	3.78626	6.23051	65.2486	0.60983	0.116269	modern	NODE_14057_length_11398_cov_7.510311_pos_3050	NODE_14057	G	A	794	BKPGNLEB_28798	B2R_28801	Melibiose operon regulatory protein	2921	3844	Prodigal:002006	ID=BKPGNLEB_28798;Name=melR;gene=melR;inference=ab initio prediction:Prodigal:002006,similar to AA sequence:UniProtKB:P0ACH8;locus_tag=BKPGNLEB_28798;product=Melibiose operon regulatory protein							S	Bacteria	Proteobacteria	Alphaproteobacteria	Rhizobiales	Hyphomicrobiaceae	Devosia	Devosia_ginsengisoli
17444	NODE_241_length_97373_cov_29.232878_pos_32505_C	9	3.26929	3.78599	2.07003	64.1204	-0.415472	0.465384	wild	NODE_241_length_97373_cov_29.232878_pos_32505	NODE_241	C	C	119	BKPGNLEB_03410	B2R_03410	hypothetical protein	32256	32624	Prodigal:002006	ID=BKPGNLEB_03410;inference=ab initio prediction:Prodigal:002006;locus_tag=BKPGNLEB_03410;product=hypothetical protein							S	Bacteria	Proteobacteria	Gammaproteobacteria	Cellvibrionales	Cellvibrionaceae	Cellvibrio	Cellvibrio_sp._PSBB006
31543	NODE_5325_length_19580_cov_17.335044_pos_1898_C	3	0.743308	3.7852	0.285005	1.34404	-0.526922	0.136886	wild	NODE_5325_length_19580_cov_17.335044_pos_1898	NODE_5325	C	C	1193	BKPGNLEB_21537	B2R_21540	Phytochrome-like protein cph2	705	1904	Prodigal:002006	ID=BKPGNLEB_21537;Name=cph2_4;gene=cph2_4;inference=ab initio prediction:Prodigal:002006,similar to AA sequence:UniProtKB:Q55434;locus_tag=BKPGNLEB_21537;product=Phytochrome-like protein cph2							S	Bacteria	Proteobacteria	Alphaproteobacteria	Sphingomonadales	Sphingomonadaceae	Sphingopyxis	Sphingopyxis_fribergensis
637	NODE_1015_length_47257_cov_18.086942_pos_416_T	3	0.96092	3.7846	0.285005	61.7795	-0.38322	0.110615	wild	NODE_1015_length_47257_cov_18.086942_pos_416	NODE_1015	T	T	231	BKPGNLEB_09234	B2R_09235	hypothetical protein	185	886	Prodigal:002006	ID=BKPGNLEB_09234;inference=ab initio prediction:Prodigal:002006;locus_tag=BKPGNLEB_09234;product=hypothetical protein							N	Bacteria	Proteobacteria	Alphaproteobacteria	Sphingomonadales	Sphingomonadaceae	Sphingopyxis	Sphingopyxis_sp._PAMC25046
2320	NODE_10926_length_13074_cov_31.171792_pos_780_A	1	70.7284	3.78413	5.0973	89.6408	-0.423304	0.26902	wild	NODE_10926_length_13074_cov_31.171792_pos_780	NODE_10926	A	A	689	BKPGNLEB_26854	B2R_26857	30S ribosomal protein S3	91	972	Prodigal:002006	ID=BKPGNLEB_26854;Name=rpsC_11;db_xref=COG:COG0092;gene=rpsC_11;inference=ab initio prediction:Prodigal:002006,similar to AA sequence:UniProtKB:P0A7V3;locus_tag=BKPGNLEB_26854;product=30S ribosomal protein S3							S	Bacteria	Proteobacteria	Betaproteobacteria	Burkholderiales	Comamonadaceae	Acidovorax	Acidovorax_sp._RAC01
43511	NODE_9563_length_14077_cov_46.009086_pos_1171_C	6	39.5659	3.78303	38.1944	40.5022	-0.434833	0.0301771	wild	NODE_9563_length_14077_cov_46.009086_pos_1171	NODE_9563	C	T	590	BKPGNLEB_25783	B2R_25786	hypothetical protein	581	1915	Prodigal:002006	ID=BKPGNLEB_25783;inference=ab initio prediction:Prodigal:002006;locus_tag=BKPGNLEB_25783;product=hypothetical protein							S	Bacteria	Proteobacteria	Gammaproteobacteria	Pseudomonadales	Pseudomonadaceae	Pseudomonas	Pseudomonas_stutzeri
2185	NODE_10874_length_13107_cov_36.734702_pos_9459_T	11	53.3856	3.7821	4.03833	53.9787	0.305197	0	modern	NODE_10874_length_13107_cov_36.734702_pos_9459	NODE_10874	T	C	197	BKPGNLEB_26792	B2R_26795	Energy-dependent translational throttle protein EttA	9262	11088	Prodigal:002006	ID=BKPGNLEB_26792;Name=ettA_6;db_xref=COG:COG0488;gene=ettA_6;inference=ab initio prediction:Prodigal:002006,similar to AA sequence:UniProtKB:P9WQK3;locus_tag=BKPGNLEB_26792;product=Energy-dependent translational throttle protein EttA							S	Bacteria	Actinobacteria	Actinobacteria	Streptomycetales	Streptomycetaceae	Streptomyces	Streptomyces_qaidamensis
20268	NODE_2856_length_27323_cov_27.582758_pos_20332_T	8	3.12266	3.78147	2.75514	57.5455	-0.424116	0.194271	wild	NODE_2856_length_27323_cov_27.582758_pos_20332	NODE_2856	T	T	653	BKPGNLEB_16112	B2R_16115	Ferrochelatase	19963	20985	Prodigal:002006	ID=BKPGNLEB_16112;eC_number=4.99.1.1;Name=hemH_7;db_xref=COG:COG0276;gene=hemH_7;inference=ab initio prediction:Prodigal:002006,similar to AA sequence:UniProtKB:P23871;locus_tag=BKPGNLEB_16112;product=Ferrochelatase							S	Bacteria	Proteobacteria	Gammaproteobacteria	Cellvibrionales	Cellvibrionaceae	Cellvibrio	Cellvibrio_sp._PSBB006
29334	NODE_4992_length_20265_cov_40.221710_pos_1513_A	6	40.3122	3.78117	34.0218	41.1917	0.282889	0.280447	modern	NODE_4992_length_20265_cov_40.221710_pos_1513	NODE_4992	A	G			#N/A									BKPGNLEB_20932	272	hypothetical protein	I	Bacteria	Actinobacteria	Actinobacteria	Streptomycetales	Streptomycetaceae	Streptomyces	Streptomyces_qaidamensis
2839	NODE_11055_length_12989_cov_17.647944_pos_7848_G	10	59.4126	3.78105	3.53394	62.3638	0.408229	0.185722	modern	NODE_11055_length_12989_cov_17.647944_pos_7848	NODE_11055	G	G	1916	BKPGNLEB_26993	B2R_26996	hypothetical protein	7008	9764	Prodigal:002006	ID=BKPGNLEB_26993;inference=ab initio prediction:Prodigal:002006;locus_tag=BKPGNLEB_26993;product=hypothetical protein							S	Bacteria	Proteobacteria	Alphaproteobacteria	Caulobacterales	Caulobacteraceae	Brevundimonas	Brevundimonas_sp._M20
6580	NODE_1272_length_42109_cov_22.070959_pos_33658_T	3	57.7169	3.78034	1.62436	61.925	0.368366	0.176285	modern	NODE_1272_length_42109_cov_22.070959_pos_33658	NODE_1272	T	T	725	BKPGNLEB_10844	B2R_10846	Exodeoxyribonuclease III	33604	34383	Prodigal:002006	ID=BKPGNLEB_10844;eC_number=3.1.11.2;Name=xthA_3;db_xref=COG:COG0708;gene=xthA_3;inference=ab initio prediction:Prodigal:002006,similar to AA sequence:UniProtKB:P09030;locus_tag=BKPGNLEB_10844;product=Exodeoxyribonuclease III							S	Bacteria	Proteobacteria	Alphaproteobacteria	Caulobacterales	Caulobacteraceae	Brevundimonas	Brevundimonas_sp._M20
18918	NODE_2587_length_28817_cov_30.689881_pos_23481_A	1	87.5697	3.78029	84.8674	90.4348	-0.479579	0.166353	wild	NODE_2587_length_28817_cov_30.689881_pos_23481	NODE_2587	A	A	485	BKPGNLEB_15544	B2R_15547	hypothetical protein	22996	24366	Prodigal:002006	ID=BKPGNLEB_15544;inference=ab initio prediction:Prodigal:002006;locus_tag=BKPGNLEB_15544;product=hypothetical protein							S	Bacteria	Proteobacteria	Gammaproteobacteria	Cellvibrionales	Cellvibrionaceae	Cellvibrio	Cellvibrio_sp._PSBB006
22207	NODE_3275_length_25381_cov_33.022704_pos_6022_A	8	63.4039	3.77953	59.1932	63.6917	-0.56322	0.0897473	wild	NODE_3275_length_25381_cov_33.022704_pos_6022	NODE_3275	A	C	650	BKPGNLEB_17166	B2R_17169	hypothetical protein	5620	6672	Prodigal:002006	ID=BKPGNLEB_17166;inference=ab initio prediction:Prodigal:002006;locus_tag=BKPGNLEB_17166;product=hypothetical protein							S	Bacteria	Proteobacteria	Gammaproteobacteria	Cellvibrionales	Cellvibrionaceae	Cellvibrio	Cellvibrio_sp._PSBB006
18848	NODE_2579_length_28861_cov_18.146756_pos_11973_G	3	3.07222	3.77907	0.738204	64.5913	-0.387151	0.465786	wild	NODE_2579_length_28861_cov_18.146756_pos_11973	NODE_2579	G	G	2309	BKPGNLEB_15475	B2R_15478	Vitamin B12 transporter BtuB	11271	14282	Prodigal:002006	ID=BKPGNLEB_15475;Name=btuB_74;gene=btuB_74;inference=ab initio prediction:Prodigal:002006,protein motif:HAMAP:MF_01531;locus_tag=BKPGNLEB_15475;product=Vitamin B12 transporter BtuB							S	Bacteria	Proteobacteria	Alphaproteobacteria	Sphingomonadales	Sphingomonadaceae	Sphingopyxis	Sphingopyxis_sp._PAMC25046
31251	NODE_53_length_194098_cov_21.294321_pos_90927_G	10	59.6515	3.77693	0.333016	64.3813	0.526046	0.25786	modern	NODE_53_length_194098_cov_21.294321_pos_90927	NODE_53	G	T	320	BKPGNLEB_01080	B2R_01080	hypothetical protein	90129	91247	Prodigal:002006	ID=BKPGNLEB_01080;inference=ab initio prediction:Prodigal:002006;locus_tag=BKPGNLEB_01080;product=hypothetical protein							S	Bacteria	Proteobacteria	Alphaproteobacteria	Caulobacterales	Caulobacteraceae	Brevundimonas	Brevundimonas_sp._MF30-B
15899	NODE_2052_length_32868_cov_18.527785_pos_6695_A	5	61.4316	3.77624	2.93876	63.6515	-0.482315	0.136598	wild	NODE_2052_length_32868_cov_18.527785_pos_6695	NODE_2052	A	A	621	BKPGNLEB_13733	B2R_13736	hypothetical protein	6159	7316	Prodigal:002006	ID=BKPGNLEB_13733;inference=ab initio prediction:Prodigal:002006;locus_tag=BKPGNLEB_13733;product=hypothetical protein							N	Bacteria	Proteobacteria	Alphaproteobacteria	Sphingomonadales	Sphingomonadaceae	Sphingopyxis	Sphingopyxis_sp._PAMC25046
12182	NODE_15894_length_10627_cov_24.782675_pos_9513_G	9	62.5839	3.7747	2.06607	66.2826	-0.395742	0.254182	wild	NODE_15894_length_10627_cov_24.782675_pos_9513	NODE_15894	G	G	1040	BKPGNLEB_29456	B2R_29459	hypothetical protein	7059	10553	Prodigal:002006	ID=BKPGNLEB_29456;inference=ab initio prediction:Prodigal:002006;locus_tag=BKPGNLEB_29456;product=hypothetical protein							S	Bacteria	Proteobacteria	Gammaproteobacteria	Cellvibrionales	Cellvibrionaceae	Cellvibrio	Cellvibrio_sp._PSBB006
21687	NODE_3136_length_26036_cov_43.553418_pos_9117_C	6	37.2763	3.77469	35.2894	39.0242	-0.474632	0.0222459	wild	NODE_3136_length_26036_cov_43.553418_pos_9117	NODE_3136	C	T	26	BKPGNLEB_16848	B2R_16851	Peptidoglycan D%2CD-transpeptidase MrdA	9091	10980	Prodigal:002006	ID=BKPGNLEB_16848;eC_number=3.4.16.4;Name=mrdA_7;db_xref=COG:COG0768;gene=mrdA_7;inference=ab initio prediction:Prodigal:002006,similar to AA sequence:UniProtKB:P0AD65;locus_tag=BKPGNLEB_16848;product=Peptidoglycan D%2CD-transpeptidase MrdA							S	Bacteria	Proteobacteria	Gammaproteobacteria	Pseudomonadales	Pseudomonadaceae	Pseudomonas	Pseudomonas_stutzeri
26924	NODE_4472_length_21473_cov_22.447881_pos_5378_A	11	51.4442	3.77351	49.9291	52.1716	0.740696	0.0778866	modern	NODE_4472_length_21473_cov_22.447881_pos_5378	NODE_4472	A	G	797	BKPGNLEB_19933	B2R_19936	hypothetical protein	4568	6175	Prodigal:002006	ID=BKPGNLEB_19933;inference=ab initio prediction:Prodigal:002006;locus_tag=BKPGNLEB_19933;product=hypothetical protein							S	Bacteria	Proteobacteria	Alphaproteobacteria	Caulobacterales	Caulobacteraceae	Brevundimonas	Brevundimonas_sp._M20
1856	NODE_10661_length_13264_cov_29.932624_pos_9888_A	9	62.5895	3.77231	0.36313	67.2639	-0.491841	0.336329	wild	NODE_10661_length_13264_cov_29.932624_pos_9888	NODE_10661	A	G	395	BKPGNLEB_26664	B2R_26667	Sensor histidine kinase RcsC	6705	10283	Prodigal:002006	ID=BKPGNLEB_26664;eC_number=2.7.13.3;Name=rcsC_101;gene=rcsC_101;inference=ab initio prediction:Prodigal:002006,protein motif:HAMAP:MF_00979;locus_tag=BKPGNLEB_26664;product=Sensor histidine kinase RcsC							S	Bacteria	Proteobacteria	Gammaproteobacteria	Cellvibrionales	Cellvibrionaceae	Cellvibrio	Cellvibrio_sp._PSBB006
39160	NODE_783_length_53876_cov_21.108671_pos_21730_G	9	2.05488	3.77205	0.36313	2.12676	0.491668	0.356087	modern	NODE_783_length_53876_cov_21.108671_pos_21730	NODE_783	G	A	404	BKPGNLEB_07998	B2R_07999	putative ABC transporter ATP-binding protein YxlF	21326	22258	Prodigal:002006	ID=BKPGNLEB_07998;eC_number=3.6.3.-;Name=yxlF;db_xref=COG:COG1131;gene=yxlF;inference=ab initio prediction:Prodigal:002006,similar to AA sequence:UniProtKB:P94374;locus_tag=BKPGNLEB_07998;product=putative ABC transporter ATP-binding protein YxlF							S	Bacteria	Proteobacteria	Alphaproteobacteria	Caulobacterales	Caulobacteraceae	Brevundimonas	Brevundimonas_sp._M20
1860	NODE_10697_length_13230_cov_45.460589_pos_6499_C	10	56.6999	3.7716	2.41879	62.0681	0.268596	0.293631	modern	NODE_10697_length_13230_cov_45.460589_pos_6499	NODE_10697	C	C			#N/A						BKPGNLEB_26674	48	Peroxyureidoacrylate/ureidoacrylate amidohydrolase RutB	BKPGNLEB_26676	1197	Response regulator UvrY	I	Bacteria	Proteobacteria	Gammaproteobacteria	Xanthomonadales	Xanthomonadaceae	Arenimonas	Arenimonas_daejeonensis
20383	NODE_289_length_88144_cov_23.061139_pos_12783_G	8	0.588657	3.77144	0.214861	63.2515	0.467749	0.025855	modern	NODE_289_length_88144_cov_23.061139_pos_12783	NODE_289	G	T	836	BKPGNLEB_03754	B2R_03754	hypothetical protein	11947	13908	Prodigal:002006	ID=BKPGNLEB_03754;inference=ab initio prediction:Prodigal:002006;locus_tag=BKPGNLEB_03754;product=hypothetical protein							S	Bacteria	Proteobacteria	Alphaproteobacteria	Caulobacterales	Caulobacteraceae	Brevundimonas	Brevundimonas_sp._M20
7132	NODE_1299_length_41579_cov_29.475964_pos_20219_A	9	3.23842	3.77132	1.05096	64.574	-0.382622	0.43057	wild	NODE_1299_length_41579_cov_29.475964_pos_20219	NODE_1299	A	G	518	BKPGNLEB_11065	B2R_11067	Cellulase/esterase CelE	19701	20756	Prodigal:002006	ID=BKPGNLEB_11065;Name=celE_1;db_xref=COG:COG2730;gene=celE_1;inference=ab initio prediction:Prodigal:002006,similar to AA sequence:UniProtKB:P10477;locus_tag=BKPGNLEB_11065;product=Cellulase/esterase CelE							S	Bacteria	Proteobacteria	Gammaproteobacteria	Cellvibrionales	Cellvibrionaceae	Cellvibrio	Cellvibrio_sp._PSBB006
11902	NODE_15656_length_10720_cov_62.500235_pos_5628_T	3	47.3202	3.77034	6.96831	47.376	0.452075	0.253733	modern	NODE_15656_length_10720_cov_62.500235_pos_5628	NODE_15656	T	C	462	BKPGNLEB_29383	B2R_29386	hypothetical protein	5166	5651	Prodigal:002006	ID=BKPGNLEB_29383;inference=ab initio prediction:Prodigal:002006;locus_tag=BKPGNLEB_29383;product=hypothetical protein							S	Bacteria	Candidatus_Saccharibacteria	unassigned	unassigned	unassigned	unassigned	unassigned
9528	NODE_1408_length_39696_cov_17.481476_pos_11394_A	5	62.771	3.76949	1.7018	64.4605	-0.385745	0.192398	wild	NODE_1408_length_39696_cov_17.481476_pos_11394	NODE_1408	A	A	127	BKPGNLEB_11521	B2R_11523	D-aminopeptidase	11267	13246	Prodigal:002006	ID=BKPGNLEB_11521;eC_number=3.4.11.19;Name=dap_5;gene=dap_5;inference=ab initio prediction:Prodigal:002006,protein motif:HAMAP:MF_01960;locus_tag=BKPGNLEB_11521;product=D-aminopeptidase							N	Bacteria	Proteobacteria	Alphaproteobacteria	Sphingomonadales	Sphingomonadaceae	Sphingopyxis	Sphingopyxis_sp._PAMC25046
2294	NODE_10924_length_13075_cov_19.020885_pos_6354_A	5	63.3698	3.76938	61.1567	63.6515	-0.40312	0.270374	wild	NODE_10924_length_13075_cov_19.020885_pos_6354	NODE_10924	A	A	1853	BKPGNLEB_26848	B2R_26851	hypothetical protein	6111	8207	Prodigal:002006	ID=BKPGNLEB_26848;inference=ab initio prediction:Prodigal:002006;locus_tag=BKPGNLEB_26848;product=hypothetical protein							S	Bacteria	Proteobacteria	Alphaproteobacteria	Sphingomonadales	Sphingomonadaceae	Sphingopyxis	Sphingopyxis_sp._PAMC25046
9607	NODE_1408_length_39696_cov_17.481476_pos_36789_A	3	1.53049	3.76909	0.285005	62.6119	-0.491918	0.231657	wild	NODE_1408_length_39696_cov_17.481476_pos_36789	NODE_1408	A	A	666	BKPGNLEB_11538	B2R_11540	Cation efflux system protein CusC	36055	37455	Prodigal:002006	ID=BKPGNLEB_11538;Name=cusC_2;db_xref=COG:COG1538;gene=cusC_2;inference=ab initio prediction:Prodigal:002006,similar to AA sequence:UniProtKB:P77211;locus_tag=BKPGNLEB_11538;product=Cation efflux system protein CusC							S	Bacteria	Proteobacteria	Alphaproteobacteria	Sphingomonadales	Sphingomonadaceae	Sphingopyxis	Sphingopyxis_sp._PAMC25046
27116	NODE_453_length_70040_cov_21.911668_pos_29239_T	4	4.62745	3.76894	3.15487	56.1606	0.726732	0.00310344	modern	NODE_453_length_70040_cov_21.911668_pos_29239	NODE_453	T	G	506	BKPGNLEB_05473	B2R_05474	hypothetical protein	28963	29745	Prodigal:002006	ID=BKPGNLEB_05473;inference=ab initio prediction:Prodigal:002006;locus_tag=BKPGNLEB_05473;product=hypothetical protein							S	Bacteria	Proteobacteria	Alphaproteobacteria	Caulobacterales	Caulobacteraceae	Brevundimonas	Brevundimonas_sp._MF30-B
37454	NODE_7144_length_16569_cov_35.291621_pos_14929_G	6	41.0791	3.76888	39.3885	45.8954	0.307071	0.152482	modern	NODE_7144_length_16569_cov_35.291621_pos_14929	NODE_7144	G	G	143	BKPGNLEB_23627	B2R_23630	hypothetical protein	13354	15072	Prodigal:002006	ID=BKPGNLEB_23627;inference=ab initio prediction:Prodigal:002006;locus_tag=BKPGNLEB_23627;product=hypothetical protein							S	Bacteria	Actinobacteria	Actinobacteria	Streptomycetales	Streptomycetaceae	Streptomyces	Streptomyces_qaidamensis
19105	NODE_2599_length_28713_cov_45.365870_pos_13607_G	9	59.7431	3.7684	5.09249	60.9378	0.263262	0.339751	modern	NODE_2599_length_28713_cov_45.365870_pos_13607	NODE_2599	G	G	281	BKPGNLEB_15631	B2R_15634	50S ribosomal protein L24	13571	13888	Prodigal:002006	ID=BKPGNLEB_15631;Name=rplX_5;db_xref=COG:COG0198;gene=rplX_5;inference=ab initio prediction:Prodigal:002006,similar to AA sequence:UniProtKB:Q9RXJ1;locus_tag=BKPGNLEB_15631;product=50S ribosomal protein L24							S	Bacteria	Proteobacteria	Alphaproteobacteria	Sphingomonadales	Sphingomonadaceae	Sphingopyxis	Sphingopyxis_sp._PAMC25046
19789	NODE_2678_length_28272_cov_45.161325_pos_27793_A	8	53.8181	3.76832	8.35787	54.5152	-0.478775	0.0830919	wild	NODE_2678_length_28272_cov_45.161325_pos_27793	NODE_2678	A	G	41	BKPGNLEB_15829	B2R_15832	Vitamin B12 import ATP-binding protein BtuD	26560	27834	Prodigal:002006	ID=BKPGNLEB_15829;eC_number=7.6.2.8;Name=btuD_21;gene=btuD_21;inference=ab initio prediction:Prodigal:002006,protein motif:HAMAP:MF_01005;locus_tag=BKPGNLEB_15829;product=Vitamin B12 import ATP-binding protein BtuD							S	Bacteria	Proteobacteria	Gammaproteobacteria	Xanthomonadales	Xanthomonadaceae	Xanthomonas	Xanthomonas_sacchari
5593	NODE_1238_length_42757_cov_24.702869_pos_23933_T	9	62.7082	3.76619	2.07003	67.2122	-0.407921	0.570202	wild	NODE_1238_length_42757_cov_24.702869_pos_23933	NODE_1238	T	T	1137	BKPGNLEB_10667	B2R_10668	Xyloglucanase Xgh74A	22626	25070	Prodigal:002006	ID=BKPGNLEB_10667;eC_number=3.2.1.-;Name=xghA_2;gene=xghA_2;inference=ab initio prediction:Prodigal:002006,similar to AA sequence:UniProtKB:Q70DK5;locus_tag=BKPGNLEB_10667;product=Xyloglucanase Xgh74A							N	Bacteria	Proteobacteria	Gammaproteobacteria	Cellvibrionales	Cellvibrionaceae	Cellvibrio	Cellvibrio_sp._PSBB006
43405	NODE_943_length_49194_cov_19.279743_pos_22825_A	9	58.5537	3.76445	3.91148	59.9413	0.41281	0.202521	modern	NODE_943_length_49194_cov_19.279743_pos_22825	NODE_943	A	A	519	BKPGNLEB_08925	B2R_08926	hypothetical protein	22646	23344	Prodigal:002006	ID=BKPGNLEB_08925;inference=ab initio prediction:Prodigal:002006;locus_tag=BKPGNLEB_08925;product=hypothetical protein							S	Bacteria	Proteobacteria	Alphaproteobacteria	Sphingomonadales	Sphingomonadaceae	Sphingopyxis	Sphingopyxis_sp._PAMC25046
22925	NODE_3469_length_24556_cov_19.346690_pos_23283_T	5	62.9838	3.76346	5.02667	63.6515	-0.477278	0.192098	wild	NODE_3469_length_24556_cov_19.346690_pos_23283	NODE_3469	T	T	191	BKPGNLEB_17663	B2R_17666	Putative aminoacrylate peracid reductase RutC	23073	23474	Prodigal:002006	ID=BKPGNLEB_17663;eC_number=1.-.-.-;Name=rutC_4;gene=rutC_4;inference=ab initio prediction:Prodigal:002006,protein motif:HAMAP:MF_00831;locus_tag=BKPGNLEB_17663;product=Putative aminoacrylate peracid reductase RutC							S	Bacteria	Proteobacteria	Alphaproteobacteria	Sphingomonadales	Sphingomonadaceae	Sphingopyxis	Sphingopyxis_sp._PAMC25046
21158	NODE_3029_length_26484_cov_39.518969_pos_5925_T	6	39.4106	3.76309	37.1844	40.5022	0.283128	0.196562	modern	NODE_3029_length_26484_cov_39.518969_pos_5925	NODE_3029	T	G			#N/A						BKPGNLEB_16602	48	Extracellular exo-alpha-L-arabinofuranosidase	BKPGNLEB_16603	39	hypothetical protein	I	Bacteria	Actinobacteria	Actinobacteria	Streptomycetales	Streptomycetaceae	Streptomyces	Streptomyces_qaidamensis
18726	NODE_2573_length_28889_cov_58.111567_pos_4153_A	6	28.6331	3.76284	3.37308	31.3947	0.622694	0.154199	modern	NODE_2573_length_28889_cov_58.111567_pos_4153	NODE_2573	A	G	491	BKPGNLEB_15383	B2R_15386	Beta sliding clamp	3541	4644	Prodigal:002006	ID=BKPGNLEB_15383;Name=dnaN_3;db_xref=COG:COG0592;gene=dnaN_3;inference=ab initio prediction:Prodigal:002006,similar to AA sequence:UniProtKB:Q9I7C4;locus_tag=BKPGNLEB_15383;product=Beta sliding clamp							S	Bacteria	Proteobacteria	Gammaproteobacteria	Pseudomonadales	Pseudomonadaceae	Pseudomonas	Pseudomonas_stutzeri
43874	NODE_968_length_48583_cov_18.162012_pos_23482_C	12	65.677	3.76232	64.833	66.2428	-0.405967	0.0908104	wild	NODE_968_length_48583_cov_18.162012_pos_23482	NODE_968	C	C	231	BKPGNLEB_08983	B2R_08984	hypothetical protein	22667	23713	Prodigal:002006	ID=BKPGNLEB_08983;inference=ab initio prediction:Prodigal:002006;locus_tag=BKPGNLEB_08983;product=hypothetical protein							N	Bacteria	Proteobacteria	Alphaproteobacteria	Sphingomonadales	Sphingomonadaceae	Sphingopyxis	Sphingopyxis_sp._PAMC25046
6033	NODE_12556_length_12135_cov_30.731140_pos_1249_C	2	33.2071	3.76182	5.8203	50.6297	0.718388	0.24751	modern	NODE_12556_length_12135_cov_30.731140_pos_1249	NODE_12556	C	T	380	BKPGNLEB_27766	B2R_27769	hypothetical protein	1060	1629	Prodigal:002006	ID=BKPGNLEB_27766;inference=ab initio prediction:Prodigal:002006;locus_tag=BKPGNLEB_27766;product=hypothetical protein							S	Bacteria	Proteobacteria	Gammaproteobacteria	Pseudomonadales	Pseudomonadaceae	Pseudomonas	Pseudomonas_stutzeri
19362	NODE_2599_length_28713_cov_45.365870_pos_22272_G	6	42.834	3.76065	39.5436	45.8954	-0.457772	0.227921	wild	NODE_2599_length_28713_cov_45.365870_pos_22272	NODE_2599	G	A	1073	BKPGNLEB_15645	B2R_15648	Elongation factor G	21252	23345	Prodigal:002006	ID=BKPGNLEB_15645;Name=fusA_8;db_xref=COG:COG0480;gene=fusA_8;inference=ab initio prediction:Prodigal:002006,similar to AA sequence:UniProtKB:P41084;locus_tag=BKPGNLEB_15645;product=Elongation factor G							S	Bacteria	Proteobacteria	Alphaproteobacteria	Sphingomonadales	Sphingomonadaceae	Sphingopyxis	Sphingopyxis_sp._PAMC25046
35441	NODE_650_length_58787_cov_38.880606_pos_2474_G	4	4.55464	3.76041	2.77398	5.39592	-0.22523	0.324459	wild	NODE_650_length_58787_cov_38.880606_pos_2474	NODE_650	G	G	1379	BKPGNLEB_07139	B2R_07140	hypothetical protein	1415	3853	Prodigal:002006	ID=BKPGNLEB_07139;inference=ab initio prediction:Prodigal:002006;locus_tag=BKPGNLEB_07139;product=hypothetical protein							S	Bacteria	Actinobacteria	Actinobacteria	Streptomycetales	Streptomycetaceae	Streptomyces	Streptomyces_sp._P3
34590	NODE_6182_length_18050_cov_16.546432_pos_14884_C	5	59.793	3.75944	7.41875	61.1677	-0.360674	0.138343	wild	NODE_6182_length_18050_cov_16.546432_pos_14884	NODE_6182	C	C	70	BKPGNLEB_22546	B2R_22549	hypothetical protein	14529	14954	Prodigal:002006	ID=BKPGNLEB_22546;inference=ab initio prediction:Prodigal:002006;locus_tag=BKPGNLEB_22546;product=hypothetical protein							N	Bacteria	Proteobacteria	Alphaproteobacteria	Sphingomonadales	Erythrobacteraceae	Altererythrobacter	Altererythrobacter_sp._NS1
21682	NODE_3136_length_26036_cov_43.553418_pos_9105_T	6	37.2763	3.75935	34.8479	38.4646	-0.453134	0.0389494	wild	NODE_3136_length_26036_cov_43.553418_pos_9105	NODE_3136	T	C	14	BKPGNLEB_16848	B2R_16851	Peptidoglycan D%2CD-transpeptidase MrdA	9091	10980	Prodigal:002006	ID=BKPGNLEB_16848;eC_number=3.4.16.4;Name=mrdA_7;db_xref=COG:COG0768;gene=mrdA_7;inference=ab initio prediction:Prodigal:002006,similar to AA sequence:UniProtKB:P0AD65;locus_tag=BKPGNLEB_16848;product=Peptidoglycan D%2CD-transpeptidase MrdA							S	Bacteria	Proteobacteria	Gammaproteobacteria	Pseudomonadales	Pseudomonadaceae	Pseudomonas	Pseudomonas_stutzeri
7978	NODE_13254_length_11774_cov_80.176874_pos_830_A	1	3.30099	3.75848	0.23412	88.0698	0.307455	0.131195	modern	NODE_13254_length_11774_cov_80.176874_pos_830	NODE_13254	A	A	187	BKPGNLEB_28299	B2R_28302	hypothetical protein	643	1218	Prodigal:002006	ID=BKPGNLEB_28299;inference=ab initio prediction:Prodigal:002006;locus_tag=BKPGNLEB_28299;product=hypothetical protein							N	Bacteria	Candidatus_Saccharibacteria	unassigned	unassigned	unassigned	Candidatus_Saccharimonas	Candidatus_Saccharimonas_aalborgensis
9262	NODE_1388_length_39987_cov_37.687776_pos_22680_G	6	37.1911	3.75844	36.1604	41.1917	0.250498	0.0596022	modern	NODE_1388_length_39987_cov_37.687776_pos_22680	NODE_1388	G	G	971	BKPGNLEB_11389	B2R_11391	hypothetical protein	22146	23651	Prodigal:002006	ID=BKPGNLEB_11389;inference=ab initio prediction:Prodigal:002006;locus_tag=BKPGNLEB_11389;product=hypothetical protein							S	Bacteria	Actinobacteria	Actinobacteria	Streptomycetales	Streptomycetaceae	Streptomyces	Streptomyces_qaidamensis
33939	NODE_591_length_61406_cov_31.280800_pos_55219_T	9	62.5895	3.75812	2.53801	67.2083	-0.428006	0.376379	wild	NODE_591_length_61406_cov_31.280800_pos_55219	NODE_591	T	T	869	BKPGNLEB_06654	B2R_06655	hypothetical protein	55180	56088	Prodigal:002006	ID=BKPGNLEB_06654;inference=ab initio prediction:Prodigal:002006;locus_tag=BKPGNLEB_06654;product=hypothetical protein							S	Bacteria	Proteobacteria	Gammaproteobacteria	Cellvibrionales	Cellvibrionaceae	Cellvibrio	Cellvibrio_sp._PSBB006
30076	NODE_515_length_66519_cov_42.553764_pos_62883_C	6	41.4564	3.75776	40.2977	45.3767	0.355315	0.0179657	modern	NODE_515_length_66519_cov_42.553764_pos_62883	NODE_515	C	C	1181	BKPGNLEB_05991	B2R_05992	Acyl-homoserine lactone acylase QuiP	61702	64068	Prodigal:002006	ID=BKPGNLEB_05991;eC_number=3.5.1.97;Name=quiP_1;db_xref=COG:COG2366;gene=quiP_1;inference=ab initio prediction:Prodigal:002006,similar to AA sequence:UniProtKB:Q9I4U2;locus_tag=BKPGNLEB_05991;product=Acyl-homoserine lactone acylase QuiP							S	Bacteria	Proteobacteria	Gammaproteobacteria	Xanthomonadales	Xanthomonadaceae	Lysobacter	Lysobacter_enzymogenes
32929	NODE_5647_length_18972_cov_30.196842_pos_432_T	9	62.7082	3.75716	2.68067	67.2122	-0.487917	0.255646	wild	NODE_5647_length_18972_cov_30.196842_pos_432	NODE_5647	T	C	380	BKPGNLEB_21948	B2R_21951	ATP-dependent DNA helicase DinG	52	2112	Prodigal:002006	ID=BKPGNLEB_21948;eC_number=3.6.4.12;Name=dinG_9;db_xref=COG:COG1199;gene=dinG_9;inference=ab initio prediction:Prodigal:002006,similar to AA sequence:UniProtKB:P27296;locus_tag=BKPGNLEB_21948;product=ATP-dependent DNA helicase DinG							D	Bacteria	Proteobacteria	Gammaproteobacteria	Cellvibrionales	Cellvibrionaceae	Cellvibrio	Cellvibrio_sp._PSBB006
2780	NODE_11024_length_13013_cov_14.687703_pos_3118_G	6	1.36965	3.757	0.67592	31.3947	0.354243	0.0217324	modern	NODE_11024_length_13013_cov_14.687703_pos_3118	NODE_11024	G	G	1298	BKPGNLEB_26976	B2R_26979	Isochorismate synthase MenF	2617	4416	Prodigal:002006	ID=BKPGNLEB_26976;eC_number=5.4.4.2;Name=menF_5;gene=menF_5;inference=ab initio prediction:Prodigal:002006,protein motif:HAMAP:MF_01935;locus_tag=BKPGNLEB_26976;product=Isochorismate synthase MenF							S	Bacteria	Proteobacteria	Alphaproteobacteria	Sphingomonadales	Sphingomonadaceae	Novosphingobium	Novosphingobium_aromaticivorans
38607	NODE_75_length_172477_cov_22.618826_pos_23101_G	11	51.3981	3.75669	3.50918	53.6116	1.12021	0.356974	modern	NODE_75_length_172477_cov_22.618826_pos_23101	NODE_75	G	A	372	BKPGNLEB_01555	B2R_01555	hypothetical protein	23057	23473	Prodigal:002006	ID=BKPGNLEB_01555;inference=ab initio prediction:Prodigal:002006;locus_tag=BKPGNLEB_01555;product=hypothetical protein							N	Bacteria	Proteobacteria	Alphaproteobacteria	Caulobacterales	Caulobacteraceae	Brevundimonas	Brevundimonas_sp._MF30-B
28575	NODE_4819_length_20636_cov_26.745338_pos_12184_A	9	62.5839	3.75648	2.06607	68.22	-0.455004	0.290706	wild	NODE_4819_length_20636_cov_26.745338_pos_12184	NODE_4819	A	A	1079	BKPGNLEB_20671	B2R_20674	hypothetical protein	11105	14023	Prodigal:002006	ID=BKPGNLEB_20671;inference=ab initio prediction:Prodigal:002006;locus_tag=BKPGNLEB_20671;product=hypothetical protein							S	Bacteria	Proteobacteria	Gammaproteobacteria	Cellvibrionales	Cellvibrionaceae	Cellvibrio	Cellvibrio_sp._PSBB006
20714	NODE_291_length_88052_cov_19.283856_pos_37985_A	3	3.00194	3.75523	0.921892	58.2066	-0.51708	0.0860849	wild	NODE_291_length_88052_cov_19.283856_pos_37985	NODE_291	A	G	299	BKPGNLEB_03865	B2R_03865	Aspartate-semialdehyde dehydrogenase 2	37259	38284	Prodigal:002006	ID=BKPGNLEB_03865;eC_number=1.2.1.11;Name=asd2_1;db_xref=COG:COG0136;gene=asd2_1;inference=ab initio prediction:Prodigal:002006,similar to AA sequence:UniProtKB:P23247;locus_tag=BKPGNLEB_03865;product=Aspartate-semialdehyde dehydrogenase 2							S	Bacteria	Proteobacteria	Alphaproteobacteria	Sphingomonadales	Sphingomonadaceae	Sphingopyxis	Sphingopyxis_sp._PAMC25046
32859	NODE_559_length_63681_cov_30.254710_pos_42246_G	1	68.8513	3.75492	6.50753	89.0236	-0.37283	0.384919	wild	NODE_559_length_63681_cov_30.254710_pos_42246	NODE_559	G	G			#N/A						BKPGNLEB_06405	5936	hypothetical protein	BKPGNLEB_06412	1857	6-phosphogluconate dehydrogenase%2C decarboxylating	I	Bacteria	Proteobacteria	Gammaproteobacteria	Cellvibrionales	Cellvibrionaceae	Cellvibrio	Cellvibrio_sp._PSBB006
16392	NODE_2166_length_31929_cov_18.132391_pos_21854_C	6	46.4654	3.75346	45.8954	46.9487	0.791129	0.0190383	modern	NODE_2166_length_31929_cov_18.132391_pos_21854	NODE_2166	C	G	761	BKPGNLEB_14022	B2R_14025	GTP-binding protein TypA/BipA	20783	22615	Prodigal:002006	ID=BKPGNLEB_14022;Name=typA_2;db_xref=COG:COG1217;gene=typA_2;inference=ab initio prediction:Prodigal:002006,similar to AA sequence:UniProtKB:P32132;locus_tag=BKPGNLEB_14022;product=GTP-binding protein TypA/BipA							S	Bacteria	Proteobacteria	Alphaproteobacteria	Sphingomonadales	Sphingomonadaceae	Sphingopyxis	Sphingopyxis_sp._PAMC25046
22067	NODE_3218_length_25627_cov_17.382012_pos_24084_G	3	1.74877	3.75237	0.285005	64.5913	-0.375926	0.297459	wild	NODE_3218_length_25627_cov_17.382012_pos_24084	NODE_3218	G	G	1193	BKPGNLEB_17037	B2R_17040	Metalloprotease TldD	23835	25277	Prodigal:002006	ID=BKPGNLEB_17037;eC_number=3.4.-.-;Name=tldD_6;db_xref=COG:COG0312;gene=tldD_6;inference=ab initio prediction:Prodigal:002006,similar to AA sequence:UniProtKB:P0AGG8;locus_tag=BKPGNLEB_17037;product=Metalloprotease TldD							S	Bacteria	Proteobacteria	Alphaproteobacteria	Sphingomonadales	Sphingomonadaceae	Sphingopyxis	Sphingopyxis_sp._PAMC25046
24446	NODE_3755_length_23608_cov_83.015611_pos_23198_C	9	5.02557	3.75221	4.63823	59.7431	0.342956	0.365571	modern	NODE_3755_length_23608_cov_83.015611_pos_23198	NODE_3755	C	C	101	BKPGNLEB_18411	B2R_18414	hypothetical protein	23097	23552	Prodigal:002006	ID=BKPGNLEB_18411;inference=ab initio prediction:Prodigal:002006;locus_tag=BKPGNLEB_18411;product=hypothetical protein							S	Bacteria	Candidatus_Saccharibacteria	unassigned	unassigned	unassigned	Candidatus_Saccharimonas	Candidatus_Saccharimonas_aalborgensis
6589	NODE_1272_length_42109_cov_22.070959_pos_33736_G	4	2.49441	3.7507	1.13271	4.38494	-0.909826	0	wild	NODE_1272_length_42109_cov_22.070959_pos_33736	NODE_1272	G	C	647	BKPGNLEB_10844	B2R_10846	Exodeoxyribonuclease III	33604	34383	Prodigal:002006	ID=BKPGNLEB_10844;eC_number=3.1.11.2;Name=xthA_3;db_xref=COG:COG0708;gene=xthA_3;inference=ab initio prediction:Prodigal:002006,similar to AA sequence:UniProtKB:P09030;locus_tag=BKPGNLEB_10844;product=Exodeoxyribonuclease III							S	Bacteria	Proteobacteria	Alphaproteobacteria	Caulobacterales	Caulobacteraceae	Brevundimonas	Brevundimonas_sp._M20
5882	NODE_124_length_140472_cov_21.417958_pos_118817_C	9	63.1529	3.75016	2.12352	67.1926	-0.341689	5.01282e-12	wild	NODE_124_length_140472_cov_21.417958_pos_118817	NODE_124	C	C	1604	BKPGNLEB_02069	B2R_02069	Transketolase 1	117213	119204	Prodigal:002006	ID=BKPGNLEB_02069;eC_number=2.2.1.1;Name=tktA_1;db_xref=COG:COG0021;gene=tktA_1;inference=ab initio prediction:Prodigal:002006,similar to AA sequence:UniProtKB:P27302;locus_tag=BKPGNLEB_02069;product=Transketolase 1							S	Bacteria	Proteobacteria	Alphaproteobacteria	Caulobacterales	Caulobacteraceae	Brevundimonas	Brevundimonas_sp._MF30-B
1789	NODE_1064_length_45940_cov_31.719574_pos_21712_A	1	87.5697	3.74953	0.23412	90.4892	-0.479407	0.334323	wild	NODE_1064_length_45940_cov_31.719574_pos_21712	NODE_1064	A	G	545	BKPGNLEB_09584	B2R_09585	hypothetical protein	17545	22257	Prodigal:002006	ID=BKPGNLEB_09584;inference=ab initio prediction:Prodigal:002006;locus_tag=BKPGNLEB_09584;product=hypothetical protein							S	Bacteria	Proteobacteria	Gammaproteobacteria	Cellvibrionales	Cellvibrionaceae	Cellvibrio	Cellvibrio_sp._PSBB006
27117	NODE_453_length_70040_cov_21.911668_pos_29254_A	4	4.62745	3.74873	3.15917	51.1942	0.839851	0	modern	NODE_453_length_70040_cov_21.911668_pos_29254	NODE_453	A	C	491	BKPGNLEB_05473	B2R_05474	hypothetical protein	28963	29745	Prodigal:002006	ID=BKPGNLEB_05473;inference=ab initio prediction:Prodigal:002006;locus_tag=BKPGNLEB_05473;product=hypothetical protein							S	Bacteria	Proteobacteria	Alphaproteobacteria	Caulobacterales	Caulobacteraceae	Brevundimonas	Brevundimonas_sp._MF30-B
23265	NODE_3541_length_24365_cov_19.926729_pos_14376_T	3	56.1127	3.7479	11.3168	57.7169	0.311864	0.290875	modern	NODE_3541_length_24365_cov_19.926729_pos_14376	NODE_3541	T	T	287	BKPGNLEB_17886	B2R_17889	Transcriptional regulatory protein CusR	14089	14760	Prodigal:002006	ID=BKPGNLEB_17886;Name=cusR_2;db_xref=COG:COG0745;gene=cusR_2;inference=ab initio prediction:Prodigal:002006,similar to AA sequence:UniProtKB:P0ACZ8;locus_tag=BKPGNLEB_17886;product=Transcriptional regulatory protein CusR							S	Bacteria	Proteobacteria	Alphaproteobacteria	Caulobacterales	Caulobacteraceae	Brevundimonas	Brevundimonas_naejangsanensis
39620	NODE_7881_length_15689_cov_42.254522_pos_5843_A	11	53.8141	3.74787	9.09728	53.9787	0.252938	0.14718	modern	NODE_7881_length_15689_cov_42.254522_pos_5843	NODE_7881	A	G	745	BKPGNLEB_24270	B2R_24273	Quinone oxidoreductase 2	5734	6588	Prodigal:002006	ID=BKPGNLEB_24270;eC_number=1.6.5.2;Name=qorB_2;db_xref=COG:COG0702;gene=qorB_2;inference=ab initio prediction:Prodigal:002006,similar to AA sequence:UniProtKB:P39315;locus_tag=BKPGNLEB_24270;product=Quinone oxidoreductase 2							N	Bacteria	Actinobacteria	Actinobacteria	Streptomycetales	Streptomycetaceae	Streptomyces	Streptomyces_qaidamensis
22695	NODE_3426_length_24715_cov_24.220548_pos_10090_C	9	3.73263	3.74767	2.12352	66.1627	-0.402314	0.236215	wild	NODE_3426_length_24715_cov_24.220548_pos_10090	NODE_3426	C	C	290	BKPGNLEB_17574	B2R_17577	hypothetical protein	9196	10380	Prodigal:002006	ID=BKPGNLEB_17574;inference=ab initio prediction:Prodigal:002006;locus_tag=BKPGNLEB_17574;product=hypothetical protein							S	Bacteria	Proteobacteria	Gammaproteobacteria	Cellvibrionales	Cellvibrionaceae	Cellvibrio	Cellvibrio_sp._PSBB006
43923	NODE_968_length_48583_cov_18.162012_pos_36059_G	5	62.412	3.74677	2.17667	63.7784	-0.422927	0.285787	wild	NODE_968_length_48583_cov_18.162012_pos_36059	NODE_968	G	G	710	BKPGNLEB_08992	B2R_08993	Aclacinomycin methylesterase RdmC	35349	36254	Prodigal:002006	ID=BKPGNLEB_08992;eC_number=3.1.1.95;Name=rdmC;gene=rdmC;inference=ab initio prediction:Prodigal:002006,similar to AA sequence:UniProtKB:Q54528;locus_tag=BKPGNLEB_08992;product=Aclacinomycin methylesterase RdmC							S	Bacteria	Proteobacteria	Alphaproteobacteria	Sphingomonadales	Sphingomonadaceae	Sphingopyxis	Sphingopyxis_sp._PAMC25046
1779	NODE_1064_length_45940_cov_31.719574_pos_18265_A	11	5.03189	3.74643	1.20024	51.7264	-0.434838	0.247843	wild	NODE_1064_length_45940_cov_31.719574_pos_18265	NODE_1064	A	G	3992	BKPGNLEB_09584	B2R_09585	hypothetical protein	17545	22257	Prodigal:002006	ID=BKPGNLEB_09584;inference=ab initio prediction:Prodigal:002006;locus_tag=BKPGNLEB_09584;product=hypothetical protein							S	Bacteria	Proteobacteria	Gammaproteobacteria	Cellvibrionales	Cellvibrionaceae	Cellvibrio	Cellvibrio_sp._PSBB006
6524	NODE_1272_length_42109_cov_22.070959_pos_7133_C	7	54.7959	3.74618	5.68944	57.7148	-0.344607	0.21274	wild	NODE_1272_length_42109_cov_22.070959_pos_7133	NODE_1272	C	C	69	BKPGNLEB_10815	B2R_10817	Bifunctional enzyme IspD/IspF	6060	7202	Prodigal:002006	ID=BKPGNLEB_10815;Name=ispDF_2;db_xref=COG:COG0245;gene=ispDF_2;inference=ab initio prediction:Prodigal:002006,similar to AA sequence:UniProtKB:Q9PM68;locus_tag=BKPGNLEB_10815;product=Bifunctional enzyme IspD/IspF							N	Bacteria	Proteobacteria	Alphaproteobacteria	Caulobacterales	Caulobacteraceae	Brevundimonas	Brevundimonas_sp._M20
19439	NODE_2621_length_28606_cov_29.394114_pos_9399_G	9	3.23842	3.74541	0.36313	68.0647	-0.405734	0.288687	wild	NODE_2621_length_28606_cov_29.394114_pos_9399	NODE_2621	G	G	488	BKPGNLEB_15717	B2R_15720	Phosphoadenosine phosphosulfate reductase	9159	9887	Prodigal:002006	ID=BKPGNLEB_15717;eC_number=1.8.4.8;Name=cysH_4;db_xref=COG:COG0175;gene=cysH_4;inference=ab initio prediction:Prodigal:002006,similar to AA sequence:UniProtKB:O05927;locus_tag=BKPGNLEB_15717;product=Phosphoadenosine phosphosulfate reductase							S	Bacteria	Proteobacteria	Gammaproteobacteria	Cellvibrionales	Cellvibrionaceae	Cellvibrio	Cellvibrio_sp._PSBB006
14026	NODE_1805_length_35107_cov_85.822898_pos_14582_T	5	5.65021	3.74455	1.30905	63.524	0.455607	0.243852	modern	NODE_1805_length_35107_cov_85.822898_pos_14582	NODE_1805	T	C	599	BKPGNLEB_12994	B2R_12997	Cysteine desulfurase IscS	13983	15137	Prodigal:002006	ID=BKPGNLEB_12994;eC_number=2.8.1.7;Name=iscS_6;gene=iscS_6;inference=ab initio prediction:Prodigal:002006,similar to AA sequence:UniProtKB:O54055;locus_tag=BKPGNLEB_12994;product=Cysteine desulfurase IscS							S	Bacteria	Candidatus_Saccharibacteria	unassigned	unassigned	unassigned	unassigned	Candidatus_Saccharibacteria_bacterium_FS07P-B
42001	NODE_8874_length_14700_cov_43.154099_pos_2795_G	12	64.2514	3.74203	1.99276	66.2428	0.221796	0.280149	modern	NODE_8874_length_14700_cov_43.154099_pos_2795	NODE_8874	G	G	1408	BKPGNLEB_25182	B2R_25185	Lipoprotein LipO	1387	3066	Prodigal:002006	ID=BKPGNLEB_25182;Name=lipO_2;db_xref=COG:COG1653;gene=lipO_2;inference=ab initio prediction:Prodigal:002006,similar to AA sequence:UniProtKB:P37966;locus_tag=BKPGNLEB_25182;product=Lipoprotein LipO							N	Bacteria	Actinobacteria	Actinobacteria	Streptomycetales	Streptomycetaceae	Streptomyces	Streptomyces_sp._P3
6995	NODE_1295_length_41708_cov_27.937754_pos_35465_C	8	56.6462	3.74063	2.12916	59.7362	-0.534776	0.207114	wild	NODE_1295_length_41708_cov_27.937754_pos_35465	NODE_1295	C	T	1341	BKPGNLEB_10997	B2R_10999	hypothetical protein	34124	35509	Prodigal:002006	ID=BKPGNLEB_10997;inference=ab initio prediction:Prodigal:002006;locus_tag=BKPGNLEB_10997;product=hypothetical protein							S	Bacteria	Proteobacteria	Gammaproteobacteria	Cellvibrionales	Cellvibrionaceae	Cellvibrio	Cellvibrio_sp._PSBB006
26390	NODE_4389_length_21684_cov_17.881770_pos_3957_G	3	2.05252	3.74005	0.56832	3.87072	-0.765088	0.115967	wild	NODE_4389_length_21684_cov_17.881770_pos_3957	NODE_4389	G	A	680	BKPGNLEB_19663	B2R_19666	DNA polymerase IV	3528	4637	Prodigal:002006	ID=BKPGNLEB_19663;eC_number=2.7.7.7;Name=dinB_4;db_xref=COG:COG0389;gene=dinB_4;inference=ab initio prediction:Prodigal:002006,similar to AA sequence:UniProtKB:Q47155;locus_tag=BKPGNLEB_19663;product=DNA polymerase IV							S	Bacteria	Proteobacteria	Alphaproteobacteria	Sphingomonadales	Sphingomonadaceae	Sphingopyxis	Sphingopyxis_sp._PAMC25046
31364	NODE_53_length_194098_cov_21.294321_pos_129570_C	1	68.8039	3.73998	5.64129	69.6788	-0.982313	0.114218	wild	NODE_53_length_194098_cov_21.294321_pos_129570	NODE_53	C	T	17	BKPGNLEB_01119	B2R_01119	3-demethoxyubiquinol 3-hydroxylase	129027	129587	Prodigal:002006	ID=BKPGNLEB_01119;eC_number=1.14.99.60;Name=coq7_1;db_xref=COG:COG2941;gene=coq7_1;inference=ab initio prediction:Prodigal:002006,similar to AA sequence:UniProtKB:Q2RNK3;locus_tag=BKPGNLEB_01119;product=3-demethoxyubiquinol 3-hydroxylase							S	Bacteria	Proteobacteria	Alphaproteobacteria	Caulobacterales	Caulobacteraceae	Brevundimonas	Brevundimonas_sp._MF30-B
29176	NODE_4941_length_20367_cov_35.518502_pos_8304_T	9	62.5895	3.73944	2.06607	67.1802	-0.454321	0.19198	wild	NODE_4941_length_20367_cov_35.518502_pos_8304	NODE_4941	T	T	338	BKPGNLEB_20889	B2R_20892	hypothetical protein	7497	8642	Prodigal:002006	ID=BKPGNLEB_20889;inference=ab initio prediction:Prodigal:002006;locus_tag=BKPGNLEB_20889;product=hypothetical protein							S	Bacteria	Proteobacteria	Gammaproteobacteria	Cellvibrionales	Cellvibrionaceae	Cellvibrio	Cellvibrio_sp._PSBB006
[truncated: 2,618 more rows]

## Sheet: Count of unique positions
chr	pos	chr_pos		chr_pos	Count		Total
4	2.77669	4_2.77668797		9_62.70816249	147		1229
8	61.9898	8_61.98984666		3_1.5304938	84
9	59.75	9_59.75003677		9_62.58953546	70
11	53.6116	11_53.61160445		12_3.81899393	50
[truncated: 3,353 more rows]

## Sheet: Streptomyces_Summary
lodindex	lodcolumn	chr	pos	lod	ci_lo	ci_hi	effect	heritability	allele	snv_pos	short_contig_id	base	ref_base	pos_in_gene	prokka_gene_id	new_ID	note	annotation	upstream_gene_annotation	downstream_gene_annotation	chr	pos	lod	ci_lo	ci_hi	effect	heritability	allele	start	end	source	attributes	upstream_gene_id	upstream_distance	downstream_gene_id	downstream_distance	mutation_type	kingdom	phylum	class	order	family	genus	species
[truncated: 292 more rows]

[truncated: 2 more sheets: Cellvibrio_Summary, Cellvibrio_counts]
