# Supplementary material for: Disentangling the genetic basis of rhizosphere microbiome assembly in tomato
Source: Nat Commun. 2022 Jun 16;13:3228. doi: 10.1038/s41467-022-30849-9 (PMC9203511; doi:10.1038/s41467-022-30849-9)
Supplement: Supplementary file 22 — Supplementary Data 19 [file 41467_2022_30849_MOESM22_ESM.xlsx]

## Sheet: Sheet1
Contrasts	Number of significantly rhizosphere enriched contigs (p-value < 0.01)
bulk - RIL	1335
bulk - modern	1377
bulk - wild	1176
bulk - parent (wild + modern)	2493
bulk - all (wild + modern + RIL)	2842
