# Supplementary material for: Disentangling the genetic basis of rhizosphere microbiome assembly in tomato
Source: Nat Commun. 2022 Jun 16;13:3228. doi: 10.1038/s41467-022-30849-9 (PMC9203511; doi:10.1038/s41467-022-30849-9)
Supplement: Supplementary file 23 — Supplementary Data20 [file 41467_2022_30849_MOESM23_ESM.xlsx]

## Sheet: Sheet1
	70% identity, including partial genes	70% identity, no partial genes	50% identity, including partial genes	50% identity, no partial genes
Total nr. of clusters	396258	358793	299936	266029
Clusters that contain rhizosphere-enriched contigs	28152	26491	23725	22159
% of clusters with rhizosphere-enriched contigs	0.071	0.073	0.079	0.083
