# Supplementary material for: Disentangling the genetic basis of rhizosphere microbiome assembly in tomato
Source: Nat Commun. 2022 Jun 16;13:3228. doi: 10.1038/s41467-022-30849-9 (PMC9203511; doi:10.1038/s41467-022-30849-9)
Supplement: Supplementary file 24 — Supplementary Data 21 [file 41467_2022_30849_MOESM24_ESM.xlsx]

## Sheet: Sheet1
ril	Shannon_All	Shannon_Rhizo_Core_Flexible
p205	5.48672	3.15272
p206	5.27684	3.23595
p207	5.29974	2.66495
p208	5.54748	2.88201
p209	5.49588	3.09494
p210	5.38543	3.13685
p211	5.2575	3.21693
p212	5.45344	3.20216
p213	5.6281	3.21984
p215	5.50334	2.97382
p216	5.54268	2.99492
p218	5.6624	3.25312
p219	5.53234	3.23752
p222	5.59349	2.92434
p223	5.61832	3.33301
p225	5.69216	3.24532
p226	5.54182	3.02496
p227	5.48885	3.12434
p228	5.47593	3.34834
p229	5.54561	3.26032
p230	5.28257	3.35471
p231	5.56743	3.01299
p233	5.31081	3.08627
p234	5.61007	3.2806
p235	5.48723	3.17618
p236	5.48338	3.13284
p240	5.49897	3.23303
p241	5.36255	3.23419
p242	5.67774	3.42819
p243	5.5216	3.3106
p244	5.54943	2.97011
p245	5.35509	3.02638
p246	5.35951	3.31984
p247	5.29187	3.23013
p248	5.24982	3.27692
p250	5.28066	2.78317
p252	5.06734	2.988
p253	5.39418	3.00604
p254	5.70451	3.08547
p255	5.44717	3.06448
p256	5.59079	3.28274
p257	5.58214	3.21504
p258	5.83109	3.41313
p259	5.83312	3.26862
p260	5.61806	3.2255
p261	5.194	3.27669
p262	5.46673	3.09093
p263	5.6713	3.28788
p264	5.30161	3.01363
p265	5.6071	3.14711
p266	5.40817	2.99539
p268	5.65567	3.0772
p270	5.20591	3.13966
p271	5.12738	3.09261
p272	5.6036	3.18085
p273	5.68674	3.25468
p274	5.25357	3.15199
p275	5.56858	3.23402
p276	5.09212	3.17411
p277	5.23213	3.21774
p278	5.64456	3.25854
p280	5.44295	3.11367
p281	4.76327	3.17319
p282	5.23492	3.33738
p283	5.55609	3.24863
p284	5.40224	3.1983
p285	5.5312	3.32019
p286	5.65612	3.29203
p287	5.30374	3.02201
p288	5.5123	3.15043
p289	5.30612	3.10965
p290	5.11896	3.05495
p291	4.99366	3.16757
p292	5.54814	3.25054
p293	5.44918	3.06007
p294	5.43298	3.17835
p295	5.62984	3.00259
p297	5.54682	2.97919
p298	5.36446	3.0914
p299	4.80963	2.70227
p300	5.28744	3.08615
p301	5.4246	2.96406
p302	5.65052	3.49368
p303	5.54436	3.14534
p304	5.5396	3.25793
p305	5.3849	3.18928
p306	5.69636	3.17239
p307	5.38585	3.15912
p308	5.231	2.96323
y205	5.31613	3.10946
y206	5.44166	3.07565
y207	5.52727	3.3885
y208	5.43717	3.33631
y209	5.31989	3.01477
y210	5.27865	3.20777
y211	5.51616	3.33412
y212	5.03226	3.05145
y213	5.21546	3.15821
y215	5.26196	3.1451
y216	5.33422	3.2714
y217	5.20775	3.28519
y218	5.05043	2.92957
y219	5.08942	3.20242
y222	5.38846	3.13751
y223	5.42891	3.30096
y225	5.56234	3.27125
y227	5.02124	3.06601
y228	5.5906	3.26548
y229	4.90875	3.08136
y230	5.58875	3.38337
y231	5.42647	3.19366
y233	5.35162	3.11936
y234	5.21059	3.12081
y235	5.14222	3.14698
y236	4.97597	2.80897
y237	5.39849	2.8747
y238	5.32671	3.38753
y240	5.38231	3.29447
y241	5.4683	3.36143
y242	5.17603	3.1917
y243	5.25886	3.21592
y244	5.29434	3.31177
y246	5.58228	3.067
y247	5.29448	3.02694
y248	5.34876	3.12702
y249	5.23345	3.05198
y250	5.30067	3.04212
y252	5.23211	3.20802
y255	5.32458	3.03383
y257	5.64728	3.27091
y258	5.47887	3.22834
y260	5.24088	3.23497
y261	4.76024	3.06216
y262	4.91669	3.04762
y263	5.26771	3.09624
y264	5.30296	3.12681
y265	5.44135	3.29141
y266	5.2458	3.19855
y267	5.44972	3.22033
y268	5.60341	3.24749
y270	5.49936	3.07868
y271	5.53493	3.21794
y272	5.78071	3.43907
y273	5.40761	3.14482
y274	5.41954	3.24544
y276	5.28657	3.28738
y277	5.30717	3.09266
y278	4.97517	2.97521
y280	5.06861	3.04191
y281	5.58273	3.25138
y282	5.03898	3.19632
y283	5.38023	3.0934
y284	5.4081	3.20988
y285	5.33402	3.00292
y286	5.41965	3.08305
y287	5.30104	3.05406
y288	5.45827	3.0283
y289	5.57857	3.09741
y290	5.14277	3.08504
y291	5.49187	3.26422
y292	5.61669	3.29362
y293	5.41908	3.1319
y294	5.29655	3.26397
y295	5.17666	2.89271
y297	5.02869	3.02713
y298	4.96892	2.95271
y299	4.83873	3.24956
y300	4.82638	2.90659
y301	5.26596	3.07253
y302	5.1828	3.10369
y303	5.56066	3.06291
y304	5.51063	3.23766
y305	5.33948	3.2495
y306	5.38855	3.09624
y307	5.31983	3.20631
y308	5.50478	3.24582
