# Supplementary material for: Disentangling the genetic basis of rhizosphere microbiome assembly in tomato
Source: Nat Commun. 2022 Jun 16;13:3228. doi: 10.1038/s41467-022-30849-9 (PMC9203511; doi:10.1038/s41467-022-30849-9)
Supplement: Supplementary file 25 — Supplementary Data 22 [file 41467_2022_30849_MOESM25_ESM.xlsx]

## Sheet: ps_rhizo_RIL_ord_Axis12_PCoA_br
ril	allAxis1	allAxis2	RILAxis.1	RILAxis.2
p205	0.0248943	0.067556	-0.0950924	0.114817
p206	0.0532815	0.0406579	-0.0519504	0.0373893
p207	0.141138	-0.0527223	0.19428	-0.0325408
p208	0.230558	-0.0378383	0.330354	0.0586801
p209	-0.13412	-0.0331806	-0.178013	-0.0806472
p210	0.00430738	-0.135691	0.10012	-0.116478
p211	-0.106548	-0.0495922	-0.100151	-0.0863257
p212	-0.0560367	-0.0782963	0.0555299	-0.0777157
p213	0.106012	-0.141119	0.15413	-0.0911097
p215	0.0935891	-0.172794	0.1032	-0.17083
p216	0.091423	-0.118804	0.145403	-0.0945758
p218	-0.0480726	-0.0386594	-0.0769826	0.0138578
p219	-0.0345185	-0.0833697	-0.0217733	-0.0820082
p222	0.0816362	-0.10832	0.0984828	-0.088949
p223	0.0106931	0.0763508	-0.052516	0.203426
p225	0.0922875	-0.106437	0.0808616	-0.0432156
p226	-0.0398076	0.0672416	-0.171846	0.0840195
p227	-0.0221185	-0.0770414	0.0275532	-0.140079
p228	-0.0610635	-0.0502205	-0.0622066	-0.0370161
p229	0.0404068	-0.0153333	0.0480469	0.00976712
p230	-0.149967	-0.0531678	-0.0972049	-0.0278061
p231	0.0998555	-0.117772	0.168762	-0.111406
p233	-0.0938914	0.00146257	-0.0973465	-0.0212574
p234	0.046564	-0.084823	0.182132	-0.0222657
p235	0.118913	-0.114344	0.182181	-0.086605
p236	0.0330383	-0.106257	0.0713226	-0.0982004
p240	0.126906	-0.00739991	0.158043	0.0450206
p241	-0.0422525	0.0339302	-0.0662463	0.0535573
p242	-0.0265625	-0.011424	0.0214207	0.0117004
p243	-0.0355998	-0.127035	0.035544	-0.0842507
p244	0.0721894	-0.103078	0.154033	-0.0885294
p245	0.0290738	-0.0344042	0.0374261	-0.101986
p246	-0.00727111	0.0197745	0.0546381	0.066354
p247	-0.0313375	-0.0158263	0.0216746	-0.0443356
p248	0.158977	0.0744465	0.0612559	0.15636
p250	0.0841568	-0.110988	0.101898	-0.112794
p252	0.173347	-0.0458706	0.204186	0.0811855
p253	-0.0746227	0.00320515	-0.157278	-0.0233466
p254	0.140503	-0.0947038	0.113499	0.000476383
p255	-0.0973816	-0.0856824	-0.0900613	-0.0927776
p256	0.0757661	-0.11576	0.146878	-0.0618092
p257	-0.00273565	0.0280149	-0.0308986	0.0702526
p258	0.137724	-0.0970523	0.115378	0.0717246
p259	0.113067	-0.0208487	0.0649159	0.0767788
p260	0.0287034	-0.0756424	0.104457	-0.0768985
p261	-0.179969	-0.0273458	-0.158153	-0.0980844
p262	0.0404428	-0.0790188	0.0761655	-0.0831171
p263	-0.0829908	0.01487	-0.153695	0.0535494
p264	-0.0464777	0.0335219	-0.112798	0.035439
p265	0.017479	-0.0320094	-0.0202124	-0.0432991
p266	0.12205	-0.0230804	0.175449	-0.0145939
p268	0.0068038	0.0197242	-0.103868	0.0535951
p270	0.0448261	-0.00587568	0.0619125	-0.00720355
p271	-0.113674	-0.0232881	-0.106654	-0.045585
p272	0.0590665	-0.0637418	0.0889099	-0.021478
p273	0.105119	-0.0531944	0.0664318	0.010976
p274	-0.152953	-0.00975005	-0.137836	-0.0542097
p275	0.000756863	-0.000112392	0.00983229	-0.0264546
p276	0.0505682	0.0222759	0.0239749	-0.0467107
p277	-0.0939055	-0.0127141	-0.0289816	-0.0257722
p278	-0.0106884	-0.0759126	-0.0171018	-0.0420674
p280	-0.143148	-0.00371671	-0.16105	-0.0346189
p281	0.0452408	0.145596	0.118711	0.124723
p282	0.0605145	0.00435049	0.0603389	-0.0203549
p283	-0.0538302	0.0319865	-0.0693509	0.10047
p284	-0.0763769	0.0508807	-0.150839	0.0220516
p285	-0.0397524	0.0512349	-0.0384431	0.00692282
p286	0.0431963	-0.107036	0.130188	-0.0407396
p287	-0.12579	-0.0645322	-0.0927314	-0.114073
p288	-0.0971122	0.0219888	-0.169624	-0.0456395
p289	-0.0698858	-0.0780159	-0.0230077	-0.146849
p290	-0.2145	-0.0290247	-0.264034	-0.138724
p291	0.0070008	0.126685	-0.0298722	0.182137
p292	0.104223	0.0421779	0.027672	0.10296
p293	0.0552882	0.0290205	-0.0498314	0.0529748
p294	-0.129665	-0.0300198	-0.174199	-0.0679171
p295	0.174626	-0.13106	0.20629	-0.0401194
p297	0.112612	-0.113867	0.109193	-0.103712
p298	0.0648637	0.00610242	0.0128177	-0.0454203
p299	-0.0560142	0.130241	-0.11677	0.0952745
p300	0.058787	0.0144055	0.0556311	0.000875134
p301	0.0161781	-0.0685125	-0.024063	0.0282226
p302	-0.101329	-0.0240032	-0.0821075	0.0322812
p303	-0.0161968	-0.0466205	-0.0214362	-0.0222087
p304	-0.117179	-0.0434559	-0.114262	-0.0218055
p305	0.0321693	-0.130076	0.0626735	-0.067341
p306	0.10997	-0.0984067	0.104622	-0.0898127
p307	-0.0248203	-0.103657	0.0348723	-0.113475
p308	0.0883935	0.0239516	0.0759301	-0.078654
y205	-0.171017	-0.014608	-0.173679	-0.0740384
y206	0.0655631	0.0188775	0.0525812	0.0215282
y207	-0.0156539	-0.0114359	-0.0262864	0.0415752
y208	-0.1008	0.0485664	-0.121666	0.0225843
y209	-0.119976	-0.0501665	-0.142437	-0.116773
y210	-0.145273	-0.0630358	-0.120945	-0.0986917
y211	0.0459374	-0.0179301	0.12041	0.0784803
y212	-0.14615	0.0118309	-0.145526	-0.0548146
y213	-0.0886804	-0.0482197	-0.0643745	-0.0846195
y215	0.0336102	-0.10083	0.0524027	-0.106548
y216	-0.0423068	-0.0268139	0.0568422	-0.00878624
y217	0.0064712	0.152332	0.0585254	0.105618
y218	0.165861	0.221278	-0.0172718	0.242134
y219	-0.0847162	0.0618057	-0.0546053	0.0452123
y222	-0.011662	-0.0160909	0.0355428	-0.0782234
y223	0.0118526	-0.0318987	-0.00177948	0.00359774
y225	0.0737567	-0.0310741	0.124272	0.137919
y227	0.0523598	0.137439	0.0645273	0.052072
y228	-0.080347	0.0178354	-0.160919	-0.0113866
y229	-0.0496394	0.191272	-0.152511	0.102975
y230	-0.0573501	0.0499204	-0.0711841	0.0794877
y231	0.00122903	-0.0234343	0.0168082	-0.081977
y233	-0.0800012	0.0864644	-0.114238	0.046804
y234	-0.179358	-0.0358409	-0.142207	-0.117343
y235	-0.209482	-0.0101961	-0.1572	-0.0748774
y236	-0.0119432	0.138568	-0.0973768	0.134083
y237	0.148449	0.190026	0.0172285	0.152922
y238	0.0379544	-0.00563636	0.0547253	-0.0212182
y240	-0.117778	-0.0161739	-0.104394	-0.0306881
y241	0.0159037	0.0342705	0.0492092	0.0209964
y242	-0.110928	0.0899345	-0.146864	0.0526736
y243	0.133836	0.0708028	0.216886	0.0761794
y244	-0.023099	0.0825473	-0.0868865	0.0994348
y246	0.190109	0.0296085	0.262553	0.113047
y247	0.114163	0.1447	0.127299	0.136011
y248	0.0339256	-0.0196365	0.0661404	-0.0657247
y249	-0.108952	-0.0161184	-0.122752	-0.0366207
y250	-0.0696678	0.0345071	-0.120617	-0.0710147
y252	-0.128009	0.141333	-0.148469	0.0709936
y255	-0.0579766	0.0318409	-0.153278	0.0496544
y257	0.0683363	0.117155	-0.0210471	0.280422
y258	-0.0189714	0.136446	-0.0724141	0.0734727
y260	-0.077866	-0.034685	-0.069506	-0.0561283
y261	0.123242	0.164784	0.0630579	0.12598
y262	0.117442	0.047766	0.124407	0.0301521
y263	0.10244	-0.0448641	0.15413	-0.0527687
y264	-0.123749	-0.0574247	-0.139478	-0.111754
y265	-0.0922014	-0.00140283	-0.0855035	0.0608929
y266	-0.153517	-0.0443622	-0.145472	-0.0986395
y267	-0.0164395	0.0183027	-0.0115977	-0.0100496
y268	-0.0518678	0.0118869	-0.11069	0.00997882
y270	0.124133	0.0457462	0.0874509	0.100912
y271	0.069261	0.0431738	0.0702813	0.129994
y272	0.0324284	-0.0142751	-0.0179698	0.00712596
y273	-0.0336231	-0.0799504	0.0507157	-0.0968218
y274	-0.11678	0.0268724	-0.119359	0.00626604
y276	-0.137442	-0.0523232	-0.137442	-0.0523232
y277	0.0507888	-0.110573	0.109571	-0.102082
y278	0.0224609	0.0703222	-0.042088	0.112937
y280	0.0112684	0.0577401	0.0699803	-0.0384099
y281	0.125321	-0.0395635	0.0956407	0.0246235
y282	0.0943037	0.199154	0.0800457	0.18472
y283	0.058154	-0.0997389	0.10694	-0.13503
y284	-0.0353907	0.127486	-0.0605038	0.158005
y285	0.0629496	-0.0182857	0.122163	-0.0446313
y286	0.0686639	0.056187	0.0971234	0.1154
y287	-0.0709878	-0.0851501	0.0259454	-0.102285
y288	0.0209634	0.179445	-0.107564	0.191013
y289	-0.00550137	-0.0485771	-0.0192948	-0.0812007
y290	-0.0844354	0.00332544	-0.0921162	-0.0547022
y291	0.129718	-0.0193871	0.120078	-0.0322951
y292	-0.00417225	0.0276643	-0.0722137	0.111215
y293	-0.0928657	0.0134866	-0.114479	-0.0486649
y294	-0.0604078	0.0614355	-0.0985038	0.0637134
y295	0.0136204	0.081921	0.002891	-0.0349469
y297	0.0888825	0.0213421	0.140646	0.0111405
y298	0.0754561	0.109904	0.076678	0.0190099
y299	0.16128	0.18765	0.134356	0.133807
y300	0.0392246	0.174001	0.0917598	0.0788846
y301	-0.0717027	0.0365463	-0.141147	0.00087769
y302	-0.00269289	0.182593	-0.0632243	0.124458
y303	0.0754872	-0.116117	0.176047	-0.129359
y304	-0.0645429	0.0152909	-0.0996381	0.0104745
y305	-0.121184	-0.0318748	-0.0472208	-0.0880893
y306	-0.00206414	0.00463363	0.0770498	0.00277368
y307	-0.102848	0.0135724	-0.101819	0.00255203
y308	0.0842061	-0.040823	0.138713	-0.0286407
