# Supplementary material for: Disentangling the genetic basis of rhizosphere microbiome assembly in tomato
Source: Nat Commun. 2022 Jun 16;13:3228. doi: 10.1038/s41467-022-30849-9 (PMC9203511; doi:10.1038/s41467-022-30849-9)
Supplement: Supplementary file 27 — Source Data [file 41467_2022_30849_MOESM27_ESM.xlsx]

## Sheet: Figure1a
Marker	LOD
1	0.752216
2	0.751988
3	0.692519
4	0.65377
5	0.779121
6	0.781888
7	0.786584
8	0.846036
9	0.88865
10	0.882558
11	0.689115
12	0.529883
13	0.529691
14	0.529685
15	0.458547
16	0.32835
17	0.271293
18	0.271109
19	0.267586
20	9.85273e-05
21	3.30735e-05
22	0.00512358
23	0.0186363
24	0.0795185
25	0.180117
26	0.180178
27	0.172611
28	0.117632
29	0.117007
30	0.0958836
31	0.0926564
c1.loc1	0.0926517
32	0.092646
33	0.0923918
34	0.137218
35	0.140658
36	0.140659
37	0.140661
38	0.144282
39	0.150663
40	0.14901
41	0.207329
42	0.218603
43	0.218677
44	0.260136
45	0.248017
46	0.196237
47	0.189006
48	0.188994
49	0.160839
50	0.0695124
51	0.0755035
52	0.0755127
53	0.0752376
54	0.0684946
55	0.0966674
56	0.158459
57	0.251807
58	0.231447
59	0.0857853
60	0.0562368
61	0.0562274
62	0.00873238
63	0.00306967
64	0.0036426
65	0.00364288
66	0.00406765
67	0.0479883
68	0.0511387
69	0.017351
70	0.0167883
71	0.016786
72	0.0166468
73	0.0127098
74	0.0127098
75	0.0127208
76	0.0158207
77	0.0351174
78	0.0351179
79	0.0351173
80	0.033062
81	0.00817263
82	5.66322e-10
83	0.0138413
84	0.0202495
85	0.0283142
86	0.0394826
87	0.0349926
88	0.134521
89	0.169441
90	0.169329
91	0.103878
92	0.0528527
93	0.0528056
94	0.052196
95	0.0365577
96	0.0370183
c1.loc3	0.0463258
97	0.0526759
98	0.0532705
99	0.0532706
100	0.0532911
101	0.0514892
102	0.044454
103	0.0370763
104	0.0087364
105	2.29855e-07
106	3.43046e-05
107	0.000901079
108	0.00431218
109	0.0156574
110	0.0630764
111	0.100017
112	0.155635
113	0.289753
114	0.412234
115	0.587135
116	0.587171
117	0.587177
118	0.805247
119	0.857958
120	0.815763
121	0.813857
122	0.608818
123	0.592299
c1.loc4	0.592291
124	0.592289
125	0.593295
126	0.577499
127	0.549257
128	0.531127
129	0.553546
130	0.548539
131	0.543669
132	0.4911
133	0.429734
134	0.3372
135	0.326177
136	0.32617
137	0.326167
138	0.102423
139	0.160057
140	0.342985
141	0.443311
142	0.407625
143	0.193169
144	0.193145
145	0.138126
146	0.135721
147	0.150909
148	0.153578
149	0.153583
150	0.156911
c1.loc6	0.168768
151	0.183404
152	0.183405
c1.loc7	0.183403
c1.loc8	0.183402
c1.loc9	0.1834
c1.loc10	0.183399
c1.loc11	0.183397
c1.loc12	0.183395
c1.loc13	0.183393
c1.loc14	0.18339
c1.loc15	0.183388
c1.loc16	0.183386
c1.loc17	0.183383
c1.loc18	0.183381
c1.loc19	0.183378
c1.loc20	0.183375
c1.loc21	0.183372
c1.loc22	0.183369
c1.loc23	0.183366
c1.loc24	0.183362
c1.loc25	0.183359
c1.loc26	0.183356
c1.loc27	0.183352
c1.loc28	0.183348
c1.loc29	0.183345
c1.loc30	0.183341
c1.loc31	0.183337
c1.loc32	0.183334
c1.loc33	0.18333
c1.loc34	0.183326
c1.loc35	0.183322
c1.loc36	0.183318
c1.loc37	0.183315
c1.loc38	0.183311
c1.loc39	0.183307
c1.loc40	0.183304
c1.loc41	0.1833
c1.loc42	0.183297
c1.loc43	0.183294
c1.loc44	0.18329
c1.loc45	0.183287
c1.loc46	0.183284
c1.loc47	0.183281
c1.loc48	0.183278
c1.loc49	0.183276
c1.loc50	0.183273
c1.loc51	0.183271
c1.loc52	0.183268
c1.loc53	0.183266
c1.loc54	0.183264
c1.loc55	0.183262
c1.loc56	0.18326
c1.loc57	0.183258
c1.loc58	0.183257
c1.loc59	0.183255
c1.loc60	0.183254
153	0.183253
154	0.180999
c1.loc61	0.152583
c1.loc62	0.118325
c1.loc63	0.0877266
155	0.0722941
156	0.0742482
c1.loc64	0.0820775
c1.loc65	0.103788
c1.loc66	0.124951
157	0.12735
158	0.126687
c1.loc67	0.126686
159	0.126686
160	0.126687
161	0.126687
162	0.130473
c1.loc68	0.288582
163	0.404262
164	0.437542
165	0.503153
166	0.493966
167	0.515509
168	0.517402
c1.loc69	0.634951
169	0.699948
170	0.702504
171	0.702613
172	0.772487
173	0.828875
174	0.836643
175	0.476271
176	0.462232
177	0.505618
178	0.61815
179	0.670243
180	0.670366
181	0.678497
182	0.639272
183	0.626767
184	0.626765
185	0.631931
186	0.636667
c1.loc70	0.735743
187	0.938566
188	0.943537
189	0.943785
190	0.933849
191	0.796036
192	0.784828
193	0.726485
194	0.722014
195	0.881254
196	0.900893
197	0.840118
198	0.928219
199	1.01489
200	0.881164
201	0.872684
202	0.87262
203	0.866652
204	0.710844
205	0.699003
206	0.655388
207	0.655383
208	0.626108
209	0.548576
210	0.456994
211	0.329006
212	0.282804
213	0.215848
214	0.182891
215	0.182887
216	0.205771
217	0.244182
218	0.242357
219	0.126139
220	0.114126
221	0.0691686
222	0.0680643
223	0.0655559
224	0.0947622
225	0.104764
226	0.175109
227	0.182524
228	0.245905
229	0.255325
230	0.267569
231	0.105044
232	0.071001
233	0.0810787
234	0.0813842
c1.loc72	0.0975057
235	0.142969
236	0.144179
237	0.144192
238	0.144193
239	0.179085
240	0.181141
241	0.0541683
242	0.03895
c1.loc73	0.0389036
243	0.0388715
244	0.0360313
245	0.000242263
246	0.000353957
247	0.0103363
248	0.0103363
249	0.0103363
250	0.0103363
251	0.0103647
252	0.0344465
253	0.122098
254	0.117823
255	0.0787752
256	0.0783334
257	0.0653815
258	0.0657442
259	0.0764472
260	0.072608
261	0.023833
262	0.0285571
c1.loc74	0.0871328
263	0.204432
264	0.208529
265	0.326902
266	0.331286
267	0.331293
268	0.333033
269	0.271142
270	0.269473
271	0.425984
272	0.433062
273	0.564317
274	0.588654
275	0.880415
276	0.905353
277	0.905273
278	0.8208
279	0.724013
280	0.725342
281	0.7389
282	0.728577
283	0.566225
284	0.566224
285	0.566224
286	0.568079
c1.loc75	0.579168
287	0.58498
288	0.589528
289	0.638017
290	0.635123
c1.loc76	0.635287
291	0.63529
292	0.654904
293	0.771692
294	0.79096
295	0.793606
296	0.799882
297	0.79434
298	0.820818
299	0.842073
300	0.842078
301	0.842078
302	0.848992
303	1.05469
304	1.05469
305	1.05484
306	1.21769
307	1.24215
308	1.12461
309	1.12446
310	1.12446
311	1.04016
312	1.03125
c1.loc77	1.03124
313	1.03124
314	1.03664
315	1.25485
316	1.25567
317	1.27689
318	1.28705
c1.loc78	1.30548
319	1.3958
320	1.3958
321	1.3958
322	1.3944
323	1.44244
324	1.44571
325	1.44577
326	1.45329
327	1.69189
328	1.6876
c1.loc79	1.26688
329	1.13555
330	1.13555
331	1.13555
332	1.13555
333	0.917747
334	0.911211
335	1.09444
336	1.10423
337	1.10425
338	1.10249
339	1.04238
340	1.03167
341	1.03169
342	1.01008
343	1.15105
344	1.15305
345	1.20884
346	1.20927
347	1.0656
348	1.03043
349	1.03043
350	1.03139
c1.loc80	1.04905
351	1.05299
352	1.05299
353	1.05299
354	1.05299
355	1.24512
356	1.24741
357	0.965433
358	0.910143
359	0.909411
360	0.829742
361	0.737359
362	0.740787
363	0.816571
364	0.816928
365	0.702781
366	0.699584
367	0.699582
368	0.700762
369	0.773429
370	0.773211
371	0.868983
372	0.951562
373	0.95232
374	0.975781
375	1.25047
376	1.23917
377	1.23916
378	1.23826
c1.loc82	0.960736
379	0.723965
380	0.720632
381	0.720799
382	0.737648
383	1.12961
384	1.12878
c1.loc83	1.12887
385	1.12895
386	1.14427
387	1.13542
388	1.23532
389	1.3124
390	1.17004
391	0.882459
392	0.886043
393	0.895811
394	0.891644
395	0.722067
396	0.719873
397	0.719863
398	0.684301
399	0.699279
400	0.747165
401	0.928078
402	0.939536
403	0.9298
404	0.92673
c1.loc84	0.926436
405	0.926362
406	0.892462
407	0.591524
408	0.586981
409	0.280854
410	0.279327
411	0.279316
412	0.279054
c1.loc85	0.314793
413	0.315361
414	0.31606
415	0.408867
416	0.410072
417	0.421984
418	0.421581
419	0.421578
420	0.41822
421	0.292393
422	0.292393
423	0.292393
424	0.292393
425	0.292355
426	0.25911
427	0.319737
428	0.396796
429	0.396819
430	0.393946
c1.loc86	0.377701
431	0.309262
432	0.31011
433	0.617902
434	0.626047
435	0.626057
436	0.626057
437	0.626063
438	0.658997
439	0.810124
440	0.810126
441	0.783289
442	0.782475
443	0.676025
444	0.644936
445	0.691844
446	0.693106
447	0.693107
448	0.693107
449	0.693069
450	0.61878
451	0.406961
452	0.372809
453	0.269609
454	0.269605
455	0.257929
456	0.256721
457	0.256718
458	0.256718
459	0.256714
460	0.253823
461	0.219377
462	0.216531
463	0.206845
464	0.205775
465	0.191096
466	0.172993
467	0.173051
468	0.20786
469	0.239362
470	0.233146
471	0.231758
c1.loc88	0.201021
472	0.184443
473	0.184443
474	0.184426
475	0.180442
476	0.105542
477	0.096651
478	0.0440196
479	0.0440372
480	0.0161576
481	0.0158386
482	0.0436955
483	0.0526449
484	0.137919
485	0.152339
c1.loc89	0.290941
486	0.349199
487	0.354407
488	0.354406
489	0.337803
490	0.245942
491	0.242181
492	0.125876
493	0.122754
494	0.0859384
495	0.0500843
496	0.0521313
497	0.206478
498	0.207867
499	0.203934
500	0.327338
501	0.471061
c1.loc90	0.373043
502	0.328272
503	0.326194
504	0.326208
505	0.336153
506	0.435456
507	0.35047
c2.loc7	0.35047
c2.loc8	0.35047
c2.loc9	0.35047
c2.loc10	0.35047
c2.loc11	0.35047
c2.loc12	0.35047
c2.loc13	0.35047
508	0.35047
509	0.350465
c2.loc14	0.350465
c2.loc15	0.350465
c2.loc16	0.350465
510	0.350465
511	0.35047
c2.loc17	0.34965
c2.loc18	0.34193
c2.loc19	0.333975
c2.loc20	0.325813
c2.loc21	0.317474
c2.loc22	0.308993
c2.loc23	0.300406
c2.loc24	0.291751
c2.loc25	0.283068
c2.loc26	0.274398
c2.loc27	0.265781
c2.loc28	0.257255
c2.loc29	0.248858
c2.loc30	0.240624
c2.loc31	0.232584
512	0.232183
513	0.23196
c2.loc32	0.231334
514	0.231171
515	0.0993775
516	0.0478329
517	0.0891576
518	0.0899118
c2.loc33	0.190988
519	0.214845
520	0.215367
521	0.227896
522	0.472347
523	0.506619
524	0.537361
525	0.600907
526	0.682149
527	0.94821
528	0.993079
529	0.993091
530	0.991405
531	0.950302
532	0.956336
533	0.975973
534	0.971976
535	1.01547
536	1.01542
c2.loc34	1.01544
537	1.01547
538	1.03495
539	0.967102
540	0.952779
541	0.709787
542	0.62965
543	0.571474
544	0.498843
545	0.498835
546	0.491794
547	0.150191
548	0.148974
549	0.148964
550	0.145447
551	0.0934464
552	0.094177
c2.loc35	0.101662
553	0.124042
554	0.124203
555	0.0463893
556	0.0439439
557	0.15577
558	0.20662
559	0.214491
560	0.214301
561	0.214304
562	0.218777
563	0.311186
564	0.338154
565	0.539618
566	0.561166
567	0.93653
568	0.96944
569	0.969455
570	0.96655
c2.loc36	0.821128
571	0.798764
572	0.798841
573	0.687612
574	0.670421
575	0.550356
576	0.506805
577	0.506645
578	0.506645
579	0.383417
580	0.379895
581	0.247898
582	0.242713
583	0.242704
584	0.241801
c2.loc37	0.228945
585	0.215173
586	0.228117
587	0.614907
588	0.652916
589	0.654769
590	0.651668
591	0.651699
592	0.659436
593	1.24891
594	1.27317
595	1.27321
596	1.27322
597	1.4441
598	1.58533
599	1.58538
600	1.58538
601	1.61182
602	1.59655
603	1.58226
604	1.56572
c2.loc38	1.56564
605	1.56562
606	1.56562
607	1.92498
608	1.97646
609	1.71733
610	1.69625
611	1.69649
612	1.77684
613	1.89973
614	1.85729
615	1.88742
616	1.88611
c2.loc39	1.8861
617	1.8861
618	1.8861
619	1.8861
620	1.8861
621	1.88646
622	2.22253
623	2.62081
624	2.65508
625	2.65508
626	2.69165
627	2.94287
628	2.9109
629	2.54994
630	2.55024
631	2.42824
632	2.44798
633	2.39477
634	2.34952
635	1.59688
636	1.60464
c2.loc40	1.69312
637	1.79476
638	1.82971
639	2.07393
640	1.95929
641	1.81867
642	2.52121
643	2.53976
644	2.5409
645	2.64496
646	3.42029
647	3.46317
648	3.46321
649	3.462
c2.loc41	3.27821
650	3.25231
651	3.25464
652	3.45408
653	3.45533
654	3.60974
655	3.60866
656	3.60866
657	3.60866
658	3.60866
659	3.60866
660	3.60866
661	3.6042
662	3.52667
663	3.45049
664	3.07345
665	3.07655
666	2.86435
667	2.79139
668	2.79139
669	2.85363
670	2.97238
671	3.02819
672	3.02453
673	2.7417
674	2.74827
c2.loc42	2.94062
675	3.1315
676	3.20209
677	3.80328
678	3.79962
679	3.45627
680	3.46478
681	3.3711
682	3.49855
683	4.27868
684	4.2832
c2.loc43	4.25681
685	4.18724
686	4.18754
687	4.19304
688	4.19336
689	4.19191
690	4.17917
691	4.14333
692	3.01353
693	2.86166
694	2.37313
695	2.06236
696	2.06167
697	2.05687
698	1.96573
699	1.96746
700	1.96104
701	1.91266
c2.loc44	1.89627
702	1.8524
703	1.84966
704	1.84958
705	1.8315
706	1.40532
707	1.41753
708	1.81632
709	1.81609
710	1.81609
711	1.81622
712	2.35844
713	2.42839
714	2.51374
715	2.51355
716	2.51354
717	2.51438
718	2.4247
719	2.76424
720	3.06257
721	2.73262
722	2.73746
723	2.75475
724	2.75475
725	2.75475
726	2.75475
727	2.75475
728	2.75475
729	2.75475
730	2.75475
731	2.75475
732	2.75475
733	2.75475
734	2.75475
735	2.75475
736	2.75475
737	2.75475
c2.loc45	2.75475
738	2.75475
739	2.75476
740	3.09481
741	3.14405
742	3.14409
743	3.14409
744	3.14409
745	3.14409
746	3.14404
747	3.08271
748	2.80253
749	2.80252
750	2.80252
751	2.79854
752	2.70637
753	2.72965
754	2.77921
755	2.79493
756	3.26632
757	3.37754
758	3.61037
759	3.64123
760	3.63622
761	3.59552
762	3.59652
763	2.86273
764	2.84829
765	2.84829
766	2.86887
c2.loc46	2.88331
767	2.81152
768	2.79499
769	2.72317
770	2.72317
771	2.50344
772	2.43157
773	2.51867
774	2.51796
775	2.17486
776	2.14646
777	2.21445
778	2.21319
779	1.69114
780	1.67037
781	1.67024
782	1.67024
c2.loc47	1.67024
783	1.67024
784	1.67024
785	1.67025
786	1.67846
787	1.82091
788	1.82091
789	1.82092
790	1.82578
791	2.05734
792	2.06276
793	1.77511
794	1.75285
795	1.75283
796	1.7538
c2.loc48	1.7744
797	1.75897
798	1.79989
799	2.14469
800	2.13899
801	1.35909
802	1.34894
803	1.12046
804	1.11259
805	1.11251
806	0.947679
807	0.637673
808	0.646353
809	0.651339
810	0.496873
811	0.354941
812	0.318335
813	0.0494791
814	0.0447463
815	0.116596
816	0.118252
c2.loc49	0.118287
817	0.118316
818	0.13171
819	0.216419
820	0.216421
821	0.364984
822	0.372726
823	0.372729
824	0.377116
825	0.662304
826	0.669454
827	1.02912
828	1.08575
829	1.61066
830	1.41819
831	1.18493
832	1.1841
833	1.1841
834	1.1841
835	1.18159
c2.loc50	1.14431
836	1.07928
837	1.07631
838	1.07626
839	1.04887
840	0.429718
841	0.458153
842	0.484222
843	0.484226
844	0.502397
845	0.644472
846	0.644473
847	0.644474
848	0.649097
849	0.655783
850	0.655783
851	0.655786
852	0.659087
853	0.939728
854	0.738277
855	0.537237
856	0.537038
857	0.537038
858	0.537038
859	0.537038
860	0.537038
861	0.537038
862	0.537038
863	0.537038
864	0.537038
865	0.537038
866	0.537038
c2.loc51	0.500224
867	0.421553
868	0.418234
869	0.418209
870	0.41622
871	0.29939
872	0.308161
873	0.396627
874	0.438675
875	0.43871
876	0.43871
877	0.43871
878	0.43871
879	0.43871
880	0.439443
881	0.409612
882	0.407962
883	0.329188
884	0.25264
885	0.249562
886	0.244433
c2.loc52	0.246331
887	0.259596
888	0.259779
889	0.309233
890	0.402081
891	0.529274
892	0.527825
893	0.623646
894	0.667979
895	0.66823
896	0.664287
897	0.398464
898	0.392915
899	0.392913
900	0.393268
901	0.377426
902	0.376314
903	0.376314
904	0.37855
905	0.382158
906	0.382158
907	0.377189
908	0.376209
909	0.386159
910	0.563415
911	0.563416
912	0.563416
913	0.563404
914	0.352658
915	0.2619
916	0.261715
917	0.00106407
918	0.00106343
919	0.000765816
920	0.000509848
921	0.0162718
922	0.017395
923	0.0174017
924	0.0190263
925	0.0218837
926	0.0432978
927	0.0789472
928	0.111783
929	0.109321
930	0.109286
931	0.0926812
932	0.0415386
933	0.0441857
934	0.00692038
935	0.00258822
936	0.0623012
937	0.0662068
938	0.0662575
939	0.105628
940	0.151613
941	0.124493
942	0.097605
943	0.0976024
944	0.0976022
945	0.0959961
946	0.092386
947	0.0917558
948	0.0803438
949	0.0885172
950	0.126205
951	0.112796
952	0.0977903
953	0.107187
954	0.112297
955	0.112299
956	0.112293
957	0.0572547
958	0.0209427
959	0.0410657
960	0.0730621
961	0.0930084
962	0.0809857
963	0.0771319
964	0.0540357
965	0.0779054
966	0.0726298
967	0.00129694
968	0.00112411
969	0.000889343
970	0.00101287
971	0.0010127
972	0.000778325
973	0.00259716
974	7.07367e-06
975	0.00868785
976	0.0192828
977	0.0186822
978	0.0186827
979	0.0248656
980	0.00815825
981	3.66719e-06
982	4.36775e-06
983	3.69483e-05
984	3.70006e-05
985	3.08534e-05
986	0.0202019
987	0.0228515
c3.loc2	0.0230039
988	0.0227061
989	0.0226567
990	0.0269373
991	0.00720993
992	0.0029559
993	0.010226
994	0.0102195
995	0.0019256
996	0.00145621
997	0.00358531
998	0.0396725
999	0.0555463
1000	0.0555574
1001	0.0577258
1002	0.241989
1003	0.242657
1004	0.246633
1005	0.261657
1006	0.272542
1007	0.527078
1008	0.53608
1009	0.536086
1010	0.542949
c3.loc3	0.603421
1011	0.7801
1012	0.78749
1013	0.787576
1014	0.811854
1015	1.03617
1016	1.03706
1017	1.02289
1018	1.05482
1019	1.04095
1020	1.04057
1021	0.910844
1022	0.610839
1023	0.622488
1024	0.784886
1025	0.782246
1026	0.885594
1027	0.910955
1028	0.910944
1029	0.869154
1030	0.801217
1031	0.905771
1032	0.886232
1033	0.723728
1034	0.713361
c3.loc4	0.641395
1035	0.568244
1036	0.568243
1037	0.568239
1038	0.56124
1039	0.456166
1040	0.53332
1041	0.608582
1042	0.608589
1043	0.608589
1044	0.608589
1045	0.608589
1046	0.608584
1047	0.505292
1048	0.450125
1049	0.37768
1050	0.37345
1051	0.338319
1052	0.328525
1053	0.316713
c3.loc5	0.240217
1054	0.155864
1055	0.157958
1056	0.197572
1057	0.196582
1058	0.196581
1059	0.196581
1060	0.196581
1061	0.196798
c3.loc6	0.197985
1062	0.195214
1063	0.167488
1064	0.0632595
1065	0.0614751
1066	0.0303356
1067	0.0272786
1068	0.0424592
1069	0.0598786
1070	0.059907
c3.loc7	0.0602423
c3.loc8	0.0611332
c3.loc9	0.0617647
c3.loc10	0.0621246
c3.loc11	0.0622114
1071	0.0622097
1072	0.0622132
c3.loc12	0.062214
1073	0.0622142
1074	0.0622097
1075	0.0622097
1076	0.0622116
1077	0.0622116
1078	0.0622097
c3.loc13	0.06221
1079	0.0622105
1080	0.0622105
1081	0.0622097
1082	0.0622097
1083	0.0622123
c3.loc14	0.0622125
1084	0.0622125
1085	0.0622097
1086	0.0622097
1087	0.0622108
1088	0.0622109
1089	0.0622097
1090	0.0622106
1091	0.0622106
1092	0.0622097
c3.loc16	0.0601559
c3.loc17	0.057488
c3.loc18	0.0547727
c3.loc19	0.0520202
c3.loc20	0.0492416
c3.loc21	0.046449
c3.loc22	0.0436549
c3.loc23	0.0408724
c3.loc24	0.038115
c3.loc25	0.0353963
c3.loc26	0.0327295
c3.loc27	0.0301277
c3.loc28	0.0276031
c3.loc29	0.0251673
c3.loc30	0.0228306
c3.loc31	0.020602
c3.loc32	0.0184894
c3.loc33	0.0164987
c3.loc34	0.0146347
c3.loc35	0.0129002
c3.loc36	0.0112965
c3.loc37	0.00982357
c3.loc38	0.00847967
c3.loc39	0.00726193
c3.loc40	0.00616627
c3.loc41	0.00518764
c3.loc42	0.0043202
c3.loc43	0.00355747
c3.loc44	0.00289253
c3.loc45	0.00231818
1093	0.00198059
1094	0.00196492
c3.loc46	0.0019649
1095	0.00196489
1096	0.00196489
1097	0.0019659
1098	0.00983128
1099	0.0233761
1100	0.0233778
1101	0.0233778
1102	0.0233779
1103	0.10573
1104	0.108622
1105	0.108626
1106	0.108439
c3.loc47	0.111152
1107	0.113747
1108	0.114637
1109	0.114658
1110	0.144197
1111	0.2184
1112	0.262779
1113	0.262819
1114	0.263443
1115	0.395868
1116	0.398992
1117	0.398995
1118	0.402559
1119	0.65983
1120	0.665267
c3.loc48	0.853094
1121	0.989449
1122	0.999704
c3.loc49	0.999765
1123	0.999766
1124	0.999799
1125	0.961539
1126	1.03454
1127	1.25134
1128	1.28001
1129	1.28008
1130	1.28008
1131	1.32536
1132	1.32497
1133	1.32497
1134	1.32441
c3.loc50	1.27286
1135	1.09539
1136	1.08693
1137	1.0869
1138	1.0869
c3.loc51	1.0869
c3.loc52	1.08687
1139	1.08687
1140	1.08006
1141	0.85539
1142	0.84257
c3.loc53	0.73609
1143	0.616892
1144	0.616891
1145	0.616956
1146	0.655479
1147	0.972093
1148	0.972096
1149	0.972123
1150	0.989169
1151	1.06612
1152	1.07072
1153	1.11534
1154	1.11359
1155	0.691139
1156	0.597515
1157	0.597489
1158	0.598314
1159	0.748506
1160	0.753364
1161	0.506221
1162	0.497272
1163	0.608481
1164	0.614234
1165	0.780871
1166	0.79076
1167	0.799933
1168	0.798661
1169	0.79866
1170	0.798659
1171	0.657944
1172	0.637553
1173	0.63752
1174	0.63752
1175	0.637734
1176	0.736628
1177	1.19984
1178	1.19778
1179	1.3697
1180	1.38155
1181	1.38123
1182	1.18106
1183	1.02409
1184	1.39518
1185	1.47169
1186	1.47172
1187	1.46781
c3.loc55	1.34405
1188	1.3037
1189	1.24657
1190	1.18046
1191	1.2032
1192	1.3527
1193	1.48108
1194	1.48125
1195	1.47392
1196	1.20522
1197	1.18735
1198	0.816684
1199	0.790608
1200	0.790572
1201	0.797138
1202	0.920011
1203	0.919594
1204	1.04416
1205	1.02746
1206	0.864027
1207	0.864019
1208	0.451802
1209	0.420632
1210	0.349683
1211	0.343927
1212	0.112245
1213	0.0882931
1214	0.157868
1215	0.161193
c3.loc56	0.153884
1216	0.147833
1217	0.146823
1218	0.0858413
1219	0.0819323
1220	0.219626
1221	0.22429
1222	0.22431
1223	0.22431
1224	0.224342
1225	0.267114
1226	0.305031
1227	0.305033
1228	0.21542
1229	0.200255
1230	0.20016
1231	0.198309
c3.loc57	0.150524
1232	0.0280103
1233	0.0523508
1234	0.0834849
1235	0.0933925
1236	0.0951532
1237	0.0532585
1238	0.0498891
1239	0.0997151
1240	0.107759
1241	0.107779
1242	0.105878
1243	0.0946965
1244	0.0946962
1245	0.0951103
1246	0.0981098
1247	0.09327
1248	0.0865188
1249	0.0388482
1250	0.00113799
1251	0.0273688
1252	0.0273849
1253	0.0251714
c3.loc58	0.0158662
1254	0.00192944
1255	0.00208583
1256	0.00976433
1257	0.0118449
1258	4.51808e-07
1259	6.6219e-06
1260	0.00293829
1261	0.00325968
1262	0.00325244
1263	0.00158989
1264	0.00755183
1265	0.00753849
c3.loc59	0.00719825
1266	0.00516605
1267	0.00516604
1268	0.00516833
1269	0.0229087
1270	0.0615521
1271	0.0922523
1272	0.0401147
1273	0.00391426
1274	0.0301585
1275	0.0520885
1276	0.0461945
1277	0.0452457
1278	0.0452843
1279	0.0620979
1280	0.152305
1281	0.174595
1282	0.253594
1283	0.253732
1284	0.253714
1285	0.177631
1286	0.143997
1287	0.175352
1288	0.380343
1289	0.502851
1290	0.502894
1291	0.589044
1292	0.668477
1293	0.660716
1294	0.447842
1295	0.453758
1296	0.611323
1297	0.661213
1298	0.562978
1299	0.559731
1300	0.559713
1301	0.548128
1302	0.207402
1303	0.198553
1304	0.0582043
1305	0.0578442
1306	0.0578416
1307	0.0578416
1308	0.0578414
1309	0.0577586
1310	0.142473
1311	0.147924
1312	0.147956
1313	0.189282
1314	0.255977
1315	0.362015
1316	0.330704
1317	0.26475
1318	0.261194
1319	0.208783
1320	0.195384
1321	0.195363
1322	0.192594
1323	0.0965643
1324	0.0628645
1325	0.0617649
1326	0.0593524
1327	0.0593451
1328	0.0593474
1329	0.0216067
1330	0.0171794
1331	0.0171592
1332	0.0163509
c3.loc63	0.00776186
1333	0.00428764
1334	0.0042645
1335	0.0267248
1336	0.0269203
1337	0.0276009
1338	0.0275252
c3.loc64	0.0275012
1339	0.0272993
1340	0.00368207
1341	0.0800023
1342	0.0722107
1343	0.0713542
1344	0.07133
1345	0.0569564
1346	0.0318641
1347	0.0321465
1348	0.00436741
1349	0.00385693
1350	0.00385325
1351	0.00260315
1352	0.0182669
1353	1.49446
1354	1.66193
1355	1.66667
1356	1.70806
1357	1.70375
1358	1.70375
1359	1.71629
1360	2.17459
1361	2.22002
1362	2.00392
1363	1.87248
1364	1.87274
1365	2.15262
1366	2.38838
1367	2.22336
1368	1.93129
1369	1.78434
1370	1.70694
1371	1.71443
1372	1.69832
1373	1.69037
1374	1.61678
1375	1.60944
1376	1.35544
1377	1.35027
1378	1.64124
1379	1.68313
c4.loc1	1.57626
1380	1.45763
1381	1.45341
1382	1.45335
1383	1.41693
1384	1.14499
1385	1.11218
1386	0.883511
1387	0.795908
1388	0.795991
1389	0.779208
1390	0.86324
1391	0.868574
1392	0.868573
1393	0.858573
1394	0.713748
1395	0.700178
1396	0.380196
1397	0.490039
1398	0.60242
1399	0.593214
1400	0.547732
1401	0.547731
1402	0.557526
1403	0.700854
1404	0.695858
1405	0.761029
1406	0.771836
1407	0.772955
1408	0.773546
c4.loc2	0.778796
1409	0.773117
1410	0.772561
1411	0.772563
1412	0.772635
1413	0.746855
1414	0.781585
1415	0.748276
1416	0.599405
1417	0.53596
1418	0.463135
1419	0.463097
1420	0.463097
1421	0.463102
1422	0.568792
1423	0.617711
1424	0.398646
1425	0.370644
1426	0.370318
1427	0.293981
1428	0.162908
1429	0.158837
1430	0.165953
1431	0.165595
1432	0.165595
1433	0.163005
1434	0.0772791
1435	0.0251766
1436	0.0272415
1437	0.0288924
1438	0.00276204
1439	0.00236815
1440	0.00236363
1441	0.00203427
1442	0.00168929
1443	0.000119074
1444	0.000378639
1445	0.00103493
1446	0.00236488
1447	0.00236521
1448	0.00236521
1449	0.00236521
1450	0.00236521
c4.loc3	0.00236578
1451	0.00237076
1452	0.0032746
1453	0.0242447
1454	0.024245
1455	0.024245
1456	0.0242428
1457	0.0231131
1458	0.00262603
1459	0.00217847
1460	0.00202456
1461	0.00698106
1462	0.015567
c4.loc4	0.0167085
1463	0.0167602
1464	0.0171565
1465	0.0200304
1466	0.0199727
1467	0.0695965
1468	0.0766411
1469	0.183996
1470	0.256208
1471	0.315047
1472	0.315081
1473	0.315078
1474	0.227042
1475	0.198261
1476	0.375918
1477	0.509353
1478	0.626935
1479	0.476112
1480	0.473536
1481	0.471684
c4.loc5	0.421195
1482	0.382117
1483	0.342833
1484	0.26259
1485	0.26117
1486	0.361925
1487	0.3224
1488	0.263995
1489	0.263969
1490	0.274508
1491	0.557212
1492	0.574584
1493	0.574655
1494	0.621836
1495	0.801287
1496	0.841405
1497	0.841402
1498	0.792502
1499	0.632405
1500	0.614457
1501	0.424929
1502	0.411639
1503	0.451588
1504	0.483473
1505	0.474062
1506	0.439493
1507	0.405185
1508	0.368507
1509	0.502579
1510	0.510649
c4.loc7	0.639284
1511	0.666305
1512	0.667165
c4.loc8	0.667143
c4.loc9	0.667116
c4.loc10	0.667088
c4.loc11	0.667058
c4.loc12	0.667027
c4.loc13	0.666995
c4.loc14	0.666961
c4.loc15	0.666925
c4.loc16	0.666888
c4.loc17	0.66685
c4.loc18	0.66681
c4.loc19	0.666769
c4.loc20	0.666726
c4.loc21	0.666683
c4.loc22	0.666638
c4.loc23	0.666592
c4.loc24	0.666546
c4.loc25	0.666499
c4.loc26	0.666451
c4.loc27	0.666403
c4.loc28	0.666354
c4.loc29	0.666305
c4.loc30	0.666257
c4.loc31	0.666208
c4.loc32	0.66616
c4.loc33	0.666112
c4.loc34	0.666064
c4.loc35	0.666018
c4.loc36	0.665972
c4.loc37	0.665927
c4.loc38	0.665883
c4.loc39	0.665841
c4.loc40	0.665799
c4.loc41	0.665759
c4.loc42	0.66572
c4.loc43	0.665683
c4.loc44	0.665647
c4.loc45	0.665613
c4.loc46	0.66558
c4.loc47	0.665549
c4.loc48	0.665519
c4.loc49	0.66549
c4.loc50	0.665463
1513	0.66544
1514	0.650255
c4.loc51	0.600515
1515	0.498795
1516	0.500359
1517	0.491173
1518	0.472633
1519	0.264801
1520	0.249494
1521	0.249435
1522	0.243338
c4.loc52	0.19713
1523	0.146168
1524	0.146052
1525	0.133151
1526	0.133151
1527	0.133152
1528	0.134312
1529	0.140886
1530	0.14414
c4.loc53	0.19094
1531	0.329502
1532	0.320131
1533	0.17921
1534	0.178398
1535	0.178414
1536	0.201535
1537	0.217065
1538	0.124919
1539	0.112824
1540	0.112824
1541	0.125882
1542	0.16111
1543	0.157716
1544	0.157716
c4.loc54	0.165489
1545	0.171669
1546	0.171745
1547	0.171734
1548	0.165809
1549	0.163474
1550	0.207679
1551	0.240315
1552	0.304444
1553	0.304441
1554	0.40775
1555	0.418858
1556	0.418869
1557	0.411303
1558	0.256849
1559	0.256848
1560	0.256852
1561	0.259002
1562	0.255744
1563	0.255741
1564	0.255741
1565	0.255741
1566	0.255741
1567	0.255741
1568	0.255741
1569	0.255739
1570	0.109107
1571	0.0944084
1572	0.108765
1573	0.109446
1574	0.177164
1575	0.201007
1576	0.201069
1577	0.192226
1578	0.286746
1579	0.316039
1580	0.403271
1581	0.423532
1582	0.423526
1583	0.400765
1584	0.202976
1585	0.201055
1586	0.231916
1587	0.260777
1588	0.260826
1589	0.262119
1590	0.264981
1591	0.347239
1592	0.348662
1593	0.487959
1594	0.494274
1595	0.521514
1596	0.521619
1597	0.521282
1598	0.444883
1599	0.313906
1600	0.313899
1601	0.0794294
1602	0.0742676
1603	0.132506
1604	0.134624
1605	0.146811
1606	0.156314
1607	0.156324
1608	0.154036
1609	0.124544
1610	0.126333
1611	0.126332
1612	0.121707
1613	0.11888
1614	0.122466
1615	0.125367
1616	0.137872
1617	0.187793
1618	0.228742
1619	0.317549
1620	0.310988
1621	0.29526
1622	0.330524
1623	0.334262
1624	0.334258
1625	0.32365
1626	0.3146
1627	0.313114
1628	0.282834
1629	0.105898
1630	0.105526
1631	0.098715
1632	0.0987149
1633	0.098726
1634	0.115366
1635	0.213241
1636	0.232152
1637	0.47301
1638	0.541168
1639	0.541181
1640	0.541181
1641	0.541192
1642	0.547529
1643	0.740851
1644	0.762673
c4.loc59	0.762774
1645	0.763081
1646	0.801724
1647	1.34066
1648	1.34393
1649	1.31008
1650	1.30618
1651	1.30574
1652	1.30069
1653	1.14498
1654	1.14622
1655	1.2041
1656	1.19766
1657	1.19766
1658	1.19765
1659	1.04908
1660	0.915126
1661	0.679897
1662	0.459982
1663	0.339947
1664	0.299939
1665	0.299892
1666	0.278363
1667	0.252117
1668	0.25211
1669	0.204878
1670	0.158486
c4.loc60	0.158454
1671	0.158439
1672	0.163815
1673	0.35662
1674	0.548772
1675	0.694741
1676	0.610266
1677	0.610257
1678	0.61
1679	0.37429
1680	0.375119
1681	0.372462
1682	0.372458
1683	0.374578
1684	0.733315
1685	0.748218
1686	0.951374
1687	0.954421
1688	0.947292
1689	1.05479
1690	1.15948
1691	1.25466
1692	0.920002
1693	0.759279
1694	0.867315
1695	0.880795
1696	0.923435
1697	0.923836
1698	0.747391
1699	0.581016
1700	0.57465
1701	0.554064
1702	0.55134
1703	0.551222
1704	0.538478
1705	0.538402
1706	0.526897
1707	0.274426
1708	0.267834
1709	0.267802
1710	0.201508
1711	0.169642
1712	0.223454
1713	0.162449
1714	0.160112
c4.loc62	0.205678
1715	0.219345
1716	0.215278
1717	0.0759634
1718	0.0826251
1719	0.0829517
1720	0.0257994
1721	0.0220207
1722	0.0220199
1723	0.0230966
1724	0.0452007
1725	0.04575
1726	0.0496591
1727	0.106272
1728	0.166664
1729	0.255865
1730	0.308264
1731	0.308339
1732	0.308339
1733	0.308339
1734	0.308339
1735	0.308333
1736	0.306687
c4.loc63	0.291816
1737	0.201337
1738	0.202129
1739	0.331525
1740	0.334416
1741	0.334699
1742	0.381241
1743	0.431778
1744	0.529473
1745	0.524155
1746	0.38518
1747	0.381528
1748	0.234317
1749	0.392276
1750	0.481931
1751	0.48376
1752	0.483888
1753	0.533947
[truncated: 3,195 more rows]

## Sheet: Figure1b
Marker	LOD
1	1.3274
2	1.32651
3	1.11657
4	0.937833
5	1.06593
6	1.06873
7	1.06209
8	1.0328
9	0.982302
10	1.1007
11	1.02816
12	0.852318
13	0.852099
14	0.852083
15	0.69081
16	0.494824
17	0.447568
18	0.447409
19	0.445128
20	0.125248
21	0.122939
22	0.0498927
23	0.00887018
24	0.0120922
25	0.0155178
26	0.015519
27	0.0141734
28	0.00594709
29	0.00934372
30	0.0676722
31	0.0710328
c1.loc1	0.0710338
32	0.0710349
33	0.0688362
34	0.272891
35	0.296668
36	0.29667
37	0.296675
38	0.303288
39	0.319556
40	0.318045
41	0.365941
42	0.373293
43	0.373287
44	0.360074
45	0.306908
46	0.227202
47	0.164089
48	0.164072
49	0.16466
50	0.133633
51	0.128471
52	0.128454
53	0.123546
54	0.0595828
55	0.0753839
56	0.0829255
57	0.0201248
58	0.00835054
59	0.0153894
60	0.0184668
61	0.0184667
62	0.0147103
63	0.00042414
64	0.0250292
65	0.0250419
66	0.0260791
67	0.0128073
68	0.0113826
69	0.0127803
70	0.0128007
71	0.0127991
72	0.0122395
73	0.0020065
74	0.00200648
75	0.00200542
76	0.00173134
77	0.000640478
78	0.000640461
79	0.000640437
80	0.000565293
81	8.26113e-07
82	0.00390143
83	0.0217479
84	0.0287379
85	0.028086
86	0.0493076
87	0.0629376
88	0.031144
89	0.024494
90	0.0244826
91	0.0274064
92	0.0298875
93	0.02989
94	0.0299395
95	0.112214
96	0.11449
c1.loc3	0.123543
97	0.128066
98	0.128416
99	0.128415
100	0.123468
101	0.0625629
102	0.0375176
103	0.018304
104	0.0261042
105	0.0477024
106	0.0616167
107	0.0788922
108	0.0964877
109	0.08939
110	0.173035
111	0.295564
112	0.335195
113	0.520509
114	0.501513
115	0.414237
116	0.41422
117	0.414219
118	0.369481
119	0.35564
120	0.362659
121	0.362462
122	0.325065
123	0.321255
c1.loc4	0.321271
124	0.321276
125	0.364422
126	0.497115
127	0.50013
128	0.409296
129	0.386551
130	0.490754
131	0.509549
132	0.667608
133	0.837657
134	1.15806
135	1.19214
136	1.19216
137	1.19216
138	1.51578
139	1.76125
140	1.74756
141	1.50719
142	1.54791
143	2.11689
144	2.15533
145	1.984
146	1.97326
147	1.66896
148	1.58269
149	1.58261
150	1.63015
c1.loc6	1.80574
151	2.04137
152	2.04137
c1.loc7	2.04137
c1.loc8	2.04138
c1.loc9	2.04138
c1.loc10	2.04138
c1.loc11	2.04139
c1.loc12	2.04139
c1.loc13	2.04139
c1.loc14	2.0414
c1.loc15	2.0414
c1.loc16	2.0414
c1.loc17	2.04141
c1.loc18	2.04141
c1.loc19	2.04142
c1.loc20	2.04142
c1.loc21	2.04143
c1.loc22	2.04143
c1.loc23	2.04144
c1.loc24	2.04144
c1.loc25	2.04145
c1.loc26	2.04146
c1.loc27	2.04146
c1.loc28	2.04147
c1.loc29	2.04147
c1.loc30	2.04148
c1.loc31	2.04149
c1.loc32	2.04149
c1.loc33	2.0415
c1.loc34	2.04151
c1.loc35	2.04151
c1.loc36	2.04152
c1.loc37	2.04153
c1.loc38	2.04153
c1.loc39	2.04154
c1.loc40	2.04154
c1.loc41	2.04155
c1.loc42	2.04156
c1.loc43	2.04156
c1.loc44	2.04157
c1.loc45	2.04157
c1.loc46	2.04158
c1.loc47	2.04158
c1.loc48	2.04159
c1.loc49	2.04159
c1.loc50	2.0416
c1.loc51	2.0416
c1.loc52	2.0416
c1.loc53	2.04161
c1.loc54	2.04161
c1.loc55	2.04161
c1.loc56	2.04162
c1.loc57	2.04162
c1.loc58	2.04162
c1.loc59	2.04163
c1.loc60	2.04163
153	2.04163
154	2.04544
c1.loc61	2.09049
c1.loc62	2.13606
c1.loc63	2.16601
155	2.17583
156	2.1811
c1.loc64	2.19651
c1.loc65	2.19809
c1.loc66	2.14093
157	2.1305
158	2.12589
c1.loc67	2.12588
159	2.12588
160	2.12588
161	2.12588
162	2.11922
c1.loc68	1.86716
163	1.70135
164	1.75066
165	1.96506
166	2.004
167	1.86965
168	1.8056
c1.loc69	1.89527
169	1.91978
170	1.92032
171	1.9205
172	2.03167
173	2.10178
174	2.0613
175	2.20351
176	1.67185
177	1.10592
178	1.12035
179	1.11183
180	1.11176
181	1.09234
182	0.731594
183	0.722883
184	0.722881
185	0.726258
186	0.721188
c1.loc70	0.702434
187	0.602017
188	0.603288
189	0.7224
190	0.757188
191	1.12811
192	1.15333
193	0.837407
194	0.820692
195	0.784884
196	0.77559
197	0.706133
198	0.651572
199	0.600226
200	0.575387
201	0.572925
202	0.572892
203	0.56818
204	0.450636
205	0.415128
206	0.335833
207	0.335827
208	0.317138
209	0.270395
210	0.257213
211	0.28429
212	0.320059
213	0.227765
214	0.184531
215	0.184495
216	0.152932
217	0.0905431
218	0.0897118
219	0.0395431
220	0.0463761
221	0.0770626
222	0.0764509
223	0.0742463
224	0.101077
225	0.109935
226	0.0862744
227	0.0837123
228	0.0891252
229	0.0894749
230	0.0843526
231	0.0771057
232	0.0800629
233	0.111987
234	0.11327
c1.loc72	0.100101
235	0.0670333
236	0.0662259
237	0.0662171
238	0.0662172
239	0.0766215
240	0.0771552
241	0.0392855
242	0.0335824
c1.loc73	0.0335659
243	0.0335544
244	0.0329724
245	0.0198053
246	0.0203078
247	0.0342157
248	0.0342157
249	0.0342157
250	0.0342157
251	0.0342159
252	0.0341326
253	0.0329945
254	0.0310018
255	0.0149372
256	0.0133502
257	0.00187596
258	0.00189517
259	0.00255703
260	0.00313566
261	0.0195131
262	0.0179128
c1.loc74	0.035684
263	0.065558
264	0.0730446
265	0.0507989
266	0.049979
267	0.049978
268	0.0498563
269	0.20877
270	0.211352
271	0.10033
272	0.0961364
273	0.0478658
274	0.0398761
275	0.0264743
276	0.0253578
277	0.0253419
278	0.0170093
279	0.0100647
280	0.00912592
281	0.00394671
282	0.00375796
283	0.00150751
284	0.0015075
285	0.00150747
286	0.00125321
c1.loc75	8.44917e-05
287	0.00150056
288	0.0019394
289	0.0284209
290	0.027969
c1.loc76	0.0279853
291	0.0279855
292	0.0301658
293	0.0460324
294	0.0746158
295	0.108157
296	0.110624
297	0.0788619
298	0.0328972
299	0.0184327
300	0.0184276
301	0.0184278
302	0.0200031
303	0.106636
304	0.106636
305	0.106537
306	0.0213422
307	0.00123769
308	0.00103437
309	0.00103414
310	0.00103419
311	0.0177598
312	0.0197034
c1.loc77	0.0197128
313	0.0197143
314	0.0205461
315	0.0763266
316	0.075589
317	0.0221425
318	0.0213612
c1.loc78	0.0198883
319	0.0104558
320	0.0104558
321	0.0104506
322	0.00931576
323	0.00275887
324	0.00296123
325	0.00296242
326	0.00298368
327	0.00372236
328	0.00390704
c1.loc79	0.0357045
329	0.0499827
330	0.0499827
331	0.0499827
332	0.049983
333	0.167751
334	0.171694
335	0.13005
336	0.127185
337	0.127215
338	0.145161
339	0.135612
340	0.114181
341	0.16284
342	0.216258
343	0.273603
344	0.274609
345	0.46499
346	0.475922
347	0.430007
348	0.418075
349	0.418074
350	0.417119
c1.loc80	0.39213
351	0.339629
352	0.339629
353	0.339629
354	0.339629
355	0.443414
356	0.444852
357	0.671903
358	0.715359
359	0.716067
360	0.792186
361	0.854528
362	0.849082
363	0.661419
364	0.65761
365	0.711857
366	0.718085
367	0.718091
368	0.719468
369	0.695914
370	0.694842
371	0.661982
372	0.616309
373	0.615882
374	0.615844
375	0.507124
376	0.501353
377	0.501349
378	0.502943
c1.loc82	0.553249
379	0.575325
380	0.574433
381	0.574478
382	0.578943
383	0.460952
384	0.4512
c1.loc83	0.450978
385	0.450773
386	0.393785
387	0.333183
388	0.229301
389	0.141036
390	0.108905
391	0.0550535
392	0.0554057
393	0.057662
394	0.0618174
395	0.136383
396	0.133682
397	0.133681
398	0.132805
399	0.0941288
400	0.0772064
401	0.090256
402	0.091002
403	0.0882265
404	0.0878168
c1.loc84	0.0878923
405	0.0879114
406	0.0983587
407	0.211908
408	0.212922
409	0.494687
410	0.498888
411	0.498922
412	0.500004
c1.loc85	0.421052
413	0.41594
414	0.414116
415	0.178911
416	0.176081
417	0.287347
418	0.298388
419	0.298397
420	0.29861
421	0.294042
422	0.294042
423	0.294042
424	0.294042
425	0.294065
426	0.312449
427	0.230627
428	0.176826
429	0.17681
430	0.176076
c1.loc86	0.155767
431	0.0945518
432	0.0943001
433	0.0222147
434	0.0209574
435	0.0209559
436	0.0209559
437	0.0209541
438	0.0127971
439	0.00216743
440	0.00197945
441	0.000695429
442	0.00070197
443	0.00420159
444	0.0055007
445	0.00155637
446	0.00138571
447	0.00138551
448	0.00138551
449	0.00138712
450	0.00622551
451	0.0406723
452	0.0363004
453	0.0237709
454	0.0237703
455	0.000751456
456	0.000414612
457	0.000413957
458	0.000413957
459	0.00041429
460	0.000671955
461	0.0154241
462	0.0181826
463	0.0377642
464	0.0390744
465	0.043815
466	0.0478902
467	0.0477711
468	0.0249995
469	0.00891697
470	0.0175776
471	0.0172345
c1.loc88	0.0108602
472	0.00818142
473	0.0081814
474	0.00818057
475	0.00798692
476	0.00441388
477	0.00291763
478	0.00100767
479	0.000954173
480	0.0417209
481	0.0427591
482	0.0514358
483	0.0533361
484	0.0370515
485	0.0348209
c1.loc89	0.0839343
486	0.10613
487	0.108149
488	0.108149
489	0.111437
490	0.125467
491	0.126179
492	0.145567
493	0.152209
494	0.2309
495	0.185268
496	0.138647
497	0.114496
498	0.111169
499	0.00212939
500	0.000117408
501	0.00411261
c1.loc90	0.00212673
502	0.00142358
503	0.00139373
504	0.00139362
505	0.00136253
506	0.00102153
507	0.398664
c2.loc7	0.398664
c2.loc8	0.398664
c2.loc9	0.398664
c2.loc10	0.398664
c2.loc11	0.398664
c2.loc12	0.398664
c2.loc13	0.398664
508	0.398664
509	0.39864
c2.loc14	0.398641
c2.loc15	0.398641
c2.loc16	0.398642
510	0.398642
511	0.398664
c2.loc17	0.398882
c2.loc18	0.400836
c2.loc19	0.402661
c2.loc20	0.404338
c2.loc21	0.405852
c2.loc22	0.407187
c2.loc23	0.408332
c2.loc24	0.409278
c2.loc25	0.410018
c2.loc26	0.410549
c2.loc27	0.410871
c2.loc28	0.410989
c2.loc29	0.410907
c2.loc30	0.410636
c2.loc31	0.410187
512	0.41016
513	0.410144
c2.loc32	0.411106
514	0.411354
515	0.552335
516	0.61084
517	0.539548
518	0.537836
c2.loc33	0.542696
519	0.533967
520	0.536012
521	0.536254
522	0.491927
523	0.493027
524	0.465755
525	0.364876
526	0.305202
527	0.162752
528	0.144961
529	0.144962
530	0.171301
531	0.268965
532	0.288394
533	0.366399
534	0.353065
535	0.509585
536	0.519133
c2.loc34	0.51914
537	0.519153
538	0.519221
539	0.675164
540	0.68666
541	0.757632
542	0.772828
543	0.8681
544	0.953773
545	0.95378
546	0.953721
547	0.767462
548	0.764838
549	0.764823
550	0.760835
551	0.671024
552	0.666683
c2.loc35	0.667077
553	0.621323
554	0.62375
555	0.909299
556	0.920332
557	0.798272
558	0.749655
559	0.424334
560	0.365466
561	0.36542
562	0.370631
563	0.468833
564	0.463667
565	0.488386
566	0.500191
567	0.532916
568	0.533666
569	0.533666
570	0.534066
c2.loc36	0.665611
571	0.674046
572	0.676316
573	0.707658
574	0.707612
575	0.762333
576	0.770824
577	0.770846
578	0.770846
579	0.641441
580	0.637335
581	0.845217
582	0.852342
583	0.852373
584	0.865441
c2.loc37	0.980351
585	1.04803
586	1.04443
587	0.895018
588	0.880882
589	0.453903
590	0.41652
591	0.416378
592	0.41626
593	0.467666
594	0.470501
595	0.470505
596	0.470506
597	0.479391
598	0.474879
599	0.474874
600	0.474875
601	0.473342
602	0.465677
603	0.430898
604	0.421252
c2.loc38	0.421209
605	0.421194
606	0.421191
607	0.269995
608	0.243335
609	0.204707
610	0.201783
611	0.201928
612	0.246337
613	0.782825
614	0.776468
615	0.535803
616	0.531969
c2.loc39	0.531947
617	0.531944
618	0.531944
619	0.531944
620	0.531944
621	0.53206
622	0.639747
623	0.621421
624	0.499257
625	0.499246
626	0.511599
627	0.624271
628	0.615123
629	0.524396
630	0.527908
631	0.818525
632	1.01382
633	1.43803
634	1.45585
635	1.66852
636	1.66538
c2.loc40	1.60999
637	1.36813
638	1.38256
639	1.45181
640	1.48193
641	1.48479
642	1.54713
643	1.54062
644	1.54085
645	1.56664
646	1.62716
647	1.61093
648	1.6109
649	1.6033
c2.loc41	1.3052
650	1.27842
651	1.27929
652	1.56112
653	1.56474
654	1.35405
655	1.33147
656	1.33147
657	1.33147
658	1.33147
659	1.33147
660	1.33148
661	1.40117
662	1.51878
663	1.55897
664	1.26301
665	1.23203
666	0.957526
667	0.899863
668	0.899849
669	0.941745
670	1.10856
671	1.23942
672	1.24146
673	1.26507
674	1.26251
c2.loc42	1.17101
675	1.02305
676	1.01196
677	0.864829
678	0.867816
679	0.976813
680	0.929557
681	0.722712
682	0.760158
683	1.02031
684	1.0135
c2.loc43	0.912551
685	0.854045
686	0.853902
687	0.851252
688	0.851096
689	0.851803
690	0.857768
691	0.849406
692	0.59237
693	0.602054
694	0.518827
695	0.434114
696	0.433932
697	0.433566
698	0.344275
699	0.343648
700	0.456039
701	0.57078
c2.loc44	0.546785
702	0.521459
703	0.520066
704	0.520017
705	0.509127
706	0.291113
707	0.286233
708	0.0849173
709	0.08313
710	0.0831306
711	0.09032
712	0.330361
713	0.35947
714	0.273539
715	0.25485
716	0.254845
717	0.261971
718	0.361947
719	0.439321
720	0.513906
721	0.57431
722	0.515581
723	0.442178
724	0.442171
725	0.442171
726	0.442171
727	0.442171
728	0.442171
729	0.442171
730	0.442171
731	0.442171
732	0.442171
733	0.442171
734	0.442171
735	0.442171
736	0.442171
737	0.442171
c2.loc45	0.442171
738	0.442171
739	0.442171
740	0.441231
741	0.437656
742	0.437653
743	0.437653
744	0.437653
745	0.437653
746	0.437602
747	0.381966
748	0.228824
749	0.228822
750	0.228825
751	0.263197
752	0.332184
753	0.339196
754	0.374136
755	0.371111
756	0.256573
757	0.23906
758	0.146943
759	0.067479
760	0.0293639
761	0.0067895
762	0.00712396
763	0.0634683
764	0.0641373
765	0.064137
766	0.0624813
c2.loc46	0.0634408
767	0.0687276
768	0.0765209
769	0.159977
770	0.159976
771	0.113845
772	0.103117
773	0.0510959
774	0.0495312
775	0.0956929
776	0.0990976
777	0.15431
778	0.156888
779	0.0550201
780	0.052146
781	0.0521285
782	0.0521285
c2.loc47	0.0521285
783	0.0521285
784	0.0521285
785	0.052131
786	0.0539476
787	0.108479
788	0.10848
789	0.108478
790	0.107663
791	0.0592277
792	0.066788
793	0.370897
794	0.377465
795	0.377469
796	0.375762
c2.loc48	0.279647
797	0.233242
798	0.224721
799	0.14302
800	0.146559
801	0.351465
802	0.349915
803	0.357039
804	0.356804
805	0.356805
806	0.358245
807	0.350796
808	0.395545
809	0.529957
810	0.523139
811	0.505298
812	0.482453
813	0.271555
814	0.266031
815	0.0702112
816	0.0675704
c2.loc49	0.0675454
817	0.0675251
818	0.0610519
819	0.0286678
820	0.0286676
821	0.0829375
822	0.0864001
823	0.0864008
824	0.0850674
825	0.0227254
826	0.0260125
827	0.0543214
828	0.055058
829	0.0210209
830	0.00697969
831	0.000583893
832	0.000573787
833	0.000573787
834	0.000573762
835	0.000523725
c2.loc50	0.0187438
836	0.0633441
837	0.0703757
838	0.0703955
839	0.0745213
840	0.196879
841	0.22481
842	0.248053
843	0.248055
844	0.249206
845	0.24907
846	0.24907
847	0.249066
848	0.21657
849	0.0525329
850	0.0525312
851	0.052531
852	0.0523147
853	0.0332385
854	0.00519167
855	0.00142596
856	0.00143436
857	0.00143436
858	0.00143436
859	0.00143436
860	0.00143436
861	0.00143436
862	0.00143436
863	0.00143436
864	0.00143436
865	0.00143436
866	0.00143438
c2.loc51	0.00439832
867	0.0142704
868	0.0147731
869	0.0147758
870	0.0148139
871	0.0162949
872	0.0122827
873	0.00510928
874	0.00473708
875	0.00473675
876	0.00473675
877	0.00473675
878	0.00473675
879	0.0047367
880	0.00426771
881	0.000885892
882	0.0010532
883	0.0118454
884	0.0339022
885	3.93619e-05
886	0.00691582
c2.loc52	0.00616408
887	0.000509072
888	0.000405381
889	0.00390113
890	0.00798188
891	0.14549
892	0.277029
893	0.17004
894	0.121446
895	0.121158
896	0.122722
897	0.204212
898	0.205494
899	0.205497
900	0.211463
901	0.182087
902	0.176194
903	0.176195
904	0.188633
905	0.297914
906	0.297915
907	0.180787
908	0.17566
909	0.182967
910	0.326153
911	0.326154
912	0.326154
913	0.326159
914	0.42425
915	0.471191
916	0.471291
917	0.26734
918	0.267067
919	0.148495
920	0.0643124
921	0.192346
922	0.198952
923	0.198876
924	0.163593
925	0.10034
926	0.0883644
927	0.100416
928	0.238972
929	0.234491
930	0.234435
931	0.208101
932	0.0717192
933	0.0669185
934	0.0501952
935	0.045958
936	0.05248
937	0.0526639
938	0.0525906
939	0.0104829
940	0.000672097
941	0.0194509
942	0.0634637
943	0.0634692
944	0.0634692
945	0.0625199
946	0.060263
947	0.0570027
948	0.0214391
949	0.0297742
950	0.212738
951	0.223888
952	0.23
953	0.168774
954	0.111151
955	0.11111
956	0.111115
957	0.176311
958	0.248919
959	0.303694
960	0.402438
961	0.383746
962	0.282359
963	0.290972
964	0.332959
965	0.291505
966	0.253904
967	0.277214
968	0.279219
969	0.488377
970	0.493292
971	0.493311
972	0.506085
973	0.771063
974	0.755647
975	0.644888
976	0.55015
977	0.545081
978	0.545085
979	0.588185
980	0.596727
981	0.559744
982	0.474713
983	0.38746
984	0.387335
985	0.370837
986	0.191212
987	0.195379
c3.loc2	0.219451
988	0.254154
989	0.25661
990	0.186635
991	0.207217
992	0.232211
993	0.233098
994	0.233129
995	0.248304
996	0.281073
997	0.291769
998	0.236995
999	0.221209
1000	0.221201
1001	0.221672
1002	0.0738152
1003	0.0710884
1004	0.0695201
1005	0.112974
1006	0.167855
1007	0.0741813
1008	0.0716558
1009	0.0716563
1010	0.0755082
c3.loc3	0.0982847
1011	0.191135
1012	0.193084
1013	0.193034
1014	0.173256
1015	0.0321905
1016	0.0322088
1017	0.0315004
1018	0.0281743
1019	0.0238686
1020	0.0237582
1021	0.000500428
1022	0.06027
1023	0.054915
1024	0.00238535
1025	0.00234532
1026	0.00865147
1027	0.0114292
1028	0.0114276
1029	0.00750094
1030	0.0056494
1031	0.060722
1032	0.0645503
1033	0.062626
1034	0.0650156
c3.loc4	0.0804881
1035	0.094656
1036	0.0946562
1037	0.0946613
1038	0.105224
1039	0.282286
1040	0.361044
1041	0.445603
1042	0.445611
1043	0.445611
1044	0.445611
1045	0.445612
1046	0.445621
1047	0.638928
1048	0.740273
1049	0.961937
1050	0.968756
1051	1.0122
1052	1.01402
1053	1.01113
c3.loc5	0.983197
1054	0.929044
1055	0.93925
1056	1.00341
1057	0.993961
1058	0.993949
1059	0.993949
1060	0.993951
1061	0.9994
c3.loc6	1.0683
1062	1.1246
1063	1.12469
1064	0.880564
1065	0.823408
1066	1.14466
1067	1.18065
1068	0.978053
1069	0.777036
1070	0.776272
c3.loc7	0.766375
c3.loc8	0.733354
c3.loc9	0.697703
c3.loc10	0.659995
c3.loc11	0.620876
1071	0.619603
1072	0.619606
c3.loc12	0.619607
1073	0.619607
1074	0.619603
1075	0.619603
1076	0.619605
1077	0.619605
1078	0.619603
c3.loc13	0.619603
1079	0.619603
1080	0.619603
1081	0.619603
1082	0.619603
1083	0.619605
c3.loc14	0.619605
1084	0.619606
1085	0.619603
1086	0.619603
1087	0.619604
1088	0.619604
1089	0.619603
1090	0.619603
1091	0.619604
1092	0.619603
c3.loc16	0.620637
c3.loc17	0.621972
c3.loc18	0.623322
c3.loc19	0.624679
c3.loc20	0.626038
c3.loc21	0.627391
c3.loc22	0.628731
c3.loc23	0.63005
c3.loc24	0.631341
c3.loc25	0.632597
c3.loc26	0.633809
c3.loc27	0.634972
c3.loc28	0.636078
c3.loc29	0.637123
c3.loc30	0.638101
c3.loc31	0.639008
c3.loc32	0.639841
c3.loc33	0.640598
c3.loc34	0.641278
c3.loc35	0.641881
c3.loc36	0.642407
c3.loc37	0.642858
c3.loc38	0.643236
c3.loc39	0.643545
c3.loc40	0.643788
c3.loc41	0.64397
c3.loc42	0.644095
c3.loc43	0.644169
c3.loc44	0.644195
c3.loc45	0.644179
1093	0.644147
1094	0.644145
c3.loc46	0.644145
1095	0.644145
1096	0.644145
1097	0.644116
1098	0.50355
1099	0.371507
1100	0.371495
1101	0.371495
1102	0.371495
1103	0.422681
1104	0.423629
1105	0.423606
1106	0.405049
c3.loc47	0.355955
1107	0.216357
1108	0.207943
1109	0.207907
1110	0.163953
1111	0.103772
1112	0.085095
1113	0.0850802
1114	0.0872045
1115	0.284593
1116	0.287437
1117	0.287438
1118	0.28789
1119	0.386165
1120	0.390254
c3.loc48	0.406991
1121	0.41254
1122	0.412726
c3.loc49	0.412694
1123	0.412693
1124	0.408824
1125	0.347548
1126	0.353177
1127	0.39276
1128	0.407015
1129	0.407055
1130	0.407056
1131	0.475093
1132	0.477547
1133	0.477548
1134	0.480388
c3.loc50	0.550869
1135	0.692565
1136	0.698751
1137	0.698773
1138	0.698773
c3.loc51	0.69877
c3.loc52	0.69875
1139	0.698748
1140	0.694041
1141	0.541282
1142	0.533886
c3.loc53	0.471801
1143	0.401058
1144	0.401057
1145	0.401073
1146	0.409948
1147	0.467119
1148	0.467119
1149	0.467093
1150	0.449742
1151	0.330631
1152	0.337528
1153	0.452664
1154	0.451795
1155	0.633194
1156	0.677212
1157	0.677225
1158	0.678451
1159	0.638973
1160	0.636605
1161	0.940163
1162	0.951152
1163	0.583358
1164	0.562227
1165	0.599348
1166	0.600301
1167	0.601764
1168	0.600509
1169	0.600508
1170	0.600508
1171	0.5975
1172	0.594202
1173	0.594196
1174	0.594196
1175	0.594101
1176	0.55111
1177	0.259529
1178	0.232843
1179	0.24269
1180	0.242744
1181	0.242737
1182	0.236328
1183	0.186439
1184	0.141034
1185	0.160205
1186	0.160212
1187	0.158789
c3.loc55	0.124928
1188	0.116214
1189	0.0988409
1190	0.0739007
1191	0.0768016
1192	0.107862
1193	0.141648
1194	0.141697
1195	0.139219
1196	0.141262
1197	0.143796
1198	0.111123
1199	0.108636
1200	0.108635
1201	0.1105
1202	0.152372
1203	0.160077
1204	0.284504
1205	0.301808
1206	0.322045
1207	0.322047
1208	0.502614
1209	0.518622
1210	0.496935
1211	0.494016
1212	0.538361
1213	0.542079
1214	0.486649
1215	0.483311
c3.loc56	0.407875
1216	0.363767
1217	0.357151
1218	0.353616
1219	0.352355
1220	0.376766
1221	0.377014
1222	0.377015
1223	0.377015
1224	0.37697
1225	0.312842
1226	0.251464
1227	0.251456
1228	0.148299
1229	0.132408
1230	0.132327
1231	0.133729
c3.loc57	0.196945
1232	0.50712
1233	0.550572
1234	0.579813
1235	0.505054
1236	0.482107
1237	0.990861
1238	1.03541
1239	1.00556
1240	0.995217
1241	0.995323
1242	1.02962
1243	1.13039
1244	1.13039
1245	1.13292
1246	1.12606
1247	0.990798
1248	0.844116
1249	0.964721
1250	0.901012
1251	0.709499
1252	0.709416
1253	0.697606
c3.loc58	0.676984
1254	0.590556
1255	0.596345
1256	0.6145
1257	0.613522
1258	0.627669
1259	0.627425
1260	0.706796
1261	0.709697
1262	0.709624
1263	0.690283
1264	0.53156
1265	0.530947
c3.loc59	0.515475
1266	0.413438
1267	0.413437
1268	0.413401
1269	0.238732
1270	0.0960794
1271	0.0639999
1272	0.0284016
1273	0.0168123
1274	0.0626956
1275	0.0956323
1276	0.18357
1277	0.195783
1278	0.195786
1279	0.184089
1280	0.13537
1281	0.13172
1282	0.115348
1283	0.114148
1284	0.114135
1285	0.0617279
1286	0.0457461
1287	0.0716301
1288	0.139849
1289	0.179081
1290	0.179107
1291	0.280231
1292	0.397481
1293	0.401506
1294	0.500891
1295	0.601627
1296	0.918427
1297	0.896378
1298	1.02454
1299	1.02694
1300	1.02694
1301	1.01897
1302	0.724746
1303	0.730329
1304	0.415752
1305	0.396782
1306	0.396649
1307	0.396649
1308	0.396651
1309	0.397565
1310	0.306379
1311	0.301216
1312	0.301238
1313	0.337067
1314	0.346519
1315	0.2615
1316	0.205087
1317	0.109922
1318	0.128179
1319	0.215343
1320	0.224124
1321	0.224106
1322	0.201409
1323	0.197315
1324	0.21761
1325	0.285462
1326	0.356081
1327	0.356363
1328	0.401916
1329	0.727271
1330	0.725068
1331	0.725056
1332	0.72505
c3.loc63	0.753126
1333	0.810083
1334	0.81119
1335	0.933786
1336	0.934084
1337	0.848961
1338	0.81939
c3.loc64	0.819451
1339	0.819963
1340	1.0263
1341	1.17846
1342	1.05299
1343	1.03972
1344	1.03977
1345	1.07822
1346	1.12364
1347	1.11421
1348	0.983304
1349	0.988284
1350	0.988293
1351	0.988359
1352	0.953303
1353	0.24654
1354	0.229028
1355	0.227983
1356	0.289775
1357	0.307971
1358	0.308001
1359	0.318059
1360	0.611583
1361	0.639661
1362	0.691891
1363	0.708965
1364	0.708956
1365	0.681758
1366	0.740677
1367	0.855528
1368	0.863136
1369	0.7888
1370	0.797409
1371	0.838315
1372	1.64922
1373	1.66884
1374	1.90833
1375	1.91744
1376	2.24641
1377	2.2507
1378	1.63932
1379	1.53629
c4.loc1	1.44936
1380	1.34942
1381	1.34584
1382	1.34597
1383	1.43439
1384	2.01652
1385	1.87872
1386	1.27615
1387	1.10628
1388	0.978343
1389	0.838851
1390	1.041
1391	1.05857
1392	1.05856
1393	1.03278
1394	0.718674
1395	0.725801
1396	0.885035
1397	0.936492
1398	0.969071
1399	0.91921
1400	0.750826
1401	0.75082
1402	0.755204
1403	0.79589
1404	0.809358
1405	0.737895
1406	0.714892
1407	0.698043
1408	0.681046
c4.loc2	0.693531
1409	0.690784
1410	0.690463
1411	0.690382
1412	0.657549
1413	0.509886
1414	0.452668
1415	0.348208
1416	0.309559
1417	0.239734
1418	0.173002
1419	0.17297
1420	0.17297
1421	0.172966
1422	0.106931
1423	0.0784496
1424	0.100295
1425	0.102969
1426	0.102951
1427	0.0943272
1428	0.0101262
1429	0.000188995
1430	0.0680206
1431	0.076814
1432	0.0768077
1433	0.0481795
1434	0.0449224
1435	0.0704289
1436	0.0418487
1437	0.0192272
1438	0.00271837
1439	0.00242755
1440	0.00242421
1441	0.00217441
1442	0.00189461
1443	0.0021776
1444	0.00243266
1445	0.0221644
1446	0.0324627
1447	0.0324649
1448	0.0324649
1449	0.0324649
1450	0.0324649
c4.loc3	0.0324651
1451	0.0324662
1452	0.0326492
1453	0.0335318
1454	0.0335318
1455	0.0335318
1456	0.0335284
1457	0.0317939
1458	0.00220838
1459	0.00218263
1460	0.00163875
1461	0.0187439
1462	0.059647
c4.loc4	0.106212
1463	0.110699
1464	0.120967
1465	0.26785
1466	0.274214
1467	0.151829
1468	0.139886
1469	0.131183
1470	0.0972612
1471	0.0683059
1472	0.0682901
1473	0.0682899
1474	0.0586831
1475	0.0549904
1476	0.0484127
1477	0.0586608
1478	0.0695435
1479	0.160179
1480	0.16183
1481	0.163117
c4.loc5	0.193077
1482	0.211407
1483	0.220511
1484	0.232741
1485	0.233825
1486	0.279178
1487	0.227896
1488	0.17222
1489	0.17219
1490	0.162724
1491	0.0346057
1492	0.0311348
1493	0.0311376
1494	0.0387659
1495	0.0531249
1496	0.0513652
1497	0.0513661
1498	0.0565814
1499	0.0716628
1500	0.0660496
1501	0.0337759
1502	0.0333091
1503	0.0264691
1504	0.0199232
1505	0.000773953
1506	0.00290401
1507	0.014766
1508	0.0356196
1509	0.0450926
1510	0.0456223
c4.loc7	0.0375217
1511	0.035442
1512	0.0353731
c4.loc8	0.0353638
c4.loc9	0.0353526
c4.loc10	0.0353409
c4.loc11	0.0353285
c4.loc12	0.0353156
c4.loc13	0.035302
c4.loc14	0.0352878
c4.loc15	0.0352729
c4.loc16	0.0352575
c4.loc17	0.0352415
c4.loc18	0.035225
c4.loc19	0.0352078
c4.loc20	0.0351902
c4.loc21	0.0351721
c4.loc22	0.0351536
c4.loc23	0.0351346
c4.loc24	0.0351153
c4.loc25	0.0350957
c4.loc26	0.0350759
c4.loc27	0.0350558
c4.loc28	0.0350357
c4.loc29	0.0350155
c4.loc30	0.0349953
c4.loc31	0.0349752
c4.loc32	0.0349552
c4.loc33	0.0349353
c4.loc34	0.0349158
c4.loc35	0.0348965
c4.loc36	0.0348776
c4.loc37	0.0348591
c4.loc38	0.0348411
c4.loc39	0.0348235
c4.loc40	0.0348064
c4.loc41	0.0347899
c4.loc42	0.034774
c4.loc43	0.0347586
c4.loc44	0.0347439
c4.loc45	0.0347298
c4.loc46	0.0347163
c4.loc47	0.0347034
c4.loc48	0.0346911
c4.loc49	0.0346794
c4.loc50	0.0346683
1513	0.0346587
1514	0.0308022
c4.loc51	0.0200646
1515	0.00569361
1516	0.00583038
1517	0.00584278
1518	0.00685766
1519	0.0130352
1520	0.0127622
1521	0.012757
1522	0.011534
c4.loc52	0.00414546
1523	0.000191494
1524	0.000138829
1525	0.0130965
1526	0.0130966
1527	0.0130934
1528	0.00997533
1529	0.00228904
1530	0.00239257
c4.loc53	0.00399284
1531	0.00959116
1532	0.00837629
1533	0.00501192
1534	0.00549542
1535	0.00550514
1536	0.0311946
1537	0.0758106
1538	0.00290579
1539	0.000444227
1540	0.000444043
1541	0.000105354
1542	0.0210571
1543	0.0343796
1544	0.0343809
c4.loc54	0.0169612
1545	0.00347391
1546	0.00331414
1547	0.00332226
1548	0.00704368
1549	0.0121581
1550	0.0132187
1551	0.0128216
1552	0.011708
1553	0.00723312
1554	0.0652219
1555	0.0702661
1556	0.070281
1557	0.0710879
1558	0.0857395
1559	0.0857396
1560	0.085753
1561	0.106462
1562	0.126963
1563	0.126973
1564	0.126973
1565	0.126973
1566	0.126973
1567	0.126973
1568	0.126973
1569	0.126973
1570	0.0977301
1571	0.0938337
1572	0.0297185
1573	0.0267768
1574	0.0400148
1575	0.044504
1576	0.0445595
1577	0.0592675
1578	0.08715
1579	0.073156
1580	0.114225
1581	0.125059
1582	0.125076
1583	0.133813
1584	0.329934
1585	0.342284
1586	0.290718
1587	0.236302
1588	0.236222
1589	0.235956
1590	0.227881
1591	0.186417
1592	0.194474
1593	0.306822
1594	0.303858
1595	0.364431
1596	0.365278
1597	0.365389
1598	0.388444
1599	0.420281
1600	0.420283
1601	0.462047
1602	0.462832
1603	0.401578
1604	0.398983
1605	0.380793
1606	0.355131
1607	0.355083
1608	0.353928
1609	0.109179
1610	0.103858
1611	0.103857
1612	0.10533
1613	0.0750082
1614	0.0722667
1615	0.0721528
1616	0.0519708
1617	0.0043282
1618	0.0225576
1619	0.103056
1620	0.0666344
1621	0.0359615
1622	0.0326504
1623	0.033558
1624	0.0335891
1625	0.0655443
1626	0.182954
1627	0.379534
1628	0.397934
1629	0.524326
1630	0.548438
1631	0.740855
1632	0.740857
1633	0.740878
1634	0.769906
1635	0.895061
1636	0.932922
1637	1.25524
1638	1.32612
1639	1.32613
1640	1.32613
1641	1.32619
1642	1.36218
1643	1.68346
1644	1.6909
c4.loc59	1.69088
1645	1.69079
1646	1.66679
1647	1.31779
1648	1.314
1649	1.09008
1650	1.08938
1651	1.05909
1652	1.14253
1653	1.71719
1654	1.63821
1655	2.10477
1656	2.26423
1657	2.26425
1658	2.26424
1659	2.1561
1660	2.22036
1661	2.67108
1662	2.90669
1663	2.28992
1664	2.07467
1665	2.07466
1666	2.2657
1667	2.41474
1668	2.41473
1669	2.22724
1670	2.00105
c4.loc60	2.00086
1671	2.00077
1672	2.00806
1673	2.14444
1674	1.9426
1675	1.72471
1676	1.70013
1677	1.70013
1678	1.67758
1679	1.80551
1680	1.67062
1681	1.45143
1682	1.45133
1683	1.46803
1684	1.32173
1685	1.30129
1686	1.31672
1687	1.31603
1688	1.31257
1689	1.30489
1690	1.28571
1691	1.25512
1692	1.27859
1693	1.27165
1694	1.09473
1695	1.05917
1696	0.93962
1697	0.927064
1698	0.988511
1699	1.16917
1700	1.29079
1701	1.09444
1702	1.07997
1703	0.953212
1704	0.816378
1705	0.816044
1706	0.817333
1707	0.799131
1708	0.79705
1709	0.797015
1710	0.715528
1711	0.5104
1712	0.483091
1713	0.557589
1714	0.561184
c4.loc62	0.727022
1715	0.777188
1716	0.777008
1717	0.734881
1718	0.731648
1719	0.738322
1720	1.00774
1721	1.02167
1722	1.02168
1723	1.02549
1724	1.04936
1725	1.02793
1726	0.784374
1727	0.748967
1728	0.698565
1729	0.882193
1730	0.945518
1731	0.945605
1732	0.945605
1733	0.945605
1734	0.945605
1735	0.945611
1736	0.947466
c4.loc63	0.963306
1737	1.02462
1738	1.03232
1739	1.24945
1740	1.24856
1741	1.24839
1742	1.20557
1743	1.12179
1744	0.908932
1745	0.908351
1746	0.857553
1747	0.853858
1748	0.678054
1749	0.0179217
1750	0.108773
1751	0.112668
1752	0.112616
1753	0.0906683
[truncated: 3,195 more rows]

## Sheet: Figure1c1
RIL	Alelle	PDW
p205	AA	0.2789
p206	AA	0.2238
p207	AA	0.2702
p208	AA	0.2329
p209	AA	0.3355
p210	AA	0.2928
p211	BB	0.3721
p212	BB	0.273
p213	AA	0.3313
p215	AA	0.309
p216	BB	0.2689
p217	BB	0.5181
p218	BB	0.3824
p219	BB	0.2987
p222	AA	0.2893
p223	BB	0.2366
p225	BB	0.2856
p226	BB	0.3151
p227	BB	0.2264
p228	NA	0.3892
p229	AA	0.282
p230	AA	0.3362
p231	BB	0.2135
p233	BB	0.4428
p234	BB	0.4335
p235	BB	0.3239
p236	AA	0.2797
p237	BB	0.4099
p238	BB	0.3974
p240	BB	0.282
p241	BB	0.3167
p242	BB	0.3267
p243	AA	0.2731
p244	AA	0.2835
p245	BB	0.2777
p246	AA	0.2409
p247	BB	0.3146
p248	AA	0.2177
p249	BB	0.5532
p250	BB	0.3578
p252	BB	0.3112
p253	AA	0.3027
p254	BB	0.2597
p255	AA	0.2736
p256	AA	0.214
p257	BB	0.2493
p258	AA	0.2516
p259	AA	0.3385
p260	AA	0.3514
p261	BB	0.3368
p262	AA	0.2379
p263	BB	0.3637
p264	AA	0.3238
p265	BB	0.2667
p266	AA	0.2702
p267	BB	0.3068
p268	BB	0.3788
p270	AA	0.4037
p271	BB	0.3824
p272	BB	0.2384
p273	BB	0.3325
p274	BB	0.3911
p275	BB	0.3465
p277	BB	0.386
p278	AA	0.262
p280	BB	0.3642
p281	BB	0.2793
p282	BB	0.3324
p283	BB	0.3418
p284	BB	0.3688
p285	BB	0.3526
p286	BB	0.3201
p287	BB	0.3431
p288	BB	0.3303
p289	BB	0.3153
p290	BB	0.3612
p291	AA	0.2786
p292	AA	0.3445
p293	BB	0.3607
p294	AA	0.3157
p295	AA	0.2891
p297	AA	0.3156
p298	BB	0.2974
p299	AA	0.3215
p300	AA	0.2884
p301	BB	0.2583
p302	BB	0.3891
p303	BB	0.2191
p304	AA	0.3909
p305	BB	0.3762
p306	BB	0.3279
p307	AA	0.3358
p276.1	BB	0.2737
p276.2	AA	0.2914
p308.1	AA	0.3025
p308.2	AA	0.3164
y205	AA	0.4297
y206	AA	0.2516
y207	AA	0.2484
y208	AA	0.2488
y209	AA	0.3428
y210	BB	0.4481
y211	BB	0.2743
y212	AA	0.4793
y213	AA	0.4167
y215	BB	0.3274
y216	BB	0.4574
y217	BB	0.3629
y218	BB	0.2817
y219	AA	0.4145
y222	BB	0.3118
y223	BB	0.3082
y225	BB	0.2353
y226	BB	0.6429
y227	NA	0.2959
y228	AA	0.4307
y229	AA	0.3976
y230	BB	0.227
y231	BB	0.2513
y233	BB	0.5242
y234	BB	0.4886
y235	AA	0.5111
y236	BB	0.3041
y237	BB	0.392
y238	BB	0.3527
y240	BB	0.2869
y241	BB	0.294
y242	AA	0.4606
y243	AA	0.2645
y244	BB	0.3682
y245	AA	0.2769
y246	BB	0.1785
y247	AA	0.3518
y248	BB	0.3477
y249	BB	0.3472
y250	BB	0.3708
y252	AA	0.3509
y253	BB	0.571
y254	AA	0.2811
y255	AA	0.383
y256	BB	0.2654
y257	AA	0.2038
y258	AA	0.2906
y259	AA	0.4362
y260	BB	0.3254
y261	AA	0.3997
y262	BB	0.3187
y263	AA	0.4026
y264	BB	0.3528
y265	AA	0.2857
y266	BB	0.362
y267	BB	0.3411
y268	AA	0.3087
y270	BB	0.3275
y271	BB	0.2967
y272	BB	0.259
y273	BB	0.3403
y274	BB	0.3486
y275	BB	0.5281
y277	AA	0.3651
y278	BB	0.2961
y280	BB	0.4152
y281	BB	0.2877
y282	BB	0.3362
y283	BB	0.4013
y284	BB	0.27835
y285	BB	0.4129
y286	BB	0.2748
y287	BB	0.3271
y288	BB	0.3712
y289	BB	0.3391
y290	AA	0.3422
y291	AA	0.2951
y292	BB	0.325
y293	AA	0.3583
y294	AA	0.3475
y295	AA	0.3307
y297	BB	0.3249
y298	AA	0.3558
y299	AA	0.4274
y300	BB	0.3972
y301	BB	0.3272
y302	BB	0.4111
y303	AA	0.2488
y304	BB	0.3631
y305	BB	0.2637
y306	AA	0.3512
y307	BB	0.3699
y276.1	AA	0.2998
y276.2	AA	0.2231
y308.1	AA	0.3539
y308.2	AA	0.3647

## Sheet: Figure1c2
RIL	Alelle	PDW
p205	AA	0.2789
p206	BB	0.2238
p207	BB	0.2702
p208	AA	0.2329
p209	BB	0.3355
p210	AA	0.2928
p211	BB	0.3721
p212	AA	0.273
p213	AA	0.3313
p215	AA	0.309
p216	AA	0.2689
p217	AA	0.5181
p218	AA	0.3824
p219	BB	0.2987
p222	BB	0.2893
p223	BB	0.2366
p225	AA	0.2856
p226	AA	0.3151
p227	BB	0.2264
p228	BB	0.3892
p229	AA	0.282
p230	BB	0.3362
p231	AA	0.2135
p233	AA	0.4428
p234	AA	0.4335
p235	BB	0.3239
p236	BB	0.2797
p237	BB	0.4099
p238	BB	0.3974
p240	AA	0.282
p241	AA	0.3167
p242	BB	0.3267
p243	BB	0.2731
p244	BB	0.2835
p245	AA	0.2777
p246	BB	0.2409
p247	AA	0.3146
p248	BB	0.2177
p249	AA	0.5532
p250	BB	0.3578
p252	AA	0.3112
p253	BB	0.3027
p254	BB	0.2597
p255	AA	0.2736
p256	BB	0.214
p257	AA	0.2493
p258	AA	0.2516
p259	BB	0.3385
p260	AA	0.3514
p261	BB	0.3368
p262	AA	0.2379
p263	BB	0.3637
p264	AA	0.3238
p265	BB	0.2667
p266	AA	0.2702
p267	BB	0.3068
p268	AA	0.3788
p270	BB	0.4037
p271	AA	0.3824
p272	AA	0.2384
p273	BB	0.3325
p274	AA	0.3911
p275	BB	0.3465
p277	AA	0.386
p278	AA	0.262
p280	AA	0.3642
p281	AA	0.2793
p282	AA	0.3324
p283	BB	0.3418
p284	BB	0.3688
p285	AA	0.3526
p286	AA	0.3201
p287	BB	0.3431
p288	AA	0.3303
p289	AA	0.3153
p290	BB	0.3612
p291	AA	0.2786
p292	BB	0.3445
p293	AA	0.3607
p294	BB	0.3157
p295	AA	0.2891
p297	AA	0.3156
p298	AA	0.2974
p299	AA	0.3215
p300	BB	0.2884
p301	AA	0.2583
p302	BB	0.3891
p303	AA	0.2191
p304	AA	0.3909
p305	AA	0.3762
p306	AA	0.3279
p307	BB	0.3358
p276.1	AA	0.2737
p276.2	BB	0.2914
p308.1	AA	0.3025
p308.2	AA	0.3164
y205	BB	0.4297
y206	BB	0.2516
y207	AA	0.2484
y208	BB	0.2488
y209	AA	0.3428
y210	BB	0.4481
y211	AA	0.2743
y212	AA	0.4793
y213	AA	0.4167
y215	AA	0.3274
y216	AA	0.4574
y217	AA	0.3629
y218	BB	0.2817
y219	BB	0.4145
y222	BB	0.3118
y223	AA	0.3082
y225	AA	0.2353
y226	BB	0.6429
y227	BB	0.2959
y228	AA	0.4307
y229	BB	0.3976
y230	AA	0.227
y231	AA	0.2513
y233	AA	0.5242
y234	BB	0.4886
y235	BB	0.5111
y236	BB	0.3041
y237	BB	0.392
y238	AA	0.3527
y240	AA	0.2869
y241	BB	0.294
y242	BB	0.4606
y243	BB	0.2645
y244	AA	0.3682
y245	BB	0.2769
y246	AA	0.1785
y247	BB	0.3518
y248	AA	0.3477
y249	BB	0.3472
y250	AA	0.3708
y252	BB	0.3509
y253	BB	0.571
y254	AA	0.2811
y255	BB	0.383
y256	AA	0.2654
y257	AA	0.2038
y258	BB	0.2906
y259	AA	0.4362
y260	BB	0.3254
y261	AA	0.3997
y262	BB	0.3187
y263	AA	0.4026
y264	BB	0.3528
y265	AA	0.2857
y266	BB	0.362
y267	AA	0.3411
y268	BB	0.3087
y270	AA	0.3275
y271	AA	0.2967
y272	BB	0.259
y273	AA	0.3403
y274	BB	0.3486
y275	AA	0.5281
y277	AA	0.3651
y278	AA	0.2961
y280	AA	0.4152
y281	AA	0.2877
y282	BB	0.3362
y283	BB	0.4013
y284	AA	0.27835
y285	AA	0.4129
y286	BB	0.2748
y287	AA	0.3271
y288	AA	0.3712
y289	BB	0.3391
y290	AA	0.3422
y291	BB	0.2951
y292	AA	0.325
y293	BB	0.3583
y294	AA	0.3475
y295	AA	0.3307
y297	AA	0.3249
y298	AA	0.3558
y299	BB	0.4274
y300	AA	0.3972
y301	BB	0.3272
y302	AA	0.4111
y303	AA	0.2488
y304	AA	0.3631
y305	AA	0.2637
y306	BB	0.3512
y307	AA	0.3699
y276.1	BB	0.2998
y276.2	AA	0.2231
y308.1	AA	0.3539
y308.2	BB	0.3647

## Sheet: Figure1d
Row.names	RIL	chr2	chr9	Leaves	Harvest_Day	Rhizosphere	Soil_Before	PDW	merged	additive_alleles
1	p205	AA	AA	3.5	3	3.37	241.79	0.2789	AA_AA	AA_AA / BB_BB
2	p206	AA	BB	6	0	3.5	237.62	0.2238	AA_BB	AA_BB
3	p207	AA	BB	5.5	1	3.64	235.63	0.2702	AA_BB	AA_BB
4	p208	AA	AA	5.5	1	3.84	237.79	0.2329	AA_AA	AA_AA / BB_BB
5	p209	AA	BB	4.5	3	3.635	241.92	0.3355	AA_BB	AA_BB
6	p210	AA	AA	5.5	1	3.241	236.1	0.2928	AA_AA	AA_AA / BB_BB
7	p211	BB	BB	5	2	3.981	242.46	0.3721	BB_BB	AA_AA / BB_BB
8	p212	BB	AA	5.5	1	4.086	235.29	0.273	BB_AA	BB_AA
9	p213	AA	AA	5.5	1	3.644	234.44	0.3313	AA_AA	AA_AA / BB_BB
10	p215	AA	AA	5.5	2	3.035	235.84	0.309	AA_AA	AA_AA / BB_BB
11	p216	BB	AA	4.5	0	3.84	239.51	0.2689	BB_AA	BB_AA
12	p217	BB	AA	4	20	4.03	247.44	0.5181	BB_AA	BB_AA
13	p218	BB	AA	4.5	3	3.541	240.72	0.3824	BB_AA	BB_AA
14	p219	BB	AA	5	2	3.588	237.58	0.2987	BB_AA	BB_AA
15	p222	BB	BB	5.5	1	3.005	234.5	0.2893	BB_BB	AA_AA / BB_BB
16	p223	AA	BB	5	2	3.984	241.82	0.2366	AA_BB	AA_BB
17	p225	BB	BB	6.5	0	3.7	235.33	0.2856	BB_BB	AA_AA / BB_BB
18	p226	BB	AA	5	3	4.115	245.14	0.3151	BB_AA	BB_AA
19	p227	BB	AA	5.5	1	3.997	238.56	0.2264	BB_AA	BB_AA
20	p228	BB	BB	4.5	3	3.002	241.56	0.3892	BB_BB	AA_AA / BB_BB
21	p229	NA	BB	5.5	1	3.955	236.76	0.282	NA_BB	AA_BB
22	p230	AA	AA	5	3	3.652	240.1	0.3362	AA_AA	AA_AA / BB_BB
23	p231	AA	BB	5.5	1	2.414	234.53	0.2135	AA_BB	AA_BB
24	p233	BB	AA	5	3	3.88	237.75	0.4428	BB_AA	BB_AA
25	p234	BB	AA	4.5	2	3.007	235.38	0.4335	BB_AA	BB_AA
26	p235	BB	AA	5.5	1	3.845	235.62	0.3239	BB_AA	BB_AA
27	p236	BB	BB	5.5	1	2.6	234.16	0.2797	BB_BB	AA_AA / BB_BB
28	p237	BB	BB	0.5	20	1.93	240.23	0.4099	BB_BB	AA_AA / BB_BB
29	p238	BB	AA	5	3	3.733	241.46	0.3974	BB_AA	BB_AA
30	p240	AA	BB	5.5	1	3.645	236.82	0.282	AA_BB	AA_BB
31	p241	BB	BB	5	3	3.512	241.11	0.3167	BB_BB	AA_AA / BB_BB
32	p242	BB	BB	5	2	3.627	243.53	0.3267	BB_BB	AA_AA / BB_BB
33	p243	BB	AA	6.5	0	3.5	234.57	0.2731	BB_AA	BB_AA
34	p244	BB	AA	5.5	1	3.259	235.89	0.2835	BB_AA	BB_AA
35	p245	BB	BB	5.5	1	3.923	238.89	0.2777	BB_BB	AA_AA / BB_BB
36	p246	AA	BB	4.5	3	3.228	243.26	0.2409	AA_BB	AA_BB
37	p247	NA	NA	5.5	1	3.272	238.77	0.3146	NA_NA	AA_BB
38	p248	AA	BB	5.5	1	3.042	238.51	0.2177	AA_BB	AA_BB
39	p249	AA	AA	4.5	20	2.739	246.54	0.5532	AA_AA	AA_AA / BB_BB
40	p250	BB	AA	5.5	1	3.288	236.23	0.3578	BB_AA	BB_AA
41	p252	AA	BB	5.5	1	3.982	236.37	0.3112	AA_BB	AA_BB
42	p253	BB	AA	4.5	3	3.694	242.96	0.3027	BB_AA	BB_AA
43	p254	AA	BB	5.5	1	3.546	240.09	0.2597	AA_BB	AA_BB
44	p255	BB	AA	4.5	2	4.213	241.73	0.2736	BB_AA	BB_AA
45	p256	BB	BB	5.5	1	3.732	235.53	0.214	BB_BB	AA_AA / BB_BB
46	p257	BB	AA	5.5	0	4.6	238.2	0.2493	BB_AA	BB_AA
47	p258	AA	BB	5.5	1	3.844	236.06	0.2516	AA_BB	AA_BB
48	p259	BB	BB	4.5	3	3.253	241.11	0.3385	BB_BB	AA_AA / BB_BB
49	p260	AA	AA	5.5	1	2.36	235.86	0.3514	AA_AA	AA_AA / BB_BB
50	p261	BB	AA	4.5	3	3.275	240.66	0.3368	BB_AA	BB_AA
51	p262	AA	BB	5.5	1	3.824	234.29	0.2379	AA_BB	AA_BB
52	p263	BB	AA	4.5	3	3.881	240.16	0.3637	BB_AA	BB_AA
53	p264	AA	AA	5	2	3.966	240.35	0.3238	AA_AA	AA_AA / BB_BB
54	p265	AA	BB	5.5	1	3.532	237.3	0.2667	AA_BB	AA_BB
55	p266	AA	AA	5.5	1	3.668	235.84	0.2702	AA_AA	AA_AA / BB_BB
56	p267	BB	AA	4	2	3.868	237.39	0.3068	BB_AA	BB_AA
57	p268	BB	BB	4.5	3	3.51	241.11	0.3788	BB_BB	AA_AA / BB_BB
58	p270	AA	AA	4.5	3	2.929	236.87	0.4037	AA_AA	AA_AA / BB_BB
59	p271	BB	BB	5.5	3	4.079	240.82	0.3824	BB_BB	AA_AA / BB_BB
60	p272	AA	AA	5.5	1	3.517	235.3	0.2384	AA_AA	AA_AA / BB_BB
61	p273	BB	BB	5.5	1	3.507	236.77	0.3325	BB_BB	AA_AA / BB_BB
62	p274	AA	AA	5	3	2.716	239.95	0.3911	AA_AA	AA_AA / BB_BB
63	p275	BB	BB	4.5	0	4.3	236.73	0.3465	BB_BB	AA_AA / BB_BB
64	p276.1	AA	AA	5.5	0	2.901	236.67	0.2737	AA_AA	AA_AA / BB_BB
65	p276.2	AA	AA	6.5	0	3.086	236.98	0.2914	AA_AA	AA_AA / BB_BB
66	p277	BB	AA	5.5	2	3.637	243.98	0.386	BB_AA	BB_AA
67	p278	AA	BB	6.5	0	3.545	237.55	0.262	AA_BB	AA_BB
68	p280	BB	AA	5	3	4.319	242.02	0.3642	BB_AA	BB_AA
69	p281	BB	AA	5.5	1	3.73	239.74	0.2793	BB_AA	BB_AA
70	p282	BB	BB	5.5	1	2.506	237.52	0.3324	BB_BB	AA_AA / BB_BB
71	p283	BB	AA	5	2	3.0021	239.83	0.3418	BB_AA	BB_AA
72	p284	BB	BB	6	0	3.58	237.27	0.3688	BB_BB	AA_AA / BB_BB
73	p285	BB	AA	5.5	0	3.524	238.54	0.3526	BB_AA	BB_AA
74	p286	AA	AA	5.5	1	3.878	237.58	0.3201	AA_AA	AA_AA / BB_BB
75	p287	BB	AA	4.5	2	4.037	235.17	0.3431	BB_AA	BB_AA
76	p288	BB	AA	4.5	3	3.958	242.62	0.3303	BB_AA	BB_AA
77	p289	AA	BB	5.5	1	2.691	235.85	0.3153	AA_BB	AA_BB
78	p290	BB	AA	5	2	3.04	239.36	0.3612	BB_AA	BB_AA
79	p291	BB	BB	6.5	0	4	237.5	0.2786	BB_BB	AA_AA / BB_BB
80	p292	BB	BB	5.5	1	3.994	237.43	0.3445	BB_BB	AA_AA / BB_BB
81	p293	BB	AA	4.5	3	4.45	242.81	0.3607	BB_AA	BB_AA
82	p294	BB	AA	5	2	3.679	241.49	0.3157	BB_AA	BB_AA
83	p295	BB	BB	5.5	1	3.638	235.55	0.2891	BB_BB	AA_AA / BB_BB
84	p297	BB	AA	5.5	1	2.68	234.57	0.3156	BB_AA	BB_AA
85	p298	BB	AA	5.5	1	3.006	236.54	0.2974	BB_AA	BB_AA
86	p299	BB	BB	5	2	4.332	240.58	0.3215	BB_BB	AA_AA / BB_BB
87	p300	AA	AA	5.5	1	3	237.38	0.2884	AA_AA	AA_AA / BB_BB
88	p301	AA	BB	6.5	0	3.75	240.18	0.2583	AA_BB	AA_BB
89	p302	BB	AA	4	3	3.038	242.25	0.3891	BB_AA	BB_AA
90	p303	AA	BB	5.5	0	3.42	238.19	0.2191	AA_BB	AA_BB
91	p304	AA	AA	4.5	3	2.876	241.29	0.3909	AA_AA	AA_AA / BB_BB
92	p305	AA	AA	5	3	3.963	241.95	0.3762	AA_AA	AA_AA / BB_BB
93	p306	BB	AA	5.5	1	2.836	234.16	0.3279	BB_AA	BB_AA
94	p307	BB	AA	5.5	1	3.842	234.84	0.3358	BB_AA	BB_AA
95	p308.1	AA	BB	4.5	1	2.505	236.69	0.3025	AA_BB	AA_BB
96	p308.2	AA	BB	4.5	3	3.028	244.17	0.3164	AA_BB	AA_BB
97	y205	AA	AA	5	2	3.475	238.81	0.4297	AA_AA	AA_AA / BB_BB
98	y206	AA	BB	5.5	1	3.805	236.04	0.2516	AA_BB	AA_BB
99	y207	AA	BB	6	0	3.357	235.6	0.2484	AA_BB	AA_BB
100	y208	AA	AA	5.5	2	3.835	244.85	0.2488	AA_AA	AA_AA / BB_BB
101	y209	AA	BB	5	2	3.983	238.43	0.3428	AA_BB	AA_BB
102	y210	AA	AA	5.5	2	4.254	240.11	0.4481	AA_AA	AA_AA / BB_BB
103	y211	BB	BB	5.5	1	3.565	235.92	0.2743	BB_BB	AA_AA / BB_BB
104	y212	BB	AA	4.5	3	4.307	238.19	0.4793	BB_AA	BB_AA
105	y213	AA	AA	5	3	4.278	238.96	0.4167	AA_AA	AA_AA / BB_BB
106	y215	AA	AA	7.5	0	3.9	236.27	0.3274	AA_AA	AA_AA / BB_BB
107	y216	BB	AA	5	3	4.446	239.5	0.4574	BB_AA	BB_AA
108	y217	BB	AA	4	3	3.26	240.03	0.3629	BB_AA	BB_AA
109	y218	BB	AA	6.5	0	3.21	236.83	0.2817	BB_AA	BB_AA
110	y219	BB	AA	5	3	4.345	238.63	0.4145	BB_AA	BB_AA
111	y222	BB	BB	5	0	3.5	238.15	0.3118	BB_BB	AA_AA / BB_BB
112	y223	AA	BB	5.5	1	3.881	235.6	0.3082	AA_BB	AA_BB
113	y225	BB	BB	6	0	4.186	237.85	0.2353	BB_BB	AA_AA / BB_BB
114	y226	BB	AA	4	20	4.105	243.32	0.6429	BB_AA	BB_AA
115	y227	BB	AA	5.5	1	4.222	235.66	0.2959	BB_AA	BB_AA
116	y228	BB	BB	4.5	3	3.61	241.08	0.4307	BB_BB	AA_AA / BB_BB
117	y229	NA	BB	5	3	3.767	241.56	0.3976	NA_BB	AA_BB
118	y230	AA	AA	5.5	2	3.358	242.58	0.227	AA_AA	AA_AA / BB_BB
119	y231	AA	BB	5.5	0	3.645	237.68	0.2513	AA_BB	AA_BB
120	y233	BB	AA	4.5	3	3.52	238.31	0.5242	BB_AA	BB_AA
121	y234	BB	AA	4.5	3	4.2	240.32	0.4886	BB_AA	BB_AA
122	y235	BB	AA	4.5	3	4.549	241.51	0.5111	BB_AA	BB_AA
123	y236	BB	BB	5.5	1	3.05	235.69	0.3041	BB_BB	AA_AA / BB_BB
124	y237	BB	BB	4.5	3	3.509	242.38	0.392	BB_BB	AA_AA / BB_BB
125	y238	BB	AA	5	2	3.861	240.66	0.3527	BB_AA	BB_AA
126	y240	AA	BB	6.5	0	3	234.75	0.2869	AA_BB	AA_BB
127	y241	BB	BB	5.5	1	3.964	234.67	0.294	BB_BB	AA_AA / BB_BB
128	y242	BB	BB	5	3	3.75	238.88	0.4606	BB_BB	AA_AA / BB_BB
129	y243	BB	AA	5.5	1	4.303	235.39	0.2645	BB_AA	BB_AA
130	y244	BB	AA	4.5	3	3.83	240.58	0.3682	BB_AA	BB_AA
131	y245	BB	BB	5.5	1	4.025	234.85	0.2769	BB_BB	AA_AA / BB_BB
132	y246	AA	BB	5.5	0	3.22	240.7	0.1785	AA_BB	AA_BB
133	y247	NA	NA	5.5	0	4.1	238.09	0.3518	NA_NA	AA_BB
134	y248	AA	BB	5.5	1	3.75	234.54	0.3477	AA_BB	AA_BB
135	y249	AA	AA	4	3	3.808	242.26	0.3472	AA_AA	AA_AA / BB_BB
136	y250	BB	AA	5	2	3.942	240.01	0.3708	BB_AA	BB_AA
137	y252	AA	BB	5	3	3.199	241.63	0.3509	AA_BB	AA_BB
138	y253	BB	AA	2.5	20	3.15	250.82	0.571	BB_AA	BB_AA
139	y254	AA	BB	6	0	3.929	235.02	0.2811	AA_BB	AA_BB
140	y255	BB	AA	4.5	3	3.841	239.43	0.383	BB_AA	BB_AA
141	y256	BB	BB	5.5	1	3.737	237.41	0.2654	BB_BB	AA_AA / BB_BB
142	y257	BB	AA	4.5	2	3.558	242.9	0.2038	BB_AA	BB_AA
143	y258	AA	BB	5	2	3.67	240.69	0.2906	AA_BB	AA_BB
144	y259	BB	BB	2	20	3	237.1	0.4362	BB_BB	AA_AA / BB_BB
145	y260	AA	AA	5.5	2	3.716	242.69	0.3254	AA_AA	AA_AA / BB_BB
146	y261	BB	AA	5.5	1	3.016	234.4	0.3997	BB_AA	BB_AA
147	y262	AA	BB	6	0	3.529	236.17	0.3187	AA_BB	AA_BB
148	y263	BB	AA	5.5	1	3.263	233.03	0.4026	BB_AA	BB_AA
149	y264	AA	AA	5	2	4.099	237.4	0.3528	AA_AA	AA_AA / BB_BB
150	y265	AA	BB	4.5	3	3.68	241.94	0.2857	AA_BB	AA_BB
151	y266	AA	AA	5	3	4.138	240.56	0.362	AA_AA	AA_AA / BB_BB
152	y267	BB	AA	4.5	2	4.201	237.37	0.3411	BB_AA	BB_AA
153	y268	BB	BB	4.5	2	3.73	241.12	0.3087	BB_BB	AA_AA / BB_BB
154	y270	AA	AA	6.5	0	4.13	235.19	0.3275	AA_AA	AA_AA / BB_BB
155	y271	BB	BB	5.5	0	3.9	237.11	0.2967	BB_BB	AA_AA / BB_BB
156	y272	AA	AA	5.5	1	3.365	235.64	0.259	AA_AA	AA_AA / BB_BB
157	y273	BB	BB	5.5	1	3.644	232.94	0.3403	BB_BB	AA_AA / BB_BB
158	y274	AA	AA	5	2	4.052	238.11	0.3486	AA_AA	AA_AA / BB_BB
159	y275	BB	BB	2	20	3.192	251.98	0.5281	BB_BB	AA_AA / BB_BB
160	y276.1	AA	AA	5.5	2	3.835	240.96	0.2998	AA_AA	AA_AA / BB_BB
161	y276.2	AA	AA	5.5	1	3.436	237.5	0.2231	AA_AA	AA_AA / BB_BB
162	y277	BB	AA	5.5	1	3.88	236.96	0.3651	BB_AA	BB_AA
163	y278	AA	BB	6.5	0	3.35	236.46	0.2961	AA_BB	AA_BB
164	y280	BB	AA	5.5	1	4.186	234.67	0.4152	BB_AA	BB_AA
165	y281	BB	AA	5.5	1	3.118	235	0.2877	BB_AA	BB_AA
166	y282	BB	BB	5	0	3	236.45	0.3362	BB_BB	AA_AA / BB_BB
167	y283	BB	AA	4.5	2	4.053	244.88	0.4013	BB_AA	BB_AA
168	y284	BB	BB	4.5	2	3.138	243.63	0.27835	BB_BB	AA_AA / BB_BB
169	y285	BB	AA	5.5	1	3.626	235.93	0.4129	BB_AA	BB_AA
170	y286	AA	AA	4.5	2	3.712	239.27	0.2748	AA_AA	AA_AA / BB_BB
171	y287	BB	AA	4.5	0	3.79	239.05	0.3271	BB_AA	BB_AA
172	y288	BB	AA	4.5	3	4.023	241.4	0.3712	BB_AA	BB_AA
173	y289	AA	BB	5.5	1	2.684	235.66	0.3391	AA_BB	AA_BB
174	y290	BB	AA	5.5	1	3.005	237.49	0.3422	BB_AA	BB_AA
175	y291	BB	BB	5.5	1	3.757	233.21	0.2951	BB_BB	AA_AA / BB_BB
176	y292	BB	BB	5	2	3.942	235.34	0.325	BB_BB	AA_AA / BB_BB
177	y293	BB	AA	5.5	2	3.06	235.2	0.3583	BB_AA	BB_AA
178	y294	BB	AA	4.5	2	3.542	238.68	0.3475	BB_AA	BB_AA
179	y295	BB	BB	5.5	1	3.681	236.27	0.3307	BB_BB	AA_AA / BB_BB
180	y297	BB	AA	5.5	1	3.525	232.79	0.3249	BB_AA	BB_AA
181	y298	BB	AA	5.5	1	3.251	236.38	0.3558	BB_AA	BB_AA
182	y299	BB	BB	4.5	2	4.237	238.11	0.4274	BB_BB	AA_AA / BB_BB
183	y300	AA	AA	5.5	1	3.515	235.79	0.3972	AA_AA	AA_AA / BB_BB
184	y301	AA	BB	6.5	0	3.5	234.75	0.3272	AA_BB	AA_BB
185	y302	BB	AA	5	2	3.92	239.47	0.4111	BB_AA	BB_AA
186	y303	AA	BB	5.5	1	2.975	234.83	0.2488	AA_BB	AA_BB
187	y304	AA	AA	6.5	0	4.01	234.47	0.3631	AA_AA	AA_AA / BB_BB
188	y305	AA	AA	5.5	2	4.356	242.09	0.2637	AA_AA	AA_AA / BB_BB
189	y306	BB	AA	5.5	2	3.432	240.06	0.3512	BB_AA	BB_AA
190	y307	BB	AA	5	2	3.489	240.33	0.3699	BB_AA	BB_AA
191	y308.1	AA	BB	4.5	3	2.888	240.05	0.3539	AA_BB	AA_BB
192	y308.2	AA	BB	4.5	3	3.96	240.79	0.3647	AA_BB	AA_BB

## Sheet: Figure1e1
RIL	Alelle	RM
p205	BB	3.37
p206	BB	3.5
p207	AA	3.64
p208	BB	3.84
p209	BB	3.635
p210	BB	3.241
p211	AA	3.981
p212	BB	4.086
p213	BB	3.644
p215	AA	3.035
p216	AA	3.84
p217	BB	4.03
p218	BB	3.541
p219	BB	3.588
p222	BB	3.005
p223	AA	3.984
p225	BB	3.7
p226	BB	4.115
p227	BB	3.997
p228	BB	3.002
p229	BB	3.955
p230	AA	3.652
p231	AA	2.414
p233	BB	3.88
p234	BB	3.007
p235	BB	3.845
p236	AA	2.6
p237	BB	1.93
p238	BB	3.733
p240	BB	3.645
p241	AA	3.512
p242	BB	3.627
p243	AA	3.5
p244	AA	3.259
p245	AA	3.923
p246	AA	3.228
p247	BB	3.272
p248	AA	3.042
p249	BB	2.739
p250	AA	3.288
p252	BB	3.982
p253	BB	3.694
p254	AA	3.546
p255	AA	4.213
p256	AA	3.732
p257	BB	4.6
p258	BB	3.844
p259	AA	3.253
p260	BB	2.36
p261	AA	3.275
p262	AA	3.824
p263	BB	3.881
p264	AA	3.966
p265	AA	3.532
p266	AA	3.668
p267	AA	3.868
p268	BB	3.51
p270	AA	2.929
p271	BB	4.079
p272	BB	3.517
p273	BB	3.507
p274	AA	2.716
p275	AA	4.3
p277	AA	3.637
p278	BB	3.545
p280	AA	4.319
p281	AA	3.73
p282	BB	2.506
p283	BB	3.0021
p284	BB	3.58
p285	AA	3.524
p286	AA	3.878
p287	AA	4.037
p288	AA	3.958
p289	AA	2.691
p290	BB	3.04
p291	AA	4
p292	AA	3.994
p293	BB	4.45
p294	AA	3.679
p295	BB	3.638
p297	BB	2.68
p298	AA	3.006
p299	BB	4.332
p300	AA	3
p301	AA	3.75
p302	AA	3.038
p303	BB	3.42
p304	BB	2.876
p305	AA	3.963
p306	BB	2.836
p307	AA	3.842
p276.1	BB	2.901
p276.2	AA	3.086
p308.1	BB	2.505
p308.2	BB	3.028
y205	BB	3.475
y206	AA	3.805
y207	BB	3.357
y208	BB	3.835
y209	BB	3.983
y210	AA	4.254
y211	BB	3.565
y212	BB	4.307
y213	AA	4.278
y215	AA	3.9
y216	BB	4.446
y217	BB	3.26
y218	BB	3.21
y219	BB	4.345
y222	AA	3.5
y223	BB	3.881
y225	BB	4.186
y226	BB	4.105
y227	BB	4.222
y228	BB	3.61
y229	AA	3.767
y230	AA	3.358
y231	BB	3.645
y233	BB	3.52
y234	BB	4.2
y235	AA	4.549
y236	BB	3.05
y237	BB	3.509
y238	BB	3.861
y240	AA	3
y241	BB	3.964
y242	AA	3.75
y243	AA	4.303
y244	AA	3.83
y245	AA	4.025
y246	BB	3.22
y247	AA	4.1
y248	BB	3.75
y249	AA	3.808
y250	BB	3.942
y252	BB	3.199
y253	AA	3.15
y254	AA	3.929
y255	AA	3.841
y256	BB	3.737
y257	BB	3.558
y258	AA	3.67
y259	BB	3
y260	AA	3.716
y261	AA	3.016
y262	BB	3.529
y263	AA	3.263
y264	AA	4.099
y265	AA	3.68
y266	AA	4.138
y267	BB	4.201
y268	AA	3.73
y270	BB	4.13
y271	BB	3.9
y272	BB	3.365
y273	AA	3.644
y274	AA	4.052
y275	AA	3.192
y277	BB	3.88
y278	AA	3.35
y280	AA	4.186
y281	BB	3.118
y282	BB	3
y283	BB	4.053
y284	AA	3.138
y285	AA	3.626
y286	AA	3.712
y287	AA	3.79
y288	AA	4.023
y289	BB	2.684
y290	AA	3.005
y291	AA	3.757
y292	BB	3.942
y293	AA	3.06
y294	BB	3.542
y295	BB	3.681
y297	AA	3.525
y298	BB	3.251
y299	AA	4.237
y300	AA	3.515
y301	AA	3.5
y302	BB	3.92
y303	BB	2.975
y304	AA	4.01
y305	BB	4.356
y306	AA	3.432
y307	BB	3.489
y276.1	AA	3.835
y276.2	BB	3.436
y308.1	BB	2.888
y308.2	BB	3.96

## Sheet: Figue1e2
F	Alelle	RM
p205	BB	3.37
p206	BB	3.5
p207	BB	3.64
p208	AA	3.84
p209	BB	3.635
p210	AA	3.241
p211	BB	3.981
p212	AA	4.086
p213	AA	3.644
p215	AA	3.035
p216	AA	3.84
p217	AA	4.03
p218	AA	3.541
p219	BB	3.588
p222	AA	3.005
p223	BB	3.984
p225	AA	3.7
p226	AA	4.115
p227	BB	3.997
p228	BB	3.002
p229	AA	3.955
p230	BB	3.652
p231	AA	2.414
p233	AA	3.88
p234	AA	3.007
p235	BB	3.845
p236	BB	2.6
p237	BB	1.93
p238	BB	3.733
p240	AA	3.645
p241	AA	3.512
p242	BB	3.627
p243	BB	3.5
p244	BB	3.259
p245	AA	3.923
p246	BB	3.228
p247	AA	3.272
p248	BB	3.042
p249	AA	2.739
p250	BB	3.288
p252	AA	3.982
p253	AA	3.694
p254	BB	3.546
p255	BB	4.213
p256	AA	3.732
p257	AA	4.6
p258	AA	3.844
p259	BB	3.253
p260	AA	2.36
p261	BB	3.275
p262	AA	3.824
p263	BB	3.881
p264	AA	3.966
p265	BB	3.532
p266	BB	3.668
p267	BB	3.868
p268	BB	3.51
p270	BB	2.929
p271	AA	4.079
p272	AA	3.517
p273	BB	3.507
p274	BB	2.716
p275	BB	4.3
p277	BB	3.637
p278	AA	3.545
p280	AA	4.319
p281	AA	3.73
p282	AA	2.506
p283	BB	3.0021
p284	BB	3.58
p285	AA	3.524
p286	BB	3.878
p287	BB	4.037
p288	BB	3.958
p289	AA	2.691
p290	BB	3.04
p291	BB	4
p292	BB	3.994
p293	BB	4.45
p294	BB	3.679
p295	AA	3.638
p297	AA	2.68
p298	BB	3.006
p299	AA	4.332
p300	BB	3
p301	AA	3.75
p302	BB	3.038
p303	AA	3.42
p304	AA	2.876
p305	AA	3.963
p306	AA	2.836
p307	BB	3.842
p276.1	AA	2.901
p276.2	BB	3.086
p308.1	AA	2.505
p308.2	BB	3.028
y205	BB	3.475
y206	BB	3.805
y207	AA	3.357
y208	BB	3.835
y209	AA	3.983
y210	BB	4.254
y211	AA	3.565
y212	AA	4.307
y213	AA	4.278
y215	AA	3.9
y216	AA	4.446
y217	AA	3.26
y218	BB	3.21
y219	AA	4.345
y222	BB	3.5
y223	AA	3.881
y225	AA	4.186
y226	BB	4.105
y227	BB	4.222
y228	AA	3.61
y229	BB	3.767
y230	AA	3.358
y231	AA	3.645
y233	AA	3.52
y234	BB	4.2
y235	BB	4.549
y236	BB	3.05
y237	BB	3.509
y238	AA	3.861
y240	AA	3
y241	BB	3.964
y242	BB	3.75
y243	BB	4.303
y244	AA	3.83
y245	BB	4.025
y246	AA	3.22
y247	BB	4.1
y248	AA	3.75
y249	BB	3.808
y250	AA	3.942
y252	AA	3.199
y253	BB	3.15
y254	BB	3.929
y255	AA	3.841
y256	AA	3.737
y257	AA	3.558
y258	BB	3.67
y259	AA	3
y260	BB	3.716
y261	AA	3.016
y262	BB	3.529
y263	AA	3.263
y264	BB	4.099
y265	BB	3.68
y266	BB	4.138
y267	BB	4.201
y268	BB	3.73
y270	AA	4.13
y271	AA	3.9
y272	BB	3.365
y273	BB	3.644
y274	BB	4.052
y275	BB	3.192
y277	AA	3.88
y278	AA	3.35
y280	AA	4.186
y281	AA	3.118
y282	BB	3
y283	BB	4.053
y284	AA	3.138
y285	BB	3.626
y286	BB	3.712
y287	BB	3.79
y288	AA	4.023
y289	BB	2.684
y290	BB	3.005
y291	BB	3.757
y292	BB	3.942
y293	BB	3.06
y294	AA	3.542
y295	AA	3.681
y297	BB	3.525
y298	AA	3.251
y299	BB	4.237
y300	AA	3.515
y301	BB	3.5
y302	AA	3.92
y303	AA	2.975
y304	AA	4.01
y305	AA	4.356
y306	BB	3.432
y307	AA	3.489
y276.1	BB	3.835
y276.2	AA	3.436
y308.1	BB	2.888
y308.2	BB	3.96

## Sheet: Figure1f
Row.names		chr5	chr9	Leaves	Harvest_Day	Rhizosphere	Soil_Before	PDW	merged	additive_alleles
1	p205	BB	BB	3.5	3	3.37	241.79	0.2789	BB_BB	AA_AA / BB_BB
2	p206	BB	BB	6	0	3.5	237.62	0.2238	BB_BB	AA_AA / BB_BB
3	p207	AA	BB	5.5	1	3.64	235.63	0.2702	AA_BB	AA_BB
4	p208	BB	AA	5.5	1	3.84	237.79	0.2329	BB_AA	BB_AA
5	p209	BB	BB	4.5	3	3.635	241.92	0.3355	BB_BB	AA_AA / BB_BB
6	p210	BB	AA	5.5	1	3.241	236.1	0.2928	BB_AA	BB_AA
7	p211	AA	BB	5	2	3.981	242.46	0.3721	AA_BB	AA_BB
8	p212	BB	AA	5.5	1	4.086	235.29	0.273	BB_AA	BB_AA
9	p213	BB	AA	5.5	1	3.644	234.44	0.3313	BB_AA	BB_AA
10	p215	AA	AA	5.5	2	3.035	235.84	0.309	AA_AA	AA_AA / BB_BB
11	p216	AA	AA	4.5	0	3.84	239.51	0.2689	AA_AA	AA_AA / BB_BB
12	p217	AA	AA	4	20	4.03	247.44	0.5181	AA_AA	AA_AA / BB_BB
13	p218	BB	AA	4.5	3	3.541	240.72	0.3824	BB_AA	BB_AA
14	p219	BB	AA	5	2	3.588	237.58	0.2987	BB_AA	BB_AA
15	p222	BB	BB	5.5	1	3.005	234.5	0.2893	BB_BB	AA_AA / BB_BB
16	p223	BB	AA	5	2	3.984	241.82	0.2366	BB_AA	BB_AA
17	p225	AA	BB	6.5	0	3.7	235.33	0.2856	AA_BB	AA_BB
18	p226	BB	AA	5	3	4.115	245.14	0.3151	BB_AA	BB_AA
19	p227	BB	AA	5.5	1	3.997	238.56	0.2264	BB_AA	BB_AA
20	p228	BB	BB	4.5	3	3.002	241.56	0.3892	BB_BB	AA_AA / BB_BB
21	p229	BB	BB	5.5	1	3.955	236.76	0.282	BB_BB	AA_AA / BB_BB
22	p230	BB	AA	5	3	3.652	240.1	0.3362	BB_AA	BB_AA
23	p231	AA	BB	5.5	1	2.414	234.53	0.2135	AA_BB	AA_BB
24	p233	AA	AA	5	3	3.88	237.75	0.4428	AA_AA	AA_AA / BB_BB
25	p234	BB	AA	4.5	2	3.007	235.38	0.4335	BB_AA	BB_AA
26	p235	BB	AA	5.5	1	3.845	235.62	0.3239	BB_AA	BB_AA
27	p236	BB	BB	5.5	1	2.6	234.16	0.2797	BB_BB	AA_AA / BB_BB
28	p237	AA	BB	0.5	20	1.93	240.23	0.4099	AA_BB	AA_BB
29	p238	BB	AA	5	3	3.733	241.46	0.3974	BB_AA	BB_AA
30	p240	AA	BB	5.5	1	3.645	236.82	0.282	AA_BB	AA_BB
31	p241	BB	BB	5	3	3.512	241.11	0.3167	BB_BB	AA_AA / BB_BB
32	p242	BB	BB	5	2	3.627	243.53	0.3267	BB_BB	AA_AA / BB_BB
33	p243	BB	AA	6.5	0	3.5	234.57	0.2731	BB_AA	BB_AA
34	p244	AA	AA	5.5	1	3.259	235.89	0.2835	AA_AA	AA_AA / BB_BB
35	p245	BB	BB	5.5	1	3.923	238.89	0.2777	BB_BB	AA_AA / BB_BB
36	p246	AA	BB	4.5	3	3.228	243.26	0.2409	AA_BB	AA_BB
37	p247	NA	NA	5.5	1	3.272	238.77	0.3146	NA_NA	AA_BB
38	p248	AA	BB	5.5	1	3.042	238.51	0.2177	AA_BB	AA_BB
39	p249	BB	AA	4.5	20	2.739	246.54	0.5532	BB_AA	BB_AA
40	p250	AA	AA	5.5	1	3.288	236.23	0.3578	AA_AA	AA_AA / BB_BB
41	p252	AA	BB	5.5	1	3.982	236.37	0.3112	AA_BB	AA_BB
42	p253	BB	AA	4.5	3	3.694	242.96	0.3027	BB_AA	BB_AA
43	p254	AA	BB	5.5	1	3.546	240.09	0.2597	AA_BB	AA_BB
44	p255	BB	AA	4.5	2	4.213	241.73	0.2736	BB_AA	BB_AA
45	p256	AA	BB	5.5	1	3.732	235.53	0.214	AA_BB	AA_BB
46	p257	BB	AA	5.5	0	4.6	238.2	0.2493	BB_AA	BB_AA
47	p258	BB	AA	5.5	1	3.844	236.06	0.2516	BB_AA	BB_AA
48	p259	AA	BB	4.5	3	3.253	241.11	0.3385	AA_BB	AA_BB
49	p260	AA	BB	5.5	1	2.36	235.86	0.3514	AA_BB	AA_BB
50	p261	AA	AA	4.5	3	3.275	240.66	0.3368	AA_AA	AA_AA / BB_BB
51	p262	AA	AA	5.5	1	3.824	234.29	0.2379	AA_AA	AA_AA / BB_BB
52	p263	BB	AA	4.5	3	3.881	240.16	0.3637	BB_AA	BB_AA
53	p264	BB	AA	5	2	3.966	240.35	0.3238	BB_AA	BB_AA
54	p265	AA	BB	5.5	1	3.532	237.3	0.2667	AA_BB	AA_BB
55	p266	BB	AA	5.5	1	3.668	235.84	0.2702	BB_AA	BB_AA
56	p267	BB	AA	4	2	3.868	237.39	0.3068	BB_AA	BB_AA
57	p268	AA	BB	4.5	3	3.51	241.11	0.3788	AA_BB	AA_BB
58	p270	AA	AA	4.5	3	2.929	236.87	0.4037	AA_AA	AA_AA / BB_BB
59	p271	BB	BB	5.5	3	4.079	240.82	0.3824	BB_BB	AA_AA / BB_BB
60	p272	AA	AA	5.5	1	3.517	235.3	0.2384	AA_AA	AA_AA / BB_BB
61	p273	AA	BB	5.5	1	3.507	236.77	0.3325	AA_BB	AA_BB
62	p274	AA	BB	5	3	2.716	239.95	0.3911	AA_BB	AA_BB
63	p275	AA	BB	4.5	0	4.3	236.73	0.3465	AA_BB	AA_BB
64	p276.1	BB	AA	5.5	0	2.901	236.67	0.2737	BB_AA	BB_AA
65	p276.2	BB	AA	6.5	0	3.086	236.98	0.2914	BB_AA	BB_AA
66	p277	BB	BB	5.5	2	3.637	243.98	0.386	BB_BB	AA_AA / BB_BB
67	p278	AA	BB	6.5	0	3.545	237.55	0.262	AA_BB	AA_BB
68	p280	BB	AA	5	3	4.319	242.02	0.3642	BB_AA	BB_AA
69	p281	BB	AA	5.5	1	3.73	239.74	0.2793	BB_AA	BB_AA
70	p282	BB	BB	5.5	1	2.506	237.52	0.3324	BB_BB	AA_AA / BB_BB
71	p283	AA	BB	5	2	3.0021	239.83	0.3418	AA_BB	AA_BB
72	p284	AA	BB	6	0	3.58	237.27	0.3688	AA_BB	AA_BB
73	p285	AA	BB	5.5	0	3.524	238.54	0.3526	AA_BB	AA_BB
74	p286	BB	AA	5.5	1	3.878	237.58	0.3201	BB_AA	BB_AA
75	p287	AA	AA	4.5	2	4.037	235.17	0.3431	AA_AA	AA_AA / BB_BB
76	p288	AA	AA	4.5	3	3.958	242.62	0.3303	AA_AA	AA_AA / BB_BB
77	p289	AA	BB	5.5	1	2.691	235.85	0.3153	AA_BB	AA_BB
78	p290	BB	AA	5	2	3.04	239.36	0.3612	BB_AA	BB_AA
79	p291	BB	BB	6.5	0	4	237.5	0.2786	BB_BB	AA_AA / BB_BB
80	p292	BB	BB	5.5	1	3.994	237.43	0.3445	BB_BB	AA_AA / BB_BB
81	p293	AA	AA	4.5	3	4.45	242.81	0.3607	AA_AA	AA_AA / BB_BB
82	p294	AA	BB	5	2	3.679	241.49	0.3157	AA_BB	AA_BB
83	p295	AA	BB	5.5	1	3.638	235.55	0.2891	AA_BB	AA_BB
84	p297	AA	BB	5.5	1	2.68	234.57	0.3156	AA_BB	AA_BB
85	p298	AA	AA	5.5	1	3.006	236.54	0.2974	AA_AA	AA_AA / BB_BB
86	p299	BB	BB	5	2	4.332	240.58	0.3215	BB_BB	AA_AA / BB_BB
87	p300	AA	BB	5.5	1	3	237.38	0.2884	AA_BB	AA_BB
88	p301	AA	BB	6.5	0	3.75	240.18	0.2583	AA_BB	AA_BB
89	p302	BB	BB	4	3	3.038	242.25	0.3891	BB_BB	AA_AA / BB_BB
90	p303	AA	BB	5.5	0	3.42	238.19	0.2191	AA_BB	AA_BB
91	p304	BB	AA	4.5	3	2.876	241.29	0.3909	BB_AA	BB_AA
92	p305	BB	AA	5	3	3.963	241.95	0.3762	BB_AA	BB_AA
93	p306	AA	BB	5.5	1	2.836	234.16	0.3279	AA_BB	AA_BB
94	p307	BB	AA	5.5	1	3.842	234.84	0.3358	BB_AA	BB_AA
95	p308.1	AA	BB	4.5	1	2.505	236.69	0.3025	AA_BB	AA_BB
96	p308.2	AA	BB	4.5	3	3.028	244.17	0.3164	AA_BB	AA_BB
97	y205	BB	BB	5	2	3.475	238.81	0.4297	BB_BB	AA_AA / BB_BB
98	y206	BB	BB	5.5	1	3.805	236.04	0.2516	BB_BB	AA_AA / BB_BB
99	y207	AA	BB	6	0	3.357	235.6	0.2484	AA_BB	AA_BB
100	y208	BB	AA	5.5	2	3.835	244.85	0.2488	BB_AA	BB_AA
101	y209	BB	BB	5	2	3.983	238.43	0.3428	BB_BB	AA_AA / BB_BB
102	y210	BB	AA	5.5	2	4.254	240.11	0.4481	BB_AA	BB_AA
103	y211	AA	BB	5.5	1	3.565	235.92	0.2743	AA_BB	AA_BB
104	y212	BB	AA	4.5	3	4.307	238.19	0.4793	BB_AA	BB_AA
105	y213	BB	AA	5	3	4.278	238.96	0.4167	BB_AA	BB_AA
106	y215	AA	AA	7.5	0	3.9	236.27	0.3274	AA_AA	AA_AA / BB_BB
107	y216	AA	AA	5	3	4.446	239.5	0.4574	AA_AA	AA_AA / BB_BB
108	y217	AA	AA	4	3	3.26	240.03	0.3629	AA_AA	AA_AA / BB_BB
109	y218	BB	AA	6.5	0	3.21	236.83	0.2817	BB_AA	BB_AA
110	y219	BB	AA	5	3	4.345	238.63	0.4145	BB_AA	BB_AA
111	y222	BB	BB	5	0	3.5	238.15	0.3118	BB_BB	AA_AA / BB_BB
112	y223	BB	AA	5.5	1	3.881	235.6	0.3082	BB_AA	BB_AA
113	y225	AA	BB	6	0	4.186	237.85	0.2353	AA_BB	AA_BB
114	y226	BB	AA	4	20	4.105	243.32	0.6429	BB_AA	BB_AA
115	y227	BB	AA	5.5	1	4.222	235.66	0.2959	BB_AA	BB_AA
116	y228	BB	BB	4.5	3	3.61	241.08	0.4307	BB_BB	AA_AA / BB_BB
117	y229	BB	BB	5	3	3.767	241.56	0.3976	BB_BB	AA_AA / BB_BB
118	y230	BB	AA	5.5	2	3.358	242.58	0.227	BB_AA	BB_AA
119	y231	AA	BB	5.5	0	3.645	237.68	0.2513	AA_BB	AA_BB
120	y233	AA	AA	4.5	3	3.52	238.31	0.5242	AA_AA	AA_AA / BB_BB
121	y234	BB	AA	4.5	3	4.2	240.32	0.4886	BB_AA	BB_AA
122	y235	BB	AA	4.5	3	4.549	241.51	0.5111	BB_AA	BB_AA
123	y236	BB	BB	5.5	1	3.05	235.69	0.3041	BB_BB	AA_AA / BB_BB
124	y237	AA	BB	4.5	3	3.509	242.38	0.392	AA_BB	AA_BB
125	y238	BB	AA	5	2	3.861	240.66	0.3527	BB_AA	BB_AA
126	y240	AA	BB	6.5	0	3	234.75	0.2869	AA_BB	AA_BB
127	y241	BB	BB	5.5	1	3.964	234.67	0.294	BB_BB	AA_AA / BB_BB
128	y242	BB	BB	5	3	3.75	238.88	0.4606	BB_BB	AA_AA / BB_BB
129	y243	BB	AA	5.5	1	4.303	235.39	0.2645	BB_AA	BB_AA
130	y244	AA	AA	4.5	3	3.83	240.58	0.3682	AA_AA	AA_AA / BB_BB
131	y245	BB	BB	5.5	1	4.025	234.85	0.2769	BB_BB	AA_AA / BB_BB
132	y246	AA	BB	5.5	0	3.22	240.7	0.1785	AA_BB	AA_BB
133	y247	NA	NA	5.5	0	4.1	238.09	0.3518	NA_NA	AA_BB
134	y248	AA	BB	5.5	1	3.75	234.54	0.3477	AA_BB	AA_BB
135	y249	BB	AA	4	3	3.808	242.26	0.3472	BB_AA	BB_AA
136	y250	AA	AA	5	2	3.942	240.01	0.3708	AA_AA	AA_AA / BB_BB
137	y252	AA	BB	5	3	3.199	241.63	0.3509	AA_BB	AA_BB
138	y253	BB	AA	2.5	20	3.15	250.82	0.571	BB_AA	BB_AA
139	y254	AA	BB	6	0	3.929	235.02	0.2811	AA_BB	AA_BB
140	y255	BB	AA	4.5	3	3.841	239.43	0.383	BB_AA	BB_AA
141	y256	AA	BB	5.5	1	3.737	237.41	0.2654	AA_BB	AA_BB
142	y257	BB	AA	4.5	2	3.558	242.9	0.2038	BB_AA	BB_AA
143	y258	BB	AA	5	2	3.67	240.69	0.2906	BB_AA	BB_AA
144	y259	AA	BB	2	20	3	237.1	0.4362	AA_BB	AA_BB
145	y260	AA	BB	5.5	2	3.716	242.69	0.3254	AA_BB	AA_BB
146	y261	AA	AA	5.5	1	3.016	234.4	0.3997	AA_AA	AA_AA / BB_BB
147	y262	AA	AA	6	0	3.529	236.17	0.3187	AA_AA	AA_AA / BB_BB
148	y263	BB	AA	5.5	1	3.263	233.03	0.4026	BB_AA	BB_AA
149	y264	BB	AA	5	2	4.099	237.4	0.3528	BB_AA	BB_AA
150	y265	AA	BB	4.5	3	3.68	241.94	0.2857	AA_BB	AA_BB
151	y266	BB	AA	5	3	4.138	240.56	0.362	BB_AA	BB_AA
152	y267	BB	AA	4.5	2	4.201	237.37	0.3411	BB_AA	BB_AA
153	y268	AA	BB	4.5	2	3.73	241.12	0.3087	AA_BB	AA_BB
154	y270	AA	AA	6.5	0	4.13	235.19	0.3275	AA_AA	AA_AA / BB_BB
155	y271	BB	BB	5.5	0	3.9	237.11	0.2967	BB_BB	AA_AA / BB_BB
156	y272	AA	AA	5.5	1	3.365	235.64	0.259	AA_AA	AA_AA / BB_BB
157	y273	AA	BB	5.5	1	3.644	232.94	0.3403	AA_BB	AA_BB
158	y274	AA	BB	5	2	4.052	238.11	0.3486	AA_BB	AA_BB
159	y275	AA	BB	2	20	3.192	251.98	0.5281	AA_BB	AA_BB
160	y276.1	BB	AA	5.5	2	3.835	240.96	0.2998	BB_AA	BB_AA
161	y276.2	BB	AA	5.5	1	3.436	237.5	0.2231	BB_AA	BB_AA
162	y277	BB	BB	5.5	1	3.88	236.96	0.3651	BB_BB	AA_AA / BB_BB
163	y278	AA	BB	6.5	0	3.35	236.46	0.2961	AA_BB	AA_BB
164	y280	BB	AA	5.5	1	4.186	234.67	0.4152	BB_AA	BB_AA
165	y281	BB	AA	5.5	1	3.118	235	0.2877	BB_AA	BB_AA
166	y282	BB	BB	5	0	3	236.45	0.3362	BB_BB	AA_AA / BB_BB
167	y283	AA	BB	4.5	2	4.053	244.88	0.4013	AA_BB	AA_BB
168	y284	AA	BB	4.5	2	3.138	243.63	0.27835	AA_BB	AA_BB
169	y285	AA	BB	5.5	1	3.626	235.93	0.4129	AA_BB	AA_BB
170	y286	BB	AA	4.5	2	3.712	239.27	0.2748	BB_AA	BB_AA
171	y287	AA	AA	4.5	0	3.79	239.05	0.3271	AA_AA	AA_AA / BB_BB
172	y288	AA	AA	4.5	3	4.023	241.4	0.3712	AA_AA	AA_AA / BB_BB
173	y289	AA	BB	5.5	1	2.684	235.66	0.3391	AA_BB	AA_BB
174	y290	BB	AA	5.5	1	3.005	237.49	0.3422	BB_AA	BB_AA
175	y291	BB	BB	5.5	1	3.757	233.21	0.2951	BB_BB	AA_AA / BB_BB
176	y292	BB	BB	5	2	3.942	235.34	0.325	BB_BB	AA_AA / BB_BB
177	y293	AA	AA	5.5	2	3.06	235.2	0.3583	AA_AA	AA_AA / BB_BB
178	y294	AA	BB	4.5	2	3.542	238.68	0.3475	AA_BB	AA_BB
179	y295	AA	BB	5.5	1	3.681	236.27	0.3307	AA_BB	AA_BB
180	y297	AA	BB	5.5	1	3.525	232.79	0.3249	AA_BB	AA_BB
181	y298	AA	AA	5.5	1	3.251	236.38	0.3558	AA_AA	AA_AA / BB_BB
182	y299	BB	BB	4.5	2	4.237	238.11	0.4274	BB_BB	AA_AA / BB_BB
183	y300	AA	BB	5.5	1	3.515	235.79	0.3972	AA_BB	AA_BB
184	y301	AA	BB	6.5	0	3.5	234.75	0.3272	AA_BB	AA_BB
185	y302	BB	BB	5	2	3.92	239.47	0.4111	BB_BB	AA_AA / BB_BB
186	y303	AA	BB	5.5	1	2.975	234.83	0.2488	AA_BB	AA_BB
187	y304	BB	AA	6.5	0	4.01	234.47	0.3631	BB_AA	BB_AA
188	y305	BB	AA	5.5	2	4.356	242.09	0.2637	BB_AA	BB_AA
189	y306	AA	BB	5.5	2	3.432	240.06	0.3512	AA_BB	AA_BB
190	y307	BB	AA	5	2	3.489	240.33	0.3699	BB_AA	BB_AA
191	y308.1	AA	BB	4.5	3	2.888	240.05	0.3539	AA_BB	AA_BB
192	y308.2	AA	BB	4.5	3	3.96	240.79	0.3647	AA_BB	AA_BB

## Sheet: Figure2a
Sample_RIL_Replicate	Type	Axis.1	Axis.2
100_283_P	RIL	-0.0140021	0.0669214
101_291_P	RIL	-0.0236049	-0.00931093
102_230_P	RIL	-0.123425	0.129573
10_273_P	RIL	-0.00519373	-0.0919344
103_212_P	RIL	-0.0570577	0.0593046
104_307_P	RIL	-0.047895	0.032387
105_289_P	RIL	-0.0800611	0.0647585
106_247_P	RIL	-0.11429	-0.00577057
107_BULK1.3	Bulk	0.448281	0.0833128
108_245_P	RIL	-0.0496431	-0.038562
109_206_P	RIL	-0.00106884	-0.0435515
110_208_P	RIL	0.107839	-0.181198
111_271_P	RIL	-0.11835	0.0816384
112_255_Y	RIL	-0.0717336	0.0419877
11_282_P	RIL	-0.1061	-0.106175
113_271_Y	RIL	0.0263774	-0.044447
114_246_P	RIL	-0.0492023	-0.00127225
115_243_Y	RIL	-0.0344989	-0.164578
116_240_P	RIL	0.0318765	-0.100532
117_MM2	Money	-0.0496241	0.0954575
118_260_Y	RIL	-0.106757	0.0515578
120_237_Y	RIL	0.0560966	-0.144931
121_283_Y	RIL	-0.0475165	-0.0573731
12_225_P	RIL	0.00227782	-0.065687
122_262_Y	RIL	-0.00376542	-0.154267
123_218_Y	RIL	0.0292573	-0.18082
125_299_Y	RIL	-0.0433473	-0.209914
126_246_Y	RIL	0.0962286	-0.147806
127_299_P	RIL	-0.0661277	0.0293397
128_215_Y	RIL	-0.0519298	-0.0338823
1_295_P	RIL	0.054437	-0.127172
129_BULK1.1	Bulk	0.498751	-0.00815515
130_BULK7.2	Bulk	0.520091	0.0282676
131_308.2_P	RIL	-0.0384813	-0.0618564
132_213_Y	RIL	-0.110408	0.0628099
13_235_P	RIL	-0.0472867	-0.124462
133_210_Y	RIL	-0.115908	0.122683
134_297_Y	RIL	-0.0410298	-0.10232
135_270_Y	RIL	0.0277343	-0.109673
136_236_Y	RIL	-0.116142	-0.0566319
137_291_Y	RIL	-0.0155774	-0.140655
138_238_Y	RIL	-0.0577753	-0.0540992
139_263_Y	RIL	-0.0601639	-0.120392
140_229_P	RIL	-0.0398676	-0.0503064
141_244_Y	RIL	-0.0485791	0.00719056
142_305_Y	RIL	-0.109418	0.096953
14_254_P	RIL	0.0487409	-0.0985043
143_261_Y	RIL	-0.0778098	-0.183555
144_BULK4.1	Bulk	0.410037	0.0769869
145_240_Y	RIL	-0.0862741	0.107193
146_BULK3.3	Bulk	0.476766	0.101546
147_301_Y	RIL	-0.0676888	0.0578368
149_BULK2.4	Bulk	0.462539	0.0966352
150_306_Y	RIL	-0.0663763	-0.0125976
151_302_Y	RIL	-0.0581203	-0.0325179
152_307_Y	RIL	-0.114085	0.0696908
15_252_P	RIL	0.00638111	-0.164354
154_MM1	Money	-0.116119	0.147269
155_225_Y	RIL	0.0512093	-0.0313579
156_BULK2.1	Bulk	0.349299	0.0635327
157_212_Y	RIL	-0.14391	0.0987098
158_223_Y	RIL	-0.0366552	-0.0100867
159_288_Y	RIL	0.0527412	0.0105644
160_230_Y	RIL	-0.0382488	0.0556923
161_267_Y	RIL	-0.0581424	-0.000220345
162_290_Y	RIL	-0.121713	0.0421313
16_250_P	RIL	-0.0440736	-0.0854764
163_265_Y	RIL	-0.0581991	0.0953494
164_216_Y	RIL	-0.0985284	0.016713
165_241_Y	RIL	-0.0693254	-0.0420897
166_211_Y	RIL	-0.00746556	-0.0320925
168_277_Y	RIL	-0.0448925	-0.0487322
169_P5	Pimpi	-0.027492	0.0154226
170_205_Y	RIL	-0.091924	0.157002
171_268_Y	RIL	0.010844	0.0842009
172_235_Y	RIL	-0.16658	0.162757
17_248_P	RIL	0.00610299	-0.169591
173_247_Y	RIL	0.0104088	-0.126123
174_295_Y	RIL	-0.0704513	-0.0466042
175_273_Y	RIL	-0.0705259	0.0300439
176_217_Y	RIL	-0.0736044	-0.0457052
177_BULK4.4	Bulk	0.461108	0.120233
178_278_Y	RIL	0.0025282	-0.0253803
179_264_Y	RIL	-0.0617011	0.128002
180_304_Y	RIL	-0.0670778	0.0568996
181_234_Y	RIL	-0.120132	0.155092
182_248_Y	RIL	-0.0665209	-0.0600234
18_293_P	RIL	-0.0312026	-0.0609925
183_300_Y	RIL	-0.111072	-0.109175
184_242_Y	RIL	-0.148692	0.0463371
185_207_Y	RIL	-0.00163498	0.0382671
186_P2	Pimpi	-0.042581	-0.0187366
187_222_Y	RIL	-0.0562661	0.00839173
188_229_Y	RIL	-0.114163	-0.0217181
189_BULK7.4	Bulk	0.463643	0.0855404
191_208_Y	RIL	-0.0644422	0.0916955
192_286_Y	RIL	0.0607457	-0.0326378
19_259_P	RIL	0.0602661	-0.0678104
193_294_Y	RIL	-0.0966258	0.0229224
194_284_Y	RIL	-0.0486897	0.00936737
195_285_Y	RIL	-0.0453132	-0.0740352
196_231_Y	RIL	-0.0730704	-0.0154402
197_287_Y	RIL	-0.0904105	0.0578438
198_276.2_Y	RIL	-0.0220625	-0.0667111
199_233_Y	RIL	-0.0919372	0.0491129
200_293_Y	RIL	-0.0879869	0.0713343
201_249_Y	RIL	-0.124388	0.0773232
20_270_P	RIL	-0.0767968	-0.0709467
202_BULK5.3	Bulk	0.300344	0.0762797
203_BULK2.2	Bulk	0.486486	0.0748065
204_303_Y	RIL	0.0234397	-0.0386524
205_219_Y	RIL	-0.125501	0.0387132
206_266_Y	RIL	-0.129538	0.124035
207_257_Y	RIL	0.0789429	-0.0277107
208_206_Y	RIL	-0.0404978	-0.0793336
209_P3	Pimpi	0.0197156	-0.0424919
210_274_Y	RIL	-0.103666	0.0893874
211_250_Y	RIL	-0.107044	0.0232894
212_287_P	RIL	-0.105704	0.107049
21_234_P	RIL	-0.035001	-0.0409998
213_258_Y	RIL	-0.0500916	-0.00654405
214_227_Y	RIL	-0.100548	-0.109947
215_298_Y	RIL	-0.104063	-0.134296
216_282_Y	RIL	0.00702329	-0.109244
217_280_Y	RIL	-0.110013	-0.0589621
218_BULK5.2	Bulk	0.446762	-0.0523461
219_BULK4.3	Bulk	0.314075	0.132075
220_MM5	Money	-0.0937444	0.14909
221_252_Y	RIL	-0.144961	0.0622782
2_215_P	RIL	0.000776919	-0.0652435
222_276.1_Y	RIL	-0.1257	0.100348
22_268_P	RIL	0.0124495	0.0155768
224_308.2_Y	RIL	-0.0193038	0.057089
225_BULK4.2	Bulk	0.487404	-0.00155817
23_BULK1.2	Bulk	0.421547	-0.116148
24_BULK3.1	Bulk	0.412299	0.0250554
25_216_P	RIL	0.00116808	-0.0679127
26_226_P	RIL	-0.0271084	0.0303439
27_280_P	RIL	-0.102605	0.124186
28_290_P	RIL	-0.157824	0.171199
29_264_P	RIL	-0.0645388	0.027975
30_219_P	RIL	-0.0440609	0.0432864
31_218_P	RIL	-0.0401449	0.058763
32_223_P	RIL	0.0516582	0.0262262
3_258_P	RIL	0.0667917	-0.078464
33_292_Y	RIL	-0.0401745	-0.00825209
34_MM4	Money	-0.0255112	0.0401324
35_BULK3.2	Bulk	0.465695	0.0764017
36_P6	Pimpi	-0.0880555	0.0336359
37_228_Y	RIL	-0.0667435	0.0679373
38_278_P	RIL	-0.0543124	0.0114367
39_236_P	RIL	-0.0746479	-0.0468789
40_209_P	RIL	-0.102279	0.116617
41_266_P	RIL	-0.0234708	-0.12467
4_213_P	RIL	-0.015362	-0.0879226
42_304_P	RIL	-0.10021	0.106239
43_243_P	RIL	-0.079973	0.0320537
44_298_P	RIL	-0.044975	-0.079717
45_302_P	RIL	-0.0581193	0.109904
46_260_P	RIL	-0.0493082	-0.0305341
47_300_P	RIL	-0.0192141	-0.0569205
48_306_P	RIL	0.031351	-0.0741038
49_241_p	RIL	-0.0975833	0.00447469
50_242_p	RIL	-0.0536039	0.0210001
51_222_P	RIL	0.0651145	-0.019344
5_297_P	RIL	0.0223925	-0.0764464
53_255_P	RIL	-0.0780665	0.0946198
54_231_P	RIL	0.0368842	-0.0557448
55_205_P	RIL	0.0280099	-0.00111767
56_286_P	RIL	-0.00177177	-0.0136749
57_210_P	RIL	-0.0533446	-0.00433717
58_BULK3.4	Bulk	0.433383	0.0424095
59_MM3	Money	0.0953095	0.00256318
60_BULK1.4	Bulk	0.431467	0.0766095
61_228_P	RIL	-0.077197	0.0489505
62_244_P	RIL	-0.00181111	-0.048788
6_281_Y	RIL	-0.0199561	-0.122435
63_308_P	RIL	-0.059852	-0.114814
64_272_Y	RIL	0.00832194	-0.0117041
65_276_P	RIL	-0.0750312	-0.0880622
66_284_P	RIL	-0.0599218	0.0684583
67_BULK5.4	Bulk	0.488443	0.106288
68_256_P	RIL	-0.00615288	-0.0524045
69_275_P	RIL	-0.0258198	0.00786588
70_P4	Pimpi	-0.0377733	-0.114855
71_253_P	RIL	-0.0783427	0.0598197
72_292_P	RIL	-0.0169748	-0.113463
73_209_y	RIL	-0.103268	0.103327
74_285_P	RIL	-0.0744468	0.0199159
75_288_P	RIL	-0.0541892	0.0947217
76_276.2_P	RIL	-0.117378	0.032072
77_274_P	RIL	-0.136023	0.11376
78_257_P	RIL	0.0270547	0.0370784
79_227_P	RIL	-0.0630677	0.0159963
80_265_P	RIL	0.0151794	0.0107755
81_263_P	RIL	-0.0188931	0.105127
82_262_P	RIL	-0.0396916	-0.0373343
8_305_P	RIL	-0.060802	-0.0225987
83_303_P	RIL	-0.0101566	0.0333225
84_P1	Pimpi	0.020781	-0.0141375
85_MM6	Money	-0.140346	0.0767099
87_233_P	RIL	-0.089757	0.0759055
88_BULK2.3	Bulk	0.304837	-0.114734
89_272_P	RIL	0.0325306	-0.0198726
91_207_P	RIL	0.0132162	-0.123956
92_301_P	RIL	-0.00404952	0.00919922
9_308_Y	RIL	-0.0627982	-0.0941375
93_294_P	RIL	-0.0995021	0.111553
95_289_Y	RIL	-0.0333724	0.0129315
96_261_P	RIL	-0.131581	0.148442
97_277_P	RIL	-0.114797	0.0636668
98_281_P	RIL	-0.0716812	-0.0862902
99_211_P	RIL	-0.123643	0.0693035

## Sheet: Figure2b
asv	zeroes	nz	mean	nz_mean	sum	n	min	max	norm_sd	norm_sd_nz	ecology
3	0	175	8.07776	8.07776	1413.61	175	6.01835	9.55801	0.0698742	0.0698742	Core
5	0	175	7.93676	7.93676	1388.93	175	5.16044	9.5022	0.0885745	0.0885745	Core
6	0	175	6.71378	6.71378	1174.91	175	4.88171	8.54042	0.100429	0.100429	Core
9	0	175	6.53148	6.53148	1143.01	175	2.36484	9.69271	0.109388	0.109388	Core
12	0	175	6.32277	6.32277	1106.48	175	5.11845	7.37411	0.0628303	0.0628303	Core
15	0	175	6.07371	6.07371	1062.9	175	4.52315	7.20766	0.0619735	0.0619735	Core
16	4	171	4.59401	4.70148	803.953	175	0	10.0793	0.150569	0.134915	Core
17	22	153	5.08851	5.82019	890.49	175	0	9.27438	0.26624	0.176941	Flexible
19	1	174	5.4823	5.51381	959.402	175	0	7.59634	0.125159	0.112815	Core
25	10	165	5.25661	5.5752	919.907	175	0	7.59405	0.210769	0.127065	Core
28	2	173	5.15416	5.21375	901.978	175	0	6.45603	0.120812	0.085255	Core
31	0	175	5.50201	5.50201	962.852	175	4.30104	6.57458	0.0618525	0.0618525	Core
35	0	175	4.87183	4.87183	852.571	175	3.64319	5.87549	0.0740888	0.0740888	Core
36	0	175	5.32708	5.32708	932.239	175	2.45296	7.9614	0.116048	0.116048	Core
39	0	175	5.03536	5.03536	881.188	175	4.04192	6.26758	0.0734693	0.0734693	Core
42	8	167	4.80009	5.03003	840.015	175	0	5.815	0.188467	0.0531033	Core
46	30	145	3.71603	4.48486	650.305	175	0	6.34324	0.298666	0.146611	Flexible
50	0	175	5.04302	5.04302	882.528	175	3.76958	5.97339	0.0670396	0.0670396	Core
54	0	175	4.8547	4.8547	849.572	175	3.28109	6.82859	0.0727691	0.0727691	Core
56	0	175	4.76069	4.76069	833.12	175	3.14719	6.41184	0.067826	0.067826	Core
57	0	175	5.07863	5.07863	888.761	175	3.62662	6.29492	0.0699642	0.0699642	Core
59	0	175	4.69203	4.69203	821.106	175	3.70127	5.55669	0.0674377	0.0674377	Core
64	2	173	4.50097	4.55301	787.67	175	0	5.51487	0.117535	0.0783593	Core
66	0	175	4.91281	4.91281	859.742	175	3.51216	5.90581	0.068455	0.068455	Core
67	0	175	4.73497	4.73497	828.619	175	3.08492	5.92639	0.0710039	0.0710039	Core
68	15	160	4.13833	4.5263	724.208	175	0	6.12042	0.233082	0.110809	Core
78	4	171	4.27003	4.36992	747.256	175	0	5.93584	0.153403	0.107821	Core
80	9	166	4.18001	4.40663	731.501	175	0	5.46037	0.196026	0.0826119	Core
81	0	175	4.25609	4.25609	744.816	175	2.30117	5.4051	0.0929595	0.0929595	Core
82	17	158	4.15317	4.60003	726.804	175	0	7.00945	0.225484	0.119351	Core
86	158	17	0.434845	4.47635	76.0979	175	0	6.54098	0.207685	0.140712	Uncommon
90	6	169	4.38323	4.53885	767.066	175	0	5.65013	0.162715	0.0718677	Core
94	18	157	3.85976	4.30228	675.457	175	0	6.02806	0.231859	0.0850441	Flexible
95	5	170	4.30978	4.43653	754.211	175	0	5.26599	0.158311	0.0735131	Core
100	0	175	4.4266	4.4266	774.654	175	3.20709	5.36141	0.0953118	0.0953118	Core
103	1	174	4.30306	4.32779	753.035	175	0	5.29193	0.0970293	0.0750016	Core
110	16	159	3.95901	4.35741	692.828	175	0	5.34292	0.244079	0.0664197	Core
111	12	163	3.87532	4.16062	678.182	175	0	5.20404	0.213583	0.0699698	Core
112	0	175	3.94754	3.94754	690.819	175	2.7283	4.87232	0.0808014	0.0808014	Core
121	39	136	3.61415	4.65056	632.476	175	0	6.39733	0.318309	0.109303	Flexible
122	0	175	4.15231	4.15231	726.654	175	2.64159	5.25036	0.084709	0.084709	Core
124	51	124	3.10701	4.38489	543.726	175	0	5.25062	0.388396	0.092183	Flexible
126	0	175	4.23589	4.23589	741.281	175	2.4994	6.04467	0.0897534	0.0897534	Core
127	35	140	3.4245	4.28063	599.288	175	0	5.43105	0.324129	0.0798464	Flexible
131	3	172	3.79405	3.86023	663.96	175	0	4.78671	0.136193	0.0875207	Core
134	46	129	3.06088	4.15236	535.654	175	0	6.20981	0.307511	0.100485	Flexible
135	7	168	3.73137	3.88685	652.99	175	0	4.98403	0.173924	0.0839322	Core
138	16	159	3.58344	3.94404	627.102	175	0	5.53173	0.238066	0.125073	Core
139	4	171	3.66504	3.75077	641.382	175	0	4.44786	0.146779	0.0755064	Core
140	14	161	3.66891	3.98794	642.059	175	0	4.79102	0.241393	0.0871449	Core
142	0	175	3.87432	3.87432	678.006	175	2.08228	5.14621	0.115879	0.115879	Core
143	12	163	3.43261	3.68532	600.707	175	0	4.73488	0.216529	0.0925234	Core
145	4	171	3.44313	3.52367	602.548	175	0	4.3479	0.151105	0.0909344	Core
149	7	168	3.71743	3.87233	650.551	175	0	4.75651	0.182199	0.088983	Core
156	24	151	3.13604	3.63448	548.807	175	0	4.67937	0.289956	0.119335	Flexible
160	1	174	3.51277	3.53296	614.735	175	0	4.59818	0.10517	0.0879302	Core
161	0	175	3.29461	3.29461	576.557	175	2.21804	4.06503	0.0937672	0.0937672	Core
166	52	123	2.9606	4.21223	518.104	175	0	5.99084	0.337027	0.1179	Flexible
169	23	152	3.44235	3.96324	602.412	175	0	5.146	0.279379	0.107095	Flexible
172	2	173	3.6458	3.68795	638.016	175	0	4.70469	0.119846	0.08641	Core
173	0	175	3.3335	3.3335	583.362	175	2.02525	4.33034	0.0969894	0.0969894	Core
175	39	136	2.89669	3.72736	506.921	175	0	4.93404	0.327699	0.101421	Flexible
177	4	171	3.26601	3.34241	571.552	175	0	4.17697	0.151084	0.0929606	Core
179	3	172	3.36923	3.42799	589.615	175	0	4.54999	0.162957	0.131276	Core
180	3	172	3.61904	3.68216	633.332	175	0	5.04118	0.136121	0.0982579	Core
181	8	167	3.13844	3.28878	549.227	175	0	4.78833	0.180544	0.111678	Core
184	25	150	3.22532	3.76287	564.431	175	0	4.96039	0.285045	0.110111	Flexible
186	21	154	2.88327	3.27644	504.571	175	0	4.55695	0.257492	0.113852	Flexible
188	10	165	2.74417	2.91048	480.229	175	0	3.81407	0.205204	0.105825	Core
190	45	130	2.2621	3.04513	395.867	175	0	4.15288	0.332098	0.0971266	Flexible
192	3	172	3.39163	3.45078	593.534	175	0	4.45401	0.14369	0.103241	Core
193	25	150	2.96583	3.46013	519.02	175	0	4.41096	0.287723	0.0904319	Flexible
199	42	133	2.67381	3.51816	467.916	175	0	4.24835	0.360738	0.0755043	Flexible
200	90	85	1.81762	3.74216	318.084	175	0	5.22009	0.365991	0.100109	Flexible
203	41	134	2.7201	3.55236	476.017	175	0	4.70568	0.329042	0.0844041	Flexible
204	22	153	2.70434	3.0932	473.26	175	0	5.77007	0.21245	0.123702	Flexible
207	1	174	2.8447	2.86105	497.823	175	0	4.39569	0.128365	0.118904	Core
210	34	141	2.36728	2.93811	414.274	175	0	3.96743	0.3074	0.100652	Flexible
213	1	174	2.96328	2.98031	518.573	175	0	4.11054	0.135699	0.124496	Core
215	27	148	2.7889	3.29768	488.057	175	0	4.06641	0.303677	0.083673	Flexible
216	14	161	2.87971	3.13012	503.949	175	0	4.13417	0.229418	0.105314	Core
221	172	3	0.0677664	3.95304	11.8591	175	0	4.92117	0.10725	0.22234	Uncommon
227	154	21	0.253207	2.11006	44.3113	175	0	3.40298	0.209484	0.162879	Flexible
230	14	161	2.97778	3.23672	521.112	175	0	4.46897	0.213208	0.0849001	Core
231	34	141	2.62153	3.25367	458.767	175	0	4.13042	0.324527	0.0973376	Flexible
236	5	170	2.95771	3.0447	517.6	175	0	4.00311	0.161503	0.101138	Core
237	31	144	2.73861	3.32817	479.256	175	0	4.35996	0.303936	0.0919769	Flexible
238	5	170	2.98233	3.07004	521.907	175	0	4.08002	0.154959	0.0919245	Core
239	31	144	2.49821	3.03602	437.187	175	0	3.92895	0.311313	0.106825	Flexible
240	15	160	2.93001	3.2047	512.752	175	0	4.15181	0.231267	0.0845027	Core
241	19	156	2.80367	3.14515	490.643	175	0	3.91058	0.262635	0.0821606	Flexible
243	17	158	2.67872	2.96694	468.776	175	0	4.24835	0.236945	0.120586	Core
248	4	171	2.62503	2.68643	459.38	175	0	3.5978	0.16477	0.122349	Core
254	39	136	2.52007	3.24274	441.012	175	0	3.99153	0.348636	0.0921138	Flexible
256	25	150	2.37702	2.77319	415.979	175	0	3.76197	0.280076	0.115985	Flexible
259	141	34	0.641947	3.30414	112.341	175	0	4.71438	0.283269	0.123793	Flexible
262	14	161	2.80088	3.04443	490.154	175	0	5.24211	0.208399	0.141699	Core
263	72	103	1.95074	3.31437	341.38	175	0	4.06561	0.408876	0.0952925	Flexible
266	25	150	2.21761	2.58722	388.083	175	0	3.77998	0.265968	0.123425	Flexible
269	55	120	2.35639	3.43641	412.369	175	0	4.43227	0.370766	0.102437	Flexible
272	22	153	2.67397	3.05846	467.944	175	0	4.3273	0.260928	0.121348	Flexible
276	69	106	2.11634	3.49396	370.36	175	0	4.82662	0.361974	0.0924417	Flexible
277	93	82	1.70695	3.64289	298.717	175	0	4.71076	0.392042	0.0918632	Flexible
285	114	61	1.41427	4.05735	247.498	175	0	4.79627	0.406588	0.0739781	Flexible
288	21	154	2.34429	2.66396	410.25	175	0	3.87869	0.256252	0.133047	Flexible
289	54	121	2.14766	3.10612	375.841	175	0	4.14075	0.359326	0.110162	Flexible
290	14	161	2.74455	2.98321	480.297	175	0	4.47687	0.22027	0.130459	Core
293	137	38	1.04697	4.82156	183.219	175	0	6.55092	0.309204	0.118597	Flexible
294	45	130	2.00448	2.69834	350.784	175	0	3.66654	0.336191	0.110015	Flexible
295	25	150	2.61775	3.05404	458.107	175	0	3.9583	0.283353	0.0902609	Flexible
297	82	93	1.80263	3.39205	315.461	175	0	6.26017	0.287908	0.133061	Flexible
299	21	154	2.23255	2.53698	390.695	175	0	3.50226	0.261059	0.118855	Flexible
300	18	157	2.39885	2.67388	419.799	175	0	3.96627	0.238401	0.127854	Flexible
301	40	135	2.01824	2.61624	353.192	175	0	3.67247	0.314636	0.108076	Flexible
302	12	163	2.3888	2.56466	418.04	175	0	3.64004	0.207422	0.109364	Core
304	21	154	2.43747	2.76986	426.558	175	0	3.88393	0.250202	0.0988089	Flexible
312	61	114	2.1323	3.27327	373.153	175	0	4.10126	0.390283	0.102696	Flexible
313	12	163	2.06354	2.21546	361.119	175	0	3.32503	0.20774	0.125388	Core
315	84	91	1.70683	3.28237	298.696	175	0	4.39232	0.379857	0.0890346	Flexible
316	37	138	2.01153	2.55085	352.017	175	0	3.57459	0.312483	0.124758	Flexible
322	99	76	1.57431	3.62505	275.504	175	0	4.35841	0.419668	0.109683	Flexible
323	83	92	1.39894	2.66103	244.815	175	0	3.82738	0.361451	0.134251	Flexible
324	19	156	2.13923	2.39978	374.365	175	0	4.21404	0.217504	0.132929	Flexible
326	93	82	1.35774	2.89762	237.605	175	0	3.57307	0.410454	0.0899445	Flexible
329	82	93	1.8623	3.50432	325.902	175	0	4.42113	0.401919	0.0890709	Flexible
333	173	2	0.072621	6.35434	12.7087	175	0	9.50033	0.079648	0.46831	Uncommon
335	152	23	0.353766	2.6917	61.909	175	0	3.57418	0.260183	0.142847	Flexible
343	67	108	1.95605	3.16953	342.309	175	0	4.30127	0.367894	0.101301	Flexible
344	119	56	1.14717	3.58491	200.755	175	0	4.57382	0.369781	0.0851643	Flexible
346	34	141	1.79652	2.22972	314.391	175	0	3.29801	0.289824	0.122302	Flexible
347	60	115	1.73354	2.638	303.37	175	0	3.69579	0.348363	0.0949392	Flexible
351	113	62	1.33289	3.76219	233.256	175	0	5.69285	0.322506	0.100263	Flexible
355	43	132	2.171	2.87822	379.925	175	0	4.03798	0.321545	0.107407	Flexible
359	175	0	0	0	0	175	0	0	0	0	Uncommon
371	90	85	1.56572	3.22354	274.001	175	0	5.49562	0.310622	0.144267	Flexible
374	138	37	0.907337	4.29146	158.784	175	0	4.84623	0.364184	0.0741902	Flexible
379	70	105	1.83006	3.05011	320.261	175	0	4.61604	0.336657	0.11533	Flexible
380	114	61	1.10231	3.16238	192.905	175	0	4.76743	0.326025	0.129761	Flexible
389	66	109	1.70321	2.73452	298.062	175	0	3.88454	0.353027	0.110309	Flexible
392	104	71	1.341	3.30529	234.675	175	0	5.85974	0.291395	0.138848	Flexible
394	141	34	0.817327	4.20683	143.032	175	0	6.6407	0.263429	0.180991	Flexible
395	97	78	1.35267	3.03483	236.717	175	0	3.79982	0.403847	0.101897	Flexible
398	123	52	1.09105	3.67182	190.934	175	0	5.50115	0.31613	0.147305	Flexible
400	114	61	1.10254	3.16303	192.945	175	0	4.31237	0.356424	0.110039	Flexible
409	44	131	1.67093	2.23216	292.413	175	0	3.03518	0.340085	0.133309	Flexible
413	49	126	1.47461	2.04807	258.057	175	0	3.09385	0.321327	0.141569	Flexible
414	121	54	1.04322	3.3808	182.563	175	0	4.54753	0.347899	0.0894016	Flexible
416	78	97	1.50307	2.71172	263.037	175	0	4.04559	0.343111	0.105048	Flexible
418	69	106	1.57755	2.60444	276.071	175	0	4.06301	0.326433	0.114141	Flexible
424	136	39	0.971155	4.35775	169.952	175	0	5.13013	0.356233	0.074654	Flexible
432	100	75	1.25222	2.92185	219.139	175	0	3.79989	0.38735	0.101843	Flexible
433	171	4	0.103896	4.54543	18.1817	175	0	4.79289	0.142284	0.0489069	Uncommon
434	56	119	1.84786	2.71744	323.375	175	0	4.0296	0.33338	0.130869	Flexible
435	109	66	1.12034	2.97059	196.059	175	0	4.3567	0.338994	0.116607	Flexible
436	152	23	0.539119	4.10199	94.3459	175	0	5.52682	0.254157	0.10338	Flexible
446	64	111	1.44718	2.28159	253.256	175	0	3.08039	0.372085	0.128606	Flexible
449	49	126	1.59281	2.21223	278.741	175	0	3.17507	0.329818	0.120019	Flexible
451	94	81	1.27982	2.76505	223.969	175	0	3.81349	0.371804	0.121444	Flexible
455	47	128	1.41965	1.94093	248.44	175	0	2.80774	0.329125	0.138053	Flexible
458	126	49	0.919853	3.28519	160.974	175	0	5.48034	0.281356	0.151146	Flexible
462	70	105	1.54776	2.5796	270.858	175	0	3.71801	0.354832	0.12747	Flexible
464	83	92	1.22517	2.33048	214.404	175	0	3.46271	0.358443	0.168747	Flexible
483	94	81	1.03215	2.22996	180.627	175	0	3.17126	0.360119	0.114675	Flexible
488	118	57	1.08777	3.33965	190.36	175	0	4.88993	0.327627	0.115709	Flexible
489	138	37	0.745502	3.52602	130.463	175	0	4.27416	0.340295	0.0901312	Flexible
493	117	58	1.08857	3.28448	190.5	175	0	5.38078	0.296346	0.120852	Flexible
502	137	38	0.75103	3.45869	131.43	175	0	4.2704	0.337592	0.0924488	Flexible
507	165	10	0.184808	3.23414	32.3414	175	0	3.74685	0.201504	0.0669008	Uncommon
508	87	88	0.803305	1.59748	140.578	175	0	3.26447	0.276355	0.179796	Flexible
511	77	98	1.48147	2.64549	259.258	175	0	4.3511	0.318713	0.133716	Flexible
514	150	25	0.49145	3.44015	86.0038	175	0	4.22681	0.28729	0.0833189	Flexible
517	162	13	0.328622	4.42375	57.5088	175	0	7.31567	0.171081	0.240196	Uncommon
519	133	42	0.895426	3.73094	156.7	175	0	4.68048	0.343988	0.0864716	Flexible
520	113	62	0.98808	2.78894	172.914	175	0	3.89616	0.350696	0.120558	Flexible
523	117	58	0.981285	2.96077	171.725	175	0	3.87516	0.366915	0.117628	Flexible
530	101	74	1.25131	2.95918	218.979	175	0	4.49268	0.33393	0.109402	Flexible
531	124	51	0.915139	3.14018	160.149	175	0	3.79106	0.381576	0.103989	Flexible
534	75	100	1.39195	2.43591	243.591	175	0	4.08723	0.317075	0.151455	Flexible
535	129	46	0.859407	3.26948	150.396	175	0	4.21629	0.345454	0.0913384	Flexible
536	138	37	0.757843	3.58439	132.622	175	0	5.61455	0.26883	0.137763	Flexible
547	133	42	0.803832	3.3493	140.671	175	0	4.18514	0.344821	0.0773831	Flexible
548	135	40	0.477049	2.08709	83.4835	175	0	3.60791	0.255175	0.160454	Flexible
557	154	21	0.532351	4.43626	93.1615	175	0	5.03816	0.287973	0.0711639	Flexible
558	105	70	1.1653	2.91325	203.928	175	0	3.63306	0.397801	0.0875386	Flexible
561	147	28	0.565411	3.53382	98.9469	175	0	5.58242	0.248725	0.222728	Flexible
562	146	29	0.422174	2.5476	73.8805	175	0	3.88747	0.254126	0.173849	Flexible
563	122	53	0.862406	2.84757	150.921	175	0	4.55522	0.298938	0.146143	Flexible
567	154	21	0.369112	3.07593	64.5945	175	0	3.73536	0.273287	0.152358	Flexible
568	148	27	0.527978	3.42208	92.3961	175	0	4.01829	0.310134	0.082038	Flexible
570	148	27	0.603841	3.91378	105.672	175	0	4.60725	0.309322	0.0810006	Flexible
572	142	33	0.700351	3.71398	122.561	175	0	4.94367	0.298309	0.1077	Flexible
575	167	8	0.0922333	2.0176	16.1408	175	0	2.57684	0.167361	0.16624	Uncommon
576	72	103	1.18215	2.00851	206.877	175	0	3.70578	0.324457	0.23987	Flexible
579	157	18	0.31017	3.01554	54.2797	175	0	4.29412	0.22445	0.217204	Flexible
581	127	48	0.731934	2.66851	128.088	175	0	3.58207	0.339392	0.122957	Flexible
583	118	57	0.969455	2.9764	169.655	175	0	4.33527	0.327901	0.10282	Flexible
586	61	114	1.19406	1.83298	208.96	175	0	3.37504	0.335512	0.263839	Flexible
587	141	34	0.653481	3.3635	114.359	175	0	5.05841	0.274719	0.175799	Flexible
591	151	24	0.503046	3.66805	88.0331	175	0	4.23808	0.300358	0.0896565	Flexible
592	132	43	0.638761	2.59961	111.783	175	0	3.45834	0.328217	0.0997192	Flexible
598	155	20	0.243207	2.12806	42.5613	175	0	4.68231	0.161402	0.21444	Flexible
599	142	33	0.523816	2.77781	91.6678	175	0	3.89441	0.282217	0.0857135	Flexible
603	72	103	1.26569	2.15045	221.496	175	0	3.27734	0.335092	0.112578	Flexible
604	123	52	0.47235	1.58964	82.6612	175	0	2.81285	0.270269	0.142599	Flexible
605	123	52	0.848297	2.85484	148.452	175	0	4.86477	0.275659	0.111606	Flexible
606	158	17	0.301754	3.10629	52.8069	175	0	3.95492	0.234859	0.0898831	Uncommon
608	161	14	0.270576	3.3822	47.3508	175	0	4.56443	0.20714	0.174057	Uncommon
610	126	49	0.798431	2.85154	139.725	175	0	5.05798	0.263071	0.131388	Flexible
611	158	17	0.375921	3.86978	65.7862	175	0	6.14518	0.200532	0.238552	Uncommon
614	158	17	0.381798	3.93028	66.8147	175	0	5.33651	0.222693	0.137785	Uncommon
616	133	42	0.699418	2.91424	122.398	175	0	3.76482	0.334468	0.0909523	Flexible
630	117	58	0.685402	2.06802	119.945	175	0	2.90004	0.347742	0.152295	Flexible
642	158	17	0.352594	3.62965	61.704	175	0	4.67883	0.232651	0.106406	Uncommon
643	162	13	0.311791	4.19719	54.5635	175	0	4.98132	0.222443	0.0741288	Uncommon
644	148	27	0.560429	3.63241	98.0751	175	0	4.60833	0.288966	0.114729	Flexible
649	139	36	0.518437	2.52018	90.7265	175	0	3.41192	0.304127	0.118689	Flexible
651	171	4	0.0813294	3.55816	14.2326	175	0	3.81662	0.139955	0.0607555	Uncommon
653	119	56	0.853935	2.66855	149.439	175	0	3.42496	0.371092	0.123887	Flexible
655	122	53	0.749082	2.47338	131.089	175	0	3.38914	0.344482	0.136526	Flexible
663	103	72	0.99149	2.40987	173.511	175	0	3.278	0.371304	0.123638	Flexible
664	135	40	0.652162	2.85321	114.128	175	0	3.59239	0.337346	0.0928966	Flexible
665	138	37	0.487303	2.30481	85.278	175	0	3.16454	0.301795	0.101485	Flexible
666	125	50	0.424766	1.48668	74.334	175	0	2.3102	0.305256	0.170429	Flexible
668	163	12	0.287934	4.19904	50.3884	175	0	6.4039	0.173241	0.194619	Uncommon
670	163	12	0.157578	2.29801	27.5761	175	0	3.19283	0.186994	0.163522	Uncommon
680	121	54	0.84938	2.75262	148.642	175	0	3.71977	0.349361	0.122207	Flexible
689	140	35	0.50488	2.5244	88.354	175	0	3.26197	0.313964	0.106064	Flexible
690	152	23	0.473365	3.60169	82.8389	175	0	6.00984	0.209299	0.142579	Flexible
693	85	90	1.04557	2.03306	182.975	175	0	3.11407	0.337765	0.117006	Flexible
694	119	56	0.714124	2.23164	124.972	175	0	3.04172	0.35068	0.127931	Flexible
695	175	0	0	0	0	175	0	0	0	0	Uncommon
702	102	73	0.963133	2.30888	168.548	175	0	3.20615	0.367593	0.14171	Flexible
710	159	16	0.315852	3.45463	55.2741	175	0	5.49997	0.19625	0.25378	Uncommon
714	130	45	0.502078	1.95253	87.8637	175	0	3.11337	0.285202	0.151171	Flexible
717	152	23	0.402802	3.0648	70.4904	175	0	5.40273	0.19717	0.123565	Flexible
720	140	35	0.620197	3.10099	108.535	175	0	3.72877	0.337203	0.111061	Flexible
724	148	27	0.479433	3.10743	83.9007	175	0	3.98479	0.287643	0.140107	Flexible
725	136	39	0.640139	2.87242	112.024	175	0	3.41828	0.353434	0.0937175	Flexible
727	143	32	0.540431	2.95548	94.5755	175	0	4.30448	0.272936	0.143098	Flexible
728	158	17	0.284453	2.9282	49.7793	175	0	3.52686	0.247507	0.070288	Uncommon
736	119	56	0.750753	2.3461	131.382	175	0	3.05879	0.362851	0.0959815	Flexible
737	126	49	0.65839	2.35139	115.218	175	0	3.44454	0.315214	0.132919	Flexible
740	129	46	0.600557	2.28473	105.097	175	0	3.0214	0.339353	0.120055	Flexible
742	131	44	0.702875	2.79553	123.003	175	0	3.59356	0.34177	0.0954608	Flexible
743	123	52	0.677509	2.28008	118.564	175	0	3.57307	0.300912	0.130796	Flexible
749	132	43	0.578322	2.35364	101.206	175	0	3.34686	0.306919	0.0913584	Flexible
757	128	47	0.57318	2.13418	100.307	175	0	2.72394	0.353688	0.120135	Flexible
758	160	15	0.204949	2.39107	35.866	175	0	3.16289	0.215641	0.134564	Uncommon
759	142	33	0.423423	2.24542	74.099	175	0	4.05384	0.235115	0.209402	Flexible
760	159	16	0.343596	3.75808	60.1292	175	0	5.20898	0.212886	0.145854	Uncommon
761	167	8	0.103836	2.27142	18.1713	175	0	2.7356	0.175643	0.122321	Uncommon
769	148	27	0.398899	2.58545	69.8073	175	0	3.23369	0.293171	0.117378	Flexible
770	145	30	0.472706	2.75745	82.7236	175	0	3.42365	0.30686	0.0946437	Flexible
771	133	42	0.645721	2.6905	113.001	175	0	3.30271	0.351685	0.0907466	Flexible
773	174	1	0.0110423	1.9324	1.9324	175	0	1.9324	0.0755929	0	Uncommon
774	139	36	0.480827	2.33735	84.1447	175	0	3.19835	0.301224	0.121504	Flexible
777	169	6	0.112483	3.28076	19.6846	175	0	3.65113	0.164561	0.0819504	Uncommon
782	154	21	0.36766	3.06383	64.3405	175	0	3.58053	0.281224	0.107212	Flexible
788	172	3	0.0401346	2.34119	7.02356	175	0	2.75226	0.111599	0.129364	Uncommon
790	141	34	0.480806	2.47474	84.141	175	0	3.17635	0.311933	0.0956349	Flexible
795	169	6	0.0908519	2.64985	15.8991	175	0	3.80765	0.130422	0.175198	Uncommon
796	168	7	0.120575	3.01438	21.1007	175	0	3.47649	0.171682	0.112808	Uncommon
800	162	13	0.237214	3.19327	41.5124	175	0	5.92157	0.153672	0.225361	Uncommon
804	122	53	0.664879	2.19535	116.354	175	0	2.99433	0.346766	0.142887	Flexible
806	138	37	0.573389	2.71198	100.343	175	0	3.43246	0.327856	0.116583	Flexible
808	159	16	0.30236	3.30706	52.913	175	0	4.15407	0.232066	0.102436	Uncommon
821	132	43	0.438782	1.78574	76.7869	175	0	3.08804	0.259294	0.142468	Flexible
822	130	45	0.547284	2.12833	95.7747	175	0	2.9026	0.328378	0.13398	Flexible
829	148	27	0.411902	2.66973	72.0828	175	0	3.351	0.29238	0.121057	Flexible
832	164	11	0.256549	4.08146	44.896	175	0	5.83692	0.173758	0.145946	Uncommon
835	161	14	0.237638	2.97047	41.5866	175	0	6.25479	0.143549	0.228794	Uncommon
840	128	47	0.560791	2.08805	98.1385	175	0	3.26391	0.292202	0.130806	Flexible
841	149	26	0.407988	2.74607	71.3979	175	0	3.27832	0.301252	0.101673	Flexible
846	152	23	0.268736	2.04473	47.0288	175	0	2.78234	0.25337	0.131609	Flexible
852	142	33	0.429084	2.27545	75.0897	175	0	2.90796	0.309768	0.0969936	Flexible
853	169	6	0.0969666	2.82819	16.9692	175	0	3.19011	0.162604	0.096329	Uncommon
857	171	4	0.117322	5.13285	20.5314	175	0	6.09376	0.128802	0.194574	Uncommon
859	147	28	0.432969	2.70606	75.7696	175	0	4.24485	0.241156	0.144113	Flexible
863	174	1	0.0183235	3.20661	3.20661	175	0	3.20661	0.0755929	0	Uncommon
867	147	28	0.384711	2.40444	67.3244	175	0	3.202	0.281455	0.138945	Flexible
868	170	5	0.0807576	2.82651	14.1326	175	0	3.60791	0.135042	0.219122	Uncommon
870	157	18	0.301197	2.9283	52.7094	175	0	4.55805	0.20753	0.220806	Flexible
876	174	1	0.0155272	2.71726	2.71726	175	0	2.71726	0.0755929	0	Uncommon
878	131	44	0.492168	1.95749	86.1294	175	0	2.81107	0.310517	0.136902	Flexible
890	131	44	0.550668	2.19016	96.3668	175	0	3.02942	0.322611	0.144196	Flexible
896	165	10	0.155129	2.71475	27.1475	175	0	3.34686	0.190336	0.105531	Uncommon
897	164	11	0.230012	3.65928	40.252	175	0	5.03459	0.181069	0.160924	Uncommon
900	164	11	0.192956	3.06976	33.7674	175	0	3.50561	0.215193	0.123701	Uncommon
908	161	14	0.10189	1.27362	17.8307	175	0	1.74543	0.2055	0.194171	Uncommon
909	158	17	0.147598	1.51939	25.8297	175	0	1.94928	0.23699	0.167205	Uncommon
913	152	23	0.372516	2.83436	65.1902	175	0	3.43477	0.281713	0.096682	Flexible
915	115	60	0.569104	1.65989	99.5932	175	0	2.79638	0.295948	0.151123	Flexible
916	174	1	0.0233233	4.08158	4.08158	175	0	4.08158	0.0755929	0	Uncommon
917	172	3	0.036142	2.10828	6.32485	175	0	2.27009	0.121518	0.114433	Uncommon
930	171	4	0.0548856	2.40125	9.60499	175	0	3.98655	0.0969262	0.268704	Uncommon
940	128	47	0.342877	1.27667	60.0035	175	0	2.05816	0.285685	0.145511	Flexible
942	157	18	0.245018	2.38212	42.8782	175	0	2.91215	0.251009	0.0963416	Flexible
944	168	7	0.113148	2.82869	19.8008	175	0	3.12727	0.178191	0.0668702	Uncommon
957	138	37	0.462016	2.18521	80.8529	175	0	2.76513	0.327918	0.116442	Flexible
961	157	18	0.156414	1.52069	27.3725	175	0	3.52243	0.145672	0.200378	Flexible
962	164	11	0.200191	3.18486	35.0335	175	0	5.94985	0.139818	0.21162	Uncommon
965	168	7	0.110513	2.76283	19.3398	175	0	3.57044	0.154379	0.14327	Uncommon
966	140	35	0.43373	2.16865	75.9028	175	0	3.07886	0.288346	0.130068	Flexible
967	163	12	0.123954	1.80767	21.692	175	0	2.17932	0.212804	0.131318	Uncommon
968	164	11	0.174853	2.78175	30.5992	175	0	3.72139	0.18563	0.153557	Uncommon
970	146	29	0.40652	2.45314	71.141	175	0	3.0458	0.304621	0.126973	Flexible
971	171	4	0.0535939	2.34473	9.37894	175	0	3.11439	0.119767	0.305753	Uncommon
972	169	6	0.0877118	2.55826	15.3496	175	0	2.7356	0.171043	0.0680202	Uncommon
973	165	10	0.0569849	0.997235	9.97235	175	0	1.4718	0.161915	0.160947	Uncommon
977	174	1	0.0194679	3.40689	3.40689	175	0	3.40689	0.0755929	0	Uncommon
978	164	11	0.117053	1.86221	20.4843	175	0	2.18863	0.208687	0.107114	Uncommon
986	166	9	0.173338	3.37047	30.3342	175	0	3.60194	0.207605	0.05506	Uncommon
991	144	31	0.327862	1.85083	57.3758	175	0	2.77928	0.262614	0.151408	Flexible
995	162	13	0.197234	2.65508	34.516	175	0	3.17971	0.221001	0.094746	Uncommon
1003	172	3	0.0565427	3.29833	9.89498	175	0	3.75377	0.114937	0.105223	Uncommon
1004	168	7	0.090764	2.2691	15.8837	175	0	2.5545	0.175808	0.112373	Uncommon
1007	161	14	0.258184	3.2273	45.1822	175	0	5.44367	0.166542	0.151681	Uncommon
1008	160	15	0.108459	1.26536	18.9804	175	0	1.94031	0.190402	0.184292	Uncommon
1011	159	16	0.232519	2.54318	40.6908	175	0	5.1465	0.154167	0.197601	Uncommon
1016	171	4	0.0613634	2.68465	10.7386	175	0	3.54835	0.115506	0.167408	Uncommon
1017	162	13	0.234058	3.15077	40.9601	175	0	4.59804	0.18597	0.174875	Uncommon
1021	163	12	0.192862	2.81257	33.7508	175	0	3.7106	0.194919	0.131135	Uncommon
1024	170	5	0.0431622	1.51068	7.55339	175	0	2.00543	0.12914	0.190806	Uncommon
1025	172	3	0.086147	5.02524	15.0757	175	0	5.52314	0.118933	0.100811	Uncommon
1027	150	25	0.17656	1.23592	30.8981	175	0	2.09536	0.214465	0.151104	Flexible
1031	162	13	0.246766	3.32185	43.1841	175	0	4.40209	0.200707	0.114217	Uncommon
1033	136	39	0.406462	1.82387	71.1308	175	0	2.81285	0.281753	0.167823	Flexible
1034	156	19	0.246208	2.2677	43.0864	175	0	2.73893	0.260511	0.104935	Flexible
1035	149	26	0.306034	2.05984	53.556	175	0	2.79981	0.266794	0.126962	Flexible
1043	155	20	0.261853	2.29121	45.8242	175	0	2.98509	0.249093	0.137672	Flexible
1046	153	22	0.279321	2.22187	48.8811	175	0	3.12208	0.241132	0.133761	Flexible
1049	171	4	0.0673536	2.94672	11.7869	175	0	3.13231	0.141178	0.0544446	Uncommon
1053	172	3	0.0812387	4.73892	14.2168	175	0	6.74061	0.0967565	0.292897	Uncommon
1056	156	19	0.298102	2.74567	52.1678	175	0	3.24954	0.266173	0.114415	Flexible
1059	164	11	0.178088	2.83321	31.1654	175	0	3.36346	0.206531	0.103673	Uncommon
1064	149	26	0.336444	2.26453	58.8777	175	0	2.89986	0.283336	0.136964	Flexible
1068	171	4	0.103521	4.52903	18.1161	175	0	4.86162	0.139971	0.0750478	Uncommon
1073	169	6	0.115592	3.37143	20.2286	175	0	6.62568	0.103858	0.27444	Uncommon
1078	162	13	0.141732	1.90793	24.8031	175	0	2.29862	0.220837	0.127367	Uncommon
1082	152	23	0.313528	2.38554	54.8675	175	0	3.0399	0.268729	0.109356	Flexible
1085	171	4	0.0577608	2.52704	10.1081	175	0	2.91324	0.131071	0.126911	Uncommon
1086	169	6	0.091595	2.67152	16.0291	175	0	2.91277	0.167926	0.0805335	Uncommon
1090	168	7	0.0864124	2.16031	15.1222	175	0	2.59192	0.165333	0.12112	Uncommon
1093	170	5	0.0329279	1.15248	5.76238	175	0	1.39142	0.140024	0.14092	Uncommon
1096	172	3	0.0617306	3.60095	10.8029	175	0	6.28043	0.0850125	0.379604	Uncommon
1101	153	22	0.261365	2.07904	45.7388	175	0	2.79465	0.252381	0.144448	Flexible
1111	162	13	0.210045	2.82753	36.7579	175	0	3.08786	0.241209	0.052372	Uncommon
1116	164	11	0.160005	2.54553	28.0009	175	0	3.26391	0.192019	0.120602	Uncommon
1120	158	17	0.233832	2.4071	40.9206	175	0	3.07848	0.23493	0.117147	Uncommon
1132	161	14	0.148645	1.85806	26.0128	175	0	2.55339	0.201659	0.140251	Uncommon
1140	153	22	0.269729	2.14557	47.2025	175	0	2.95169	0.24712	0.148465	Flexible
1142	168	7	0.0872205	2.18051	15.2636	175	0	2.669	0.162525	0.135893	Uncommon
1146	165	10	0.171632	3.00357	30.0357	175	0	3.91938	0.181978	0.158125	Uncommon
1150	163	12	0.190097	2.77224	33.2669	175	0	3.5932	0.198099	0.12616	Uncommon
1154	169	6	0.0403429	1.17667	7.06001	175	0	1.31547	0.163768	0.0783044	Uncommon
1156	158	17	0.120755	1.24307	21.1322	175	0	1.99622	0.192166	0.172073	Uncommon
1159	160	15	0.237198	2.76731	41.5097	175	0	3.67491	0.213373	0.101835	Uncommon
1161	165	10	0.152422	2.66739	26.6739	175	0	3.39938	0.184379	0.110544	Uncommon
1165	168	7	0.0657468	1.64367	11.5057	175	0	2.15827	0.154697	0.210758	Uncommon
1166	166	9	0.084132	1.6359	14.7231	175	0	2.09536	0.176552	0.165848	Uncommon
1167	167	8	0.0549966	1.20305	9.62441	175	0	1.40018	0.182042	0.136421	Uncommon
1168	173	2	0.034868	3.05095	6.1019	175	0	3.08112	0.105558	0.0138451	Uncommon
1169	168	7	0.0462769	1.15692	8.09846	175	0	1.77773	0.132439	0.185248	Uncommon
1174	171	4	0.0581186	2.54269	10.1708	175	0	3.01713	0.127678	0.142	Uncommon
1175	153	22	0.269376	2.14276	47.1408	175	0	2.822	0.256906	0.137097	Flexible
1181	159	16	0.199833	2.18568	34.9708	175	0	3.08804	0.21123	0.179069	Uncommon
1183	156	19	0.226068	2.0822	39.5618	175	0	2.77567	0.237719	0.129442	Flexible
1185	131	44	0.334365	1.32986	58.5138	175	0	2.36826	0.259833	0.177944	Flexible
1186	167	8	0.139326	3.04776	24.3821	175	0	3.69531	0.174117	0.108226	Uncommon
1187	174	1	0.0137272	2.40227	2.40227	175	0	2.40227	0.0755929	0	Uncommon
1188	174	1	0.0142602	2.49554	2.49554	175	0	2.49554	0.0755929	0	Uncommon
1189	166	9	0.154988	3.01365	27.1229	175	0	3.38322	0.198208	0.0879947	Uncommon
1190	146	29	0.268616	1.62096	47.0078	175	0	2.91316	0.219549	0.178918	Flexible
1195	172	3	0.0426676	2.48894	7.46683	175	0	2.86683	0.114047	0.142589	Uncommon
1197	165	10	0.0905357	1.58437	15.8437	175	0	2.06435	0.183508	0.184281	Uncommon
1198	163	12	0.179997	2.62496	31.4995	175	0	3.4405	0.196412	0.136936	Uncommon
1200	169	6	0.0641335	1.87056	11.2234	175	0	2.29862	0.150305	0.136966	Uncommon
1204	161	14	0.225289	2.81611	39.4256	175	0	3.25097	0.237452	0.105981	Uncommon
1206	164	11	0.172636	2.74647	30.2112	175	0	3.66297	0.186298	0.156074	Uncommon
1208	162	13	0.179862	2.42122	31.4759	175	0	4.28332	0.158571	0.210143	Uncommon
1210	165	10	0.0675565	1.18224	11.8224	175	0	1.95015	0.150496	0.229932	Uncommon
1224	164	11	0.11157	1.77497	19.5247	175	0	2.97311	0.152076	0.187068	Uncommon
1230	164	11	0.139968	2.22676	24.4944	175	0	3.11407	0.17731	0.14121	Uncommon
1231	164	11	0.146959	2.33799	25.7179	175	0	3.1104	0.185957	0.138763	Uncommon
1236	166	9	0.064501	1.25419	11.2877	175	0	1.62381	0.175649	0.185557	Uncommon
1237	156	19	0.192532	1.77332	33.6931	175	0	2.65758	0.213079	0.14119	Flexible
1238	158	17	0.120276	1.23813	21.0482	175	0	1.96873	0.195289	0.187983	Uncommon
1241	166	9	0.124645	2.42365	21.8129	175	0	2.98026	0.181989	0.120855	Uncommon
1242	169	6	0.0848759	2.47555	14.8533	175	0	4.04789	0.117251	0.21213	Uncommon
1244	153	22	0.24712	1.96573	43.2461	175	0	2.6981	0.247577	0.147306	Flexible
1250	171	4	0.0644068	2.8178	11.2712	175	0	3.08786	0.137509	0.108565	Uncommon
1253	162	13	0.123181	1.6582	21.5566	175	0	2.48955	0.179816	0.154693	Uncommon
1257	151	24	0.234541	1.71019	41.0446	175	0	3.27687	0.195759	0.211355	Flexible
1260	175	0	0	0	0	175	0	0	0	0	Uncommon
1261	173	2	0.0446189	3.90416	7.80831	175	0	4.01873	0.103603	0.0403209	Uncommon
1262	171	4	0.0674593	2.95134	11.8054	175	0	3.32429	0.133536	0.0856069	Uncommon
1264	169	6	0.0730214	2.12979	12.7787	175	0	2.62375	0.150343	0.151666	Uncommon
1265	175	0	0	0	0	175	0	0	0	0	Uncommon
1276	173	2	0.0270754	2.36909	4.73819	175	0	2.70975	0.0941656	0.177788	Uncommon
1282	169	6	0.0723637	2.11061	12.6636	175	0	2.56217	0.152098	0.136698	Uncommon
1283	173	2	0.0264399	2.31349	4.62699	175	0	2.68424	0.0930595	0.19533	Uncommon
1287	173	2	0.035803	3.13276	6.26553	175	0	3.82943	0.0893589	0.257279	Uncommon
1288	166	9	0.145128	2.82194	25.3975	175	0	3.1516	0.198738	0.0590773	Uncommon
1290	172	3	0.0476724	2.78089	8.34267	175	0	3.04334	0.119618	0.117786	Uncommon
1291	165	10	0.181619	3.17833	31.7833	175	0	3.60775	0.205839	0.0779648	Uncommon
1292	173	2	0.0452716	3.96127	7.92253	175	0	4.38126	0.0969248	0.135567	Uncommon
1294	164	11	0.143092	2.27647	25.0411	175	0	2.77928	0.201413	0.119445	Uncommon
1303	167	8	0.14521	3.17648	25.4118	175	0	4.73615	0.145095	0.180908	Uncommon
1304	173	2	0.0304717	2.66628	5.33255	175	0	2.77136	0.102636	0.053623	Uncommon
1305	171	4	0.0362291	1.58502	6.34009	175	0	2.45147	0.101819	0.238007	Uncommon
1306	161	14	0.186344	2.32929	32.6101	175	0	3.18854	0.202589	0.143537	Uncommon
1307	169	6	0.0818889	2.38843	14.3306	175	0	3.0864	0.143659	0.155605	Uncommon
1311	170	5	0.0409597	1.43359	7.16796	175	0	1.71927	0.141759	0.172889	Uncommon
1314	174	1	0.0177947	3.11407	3.11407	175	0	3.11407	0.0755929	0	Uncommon
1322	170	5	0.0491854	1.72149	8.60745	175	0	1.98445	0.1457	0.098211	Uncommon
1324	175	0	0	0	0	175	0	0	0	0	Uncommon
1325	167	8	0.0523053	1.14418	9.15342	175	0	1.45292	0.167389	0.141847	Uncommon
1330	157	18	0.164777	1.602	28.836	175	0	2.32782	0.218268	0.194232	Flexible
1332	174	1	0.00442029	0.77355	0.77355	175	0	0.77355	0.0755929	0	Uncommon
1333	174	1	0.0139206	2.4361	2.4361	175	0	2.4361	0.0755929	0	Uncommon
1336	169	6	0.111288	3.24589	19.4753	175	0	4.69475	0.13015	0.188493	Uncommon
1337	175	0	0	0	0	175	0	0	0	0	Uncommon
1338	147	28	0.254119	1.58824	44.4708	175	0	2.37491	0.253631	0.158005	Flexible
1340	175	0	0	0	0	175	0	0	0	0	Uncommon
1341	173	2	0.0344293	3.01256	6.02512	175	0	3.04473	0.105477	0.0149405	Uncommon
1343	164	11	0.152228	2.42181	26.6399	175	0	2.73908	0.216242	0.0880967	Uncommon
1344	164	11	0.14089	2.24144	24.6558	175	0	2.72164	0.202462	0.118572	Uncommon
1345	171	4	0.0434278	1.89997	7.59986	175	0	2.37085	0.124149	0.239224	Uncommon
1348	166	9	0.137481	2.67325	24.0593	175	0	4.38319	0.140643	0.182456	Uncommon
1350	167	8	0.122641	2.68277	21.4622	175	0	4.65584	0.131567	0.261077	Uncommon
1352	168	7	0.0816641	2.0416	14.2912	175	0	2.55309	0.158625	0.11621	Uncommon
1354	167	8	0.141332	3.09165	24.7332	175	0	3.62211	0.18035	0.11808	Uncommon
1357	165	10	0.12979	2.27132	22.7132	175	0	2.78957	0.193409	0.169372	Uncommon
1358	168	7	0.0909671	2.27418	15.9192	175	0	2.81576	0.160539	0.129664	Uncommon
1359	174	1	0.00655766	1.14759	1.14759	175	0	1.14759	0.0755929	0	Uncommon
1360	167	8	0.145462	3.18198	25.4558	175	0	3.80384	0.176273	0.095923	Uncommon
1361	154	21	0.184235	1.53529	32.2412	175	0	2.34885	0.217953	0.13605	Flexible
1363	170	5	0.0338795	1.18578	5.92891	175	0	1.53196	0.132355	0.185816	Uncommon
1368	174	1	0.0205847	3.60232	3.60232	175	0	3.60232	0.0755929	0	Uncommon
1371	168	7	0.0514044	1.28511	8.99576	175	0	1.52947	0.166856	0.129129	Uncommon
1372	173	2	0.0143596	1.25646	2.51292	175	0	1.5093	0.0905388	0.236911	Uncommon
1373	173	2	0.0288748	2.52655	5.05309	175	0	2.93762	0.0928998	0.197895	Uncommon
1374	163	12	0.119721	1.74593	20.9511	175	0	2.34951	0.193019	0.168024	Uncommon
1375	148	27	0.241501	1.56529	42.2628	175	0	2.81356	0.211582	0.166636	Flexible
1380	161	14	0.132969	1.66211	23.2695	175	0	2.98761	0.159328	0.181998	Uncommon
1381	168	7	0.0660959	1.6524	11.5668	175	0	2.26372	0.14726	0.17922	Uncommon
1382	173	2	0.019833	1.73539	3.47077	175	0	2.01418	0.0930333	0.19575	Uncommon
1384	162	13	0.176973	2.38233	30.9703	175	0	2.84159	0.222455	0.112531	Uncommon
1388	170	5	0.0457103	1.59986	7.9993	175	0	1.85238	0.145123	0.10179	Uncommon
1391	166	9	0.075861	1.47508	13.2757	175	0	2.1961	0.151757	0.139499	Uncommon
1392	165	10	0.142821	2.49936	24.9936	175	0	3.2178	0.182536	0.110153	Uncommon
1396	172	3	0.0495112	2.88815	8.66445	175	0	3.22093	0.117257	0.103951	Uncommon
1397	173	2	0.0215117	1.88227	3.76454	175	0	2.08246	0.0968991	0.135952	Uncommon
1403	171	4	0.0701024	3.06698	12.2679	175	0	3.47809	0.132745	0.094735	Uncommon
1407	166	9	0.0747215	1.45292	13.0763	175	0	2.3401	0.145536	0.222054	Uncommon
1408	154	21	0.142179	1.18483	24.8814	175	0	1.63061	0.243184	0.163275	Flexible
1412	168	7	0.0761166	1.90291	13.3204	175	0	2.28974	0.165577	0.146668	Uncommon
1414	171	4	0.0589323	2.57829	10.3132	175	0	5.70362	0.0839536	0.377579	Uncommon
1415	170	5	0.038957	1.36349	6.81747	175	0	1.78868	0.130547	0.189058	Uncommon
1416	165	10	0.0747628	1.30835	13.0835	175	0	2.08126	0.151988	0.180578	Uncommon
1418	167	8	0.12753	2.78973	22.3178	175	0	3.38965	0.17607	0.178505	Uncommon
1420	175	0	0	0	0	175	0	0	0	0	Uncommon
1423	173	2	0.0280026	2.45023	4.90046	175	0	2.73985	0.096	0.149494	Uncommon
1426	138	37	0.219191	1.03671	38.3583	175	0	2.70656	0.210956	0.310137	Flexible
1427	168	7	0.113039	2.82597	19.7818	175	0	4.11862	0.139464	0.191752	Uncommon
1428	169	6	0.118103	3.44467	20.668	175	0	4.27913	0.148029	0.107697	Uncommon
1429	167	8	0.0887485	1.94137	15.531	175	0	2.55701	0.160866	0.120721	Uncommon
1435	168	7	0.104098	2.60246	18.2172	175	0	2.87364	0.178321	0.0596909	Uncommon
1437	172	3	0.0523109	3.05147	9.15441	175	0	3.38826	0.11804	0.128199	Uncommon
1438	165	10	0.0624637	1.09312	10.9312	175	0	1.44423	0.180456	0.171533	Uncommon
1441	163	12	0.0962332	1.4034	16.8408	175	0	1.75381	0.20559	0.134005	Uncommon
1442	175	0	0	0	0	175	0	0	0	0	Uncommon
1446	173	2	0.0141193	1.23544	2.47088	175	0	1.32736	0.0994922	0.0979369	Uncommon
1447	171	4	0.0703398	3.07737	12.3095	175	0	3.2425	0.142565	0.0727892	Uncommon
1449	167	8	0.107966	2.36177	18.8941	175	0	3.0458	0.165153	0.149117	Uncommon
1450	169	6	0.115759	3.37631	20.2579	175	0	3.98562	0.155735	0.111362	Uncommon
1452	166	9	0.0588987	1.14525	10.3073	175	0	1.84111	0.145981	0.224914	Uncommon
1453	156	19	0.179456	1.65288	31.4048	175	0	2.17756	0.242264	0.15879	Flexible
1454	172	3	0.0459686	2.6815	8.04451	175	0	2.74024	0.12742	0.0273608	Uncommon
1457	166	9	0.0774555	1.50608	13.5547	175	0	2.26847	0.154732	0.224394	Uncommon
1458	172	3	0.0519613	3.03108	9.09323	175	0	3.64057	0.109492	0.145023	Uncommon
1462	165	10	0.09681	1.69418	16.9418	175	0	2.32772	0.173538	0.165141	Uncommon
1463	160	15	0.174815	2.03951	30.5926	175	0	3.07993	0.192275	0.172994	Uncommon
1464	168	7	0.041699	1.04248	7.29733	175	0	1.31719	0.159183	0.182452	Uncommon
1465	175	0	0	0	0	175	0	0	0	0	Uncommon
1467	153	22	0.193149	1.53641	33.8011	175	0	1.99923	0.258987	0.121724	Flexible
1476	167	8	0.126473	2.76659	22.1327	175	0	3.61803	0.161957	0.11959	Uncommon
1478	164	11	0.0937068	1.49079	16.3987	175	0	1.93412	0.191276	0.155449	Uncommon
1483	171	4	0.0232269	1.01618	4.0647	175	0	1.5093	0.105286	0.228817	Uncommon
1485	165	10	0.0977228	1.71015	17.1015	175	0	2.29238	0.17826	0.176951	Uncommon
1488	163	12	0.171773	2.50503	30.0603	175	0	3.1998	0.20009	0.102683	Uncommon
1497	171	4	0.0707508	3.09535	12.3814	175	0	3.46806	0.134844	0.129351	Uncommon
1498	173	2	0.0261091	2.28455	4.5691	175	0	2.30863	0.105491	0.0147521	Uncommon
1499	165	10	0.0672624	1.17709	11.7709	175	0	1.8199	0.154829	0.158758	Uncommon
1500	173	2	0.0139799	1.22324	2.44649	175	0	1.3202	0.0990817	0.103859	Uncommon
1501	170	5	0.0609314	2.1326	10.663	175	0	2.45062	0.145881	0.0785103	Uncommon
1502	165	10	0.135322	2.36813	23.6813	175	0	2.92151	0.191113	0.133425	Uncommon
1508	171	4	0.029246	1.27951	5.11805	175	0	1.60908	0.122509	0.216044	Uncommon
1510	172	3	0.047133	2.74943	8.24828	175	0	3.06228	0.118228	0.166229	Uncommon
1511	167	8	0.0786919	1.72138	13.7711	175	0	2.21075	0.165325	0.134862	Uncommon
1514	166	9	0.0523427	1.01777	9.15997	175	0	1.5093	0.154301	0.180502	Uncommon
1516	162	13	0.150038	2.01975	26.2567	175	0	2.75075	0.196636	0.141363	Uncommon
1518	172	3	0.0557877	3.25428	9.76285	175	0	3.47386	0.122144	0.0645692	Uncommon
1524	167	8	0.124088	2.71443	21.7154	175	0	3.1051	0.184277	0.103244	Uncommon
1527	174	1	0.0151512	2.65146	2.65146	175	0	2.65146	0.0755929	0	Uncommon
1531	170	5	0.0641479	2.24518	11.2259	175	0	2.42663	0.154813	0.055594	Uncommon
1533	171	4	0.0513637	2.24716	8.98864	175	0	2.71726	0.12517	0.132917	Uncommon
1535	175	0	0	0	0	175	0	0	0	0	Uncommon
1537	172	3	0.0271917	1.58618	4.75854	175	0	1.7055	0.121352	0.0773114	Uncommon
1542	159	16	0.12898	1.41072	22.5716	175	0	1.89286	0.218587	0.126248	Uncommon
1546	169	6	0.0802336	2.34015	14.0409	175	0	2.80735	0.152911	0.0919436	Uncommon
1548	164	11	0.060438	0.961514	10.5767	175	0	1.48469	0.162466	0.164074	Uncommon
1550	173	2	0.037441	3.27609	6.55218	175	0	4.05474	0.0885532	0.271577	Uncommon
1552	159	16	0.180228	1.97124	31.5399	175	0	2.38827	0.241166	0.120116	Uncommon
1554	175	0	0	0	0	175	0	0	0	0	Uncommon
1555	169	6	0.0976555	2.84828	17.0897	175	0	3.33302	0.156682	0.0895532	Uncommon
1557	168	7	0.10854	2.71349	18.9944	175	0	4.0568	0.135937	0.186575	Uncommon
1560	154	21	0.194498	1.62081	34.0371	175	0	2.1733	0.246202	0.115878	Flexible
1562	172	3	0.0498414	2.90742	8.72225	175	0	3.11142	0.121796	0.0572641	Uncommon
1564	174	1	0.00717576	1.25576	1.25576	175	0	1.25576	0.0755929	0	Uncommon
1565	167	8	0.105283	2.30306	18.4245	175	0	4.00019	0.126791	0.195171	Uncommon
1570	173	2	0.0514553	4.50234	9.00467	175	0	5.6328	0.0878784	0.283822	Uncommon
1572	169	6	0.0342266	0.998275	5.98965	175	0	1.62213	0.119603	0.242721	Uncommon
1574	165	10	0.140582	2.46018	24.6018	175	0	2.78969	0.206543	0.100028	Uncommon
1575	174	1	0.00589598	1.0318	1.0318	175	0	1.0318	0.0755929	0	Uncommon
1576	172	3	0.0451711	2.63498	7.90494	175	0	2.85512	0.120647	0.103202	Uncommon
1577	146	29	0.197829	1.19379	34.62	175	0	3.12727	0.168697	0.225686	Flexible
1579	165	10	0.11194	1.95895	19.5895	175	0	2.68424	0.173375	0.152233	Uncommon
1582	165	10	0.0595188	1.04158	10.4158	175	0	1.46886	0.169293	0.165282	Uncommon
1583	172	3	0.0473048	2.75945	8.27834	175	0	3.02593	0.119177	0.0980878	Uncommon
1586	161	14	0.0958405	1.19801	16.7721	175	0	1.7055	0.196614	0.168957	Uncommon
1587	162	13	0.136688	1.84003	23.9204	175	0	2.97785	0.16843	0.168663	Uncommon
1588	160	15	0.160832	1.87638	28.1456	175	0	2.45003	0.217835	0.123259	Uncommon
1589	175	0	0	0	0	175	0	0	0	0	Uncommon
1590	168	7	0.050659	1.26647	8.86532	175	0	1.64543	0.153841	0.151102	Uncommon
1600	162	13	0.138504	1.86447	24.2381	175	0	2.90564	0.187882	0.314527	Uncommon
1601	175	0	0	0	0	175	0	0	0	0	Uncommon
1603	175	0	0	0	0	175	0	0	0	0	Uncommon
1609	164	11	0.108688	1.72913	19.0204	175	0	2.48295	0.173749	0.159197	Uncommon
1610	172	3	0.0349586	2.03925	6.11775	175	0	2.15827	0.1234	0.0929329	Uncommon
1611	173	2	0.0260833	2.28229	4.56458	175	0	2.62427	0.0937526	0.184292	Uncommon
1613	173	2	0.0115111	1.00722	2.01445	175	0	1.02796	0.104469	0.0285293	Uncommon
1616	167	8	0.119538	2.61489	20.9191	175	0	3.04972	0.181219	0.120568	Uncommon
1622	174	1	0.0222425	3.89243	3.89243	175	0	3.89243	0.0755929	0	Uncommon
1625	170	5	0.0639206	2.23722	11.1861	175	0	2.69866	0.140594	0.159121	Uncommon
1629	161	14	0.140872	1.7609	24.6526	175	0	2.37201	0.204154	0.108787	Uncommon
1631	172	3	0.0421618	2.45944	7.37832	175	0	3.46122	0.0971777	0.277855	Uncommon
1634	174	1	0.0104951	1.83665	1.83665	175	0	1.83665	0.0755929	0	Uncommon
1643	165	10	0.104575	1.83006	18.3006	175	0	4.0829	0.117681	0.239308	Uncommon
1644	172	3	0.0595098	3.4714	10.4142	175	0	4.78715	0.0979192	0.242753	Uncommon
1649	170	5	0.0289497	1.01324	5.0662	175	0	1.25576	0.137325	0.172526	Uncommon
1651	167	8	0.0559417	1.22372	9.78979	175	0	1.58979	0.163581	0.137685	Uncommon
1652	166	9	0.100494	1.95405	17.5865	175	0	2.60371	0.168941	0.140433	Uncommon
1656	165	10	0.0842318	1.47406	14.7406	175	0	1.75985	0.196249	0.0980227	Uncommon
1657	172	3	0.0368347	2.14869	6.44607	175	0	2.30863	0.121329	0.060156	Uncommon
1659	165	10	0.0868101	1.51918	15.1918	175	0	1.81209	0.197031	0.119324	Uncommon
1662	169	6	0.0449124	1.30994	7.85966	175	0	1.48025	0.162153	0.0864728	Uncommon
1663	173	2	0.0122426	1.07123	2.14246	175	0	1.33726	0.088014	0.281342	Uncommon
1665	171	4	0.029548	1.29273	5.1709	175	0	1.72613	0.114431	0.169518	Uncommon
1668	164	11	0.118888	1.89139	20.8053	175	0	2.52873	0.19712	0.31526	Uncommon
1670	154	21	0.171418	1.42849	29.9982	175	0	2.16013	0.227195	0.212122	Flexible
1672	175	0	0	0	0	175	0	0	0	0	Uncommon
1678	173	2	0.047392	4.1468	8.2936	175	0	4.72879	0.0944043	0.174052	Uncommon
1683	170	5	0.0858613	3.00514	15.0257	175	0	3.7072	0.137995	0.174434	Uncommon
1684	174	1	0.01437	2.51474	2.51474	175	0	2.51474	0.0755929	0	Uncommon
1687	166	9	0.0789247	1.53465	13.8118	175	0	1.8637	0.184575	0.131889	Uncommon
1688	171	4	0.0558604	2.44389	9.77556	175	0	3.02076	0.124699	0.22166	Uncommon
1691	171	4	0.0497128	2.17494	8.69974	175	0	2.61135	0.125776	0.11731	Uncommon
1693	170	5	0.0338102	1.18336	5.91678	175	0	1.39251	0.144641	0.182078	Uncommon
1694	158	17	0.142835	1.47036	24.996	175	0	2.05773	0.218508	0.171581	Uncommon
1696	172	3	0.03203	1.86841	5.60524	175	0	2.02039	0.120651	0.0748081	Uncommon
1697	172	3	0.035916	2.0951	6.2853	175	0	2.4994	0.110148	0.140089	Uncommon
1699	165	10	0.100654	1.76145	17.6145	175	0	2.26372	0.184354	0.150896	Uncommon
1702	171	4	0.0617838	2.70304	10.8122	175	0	3.12171	0.130383	0.0956576	Uncommon
1706	170	5	0.0742733	2.59957	12.9978	175	0	2.88342	0.151164	0.0837798	Uncommon
1709	170	5	0.0246421	0.862473	4.31237	175	0	0.929464	0.155483	0.0777885	Uncommon
1712	171	4	0.0307319	1.34452	5.37808	175	0	1.72613	0.118807	0.167952	Uncommon
1715	171	4	0.0247957	1.08481	4.33925	175	0	1.17563	0.138722	0.0824253	Uncommon
1719	173	2	0.0466882	4.08522	8.17044	175	0	4.27478	0.101981	0.0627112	Uncommon
1722	174	1	0.0157099	2.74924	2.74924	175	0	2.74924	0.0755929	0	Uncommon
1726	162	13	0.130911	1.76227	22.9095	175	0	2.36826	0.198662	0.130271	Uncommon
1728	173	2	0.0283335	2.47918	4.95835	175	0	2.6981	0.0983331	0.11475	Uncommon
1729	170	5	0.0368215	1.28875	6.44377	175	0	1.4598	0.148618	0.120019	Uncommon
1730	175	0	0	0	0	175	0	0	0	0	Uncommon
1732	175	0	0	0	0	175	0	0	0	0	Uncommon
1733	170	5	0.031827	1.11395	5.56973	175	0	1.77596	0.111074	0.242796	Uncommon
1739	173	2	0.0420865	3.68257	7.36513	175	0	3.78457	0.103764	0.0381172	Uncommon
1743	169	6	0.0941058	2.74475	16.4685	175	0	2.96483	0.169498	0.0812192	Uncommon
1744	169	6	0.0906734	2.64464	15.8678	175	0	2.8701	0.168378	0.0517535	Uncommon
1746	173	2	0.0399254	3.49348	6.98695	175	0	3.7167	0.100401	0.0849368	Uncommon
1747	173	2	0.0401797	3.51572	7.03145	175	0	3.54549	0.105706	0.0118748	Uncommon
1749	174	1	0.0106847	1.86982	1.86982	175	0	1.86982	0.0755929	0	Uncommon
1750	168	7	0.0685749	1.71437	12.0006	175	0	2.52277	0.137607	0.178652	Uncommon
1754	169	6	0.0847408	2.47161	14.8296	175	0	2.93443	0.155688	0.14621	Uncommon
1756	175	0	0	0	0	175	0	0	0	0	Uncommon
1757	173	2	0.0173395	1.51721	3.03442	175	0	1.85668	0.0892855	0.258568	Uncommon
1763	166	9	0.100712	1.95829	17.6246	175	0	2.49085	0.178319	0.178865	Uncommon
1769	169	6	0.0758809	2.21319	13.2792	175	0	2.60269	0.156546	0.121925	Uncommon
1774	169	6	0.0857648	2.50147	15.0088	175	0	3.04812	0.151339	0.128719	Uncommon
1777	175	0	0	0	0	175	0	0	0	0	Uncommon
1779	168	7	0.0885946	2.21487	15.5041	175	0	3.38938	0.135959	0.240408	Uncommon
1780	170	5	0.072175	2.52612	12.6306	175	0	2.89326	0.147468	0.142564	Uncommon
1783	168	7	0.0538353	1.34588	9.42117	175	0	1.80039	0.149676	0.154258	Uncommon
1785	159	16	0.139124	1.52167	24.3467	175	0	2.13201	0.212926	0.179525	Uncommon
1786	166	9	0.0983108	1.9116	17.2044	175	0	2.30117	0.1858	0.120149	Uncommon
1787	173	2	0.0368823	3.2272	6.4544	175	0	4.29185	0.0844511	0.350815	Uncommon
1788	171	4	0.0463655	2.02849	8.11395	175	0	2.57193	0.11996	0.155558	Uncommon
1789	167	8	0.0748416	1.63716	13.0973	175	0	1.97953	0.174494	0.104255	Uncommon
1791	175	0	0	0	0	175	0	0	0	0	Uncommon
1794	167	8	0.100202	2.19193	17.5354	175	0	2.71989	0.170329	0.113365	Uncommon
1796	166	9	0.10982	2.13538	19.2184	175	0	2.5462	0.1875	0.118673	Uncommon
1799	175	0	0	0	0	175	0	0	0	0	Uncommon
1803	168	7	0.0859902	2.14975	15.0483	175	0	2.86404	0.14918	0.119905	Uncommon
1810	171	4	0.020785	0.909342	3.63737	175	0	1.13845	0.121401	0.153541	Uncommon
1812	172	3	0.0372009	2.17005	6.51016	175	0	2.4884	0.11429	0.123392	Uncommon
1816	172	3	0.0498283	2.90665	8.71996	175	0	3.19011	0.118978	0.0872515	Uncommon
1817	175	0	0	0	0	175	0	0	0	0	Uncommon
1819	170	5	0.0592322	2.07313	10.3656	175	0	2.68164	0.131146	0.149828	Uncommon
1822	175	0	0	0	0	175	0	0	0	0	Uncommon
1827	174	1	0.0131658	2.30401	2.30401	175	0	2.30401	0.0755929	0	Uncommon
1828	175	0	0	0	0	175	0	0	0	0	Uncommon
1830	168	7	0.0845791	2.11448	14.8013	175	0	2.57837	0.165053	0.191803	Uncommon
1833	173	2	0.0384907	3.36793	6.73587	175	0	3.55615	0.101114	0.0748517	Uncommon
1834	171	4	0.0619803	2.71164	10.8466	175	0	3.19861	0.128135	0.126191	Uncommon
1837	170	5	0.0334931	1.17226	5.86129	175	0	1.62381	0.12361	0.178371	Uncommon
1838	157	18	0.132575	1.28892	23.2005	175	0	2.16377	0.189889	0.178884	Flexible
1846	166	9	0.101783	1.97912	17.8121	175	0	2.71726	0.164604	0.152269	Uncommon
1849	175	0	0	0	0	175	0	0	0	0	Uncommon
1850	171	4	0.0593571	2.59687	10.3875	175	0	3.74933	0.107298	0.206706	Uncommon
1852	175	0	0	0	0	175	0	0	0	0	Uncommon
1854	160	15	0.126632	1.47737	22.1606	175	0	2.00679	0.211024	0.150146	Uncommon
1857	164	11	0.112195	1.78491	19.6341	175	0	2.16733	0.202692	0.12527	Uncommon
1858	168	7	0.0328426	0.821065	5.74745	175	0	1.14992	0.142778	0.142057	Uncommon
1859	175	0	0	0	0	175	0	0	0	0	Uncommon
1861	163	12	0.097888	1.42753	17.1304	175	0	2.1501	0.173562	0.169075	Uncommon
1863	168	7	0.0950362	2.3759	16.6313	175	0	2.70034	0.173813	0.0952989	Uncommon
1867	171	4	0.0372656	1.63037	6.52149	175	0	1.82923	0.134872	0.141619	Uncommon
1872	174	1	0.00489906	0.857335	0.857335	175	0	0.857335	0.0755929	0	Uncommon
1879	168	7	0.0779097	1.94774	13.6342	175	0	2.4361	0.159061	0.133225	Uncommon
1880	173	2	0.0239278	2.09368	4.18736	175	0	2.44193	0.0926648	0.201686	Uncommon
1882	168	7	0.0357848	0.89462	6.26234	175	0	1.13995	0.156163	0.131979	Uncommon
1889	171	4	0.063582	2.78171	11.1268	175	0	3.42435	0.123928	0.176188	Uncommon
1890	163	12	0.0796601	1.16171	13.9405	175	0	1.6071	0.186941	0.147817	Uncommon
1894	173	2	0.0215462	1.8853	3.77059	175	0	2.0019	0.100582	0.0823697	Uncommon
1897	160	15	0.121218	1.41421	21.2132	175	0	1.89644	0.214005	0.1564	Uncommon
1899	164	11	0.0874326	1.39097	15.3007	175	0	1.99192	0.178909	0.232959	Uncommon
1904	169	6	0.0678013	1.97754	11.8652	175	0	2.73771	0.135336	0.180955	Uncommon
1912	174	1	0.00484863	0.84851	0.84851	175	0	0.84851	0.0755929	0	Uncommon
1915	174	1	0.00806879	1.41204	1.41204	175	0	1.41204	0.0755929	0	Uncommon
1917	173	2	0.0323769	2.83298	5.66596	175	0	2.94203	0.102723	0.0524173	Uncommon
1921	172	3	0.0185795	1.08381	3.25142	175	0	1.13311	0.124604	0.0447556	Uncommon
1922	172	3	0.0308975	1.80236	5.40707	175	0	2.08841	0.113063	0.118643	Uncommon
1928	169	6	0.0769429	2.24417	13.465	175	0	2.4631	0.166632	0.0652876	Uncommon
1935	173	2	0.0312445	2.73389	5.46778	175	0	2.81729	0.10349	0.0418667	Uncommon
1938	169	6	0.0589056	1.71808	10.3085	175	0	2.21025	0.146879	0.224821	Uncommon
1948	174	1	0.0154094	2.69664	2.69664	175	0	2.69664	0.0755929	0	Uncommon
1951	173	2	0.0419971	3.67474	7.34949	175	0	3.70026	0.105864	0.00975102	Uncommon
1952	173	2	0.0229863	2.0113	4.0226	175	0	2.16782	0.0992026	0.102112	Uncommon
1954	167	8	0.08203	1.79441	14.3552	175	0	3.33226	0.122003	0.231821	Uncommon
1962	174	1	0.0131856	2.30748	2.30748	175	0	2.30748	0.0755929	0	Uncommon
1965	171	4	0.0385945	1.68851	6.75405	175	0	2.01501	0.128365	0.202104	Uncommon
1973	175	0	0	0	0	175	0	0	0	0	Uncommon

[truncated: 12 more sheets: Figure3a, Figure3b, Figure3c, Figure3d, Figure4a, Figure4b, Figure4c, Figure4d, Figure4e, Figure5, Figure6, Figure7]
